# Supplementary material for: Regulation of Leishmania surface coat proteins by the nuclear protein ESB1
Source: J Cell Sci. 2026 Jul 13;139(13):jcs264459. doi: 10.1242/jcs.264459 (PMC13405223; doi:10.1242/jcs.264459)
Supplement: Table S1. ESB1KO_P_IW [file joces-139-264459-TableS1.xlsx]

## Sheet: Table S1 legend
Table S1 ESB1KO_P_IW
Transcriptomic analysis of the 3 LmxESB1 deletion mutant clones. Transcripts were from the LmxESB1 deletion mutants in the intial week after recovery from transfection were compared to the parental cells. Only transcripts with 20 or more reads in the parental sample and that aligned with mapped genes were included in the final analysis.
For transcriptome-wide analysis of differentially expressed genes, these were filtered based on an absolute log2 ratio​ greater than 1 and −log10(p-values) exceeding 5.26 (p = 5.45 × 10−6): a Bonferroni correction applied to the p-value threshold of 0.05, accounting for the 9,182 genes annotated for L. mexicana.
P = parental; IW = initial week

## Sheet: All transcripts P-IW
Gene ID	Name	Protein length	mean RPKM (Parental)	std RPKM (Parental)	mean RPKM (Mutant)	std RPKM (Mutant)	RPKM Ratio	p value
LmxM.01.0830.1	Hypothetical protein	255	1e-05	0	1e-05	1e-05	1	0.5
LmxM.01_232406.1	None	105	1e-05	0	0.342393	0.593042	34239.3	0.281857
LmxM.05.0510b.1	Hypothetical protein	574	1e-05	0	1e-05	1e-05	1	0.5
LmxM.05.0780.1	Hypothetical protein, conserved	147	1e-05	0	1e-05	1e-05	1	0.5
LmxM.05.1080a.1	Phosphatidylinositol 4-phosphate 5-kinase, putative (fragment)	164	1e-05	0	1e-05	1e-05	1	0.5
LmxM.06_1380.1	None	50	1e-05	0	1e-05	1e-05	1	0.5
LmxM.08.0790a.1	Tuzin (Hypothetical)	190	1e-05	0	1e-05	1e-05	1	0.5
LmxM.08.1040a.1	Cathepsin (Hypothetical)	88	1e-05	0	1e-05	1e-05	1	0.5
LmxM.08.1050.1	Cathepsin (Hypothetical)	230	1e-05	0	0.233462	0.404367	23346.2	0.28186
LmxM.08.1050a.1	Cathepsin (Hypothetical)	98	1e-05	0	1e-05	1e-05	1	0.5
LmxM.08_1144994.1	None	59	1e-05	0	1e-05	1e-05	1	0.5
LmxM.08_29.1480.1	Hypothetical protein, conserved	303	1e-05	0	1e-05	1e-05	1	0.5
LmxM.09_413310.1	None	225	1e-05	0	1e-05	1e-05	1	0.5
LmxM.10.0715.1	Amino acid transporter, putative	180	1e-05	0	0.30112	0.521554	30112	0.281858
LmxM.11.1130partial.1	Hypothetical protein	147	1e-05	0	1e-05	1e-05	1	0.5
LmxM.12.0860.1	Surface antigen, putative	707	1e-05	0	1e-05	1e-05	1	0.5
LmxM.13.0290partial.1	Hypothetical protein	151	1e-05	0	1e-05	1e-05	1	0.5
LmxM.13.0300.1	Alpha tubulin, putative, (fragment)	294	1e-05	0	1e-05	1e-05	1	0.5
LmxM.14.1120a.1	Flagellar attachment zone protein, putative (fragment)	752	1e-05	0	1e-05	1e-05	1	0.5
LmxM.14.1120b.1	Hypothetical protein	750	1e-05	0	1e-05	1e-05	1	0.5
LmxM.15.0440c.1	Hypothetical protein (fragment)	702	1e-05	0	1e-05	1e-05	1	0.5
LmxM.16.0130.1	Hypothetical protein, unknown function	208	1e-05	0	1e-05	1e-05	1	0.5
LmxM.16.0575.1	Histone H3	130	1e-05	0	1e-05	1e-05	1	0.5
LmxM.16.0610.1	Histone H3, putative	130	1e-05	0	1e-05	1e-05	1	0.5
LmxM.16.0890a.1	Hypothetical protein	160	1e-05	0	1e-05	1e-05	1	0.5
LmxM.16_435087.1	None	106	1e-05	0	1e-05	1e-05	1	0.5
LmxM.17.0082.1	Elongation factor 1-alpha	449	1e-05	0	1e-05	1e-05	1	0.5
LmxM.17.0084.1	Elongation factor 1-alpha	661	1e-05	0	0.0663341	0.114894	6633.41	0.281881
LmxM.17.0085.1	Elongation factor 1-alpha	410	1e-05	0	1e-05	1e-05	1	0.5
LmxM.17.0236.1	Receptor-type adenylate cyclase b	208	1e-05	0	1e-05	1e-05	1	0.5
LmxM.17_28402.1	None	88	1e-05	0	1e-05	1e-05	1	0.5
LmxM.18_353895.1	None	88	1e-05	0	1e-05	1e-05	1	0.5
LmxM.19.0830.1	ATG8/AUT7/APG8/PAZ2, putative	121	1e-05	0	0.775028	0.671245	77502.8	0.124128
LmxM.19.0840.1	ATG8/AUT7/APG8/PAZ2, putative	121	1e-05	0	0.904875	0.799882	90487.5	0.128976
LmxM.19.1345apartial.1	Hypothetical protein	598	1e-05	0	0.272682	0.273983	27268.2	0.159816
LmxM.20_1063565.1	None	59	1e-05	0	1e-05	1e-05	1	0.5
LmxM.20_36.6480a.1	Hypothetical protein	24	1e-05	0	1e-05	1e-05	1	0.5
LmxM.21.0730.1	60S ribosomal protein L36, putative	105	1e-05	0	1e-05	1e-05	1	0.5
LmxM.23.1050.1	Small hydrophilic endoplasmic reticulum-associated protein (sherp)	57	1e-05	0	1e-05	1e-05	1	0.5
LmxM.23.1061.1	Small hydrophilic endoplasmic reticulum-associated protein (sherp)	57	1e-05	0	1e-05	1e-05	1	0.5
LmxM.24.1500a.1	Hypothetical protein	170	1e-05	0	1e-05	1e-05	1	0.5
LmxM.26.0010a.1	Hypothetical protein	362	1e-05	0	1e-05	1e-05	1	0.5
LmxM.26.1690.1	Hypothetical protein	319	1e-05	0	1e-05	1e-05	1	0.5
LmxM.27.1380a.1	Hypothetical protein	200	1e-05	0	1e-05	1e-05	1	0.5
LmxM.27.1390.1	Hypothetical protein	322	1e-05	0	1e-05	1e-05	1	0.5
LmxM.27_637995.1	None	63	1e-05	0	0.0704033	0.121942	7040.33	0.281879
LmxM.28.1010.1	Ribosomal protein S20, putative	116	1e-05	0	1e-05	1e-05	1	0.5
LmxM.28.1011.1	Ribosomal protein S20, putative	116	1e-05	0	1e-05	1e-05	1	0.5
LmxM.28.1030.1	Ribosomal protein S20, putative	116	1e-05	0	1e-05	1e-05	1	0.5
LmxM.28.1930partial.1	Hypothetical protein	187	1e-05	0	1e-05	1e-05	1	0.5
LmxM.28.2740a.1	Hypothetical protein	312	1e-05	0	1e-05	1e-05	1	0.5
LmxM.28.2750partial.1	Hypothetical protein	121	1e-05	0	1e-05	1e-05	1	0.5
LmxM.30.0211.1	Hypothetical protein, conserved	522	1e-05	0	0.0606244	0.105004	6062.44	0.281884
LmxM.30.0460g.1	Hypothetical protein	279	1e-05	0	1e-05	1e-05	1	0.5
LmxM.30.0771.1	Hypothetical protein	215	1e-05	0	1e-05	1e-05	1	0.5
LmxM.30.1440c.1	Hypothetical protein	444	1e-05	0	1e-05	1e-05	1	0.5
LmxM.31.3430.1	Uncharacterised protein family UPF0564, putative	809	1e-05	0	1e-05	1e-05	1	0.5
LmxM.32.0792.1	Beta tubulin	443	1e-05	0	0.0744884	0.129018	7448.84	0.281878
LmxM.33.1410.1	D-isomer specific 2-hydroxyacid dehydrogenase- like protein	160	1e-05	0	0.103492	0.179254	10349.2	0.28187
LmxM.33.1600.1	Amastin (Hypothetical)	193	1e-05	0	1e-05	1e-05	1	0.5
LmxM.33.1680.1	Amastin-like surface protein, putative	94	1e-05	0	1e-05	1e-05	1	0.5
LmxM.33.1721.1	Amastin-like surface protein, putative	182	1e-05	0	1e-05	1e-05	1	0.5
LmxM.33.1725.1	Amastin (Hypothetical)	140	1e-05	0	1e-05	1e-05	1	0.5
LmxM.33.1830b.1	Tuzin (Hypothetical)	133	1e-05	0	1e-05	1e-05	1	0.5
LmxM.33.1920.1	Amastin-like surface protein, putative	130	1e-05	0	1e-05	1e-05	1	0.5
LmxM.33.1920a.1	Amastin-like surface protein, putative	191	1e-05	0	1e-05	1e-05	1	0.5
LmxM.33.1920b.1	Amastin-like surface protein, putative	191	1e-05	0	1e-05	1e-05	1	0.5
LmxM.33.1920c.1	Amastin-like surface protein, putative (fragment)	187	1e-05	0	1e-05	1e-05	1	0.5
LmxM.33.1920d.1	Amastin-like surface protein, putative	191	1e-05	0	1e-05	1e-05	1	0.5
LmxM.33.1920e.1	Amastin-like surface protein, putative	191	1e-05	0	1e-05	1e-05	1	0.5
LmxM.34.0030.1	Pyruvate kinase, putative	498	1e-05	0	41.4821	11.1481	4.14821e+06	9.92169e-05
LmxM.34.0400a.1	Hypothetical protein	264	1e-05	0	1e-05	1e-05	1	0.5
LmxM.34.0400b.1	Hypothetical protein	264	1e-05	0	1e-05	1e-05	1	0.5
LmxM.34_1862377.1	None	48	1e-05	0	1e-05	1e-05	1	0.5
LmxM.36.2860.1	40S ribosomal protein S24e	137	1e-05	0	1e-05	1e-05	1	0.5
LmxM.36.2870.1	40S ribosomal protein S24e	137	1e-05	0	1e-05	1e-05	1	0.5
LmxM.34.0540e.1	Hypothetical protein (fragment)	912	0.175758	0	0.951312	0.397697	5.41263	0.0255812
LmxM.34.0540c.1	Hypothetical protein	859	0.186589	0	0.377703	0.32459	2.02425	0.278003
LmxM.19.1640.1	Hypothetical protein, unknown function	748	0.214146	0	0.943385	0.385545	4.40533	0.0292823
LmxM.17.0086.1	Elongation factor 1-alpha	133	0.225586	0	0.15163	0.26263	0.672159	0.389126
LmxM.15.0440b.1	Hypothetical protein	656	0.244242	0	0.743735	0.244144	3.04508	0.0203833
LmxM.25.2440.1	Tagatose-6-phosphate kinase-like protein	314	0.25444	0	1.0316	0.509401	4.05439	0.063551
LmxM.17.0081.1	Elongation factor 1-alpha	449	0.267	0	1e-05	1e-05	3.74532e-05	1e-05
LmxM.34.0540d.1	Hypothetical protein	1043	0.537964	0	1.48212	0.779746	2.75505	0.112976
LmxM.34.0540.1	Hypothetical protein	761	0.948054	0	6.35058	0.618254	6.69855	1.18253e-18
LmxM.12.0891.1	Surface antigen protein 2, putative	391	1.02717	0	73.823	8.18649	71.8702	2.99576e-19
LmxM.34.0520.1	Hypothetical protein	1449	1.162	0	3.89543	0.795534	3.35235	0.000295218
LmxM.08.1070partial.1	Cathepsin (Hypothetical)	375	1.28032	0	0.433605	0.00311207	0.338669	1e-05
LmxM.34.0540b.1	Hypothetical protein	875	1.28227	0	3.31593	0.763125	2.58598	0.00385048
LmxM.34.0520a.1	Hypothetical protein	743	1.29293	0	1.49459	0.343334	1.15597	0.278479
LmxM.34.0500a.1	Hypothetical protein	3959	1.43853	0	4.74522	0.621167	3.29866	5.09378e-08
LmxM.16.0131.1	Hypothetical protein, unknown function	208	1.45409	0	1.74187	0.513029	1.19791	0.287418
LmxM.15.0440a.1	Hypothetical protein	842	1.90352	0	3.73871	0.555929	1.9641	0.000481492
LmxM.14.0730a.1	Hypothetical protein	249	1.9256	0	8.92476	2.69897	4.63479	0.00475347
LmxM.34.0540a.1	Hypothetical protein (pseudogene) (fragment)	1136	1.97527	0	4.97321	1.20735	2.51774	0.00651273
LmxM.26.0075.1	Hypothetical protein, conserved	235	2.26222	0	1.37536	0.820714	0.60797	0.139939
LmxM.08.1030a.1	Cathepsin (Hypothetical)	533	2.404	0	11.1008	1.7597	4.61766	3.86187e-07
LmxM.08.1040.1	Cathepsin (Hypothetical)	503	2.54709	0	12.1863	0.560332	4.78439	1.26798e-66
LmxM.26.2170.1	Cornifin (SPRR) family, putative	3807	3.32101	0	3.67278	1.16942	1.10592	0.381782
LmxM.08_1505806.1	None	53	3.76094	0	3.97788	1.67466	1.05768	0.448464
LmxM.08.1171.1	Hypothetical protein	443	3.87512	0	3.15227	0.616805	0.813464	0.120614
LmxM.36.4250.1	Serine/threonine kinase, putative	807	3.97195	0	6.86687	1.70626	1.72884	0.0448824
LmxM.05_361535.1	None	41	4.12461	0	4.38645	1.23183	1.06348	0.415834
LmxM.28.3030partial.1	Hypothetical protein	563	4.12548	0	1.15849	0.506442	0.280814	2.33543e-09
LmxM.09.0690.1	Hypothetical protein, conserved	306	4.44289	0	6.47743	3.51149	1.45793	0.281162
LmxM.08.1030.1	Cathepsin (Hypothetical)	236	4.73953	0	33.9721	8.13839	7.16783	0.000164113
LmxM.30.0460c.1	Hypothetical protein	708	4.7529	0	7.89774	1.06615	1.66167	0.00159035
LmxM.36.0730.1	Hypothetical protein, conserved	511	4.98275	0	7.05124	0.367362	1.41513	8.97559e-09
LmxM.08_1514466.1	None	53	5.17129	0	6.68297	1.23734	1.29232	0.110908
LmxM.08_29.1360.1	RNA binding protein, putative	665	5.25181	0	13.5357	1.72926	2.57734	8.32138e-07
LmxM.26.1780.1	Hypothetical protein, unknown function	60	5.26121	0	0.896777	1.55326	0.170451	0.00247826
LmxM.21.0015.1	Histone H4	107	5.65614	0	11.283	1.16528	1.99482	6.8696e-07
LmxM.33_1199752.1	None	58	5.97907	0	9.52161	1.08626	1.59249	0.00055469
LmxM.28_738754.1	None	199	6.27826	0	49.1882	20.7366	7.83468	0.01926
LmxM.17.0083.1	Elongation factor 1-alpha	207	6.46657	0	6.81156	0.375186	1.05335	0.178914
LmxM.30.0450i.1	Amastin (Hypothetical)	195	6.95902	0	129.613	27.6225	18.6252	4.49054e-06
LmxM.21.0915.1	Histone H2A	179	7.13186	0	10.6996	5.01185	1.50026	0.238272
LmxM.19.0490.1	Hypothetical protein, conserved	287	7.52188	0	5.93773	1.81913	0.789394	0.191924
LmxM.33.1610.1	Tuzin-like protein	414	7.54001	0	25.4127	3.1175	3.37038	4.93329e-09
LmxM.12.0470.1	Hypothetical protein, unknown function	741	7.78814	0	8.68057	1.68516	1.11459	0.298203
LmxM.25_305725.1	None	58	7.87632	0	15.0424	0.475089	1.90983	1.03751e-51
LmxM.22.1690c.1	Hypothetical protein	653	7.97427	0	18.569	0.850695	2.32861	6.63733e-36
LmxM.08_29.1350.1	RNA binding protein, putative	924	8.24019	0	12.6031	1.16391	1.52947	8.89468e-05
LmxM.22.0015.1	Hypothetical protein (pseudogene)	123	8.41157	0	10.5153	0.582305	1.2501	0.000151476
LmxM.34.0520b.1	Hypothetical protein (pseudogene) (fragment)	6321	8.82035	0	24.4834	3.33255	2.77579	1.30067e-06
LmxM.30.0460d.1	Hypothetical protein	581	8.82292	0	21.8559	3.08993	2.47717	1.23303e-05
LmxM.22_329310.1	None	120	8.87615	0	10.5333	2.59417	1.18669	0.26148
LmxM.22.1690b.1	Hypothetical protein	324	9.39077	0	23.6758	3.74039	2.52118	6.69613e-05
LmxM.30.1340.1	Cold-shock' DNA-binding domain containing protein, putative	529	9.47669	0	12.9552	1.07867	1.36706	0.000630243
LmxM.34.0500.1	Proteophosphoglycan ppg3, putative	1215	9.56465	0	20.2465	1.63602	2.1168	3.30744e-11
LmxM.36.6780.1	Nuclear lim interactor-interacting factor, putative	292	9.5842	0	14.932	0.624758	1.55798	5.65216e-18
LmxM.18.1350.1	Hypothetical protein, conserved	593	9.58465	0	14.9781	1.62774	1.56272	0.00046072
LmxM.08.1040c.1	Cathepsin (Hypothetical)	331	9.66668	0	39.8683	13.1682	4.1243	0.0109086
LmxM.14.0470.1	UDP-glucoronosyl and UDP-glucosyl transferase, putative	653	10.1825	0	12.9858	4.85677	1.27531	0.281903
LmxM.04_246981.1	None	151	10.4652	0	21.6356	4.13459	2.06738	0.00344935
LmxM.33.1810.1	Tuzin-like protein	414	10.6333	0	25.9443	7.91147	2.4399	0.0264779
LmxM.12.0890.1	Surface antigen protein 2, putative	338	10.8953	0	15.2925	3.85573	1.40359	0.127052
LmxM.34.3330a.1	Hypothetical protein	362	11.2725	0	24.9728	5.88486	2.21538	0.00995423
LmxM.16.1460a.1	Flagellar attachment zone protein, putative (fragment)	693	11.6766	0	14.2185	1.51982	1.21769	0.0472135
LmxM.30.0460f.1	Hypothetical protein	107	11.8864	0	29.6952	1.9224	2.49824	9.86462e-21
LmxM.30.1450partial.1	Amastin (Hypothetical)	119	12.035	0	36.7027	6.933	3.04966	0.000186837
LmxM.14.1100partial.1	Flagellar attachment zone protein, putative (fragment)	954	12.2661	0	15.1501	5.07311	1.23512	0.284851
LmxM.08_29.0250.1	Oxidase-like protein	319	12.3145	0	20.922	2.68904	1.69897	0.000684849
LmxM.32.1760.1	OTT_1508-like deaminase, putative	271	12.389	0	13.5921	4.88598	1.09711	0.40275
LmxM.33.1890.1	Tuzin-like protein	281	12.7881	0	31.7878	6.1901	2.48573	0.00107256
LmxM.17.0190partial.1	Hypothetical protein	861	13.1139	0	16.2244	2.38068	1.23719	0.0956827
LmxM.27.0500.1	Cysteine peptidase, Clan CA, family C2, putative	5805	13.3993	0	18.6307	1.94125	1.39042	0.00352102
LmxM.15.0440.1	Tb-292 membrane associated protein-like protein	1186	14.5966	0	14.2589	0.319049	0.97687	0.144984
LmxM.14.1100.1	Kinesin K39, putative	4941	15.5341	0	27.1781	3.26136	1.74958	0.00017829
LmxM.11.0475.1	Hypothetical protein	490	15.6761	0	41.5878	0.75918	2.65294	1.27416e-255
LmxM.14.1311.1	Hypothetical protein, conserved	363	15.9825	0	15.1025	1.31074	0.944939	0.250987
LmxM.20_973853.1	None	173	16.183	0	25.0427	2.42646	1.54747	0.000130474
LmxM.36.4550.1	Related to elongation factor-2 kinase efk-1b isoform-like protein	861	16.2887	0	33.9231	3.08414	2.08262	5.39667e-09
LmxM.33.1820.1	Amastin-like surface protein, putative	194	16.8696	0	48.4955	8.0156	2.87473	3.98101e-05
LmxM.27.0490.1	Calpain-like cysteine peptidase, putative	2354	16.9123	0	27.2233	0.315642	1.60967	2.3224e-234
LmxM.32.3070partial.1	Hypothetical protein	897	17.0779	0	18.5644	0.567067	1.08704	0.00437966
LmxM.16.1111.1	Polyketide cyclase / dehydrase and lipid transport, putative	229	17.5445	0	15.9825	1.57449	0.910972	0.160589
LmxM.30.1330.1	Hypothetical protein, unknown function	1916	17.8941	0	32.7546	4.36889	1.83047	0.000335156
LmxM.32_98857.1	None	34	18.0248	0	10.4177	1.69276	0.577968	3.49683e-06
LmxM.29.2090.1	Alcohol dehydrogenase, putative	407	18.1135	0	66.7994	32.4238	3.68783	0.0666068
LmxM.14.0390.1	Hypothetical protein, conserved	310	18.3292	0	35.2824	2.32855	1.92493	1.66193e-13
LmxM.22.0750.1	Hypothetical protein, conserved	1151	18.9099	0	19.8816	0.982217	1.05139	0.161262
LmxM.27_366238.1	None	61	19.4324	0	14.5704	3.14995	0.749801	0.0613533
LmxM.20.1370a.1	Hypothetical protein	345	19.4599	0	23.1815	7.96081	1.19125	0.320073
LmxM.13.0700.1	Kinesin, putative	1418	19.5959	0	26.6142	2.78133	1.35815	0.00581202
LmxM.34.4450.1	Hypothetical protein, conserved	267	19.7441	0	26.218	3.55917	1.32789	0.0344606
LmxM.23.0720.1	RNA recognition motif. (a.k.a. RRM, RBD, or RNP domain), putative	604	19.8164	0	19.4292	2.92998	0.980458	0.447426
LmxM.12.0500.1	Hypothetical protein, unknown function	1002	20.1176	0	23.0627	1.75395	1.1464	0.046563
LmxM.17_99767.1	None	41	20.5947	0	43.5349	16.2693	2.11389	0.079265
LmxM.08_627089.1	None	30	20.6852	0	54.1172	2.97688	2.61623	1.44329e-29
LmxM.24.1650.1	Hypothetical protein, conserved	532	20.7265	0	21.2451	3.20289	1.02502	0.435681
LmxM.34.2610.1	Hypothetical protein, unknown function	326	20.9642	0	42.2602	11.4471	2.01582	0.0314153
LmxM.19.1351.1	Phosphatidic acid phosphatase protein-like protein	330	22.1441	0	25.4427	5.44535	1.14896	0.272335
LmxM.05.1070a.1	Hypothetical protein	611	22.4182	0	25.0856	2.29991	1.11899	0.123065
LmxM.20_2212061.1	None	41	22.6206	0	39.731	6.36321	1.75641	0.00358376
LmxM.16.1010partial.1	Hypothetical protein	934	22.9116	0	18.0939	3.83226	0.789726	0.104351
LmxM.20_3337971.1	None	40	23.0353	0	44.6329	5.95552	1.93759	0.00014365
LmxM.36.4890.1	Hypothetical protein, conserved	313	23.0483	0	48.1134	26.8139	2.0875	0.174951
LmxM.22.1690a.1	Hypothetical protein	1427	23.6543	0	41.9806	5.30167	1.77476	0.000273406
LmxM.24.1570.1	RNA recognition motif. (a.k.a. RRM, RBD, or RNP domain)/RNA recognition motif (a.k.a. RRM, RBD, or RNP domain), putative	696	23.9434	0	26.5249	4.40008	1.10782	0.278707
LmxM.20.1175.1	Hypothetical protein	423	24.7424	0	37.6574	0.881935	1.52198	7.36442e-49
LmxM.33.2040.1	Hypothetical protein, unknown function	436	25.1594	0	22.2448	2.38364	0.884153	0.110707
LmxM.08_29.1390.1	RNA binding protein, putative	780	25.5036	0	36.0657	6.94092	1.41414	0.0640418
LmxM.36.4540.1	Elongation factor-2 kinase-like protein	369	25.588	0	33.6915	5.0259	1.31669	0.0534422
LmxM.32_780269.1	None	25	25.8827	0	33.1977	1.44206	1.28263	1.96131e-07
LmxM.23.0730.1	RNA-binding protein, putative	599	25.9792	0	32.3006	0.98942	1.24332	8.35232e-11
LmxM.11.1060.1	Hypothetical protein	1288	26.0183	0	35.8292	3.143	1.37708	0.00089961
LmxM.28_920015.1	None	29	26.1953	0	44.4393	20.6764	1.69646	0.188792
LmxM.24.1850.1	Hypothetical predicted multi-pass transmembrane protein	411	26.6704	0	26.861	2.11049	1.00715	0.464015
LmxM.36.5480.1	Hypothetical protein, conserved	663	27.1319	0	42.6646	0.194896	1.57249	1e-05
LmxM.19_646700.1	None	83	27.5023	0	37.153	4.58473	1.3509	0.0176473
LmxM.08_29.1370.1	RNA binding protein, putative	1546	27.7329	0	31.2312	0.859479	1.12614	2.34761e-05
LmxM.26_815658.1	None	44	27.7863	0	18.1626	4.2079	0.653651	0.0110958
LmxM.34_16169.1	None	29	27.8496	0	96.3663	15.735	3.46024	6.67138e-06
LmxM.27.0900.1	Protein of unknown function (DUF778), putative	195	27.9948	0	44.8067	18.2848	1.60054	0.178932
LmxM.18.0170.1	RNA recognition motif. (a.k.a. RRM, RBD, or RNP domain), putative	347	28.3055	0	42.975	6.82663	1.51826	0.0158224
LmxM.14.1110.1	Kinesin K39, putative	2307	28.958	0	24.2719	5.98223	0.838174	0.216711
LmxM.30.0460e.1	Hypothetical protein	708	28.97	0	60.1357	11.2746	2.07579	0.00285281
LmxM.34_1569552.1	None	55	28.9884	0	55.1858	12.2354	1.90372	0.0161321
LmxM.12.0480.1	Hypothetical protein, unknown function	607	28.9904	0	33.0728	4.07495	1.14082	0.158214
LmxM.33.2740.1	Hypothetical protein, unknown function	282	29.0816	0	33.0588	3.21085	1.13676	0.107733
LmxM.19.1690.1	Hypothetical protein	135	29.4021	0	60.9778	8.69272	2.07393	0.000140383
LmxM.29_369870.1	None	88	29.5211	0	25.8133	2.58916	0.874401	0.0760631
LmxM.28.2690.1	Hypothetical protein, conserved	374	30.0646	0	47.6212	12.7239	1.58396	0.0838227
LmxM.18_655346.1	None	40	30.1399	0	35.8935	5.88868	1.1909	0.164267
LmxM.22.1260.1	Hypothetical protein, conserved	1085	30.2075	0	30.8962	4.50808	1.0228	0.439295
LmxM.30.0210.1	Hypothetical protein, conserved	522	30.6041	0	29.1333	1.75162	0.951944	0.200557
LmxM.19_556429.1	None	114	30.6359	0	39.4426	4.69826	1.28746	0.0304334
LmxM.24.0510.1	Hypothetical protein, conserved	776	30.9242	0	44.4925	4.51214	1.43876	0.00131889
LmxM.22.0100.1	Hypothetical protein, conserved	243	30.9388	0	54.0486	4.27354	1.74695	3.19276e-08
LmxM.23.1640.1	Galactose oxidase, central domain containing protein, putative	3312	31.343	0	45.8526	8.11438	1.46293	0.0368778
LmxM.24_791559.1	None	26	31.3753	0	66.6454	3.88723	2.12414	5.77213e-20
LmxM.34.5000.1	PSP1 C-terminal conserved region, putative	280	31.8349	0	43.4494	4.43328	1.36484	0.00439845
LmxM.30.1460.1	Hypothetical protein	303	31.935	0	46.6819	6.33979	1.46178	0.0100069
LmxM.29.1850.1	Phosphatidylinositol kinase, putative	1373	32.1234	0	40.4118	3.11589	1.25801	0.00390684
LmxM.33.1590.1	Tuzin-like protein	609	32.2249	0	70.3559	4.98306	2.18328	9.88451e-15
LmxM.30.2720.1	Regulator of chromosome condensation (RCC1) repeat, putative	535	32.3578	0	57.4811	8.17053	1.77642	0.00105296
LmxM.30.1520.1	Hypothetical protein, conserved	954	32.3984	0	43.3645	4.2519	1.33848	0.00495287
LmxM.32.0430.1	Hypothetical protein, conserved	1046	32.4142	0	39.6995	4.19317	1.22476	0.0411569
LmxM.30.0460b.1	Hypothetical protein	508	32.4717	0	74.5053	19.0712	2.29447	0.0137608
LmxM.28_731246.1	None	40	32.6255	0	116.564	55.0892	3.5728	0.0637935
LmxM.31.1550.1	PSP1 C-terminal conserved region, putative	442	32.6408	0	71.533	7.07263	2.19152	1.90997e-08
LmxM.26.2050.1	Hypothetical protein, conserved	895	32.9837	0	37.2287	7.78317	1.1287	0.292738
LmxM.32_1092.1	None	192	33.2114	0	69.1731	8.40877	2.08281	9.48457e-06
LmxM.08_29.1340.1	RNA-binding protein, putative	638	33.2194	0	46.2324	3.82427	1.39173	0.000333578
LmxM.36.2780.1	Hypothetical protein, conserved	493	33.5111	0	67.9228	1.77092	2.02687	2.08962e-84
LmxM.30.1030.1	Hypothetical protein, conserved	905	33.829	0	41.4799	4.69637	1.22616	0.0516455
LmxM.36.0910.1	Mitogen-activated protein kinase-like protein	1563	33.829	0	33.2329	4.07195	0.982377	0.441801
LmxM.18_70806.1	None	34	33.9449	0	54.3917	14.5498	1.60235	0.0799659
LmxM.20_102366.1	None	67	34.2816	0	104.725	24.7707	3.05486	0.00222869
LmxM.18.0190.1	RNA recognition motif. (a.k.a. RRM, RBD, or RNP domain), putative	342	34.3395	0	43.2152	1.15998	1.25847	9.92063e-15
LmxM.32.3010.1	Hypothetical protein, conserved	1041	34.4188	0	46.1183	2.45072	1.33992	9.03341e-07
LmxM.20.0705.1	Conserved protein, unknown function	1636	34.7554	0	52.9283	6.20923	1.52288	0.00171264
LmxM.34_1244632.1	None	30	34.7787	0	53.5584	3.97098	1.53998	1.12679e-06
LmxM.27.1740.1	Hypothetical protein, unknown function	289	34.8156	0	48.6369	20.2751	1.39699	0.247718
LmxM.18.0050.1	Hypothetical protein, conserved	974	34.8678	0	44.7063	4.9439	1.28217	0.0232935
LmxM.34.1830a.1	Tuzin-like protein	414	35.1867	0	87.5782	9.59347	2.48896	2.36518e-08
LmxM.08_29.2150.1	Cdc2-related kinase 10, putative	577	35.1972	0	34.6769	6.01154	0.985216	0.465511
LmxM.30_952239.1	None	154	35.2684	0	67.5249	7.27744	1.9146	4.65956e-06
LmxM.08_1059897.1	None	45	35.5662	0	43.6095	11.3859	1.22615	0.239959
LmxM.30_487529.1	None	65	35.6593	0	51.6855	17.3452	1.44943	0.177755
LmxM.32.2290.1	Protein kinase, putative	1980	36.0248	0	40.7743	1.4459	1.13184	0.000510309
LmxM.33.0020.1	Hypothetical protein, unknown function	422	36.2376	0	75.7945	7.09298	2.0916	1.22419e-08
LmxM.29.2190.1	RNA-binding protein, putative	503	36.7063	0	52.2718	6.78163	1.42406	0.0108595
LmxM.36.4220.1	Hypothetical protein, conserved	582	36.7878	0	71.6845	14.7804	1.94859	0.00911263
LmxM.32.1460partial.1	RNA recognition motif. (a.k.a. RRM, RBD, or RNP domain), putative	173	36.8856	0	59.9151	8.31889	1.62435	0.00281717
LmxM.18.0590.1	RNA binding protein, putative	420	37.2017	0	34.9508	2.05265	0.939496	0.136418
LmxM.36.0740.1	Hypothetical protein, conserved	540	37.2303	0	42.4927	1.39374	1.14135	7.97734e-05
LmxM.31.1880.1	3'-5' exonuclease, putative	750	37.3459	0	61.055	2.66528	1.63485	2.90649e-19
LmxM.02.0200partial.1	Hypothetical protein	286	37.4609	0	1e-05	1e-05	2.66945e-07	1e-05
LmxM.30.0220.1	Hypothetical protein, conserved	207	37.6186	0	42.9979	10.9813	1.143	0.312117
LmxM.29.3430.1	Protein mkt1, putative	799	37.7492	0	21.0205	3.34626	0.556845	2.87778e-07
LmxM.19.0370.1	Hypothetical protein, conserved	1143	38.0904	0	36.9562	2.30209	0.970223	0.311118
LmxM.08.1060.1	Cathepsin L-like protease, putative	366	38.3108	0	101.45	20.8793	2.64808	0.00124723
LmxM.30.1980.1	Hypothetical protein, unknown function	47	39.061	0	40.047	3.35793	1.02524	0.384519
LmxM.30_156046.1	None	39	39.2553	0	106.766	16.6832	2.71979	2.59794e-05
LmxM.30.1630.1	3-ketoacyl-CoA thiolase-like protein, putative	399	39.5672	0	49.2794	13.1896	1.24546	0.230758
LmxM.34.2290.1	Hypothetical protein, conserved	1513	39.8778	0	40.8086	4.74571	1.02334	0.422254
LmxM.20.0830.1	Phosphopantetheinyl transferase-like protein	273	40.5012	0	67.5626	6.65826	1.66816	2.40845e-05
LmxM.24_145283.1	None	34	41.4508	0	101.613	17.7385	2.4514	0.000347434
LmxM.22.0720.1	50S ribosome-binding GTPase, putative	1134	41.7728	0	50.1781	3.41083	1.20121	0.00686427
LmxM.23.1560.1	Hypothetical protein, conserved	339	41.988	0	54.3648	2.82212	1.29477	5.7825e-06
LmxM.11.1070.1	Hypothetical protein	491	42.196	0	59.2374	5.0549	1.40386	0.00037413
LmxM.24.0600.1	Ribosome 60S biogenesis N-terminal, putative	1774	42.3985	0	48.1725	6.97167	1.13618	0.203776
LmxM.31.0980.1	Hypothetical protein, conserved	558	42.4182	0	57.1636	7.05605	1.34762	0.0183198
LmxM.34_1319305.1	None	90	42.5189	0	79.1792	5.54709	1.86221	1.93559e-11
LmxM.12.0490.1	Hypothetical protein, unknown function	318	42.8441	0	59.0161	4.0951	1.37746	3.92197e-05
LmxM.12.0870partial.1	Surface antigen protein 2, putative	282	43.4648	0	62.143	9.09626	1.42973	0.0200171
LmxM.21.0885.1	Mis-match repair protein, putative	1559	44.1225	0	51.7433	2.52168	1.17272	0.00125509
LmxM.23.1500.1	Hypothetical protein, conserved	468	44.2755	0	63.5434	3.10113	1.43518	2.59633e-10
LmxM.31.3431.1	Uncharacterised protein family UPF0564, putative	1571	44.3228	0	49.5997	3.59562	1.11906	0.0711087
LmxM.07.0180.1	Hypothetical protein, unknown function	2103	44.7888	0	69.5495	4.24391	1.55283	2.69912e-09
LmxM.30.2160.1	Hypothetical protein, unknown function	841	44.9573	0	80.6413	16.0472	1.79373	0.0130848
LmxM.34.2250.1	Hypothetical protein, conserved	2933	45.005	0	58.0238	4.53862	1.28927	0.00206249
LmxM.18.0710.1	Hypothetical protein, unknown function	1676	45.0134	0	65.442	2.7781	1.45383	9.65882e-14
LmxM.31.1590.1	Helicase-like protein	937	45.1992	0	65.3254	1.93702	1.44528	1.37284e-25
LmxM.32.2585.1	Hypothetical protein, conserved	570	45.3493	0	63.439	4.47087	1.3989	2.60365e-05
LmxM.19_326858.1	None	31	45.4982	0	57.6025	14.9262	1.26604	0.208699
LmxM.08_29.1410.1	Hypothetical protein, unknown function	1198	45.5174	0	57.8986	7.56524	1.27201	0.0508572
LmxM.30.1350.1	Hypothetical protein, unknown function	537	45.5465	0	48.6965	7.88852	1.06916	0.34483
LmxM.29_534955.1	None	67	46.0213	0	52.4155	5.62512	1.13894	0.127827
LmxM.20.0820.1	Hypothetical protein, conserved	336	46.0708	0	90.9893	12.4168	1.97499	0.000148688
LmxM.08_29.1710.1	MutS-like protein	1096	46.1383	0	63.724	3.47166	1.38115	2.0365e-07
LmxM.20.0690.1	Hypothetical protein, conserved	1336	46.1875	0	66.9917	7.28041	1.45043	0.00213456
LmxM.14.1290.1	Hypothetical protein, conserved	801	46.3802	0	54.9999	5.73071	1.18585	0.0662756
LmxM.23.1155.1	Hypothetical protein, unknown function	466	46.3818	0	165.127	33.5	3.56017	0.000196579
LmxM.14.1120.1	Kinesin K39, putative	2663	46.5052	0	48.252	3.65968	1.03756	0.316571
LmxM.36.4320.1	Hypothetical protein, conserved	2201	46.8078	0	66.4819	3.93812	1.42032	2.92951e-07
LmxM.22.0692.1	A2 protein	889	46.8263	0	40.2835	7.19844	0.860274	0.181694
LmxM.11.1040.1	Hypothetical protein, conserved	922	46.8923	0	58.7473	4.02356	1.25281	0.00160748
LmxM.13.1410.1	Hypothetical protein, unknown function	1250	46.9733	0	64.4568	5.14895	1.3722	0.000342456
LmxM.21.0520.1	Nucleoporin NUP41	447	47.2306	0	78.1014	14.416	1.65362	0.0161198
LmxM.29_142315.1	None	43	47.4027	0	96.252	22.3653	2.03052	0.0144755
LmxM.02.0030.1	Hypothetical protein	103	47.645	0	71.801	9.27844	1.507	0.00461448
LmxM.20_1062583.1	None	59	47.66	0	64.8034	2.04458	1.3597	2.54059e-17
LmxM.36.2560.1	Hypothetical protein, conserved	926	47.6864	0	78.7678	3.09831	1.65179	5.52944e-24
LmxM.29.1300.1	SNF2 family N-terminal domain/Helicase conserved C-terminal domain containing protein, putative	1482	47.9304	0	65.2349	1.50338	1.36103	5.84437e-31
LmxM.32_90879.1	None	71	48.0202	0	47.008	5.11863	0.978923	0.421626
LmxM.33.2640.1	Hypothetical protein, unknown function	1444	48.2406	0	51.3771	5.1218	1.06502	0.27014
LmxM.27_886553.1	None	29	48.3882	0	64.8083	26.2923	1.33934	0.266143
LmxM.25.2460.1	Phosphoglycan beta 1,3 galactosyltransferase 6	816	48.7966	0	96.4866	9.45575	1.97732	2.28556e-07
LmxM.24.0270.1	Protein phosphotase, putative	1382	49.1454	0	61.9574	4.14515	1.2607	0.000997964
LmxM.31.2460.1	Hypothetical protein, conserved	977	49.3924	0	67.0162	3.35326	1.35681	7.37313e-08
LmxM.32.2970.1	Hypothetical protein, unknown function	1533	49.639	0	55.3457	4.32544	1.11496	0.0935278
LmxM.08.0210.1	Hypothetical protein, unknown function	517	49.9567	0	63.1533	10.6012	1.26416	0.106597
LmxM.17.0235.1	Receptor-type adenylate cyclase b	1400	50.1415	0	95.1695	20.3852	1.89802	0.0135922
LmxM.08_1484979.1	None	391	50.187	0	112.48	13.3059	2.24122	1.42318e-06
LmxM.20.0700.1	Conserved protein, unknown function	981	50.4114	0	76.9049	6.98278	1.52555	7.4085e-05
LmxM.21.0620a.1	Hypothetical protein	279	50.4324	0	53.2954	4.09054	1.05677	0.241996
LmxM.07.0280.1	HECT E3 ligase, putative	6213	50.7314	0	52.5948	1.82983	1.03673	0.154262
LmxM.33.2500.1	Protein phosphatase 2C-like protein	391	50.7558	0	43.5361	6.79434	0.857755	0.143978
LmxM.18_292380.1	None	49	50.9008	0	16.9358	2.08111	0.332722	1e-05
LmxM.20.1040.1	Hypothetical protein, conserved	892	50.9032	0	69.1916	4.19174	1.35928	6.416e-06
LmxM.32.2900.1	Hypothetical protein, unknown function	2580	50.959	0	54.928	5.42907	1.07789	0.232367
LmxM.36.2940.1	Phosphatidylinositol 3- and 4-kinase, putative	4175	51.1844	0	53.0408	7.3068	1.03627	0.399724
LmxM.08_345792.1	None	67	51.1847	0	66.1618	8.97283	1.29261	0.0475423
LmxM.12.0910.1	Promastigote surface antigen protein PSA	696	51.2643	0	94.2538	35.9656	1.83858	0.115986
LmxM.33.1740.1	Amastin (Hypothetical)	343	51.3121	0	195.669	25.4286	3.81332	6.85486e-09
LmxM.15.0750.1	Hypothetical protein, unknown function	532	51.7728	0	87.1028	10.5679	1.6824	0.000414197
LmxM.29.2100.1	Hypothetical protein, conserved	635	52.3307	0	70.0981	7.61661	1.33952	0.00983156
LmxM.13.1570.1	Phosphoprotein phosphatase-like protein	588	52.3986	0	73.1647	3.80606	1.39631	2.43371e-08
LmxM.31.1400.1	ATP-dependent DNA DEAD/DEAH box helicase, putative	1692	52.4631	0	64.2638	4.74229	1.22493	0.00641582
LmxM.36.0660.1	Enriched in surface-labeled proteome protein 18	201	52.5807	0	91.1947	2.08965	1.73437	1.53387e-76
LmxM.14.1310.1	Hypothetical protein, conserved	363	52.7456	0	47.8184	5.48956	0.906586	0.184713
LmxM.08_29.1990.1	Hypothetical protein, conserved	536	52.8767	0	100.698	6.56553	1.90439	1.62445e-13
LmxM.32_1188290.1	None	154	52.9204	0	94.0332	10.5303	1.77688	4.72622e-05
LmxM.25.2240.1	Hypothetical protein, conserved	559	52.9843	0	82.8477	7.00487	1.56363	1.00746e-05
LmxM.32.1960.1	Hypothetical protein, conserved	625	53.1093	0	66.4837	5.33084	1.25183	0.00605615
LmxM.07.0370.1	Zinc finger, C3HC4 type (RING finger), putative	919	53.2374	0	68.5611	6.32769	1.28784	0.00772442
LmxM.18.0670.1	Citrate synthase, putative	454	53.2664	0	58.3767	7.7767	1.09594	0.255549
LmxM.20_2954228.1	None	54	53.9148	0	85.9937	8.70296	1.59499	0.000113912
LmxM.08_29.1335.1	Hypothetical protein	228	53.9561	0	92.5388	30.1444	1.71508	0.100285
LmxM.24_599643.1	None	37	54.0413	0	58.8327	3.32067	1.08866	0.0745253
LmxM.30.0452c.1	Amastin (Hypothetical)	211	54.1197	0	147.594	41.821	2.72717	0.0127054
LmxM.34.4220.1	Hypothetical protein, unknown function	593	54.36	0	58.8262	6.06123	1.08216	0.230606
LmxM.30.0850.1	Hypothetical protein	293	54.3679	0	101.476	7.3193	1.86646	6.12938e-11
LmxM.36.2290.1	Serine/threonine protein kinase, putative	481	54.5208	0	92.692	21.3919	1.70012	0.0371811
LmxM.27.0280.1	Hypothetical protein, unknown function	90	54.6645	0	50.1515	7.06218	0.917442	0.261399
LmxM.20_2434879.1	None	44	54.9748	0	85.8796	26.6311	1.56216	0.122926
LmxM.27.0960.1	Hypothetical protein, conserved	1431	55.0172	0	77.6462	4.05414	1.41131	1.19091e-08
LmxM.24_663344.1	None	29	55.7411	0	94.8113	11.8966	1.70092	0.00051145
LmxM.12.0370.1	Hypothetical protein, conserved	318	55.7895	0	88.7705	10.8473	1.59117	0.00118104
LmxM.32.2780.1	Concanavalin A-like lectin/glucanases superfamily/Beige/BEACH domain containing protein, putative	5074	55.8931	0	74.3115	1.7145	1.32953	3.20781e-27
LmxM.17_156476.1	None	128	55.9984	0	119.487	15.8781	2.13376	3.18703e-05
LmxM.23_513609.1	None	34	56.3122	0	106.703	9.23004	1.89485	2.38777e-08
LmxM.32.3000.1	Hypothetical protein, unknown function	1055	56.3212	0	78.2609	0.647381	1.38955	4.66578e-252
LmxM.34.2430.1	Hypothetical protein, conserved	781	56.5507	0	47.3476	4.3986	0.837258	0.0182061
LmxM.23.0420.1	Hypothetical protein, unknown function	140	56.5776	0	120.846	2.89236	2.13594	1.09594e-109
LmxM.26.0960.1	Hypothetical protein, conserved	1739	56.6454	0	50.901	8.12395	0.89859	0.239753
LmxM.19.1300.1	Hypothetical protein, unknown function	854	56.862	0	80.3328	9.22929	1.41277	0.00549415
LmxM.22.0820.1	50S ribosome-binding GTPase, putative	934	56.9265	0	66.7363	8.73075	1.17232	0.130594
LmxM.31.2170.1	Hypothetical protein, conserved	611	57.0196	0	95.8219	3.6232	1.68051	4.59829e-27
LmxM.18_180919.1	None	54	57.7002	0	80.5407	7.14406	1.39585	0.000694001
LmxM.10.0485.1	Hypothetical protein, unknown function	78	57.8899	0	93.5534	8.64576	1.61606	1.85394e-05
LmxM.29_504821.1	None	27	57.9838	0	81.6791	13.4452	1.40865	0.0390046
LmxM.17.0770.1	Hypothetical protein, conserved	496	57.989	0	116.166	8.15693	2.00325	4.93668e-13
LmxM.10_305390.1	None	243	57.9902	0	124.966	9.06116	2.15495	7.25636e-14
LmxM.36.5490.1	Hypothetical protein, conserved	295	58.1969	0	95.0216	11.7166	1.63276	0.000836255
LmxM.19.0290.1	Hypothetical protein, conserved	1349	58.2681	0	89.4438	7.49564	1.53504	1.59698e-05
LmxM.27.2420.1	Hypothetical protein, conserved	281	58.314	0	68.8012	8.16944	1.17984	0.0996221
LmxM.34.2450.1	HECT E3 ligase, putative	2306	58.4455	0	84.0476	8.47392	1.43805	0.00125854
LmxM.20_2405401.1	None	53	58.4704	0	73.5951	10.0162	1.25867	0.0655183
LmxM.34.1040.1	Zinc finger CCCH domain containing protein 11	311	58.8275	0	57.5314	0.120421	0.977967	1e-05
LmxM.26.1280.1	Hypothetical protein, conserved	1209	58.9891	0	57.7402	12.2866	0.978828	0.459518
LmxM.32.0312.1	Heat shock protein 83-1	701	59.0498	0	39.676	10.235	0.671908	0.0291864
LmxM.30.1440b.1	Hypothetical protein	653	59.8684	0	150.994	12.1189	2.52211	2.75253e-14
LmxM.05.1061.1	ATPase, putative	499	60.0713	0	65.1404	4.45495	1.08439	0.127587
LmxM.33.2190.1	Kinatase, putative	1584	60.0869	0	69.7298	4.58988	1.16048	0.0178246
LmxM.32_175309.1	None	68	60.0956	0	59.3632	13.8387	0.987813	0.478896
LmxM.03.0010.1	Hypothetical protein	977	60.142	0	135.535	38.5501	2.25359	0.0252487
LmxM.30.2120.1	Hypothetical protein, unknown function	767	60.2041	0	100.578	12.7037	1.67063	0.000741056
LmxM.22.0740.1	Hypothetical protein, conserved	592	60.2339	0	78.4079	7.06732	1.30172	0.00506226
LmxM.28_113632.1	None	97	60.3558	0	69.2764	3.71451	1.1478	0.00816228
LmxM.24.1660.1	SpoU rRNA Methylase family, putative	517	60.7891	0	81.8346	6.38763	1.3462	0.0004926
LmxM.27.1580a.1	Hypothetical protein	413	60.8534	0	104.262	18.8534	1.71333	0.0106555
LmxM.30.1360.1	Hypothetical protein, conserved	338	61.0251	0	120.606	16.4225	1.97633	0.000142823
LmxM.20_1610511.1	None	28	61.0875	0	82.0679	9.95969	1.34345	0.0175792
LmxM.34.1560.1	Hypothetical protein, conserved	1911	61.1218	0	89.5698	2.39258	1.46543	6.66149e-33
LmxM.14.0710.1	Hypothetical protein	383	61.2198	0	111.518	17.4193	1.8216	0.00194162
LmxM.33.1570.1	Tuzin-like protein	612	61.3191	0	125.186	21.7485	2.04155	0.0016591
LmxM.33.2380.1	Hypothetical protein, unknown function	361	61.3761	0	62.4025	5.97234	1.01672	0.431775
LmxM.01.0400.1	Hypothetical protein, conserved	553	61.4268	0	70.8522	2.68838	1.15344	0.000227485
LmxM.31_745950.1	None	83	61.4832	0	91.1975	2.71604	1.48329	3.69822e-28
LmxM.23.1120.1	Hypothetical protein, unknown function	656	61.5371	0	155.08	9.84612	2.5201	1.04486e-21
LmxM.26_852982.1	None	28	61.5383	0	50.6553	3.72991	0.823152	0.00176288
LmxM.27.2031.1	Branched-chain amino acid aminotransferase, putative	401	61.5774	0	41.7828	4.46481	0.678541	4.63641e-06
LmxM.22.1690partial.1	Hypothetical protein	384	61.686	0	75.3925	11.0619	1.2222	0.107658
LmxM.03.0670.1	Hypothetical protein, conserved	568	61.8241	0	80.7614	21.5764	1.30631	0.190058
LmxM.33.1400.1	D-isomer specific 2-hydroxyacid dehydrogenase- like protein	295	61.8676	0	105.365	10.7496	1.70308	2.60023e-05
LmxM.06.0740.1	Hypothetical protein, conserved	907	62.0055	0	77.6305	4.53312	1.25199	0.000283569
LmxM.33.0460.1	Hypothetical protein, unknown function	2403	62.1874	0	112.799	13.1736	1.81386	6.10381e-05
LmxM.36.0580.1	Hypothetical protein, unknown function	492	62.5401	0	74.1003	7.83081	1.18484	0.06994
LmxM.31.0810.1	Repressor of differentiation kinase 1, putative	1530	62.5419	0	75.081	6.80667	1.20049	0.0327248
LmxM.33.2150.1	Eukaryotic translation initiation factor 2-alpha kinase 2	1469	62.653	0	81.7118	6.04307	1.3042	0.000805722
LmxM.02.0490.1	Hypothetical protein, conserved	1133	62.7672	0	71.4917	9.0952	1.139	0.168719
LmxM.26.1400.1	WWE domain/WD domain, G-beta repeat, putative	584	62.8495	0	63.3134	19.9732	1.00738	0.490735
LmxM.32.2180.1	Hypothetical protein, conserved	1417	62.8617	0	86.3752	7.40057	1.37405	0.000743363
LmxM.25_878347.1	None	142	63.05	0	115.506	4.10869	1.83197	1.25289e-37
LmxM.28.1930.1	Zinc transporter 3, putative	438	63.2335	0	326.852	169.116	5.16897	0.0595211
LmxM.22.1330.1	Hypothetical protein, conserved	3850	63.4527	0	45.2614	6.15017	0.713309	0.00154893
LmxM.34.4240.1	Hypothetical protein, conserved	298	63.61	0	157.511	29.912	2.4762	0.000846889
LmxM.28.1405.1	Hypothetical protein	398	64.0164	0	79.8302	9.84034	1.24703	0.0540227
LmxM.13_503797.1	None	49	64.1018	0	58.5795	14.0191	0.913851	0.346822
LmxM.21.1100.1	RNA polymerase III transcription factor (TF)IIIC subunit, putative	693	64.1354	0	113.466	12.8851	1.76916	6.44612e-05
LmxM.20.0343.1	Hypothetical protein, conserved	124	64.1867	0	62.6314	15.5569	0.975769	0.460181
LmxM.32_1318429.1	None	33	64.3826	0	83.2542	6.44305	1.29312	0.00170041
LmxM.31.2300.1	Hypothetical protein, unknown function	453	64.6565	0	92.5051	8.96086	1.43072	0.000942401
LmxM.32.2980.1	Hypothetical protein, conserved	1207	64.7186	0	76.5736	6.29023	1.18318	0.0297371
LmxM.22.0691a.1	Hypothetical protein	686	64.9342	0	84.8612	17.4539	1.30688	0.12679
LmxM.30.0571.1	Amino acid transporter aATP11, putative	509	64.9659	0	107.358	3.97368	1.65253	7.16969e-27
LmxM.04.0700.1	Hypothetical protein, conserved	1076	64.9764	0	101.849	6.09461	1.56748	7.24014e-10
LmxM.30.0490b.1	Hypothetical protein	493	65.2912	0	94.5011	5.58285	1.44738	8.38034e-08
LmxM.28.3000.1	Serine/threonine kinase, putative	383	65.4077	0	99.1839	7.21328	1.5164	1.41689e-06
LmxM.24.0480.1	Kelch motif/Galactose oxidase, central domain containing protein, putative	1220	65.5648	0	72.3675	5.37048	1.10376	0.102634
LmxM.11.1250.1	ATP-binding cassette protein subfamily A, member 4, putative	2062	65.829	0	81.3543	1.14183	1.23584	2.09156e-42
LmxM.26.2210.1	AAA ATPase domain containing protein, putative	887	65.8866	0	58.5256	16.4949	0.888278	0.327705
LmxM.32.2110.1	Phosphoglycerate mutase	620	66.1392	0	66.9308	4.60522	1.01197	0.431755
LmxM.29.1080.1	Hypothetical protein, unknown function	2676	66.2199	0	88.5461	6.50617	1.33715	0.000300066
LmxM.34.0590.1	Hypothetical protein, conserved	716	66.5407	0	105.246	14.5286	1.58167	0.00386024
LmxM.36.4900.1	Region in Clathrin and VPS, putative	2118	66.6857	0	78.3511	2.35688	1.17493	3.72054e-07
LmxM.06.0770.1	Double RNA binding domain protein 12	1923	66.7076	0	103.116	8.67476	1.54579	1.35215e-05
LmxM.31.3220.1	Hypothetical protein, conserved	626	66.781	0	79.1804	3.42466	1.18567	0.000146945
LmxM.09.1090.1	Translation initiation factor EIF-2B gamma subunit, putative	595	67.0208	0	80.68	5.37866	1.20381	0.00555031
LmxM.24.0430.1	Hypothetical protein, unknown function	1282	67.0355	0	99.4669	14.5634	1.48379	0.0129766
LmxM.29_481116.1	None	106	67.0871	0	84.0952	2.24506	1.25352	1.78416e-14
LmxM.20.0031.1	Phosphate-repressible phosphate permease	573	67.0927	0	95.0503	8.60129	1.4167	0.000576228
LmxM.32.2020.1	Hypothetical protein, unknown function	868	67.1024	0	93.1581	2.81083	1.3883	9.3298e-21
LmxM.12.0510.1	WW domain containing protein, putative	989	67.5211	0	105.868	24.1451	1.56793	0.0561199
LmxM.31.3550.1	Hypothetical protein, unknown function	443	67.9673	0	106.264	5.32726	1.56345	3.26895e-13
LmxM.11.0610.1	Conserved protein, unknown function	1076	68.0707	0	65.4449	3.53722	0.961424	0.228937
LmxM.31.2600.1	Hypothetical protein, conserved	639	68.2175	0	81.5362	7.10156	1.19524	0.0303641
LmxM.25.1110.1	Hypothetical protein, conserved	6596	68.2782	0	68.6213	4.99055	1.00502	0.472597
LmxM.05.0610.1	Surp module, putative	968	68.3506	0	77.4092	7.29344	1.13253	0.107115
LmxM.27.2340.1	Sucrose hydrolase-like protein	489	68.3608	0	112.181	19.6497	1.64102	0.0128712
LmxM.16.1140.1	WW domain containing protein, putative	649	68.4054	0	89.1543	13.7127	1.30332	0.0651253
LmxM.34.1860.1	Protein kinase-like protein	711	68.6252	0	65.3972	10.5097	0.952963	0.379369
LmxM.30.1440a.1	Hypothetical protein	820	68.9949	0	124.068	20.557	1.79822	0.00369173
LmxM.17.0190.1	Receptor-type adenylate cyclase, putative	1411	69.0045	0	103.206	7.94762	1.49564	8.41315e-06
LmxM.20.1050.1	Hypothetical protein, unknown function	1030	69.1047	0	110.41	6.87753	1.59772	9.51845e-10
LmxM.34.4890.1	Meiotic recombination protein DMC1, putative	358	69.2857	0	93.5323	8.25755	1.34995	0.00166076
LmxM.36.0010.1	Phosphoglycan beta 1,3 galactosyltransferase 4	815	69.7083	0	114.774	10.3173	1.64648	6.2721e-06
LmxM.20.0360.1	Protein of unknown function (DUF2946), putative	320	69.872	0	115.146	20.4093	1.64795	0.0132673
LmxM.24.0610.1	SWI/SNF-related matrix-associated actin-dependent regulator of chromatin subfamily A-like protein, putative	1087	70.0592	0	91.4133	14.4942	1.3048	0.0703373
LmxM.08.0980.1	Hypothetical protein, unknown function	1043	70.0837	0	91.5434	7.39169	1.3062	0.00184676
LmxM.22.1230.1	Hypothetical protein, conserved	931	70.4489	0	40.7772	6.26286	0.57882	1.08069e-06
LmxM.17.0330.1	Hypothetical protein, conserved	1733	70.7228	0	84.9097	2.64437	1.2006	4.04825e-08
LmxM.32.2660.1	Hypothetical protein, conserved	1166	70.7364	0	67.8426	3.27464	0.959091	0.18843
LmxM.08_29.1450.1	Phosphatidylinositol-kinase domain protein, putative	2659	70.8053	0	87.0951	3.19404	1.23006	1.69773e-07
LmxM.22.1320.1	Flagellar attachment zone protein, putative (fragment)	3925	70.8621	0	65.363	6.03736	0.922396	0.181186
LmxM.24.1300.1	DNAJ-domain protein, putative	808	71.0223	0	75.1306	5.47106	1.05784	0.226354
LmxM.32.0316.1	Heat shock protein 83-1	701	71.0496	0	54.3322	13.868	0.764708	0.114012
LmxM.28.0785.1	Hypothetical protein, conserved	190	71.084	0	92.879	18.3232	1.30661	0.117126
LmxM.33.3530.1	Hypothetical protein, conserved	1884	71.452	0	85.2299	7.14871	1.19283	0.0269695
LmxM.27.0890.1	Phosphatidylinositol (3,5) kinase, putative	1694	71.5121	0	102.831	9.71276	1.43795	0.000630931
LmxM.11.1260.1	ABC transporter-like protein	246	71.7275	0	94.0355	9.18768	1.31101	0.00759052
LmxM.23.0780.1	Putative serine esterase (DUF676), putative	926	71.8963	0	112.902	20.039	1.57035	0.0203629
LmxM.32.1440.1	Hypothetical protein, conserved	659	71.9968	0	94.0535	4.97878	1.30636	4.70866e-06
LmxM.33.0280.1	Cysteine peptidase, Clan CA, family C2, putative	1553	72.0677	0	102.549	9.51775	1.42296	0.000680966
LmxM.26.1290.1	Cupin-like domain containing protein, putative	591	72.1122	0	65.4444	9.90828	0.907536	0.25049
LmxM.05.0440.1	Hypothetical protein, conserved	879	72.1572	0	77.535	7.83446	1.07453	0.246223
LmxM.33.3330.1	Cytochrome p450-like protein	550	72.1895	0	110.456	17.4077	1.53009	0.0139651
LmxM.08_29.1260.1	Wnt-binding factor required for Wnt secretion/Lipase (class 3), putative	1213	72.1916	0	105.892	10.7857	1.46681	0.000890538
LmxM.33.0420.1	Hypothetical protein, conserved	562	72.2101	0	93.6003	2.7386	1.29622	2.84494e-15
LmxM.36.3080.1	Octanoyltransferase, putative	265	72.5295	0	98.4384	3.63929	1.35722	5.42782e-13
LmxM.23_279558.1	None	76	72.5589	0	96.2317	8.27776	1.32626	0.00211949
LmxM.14_353156.1	None	42	72.6642	0	91.6326	5.50114	1.26104	0.000282285
LmxM.31_1047031.1	None	25	72.6846	0	85.7003	21.0042	1.17907	0.267738
LmxM.01.0600.1	Rab-GTPase-TBC domain containing protein, putative	1840	72.9104	0	89.4877	7.28264	1.22737	0.0114145
LmxM.25.1250.1	Hypothetical protein, conserved	1886	73.1464	0	88.6273	7.87858	1.21164	0.0247109
LmxM.07.0760.1	6-phosphofructo-2-kinase-like protein	1308	73.3201	0	107.117	9.47432	1.46095	0.000180416
LmxM.31.1380.1	Hypothetical protein, conserved	352	73.3226	0	106.804	0.219704	1.45663	1e-05
LmxM.32.2890.1	Hypothetical protein, conserved	2744	73.3254	0	110.208	14.1388	1.503	0.00454551
LmxM.13.0230.1	Zinc-RING finger domain containing protein, putative	421	73.6735	0	103.94	9.71833	1.41082	0.000921709
LmxM.08.0660.1	Protein kinase, putative	1339	73.6955	0	112.99	7.31723	1.5332	3.93356e-08
LmxM.08_29.1120.1	PSP1 C-terminal conserved region, putative	1131	73.8509	0	130.004	27.3671	1.76035	0.020093
LmxM.23.1600.1	Oxidoreductase-like protein	367	73.8578	0	136.649	0.900539	1.85016	1e-05
LmxM.24.1920.1	Hypothetical protein, conserved	523	73.8769	0	77.7097	4.56436	1.05188	0.200534
LmxM.06.0970.1	Domain of unknown function (DUF3883), putative	1662	74.0054	0	85.399	3.5992	1.15396	0.000773857
LmxM.08_29.2820.1	Hypothetical protein, conserved	106	74.0112	0	98.0325	2.23399	1.32456	2.88119e-27
LmxM.08_29.0555.1	Hypothetical protein	253	74.2139	0	104.42	8.88117	1.40701	0.000335569
LmxM.22.0850.1	3'a2rel-related protein	599	74.609	0	61.7148	13.7512	0.827177	0.174206
LmxM.19.1080.1	Hypothetical protein, conserved	3782	74.6498	0	80.5185	4.02561	1.07862	0.0724419
LmxM.34.5390.1	HECT E3 ligase, putative	6624	74.8115	0	113.087	5.23068	1.51162	1.26336e-13
LmxM.07.0831.1	Hypothetical protein, conserved	1987	74.8468	0	86.3497	9.96169	1.15369	0.124104
LmxM.30_939849.1	None	38	74.9971	0	135.683	12.4847	1.80918	5.84483e-07
LmxM.32.1580.1	Hypothetical protein, conserved	596	75.0381	0	113.84	5.65725	1.5171	3.47207e-12
LmxM.24.0590.1	Hypothetical protein, unknown function	687	75.049	0	99.3742	2.25176	1.32412	1.67012e-27
LmxM.13.1390.1	Beta-lactamase superfamily domain containing protein, putative	402	75.0822	0	97.7399	14.3613	1.30177	0.0573181
LmxM.27_124660.1	None	29	75.0903	0	66.785	7.06945	0.889396	0.120035
LmxM.36.5250.1	Hypothetical protein, conserved	3423	75.0994	0	54.3594	7.34052	0.723833	0.00236099
LmxM.19.0980.1	FYVE zinc finger, putative	961	75.1532	0	89.422	1.76948	1.18986	3.69701e-16
LmxM.20_467545.1	None	39	75.227	0	173.56	29.2982	2.30715	0.000395002
LmxM.31.2250.1	Hypothetical protein, unknown function	371	75.2822	0	118.292	14.8142	1.57131	0.00184648
LmxM.21.0630.1	Hypothetical protein	619	75.5747	0	75.0337	11.1031	0.992841	0.480569
LmxM.19.0995.1	4-coumarate:coa ligase-like protein	633	75.5864	0	84.2952	4.22149	1.11522	0.0195575
LmxM.36.4370.1	HECT E3 ligase, putative	2576	76.1648	0	110.394	6.03198	1.4494	6.95255e-09
LmxM.27.0980.1	ATP-binding cassette protein subfamily A, member 9, putative	844	76.24	0	81.7559	8.05667	1.07235	0.246789
LmxM.02.0170.1	Hypothetical protein	798	76.3792	0	88.8488	11.5807	1.16326	0.140792
LmxM.32.3070.1	Flagellar Member 8	828	76.5179	0	92.2272	7.41912	1.2053	0.0171123
LmxM.22.1210.1	WD domain, G-beta repeat, putative	1561	76.6089	0	107.879	5.35688	1.40817	2.65258e-09
LmxM.31.1190.1	Hypothetical protein, conserved	563	76.7385	0	104.606	10.6055	1.36314	0.0042994
LmxM.32.1470.1	RNA-binding protein, putative	128	76.9207	0	112.448	9.05743	1.46187	4.38195e-05
LmxM.23.1590.1	Oxidoreductase-like protein	465	76.9277	0	82.3663	17.5631	1.0707	0.37841
LmxM.32.2560.1	Unc104-like kinesin, putative	2075	76.9899	0	96.8738	2.35888	1.25827	1.73751e-17
LmxM.07.0950.1	Hypothetical protein, conserved	2456	77.0232	0	99.2988	7.36632	1.28921	0.00124736
LmxM.36.0720.1	Mitogen-activated protein kinase 2	458	77.2508	0	79.4799	8.56194	1.02886	0.397296
LmxM.02.0160.1	Hypothetical protein	818	77.2721	0	132.783	10.0572	1.71838	1.69976e-08
LmxM.09.0080.1	RNA-binding protein 5-like protein	245	77.3799	0	82.5295	1.80974	1.06655	0.00221746
LmxM.08.0500.1	Hypothetical protein, unknown function	328	77.4857	0	116.353	7.37021	1.50161	6.68805e-08
LmxM.17.1130.1	NOL1/NOP2/sun family, putative	1168	77.6603	0	96.3827	8.10258	1.24108	0.0104253
LmxM.34.3170.1	Protein kinase, putative	1874	77.6955	0	93.6638	2.45349	1.20553	3.79685e-11
LmxM.05.0241.1	Viscerotropic leishmaniasis antigen, putative	1411	77.7028	0	75.1093	3.60494	0.966623	0.23594
LmxM.20_106394.1	None	167	77.7766	0	107.44	9.54191	1.38139	0.000939491
LmxM.22.1100.1	Zinc finger, C3HC4 type (RING finger), putative	2275	77.8035	0	113.447	8.40293	1.45812	1.10876e-05
LmxM.33.2810.1	Carboxypeptidase-like protein	884	77.8592	0	93.569	6.57861	1.20177	0.00846988
LmxM.28.1590.1	Galactose oxidase, central domain containing protein, putative	427	77.9194	0	110.691	15.9516	1.42058	0.0199667
LmxM.10.0770.1	Hypothetical protein, unknown function	746	78.0093	0	114.47	7.04345	1.46739	1.13035e-07
LmxM.33.1580.1	Amastin (Hypothetical)	193	78.1655	0	233.865	43.8697	2.99192	0.000193251
LmxM.30.2190.1	Hypothetical protein, unknown function	768	78.2102	0	110.182	15.5801	1.40879	0.0200805
LmxM.04.0600.1	Hypothetical protein	3051	78.2122	0	109.572	5.88897	1.40096	5.04327e-08
LmxM.10.0760.1	Hypothetical protein, conserved	629	78.2329	0	125.729	12.9806	1.6071	0.000126623
LmxM.17.0990.1	Hypothetical protein, conserved	7008	78.526	0	75.9207	5.32779	0.966823	0.312423
LmxM.33.1720.1	Amastin (Hypothetical)	206	78.683	0	306.112	41.383	3.89045	1.94562e-08
LmxM.33.1390.1	N-terminal region of Chorein, a TM vesicle-mediated sorter/Protein of unknown function (DUF1162), putative	4796	78.8912	0	92.6817	2.7064	1.1748	1.73911e-07
LmxM.27_812481.1	None	47	78.9288	0	44.1961	19.9878	0.559948	0.0411321
LmxM.06.0900.1	Protein phosphatase 2C, putative	1791	78.9395	0	92.6168	4.87671	1.17326	0.00251891
LmxM.10.0465a.1	Hypothetical protein	251	78.9599	0	262.139	23.1532	3.3199	1.27033e-15
LmxM.29.2880.1	Hypothetical protein, conserved	673	78.9895	0	110.909	6.96839	1.4041	2.31802e-06
LmxM.09.0620.1	Hypothetical protein, conserved	751	79.12	0	101.547	10.8164	1.28346	0.0190664
LmxM.12.0460.1	Hypothetical protein, unknown function	784	79.1596	0	122.029	11.263	1.54155	7.05615e-05
LmxM.20.0355.1	Hypothetical protein, conserved	481	79.4645	0	135.294	11.5314	1.70258	6.4417e-07
LmxM.31.3410.1	Dopey, N-terminal, putative	2816	79.4899	0	79.5145	3.49926	1.00031	0.497202
LmxM.30.3040a.1	Hypothetical protein	248	79.589	0	63.9223	18.4771	0.803155	0.198248
LmxM.11.0010.1	Hypothetical protein, conserved	298	79.6967	0	180.412	26.4434	2.26373	6.98445e-05
LmxM.27_157076.1	None	98	79.7392	0	72.5513	8.63029	0.909856	0.202457
LmxM.13_384638.1	None	35	79.7587	0	88.9353	5.12006	1.11505	0.0365433
LmxM.23.1630.1	Hypothetical protein, conserved	596	80.1005	0	99.4769	13.5553	1.2419	0.0764392
LmxM.19_374598.1	None	57	80.3308	0	158.564	13.7706	1.97389	6.68934e-09
LmxM.12.0110.1	Hypothetical protein, conserved	899	80.4816	0	82.2354	7.00848	1.02179	0.401202
LmxM.02.0120.1	Phosphatidylinositol 3-kinase-like protein	4921	80.6334	0	77.8407	7.00239	0.965365	0.345009
LmxM.34.2820.1	Major facilitator superfamily, putative	646	80.6551	0	136.244	16.9974	1.68922	0.000536922
LmxM.26.1510.1	Hypothetical protein, unknown function	1774	80.7341	0	99.8645	29.0871	1.23695	0.255368
LmxM.32.2400.1	GTPase protein, putative	566	80.7544	0	82.5595	3.45881	1.02235	0.300875
LmxM.24.2180.1	Trypanosome basal body component protein	1438	80.7977	0	71.3348	0.989983	0.882882	1e-05
LmxM.01.0820.1	Hypothetical protein	1120	81.0668	0	118.439	19.5543	1.46101	0.0279894
LmxM.17.1190.1	Hypothetical protein, unknown function	717	81.2897	0	116.712	18.5986	1.43575	0.0284194
LmxM.31.2110.1	Hypothetical protein, conserved	871	81.3376	0	103.368	4.52835	1.27086	5.72059e-07
LmxM.26_814244.1	None	70	81.4445	0	71.717	15.1825	0.880563	0.260858
LmxM.30.2060.1	CRAL/TRIO domain containing protein, putative	491	81.597	0	132.91	9.50805	1.62885	3.39283e-08
LmxM.08_1139529.1	None	59	81.6003	0	95.1188	10.5049	1.16567	0.0990687
LmxM.12.0340.1	Hypothetical protein, unknown function	2053	81.6118	0	123.09	9.43071	1.50823	5.45857e-06
LmxM.08_1455604.1	None	373	81.6703	0	184.589	17.5694	2.26018	2.34457e-09
LmxM.28.1600.1	Helicase-like protein	1277	81.674	0	138.466	21.2391	1.69535	0.00374844
LmxM.29.1840.1	Hypothetical protein, conserved	821	81.7584	0	105.162	8.85228	1.28626	0.00409882
LmxM.08_29.1890.1	DnaJ domain containing protein, putative	396	81.7781	0	153.968	33.4768	1.88275	0.0155262
LmxM.32.2330.1	Hypothetical protein, unknown function	1344	81.9468	0	102.577	1.25271	1.25175	3.08976e-61
LmxM.14.0170.1	Hypothetical protein, conserved	685	82.0848	0	113.241	6.64374	1.37956	1.3692e-06
LmxM.34.0200.1	Hypothetical protein, conserved	2135	82.0897	0	86.0058	2.56677	1.04771	0.0635408
LmxM.02.0500.1	Glycerate kinase, putative	917	82.3698	0	115.856	19.9751	1.40654	0.0468284
LmxM.33.3350.1	ATPase-like protein	528	82.384	0	114.888	15.3653	1.39455	0.0171963
LmxM.34.2380.1	Hypothetical protein, unknown function	1387	82.603	0	98.6999	6.9416	1.19487	0.0102002
LmxM.32.3670.1	3-hydroxyisobutyryl-coenzyme a hydrolase-like protein	171	82.6132	0	144.448	7.80813	1.74849	1.19428e-15
LmxM.07.0130.1	TRNA-methyl transferase, putative	603	82.6449	0	101.902	4.95957	1.23301	5.162e-05
LmxM.01.0720.1	Hypothetical protein, conserved	1591	82.8321	0	104.62	1.16585	1.26304	3.06483e-78
LmxM.28.0150.1	Major facilitator superfamily, putative	528	82.8457	0	122.17	1.69988	1.47466	1.07159e-118
LmxM.29.2380.1	Hypothetical protein, conserved	300	83.0219	0	124.451	14.5973	1.49902	0.00226883
LmxM.03.0820.1	Hypothetical protein, conserved	2904	83.1106	0	94.6977	15.0925	1.13942	0.22132
LmxM.30.0221.1	Hypothetical protein, conserved	207	83.1724	0	130.752	15.7237	1.57206	0.00123922
LmxM.19.0580.1	Tubulin binding cofactor c, putative	3074	83.196	0	97.7783	4.43705	1.17528	0.000507209
LmxM.21.0260.1	Hypothetical protein, conserved	734	83.364	0	123.468	10.3375	1.48107	5.23502e-05
LmxM.33.2240.1	Glycosyl hydrolase family 65 central catalytic domain/Glycosyl hydrolase family 65, C-terminal domain containing protein, putative	1181	83.5832	0	78.4943	11.273	0.939116	0.325843
LmxM.32_1159350.1	None	196	83.5865	0	108.265	17.6178	1.29524	0.0806423
LmxM.17.0390.1	Protein kinase, putative	1194	83.6534	0	93.2542	3.93879	1.11477	0.0073948
LmxM.08_29.2290.1	Hypothetical protein, unknown function	412	83.8272	0	116.059	19.8528	1.38451	0.0522358
LmxM.25.1590.1	Hypothetical protein, conserved	1148	83.8594	0	93.4684	2.10027	1.11459	2.37939e-06
LmxM.14.0400.1	Hypothetical protein, conserved	310	84.0942	0	112.69	4.48553	1.34004	9.14163e-11
LmxM.33.2690.1	Hypothetical protein, conserved	573	84.3254	0	110.81	7.46422	1.31408	0.000193918
LmxM.31.2160.1	R-SNARE protein, putative	1305	84.5182	0	85.6715	7.19002	1.01365	0.436281
LmxM.14_195008.1	None	28	84.5704	0	123.059	0.665334	1.45511	1e-05
LmxM.32.1430.1	Hypothetical protein, conserved	568	84.5774	0	132.158	13.8035	1.56257	0.000283413
LmxM.32.2140.1	Kinesin, putative	959	84.6237	0	71.374	4.48927	0.843428	0.00158164
LmxM.32.2080.1	Hypothetical protein, conserved	1261	84.6505	0	90.0345	11.5037	1.0636	0.319882
LmxM.32.1830.1	Dual-specificity protein kinase, putative	957	84.7378	0	122.237	11.5255	1.44253	0.000569743
LmxM.28.0360.1	SUMO-activating enzyme E1 regulatory subunit, putative	287	84.7536	0	101.408	12.6647	1.1965	0.0942555
LmxM.23.0870.1	Hypothetical protein	524	84.971	0	65.4724	1.60727	0.770526	1e-05
LmxM.18.1420.1	Pumilio protein, putative	877	84.997	0	109.237	7.10016	1.28518	0.00032015
LmxM.08_29.1995.1	Hypothetical protein, conserved	367	85.0077	0	106.157	12.2122	1.24879	0.0416563
LmxM.25.0860.1	Hypothetical protein, conserved	1101	85.0248	0	74.9372	12.4569	0.881357	0.209028
LmxM.05.0360.1	ATP-dependent RNA helicase, putative	621	85.0554	0	115.344	4.31676	1.35611	1.13653e-12
LmxM.18_171178.1	None	39	85.2036	0	72.758	6.06394	0.85393	0.0200651
LmxM.33.1130.1	Hypothetical protein, conserved	2449	85.2234	0	73.8759	1.5971	0.866849	6.01297e-13
LmxM.32.2010.1	Calpain protease-like protein	1379	85.3319	0	99.8006	2.96035	1.16956	5.10576e-07
LmxM.18.1250.1	Ttaggg binding factor, putative	797	85.3899	0	85.3364	7.07404	0.999373	0.496981
LmxM.28.1690.1	Sulfate transporter-like protein	2013	85.6326	0	101.611	4.94944	1.18659	0.000622505
LmxM.30_254565.1	None	107	85.869	0	120.327	13.2117	1.40128	0.00455214
LmxM.36.1110.1	HORMA domain containing protein, putative	552	85.896	0	121.127	21.909	1.41016	0.0539116
LmxM.21.1000.1	Hypothetical protein, unknown function	2068	86.0239	0	98.1776	3.49746	1.14128	0.00025542
LmxM.31_142940.1	None	36	86.3681	0	115.411	3.4466	1.33626	1.78236e-17
LmxM.01.0530.1	Long-chain-fatty-acid-CoA ligase, putative	1615	86.4168	0	114.263	4.91842	1.32223	7.49629e-09
LmxM.32.1490.1	Hypothetical protein, conserved	3393	86.4766	0	84.1016	1.63571	0.972536	0.0732524
LmxM.26.1130.1	Hypothetical protein, unknown function	1740	86.5743	0	115.035	32.2911	1.32874	0.189056
LmxM.29.0290.1	Hypothetical protein, unknown function	1586	86.7066	0	129.673	5.62834	1.49554	1.13845e-14
LmxM.20.1020.1	Hypothetical protein, unknown function	998	86.76	0	102.177	4.47328	1.17769	0.000284077
LmxM.23.1330.1	DNA polymerase zeta catalytic subunit, putative	3059	86.8128	0	102.421	15.5261	1.17979	0.157377
LmxM.02.0580.1	Hypothetical protein, conserved	3785	86.8616	0	84.0423	2.20204	0.967543	0.100223
LmxM.05.0690.1	Hypothetical protein, conserved	2684	86.9055	0	93.6616	13.5989	1.07774	0.309662
LmxM.08_1172187.1	None	28	86.9627	0	102.249	18.3959	1.17578	0.202996
LmxM.32.1050.1	Hypothetical protein, conserved	428	87.0109	0	122.269	17.6237	1.40521	0.022718
LmxM.29.1985.1	Hypothetical protein, conserved	327	87.1585	0	128.129	13.1842	1.47007	0.000943282
LmxM.32.2420.1	Hypothetical protein, unknown function	753	87.5099	0	116.513	2.67308	1.33142	9.97389e-28
LmxM.30.2140.1	Hypothetical protein, unknown function	1036	87.7328	0	146.573	16.4016	1.67067	0.000166971
LmxM.33.1020.1	Carnosine N-methyltransferase, putative	456	87.7926	0	93.9998	10.6249	1.0707	0.279539
LmxM.30.1290.1	Multidrug resistance protein, copy 1-like protein	1553	87.797	0	140.032	5.24418	1.59495	1.13355e-23
LmxM.32.2030.1	Hypothetical protein, conserved	1112	87.8308	0	94.8454	4.34915	1.07987	0.0533856
LmxM.28.0300.1	Hypothetical protein, conserved	662	87.8718	0	103.891	3.59672	1.1823	4.21715e-06
LmxM.08.0340.1	Hypothetical protein, conserved	4978	88.4526	0	91.6826	3.21659	1.03652	0.157649
LmxM.34.2210.1	Kinetoplastid membrane protein-11	92	88.4591	0	185.374	17.1027	2.09559	7.28239e-09
LmxM.11.1220.1	ATP-binding cassette protein subfamily A, member 2, putative	1685	88.5253	0	115.185	2.66162	1.30115	6.46107e-24
LmxM.13.0810.1	Hypothetical protein, conserved	2643	88.5623	0	101.536	4.94798	1.14649	0.0043712
LmxM.20.0800.1	Hypothetical protein, unknown function	358	88.6353	0	148.015	21.6533	1.66993	0.00305068
LmxM.06.0810.1	Hypothetical protein, unknown function	3554	88.6354	0	81.5861	9.25655	0.920468	0.223164
LmxM.19.1130.1	Hypothetical protein, conserved	5789	88.7393	0	100.116	10.8179	1.1282	0.146488
LmxM.08_344258.1	None	58	88.9038	0	154.082	27.9082	1.73313	0.00976053
LmxM.19.1170.1	Hypothetical protein, unknown function	998	88.9116	0	102.649	1.07062	1.1545	5.48907e-38
LmxM.34.5010.1	Mitogen-activated protein kinase	392	88.914	0	115.057	10.7896	1.29403	0.00769708
LmxM.34.4290.1	Hypothetical protein, unknown function	325	88.9201	0	100.312	6.31076	1.12811	0.0355306
LmxM.20_193241.1	None	96	89.0044	0	131.981	8.18639	1.48286	7.61627e-08
LmxM.25.1480.1	Calpain family cysteine protease-like protein	705	89.0697	0	129.27	3.50596	1.45133	9.75584e-31
LmxM.20.0980.1	Hypothetical protein, conserved	692	89.0944	0	100.615	8.71931	1.12931	0.0932041
LmxM.22.0960.1	Kinesin, putative	1421	89.1425	0	81.6786	3.70187	0.916269	0.0218858
LmxM.19.1580.1	Hypothetical protein, unknown function	394	89.2694	0	114.767	4.85062	1.28562	7.33919e-08
LmxM.24.1130.1	Actin-interacting protein-like protein	985	89.4285	0	105.98	4.64012	1.18508	0.000180467
LmxM.07.0210.1	Hypothetical protein, conserved	252	89.4477	0	120.828	12.7712	1.35082	0.00700354
LmxM.21.1520.1	Hypothetical protein, unknown function	283	89.4571	0	134.287	8.04786	1.50113	1.27063e-08
LmxM.20.1480.1	Myotubularin-related protein, putative	989	89.5358	0	88.8558	3.65801	0.992404	0.426255
LmxM.28.1760.1	Protein kinase, putative	2003	89.5428	0	104.294	1.50073	1.16473	4.21743e-23
LmxM.26.1230.1	Hypothetical protein, conserved	3037	89.6924	0	66.1167	7.78874	0.73715	0.00123544
LmxM.20_2662569.1	None	43	89.7182	0	90.6803	5.43896	1.01072	0.429793
LmxM.36.3860.1	Similar to leishmania major. l411.4-like protein	293	89.8588	0	146.723	9.85374	1.63282	3.94425e-09
LmxM.24.1760.1	Hypothetical protein, conserved	270	89.8888	0	110.635	5.09023	1.23079	2.2947e-05
LmxM.25.1700.1	Leucine-rich repeat, putative	1161	89.9037	0	150.833	27.5679	1.67771	0.0135477
LmxM.08_29.0860.1	Hypothetical protein, unknown function	592	89.9083	0	114.035	5.56508	1.26835	7.27599e-06
LmxM.27.1790.1	Hypothetical protein, conserved	1046	89.9664	0	110.997	10.4758	1.23376	0.0223463
LmxM.33.1350.1	Hypothetical protein, conserved	579	89.9847	0	126.646	4.20407	1.40741	1.38695e-18
LmxM.08_37973.1	None	56	89.9851	0	106.491	7.04334	1.18343	0.00955377
LmxM.02.0640.1	Hypothetical protein, unknown function	1412	90.0158	0	108.164	6.33816	1.20161	0.00209581
LmxM.30.2180.1	Hypothetical protein, unknown function	861	90.0675	0	134.87	20.7692	1.49744	0.0154958
LmxM.23.0580.1	Hypothetical protein, conserved	1144	90.071	0	100.072	6.7051	1.11104	0.0679009
LmxM.34.1090.1	Nucleolar protein 111, putative	1085	90.0796	0	97.429	9.9642	1.08159	0.230387
LmxM.08_29.1840.1	Hypothetical protein, conserved	332	90.2191	0	106.289	6.24402	1.17813	0.0050305
LmxM.32.2680.1	Hypothetical protein, conserved	834	90.2532	0	93.5391	6.20002	1.03641	0.298063
LmxM.27.1750.1	Dynein heavy chain, putative	4470	90.2606	0	103.063	7.61072	1.14184	0.0462634
LmxM.30.2195.1	Hypothetical protein	579	90.3273	0	122.718	15.4181	1.35859	0.0178281
LmxM.21.1160.1	Hypothetical protein, conserved	1105	90.5489	0	124.821	11.4659	1.3785	0.0013991
LmxM.36.4970.1	DnaJ domain containing protein, putative	348	90.7292	0	98.3222	6.22365	1.08369	0.11123
LmxM.32.2750.1	Domain of unknown function (DUF4520), putative	1145	90.7568	0	106.707	9.89061	1.17575	0.053407
LmxM.30.1885.1	Mannosyltransferase-like protein	749	90.7843	0	104.697	2.63036	1.15325	6.14061e-08
LmxM.20.1080.1	WD40 repeat-containing protein	2642	90.8812	0	90.5486	4.75307	0.996341	0.472108
LmxM.27.0390.1	Autophagy protein APG9, putative	730	90.9147	0	77.4018	8.43401	0.851367	0.0545569
LmxM.20.1540.1	Hypothetical protein, unknown function	101	91.0184	0	106.959	9.70032	1.17513	0.050165
LmxM.19.0590.1	Protein kinase, putative	1519	91.0827	0	111.77	5.57855	1.22713	0.000104295
LmxM.17.1030.1	Hypothetical protein, conserved	819	91.1622	0	120.8	8.98201	1.32511	0.000484031
LmxM.30.0480b.1	Hypothetical protein	384	91.2785	0	90.3281	13.3727	0.989587	0.471668
LmxM.25.0880.1	Leucine Rich Repeat, putative	1465	91.4171	0	77.663	8.95088	0.849545	0.0621927
LmxM.32.1980.1	Serine/threonine-protein kinase a, putative	448	91.4911	0	135.256	13.3976	1.47835	0.000544164
LmxM.15.0595.1	Hypothetical protein, conserved	1737	91.6307	0	136.315	10.5582	1.48765	1.15737e-05
LmxM.23_694708.1	None	88	91.6359	0	171.143	17.7016	1.86764	3.53594e-06
LmxM.11.0650.1	Protein Associated with Differentiation, putative	643	91.6633	0	95.7893	11.7858	1.04501	0.363139
LmxM.27.2337.1	Hypothetical protein	416	91.7484	0	210.048	22.314	2.28939	5.7405e-08
LmxM.30.2210.1	Hypothetical protein, unknown function	832	91.8696	0	187.809	1.99891	2.0443	1e-05
LmxM.29.1260.1	Hypothetical protein, conserved	1997	92.0149	0	109.266	1.46941	1.18748	3.97671e-32
LmxM.26.0700.1	Pentapeptide repeats (9 copies), putative	505	92.1296	0	67.1058	17.9533	0.728385	0.0816847
LmxM.33.1245.1	Hypothetical protein, conserved	92	92.1907	0	117.19	7.77268	1.27117	0.000649152
LmxM.15_320588.1	None	194	92.3748	0	184.784	24.1208	2.00037	6.37876e-05
LmxM.05.1070.1	Legume-like lectin family, putative	522	92.3964	0	107.424	7.08299	1.16265	0.0169318
LmxM.28.1050.1	Hypothetical protein, conserved	675	92.577	0	118.856	3.06418	1.28386	4.8997e-18
LmxM.23.0120.1	Concanavalin A-like lectin/glucanases superfamily/Beige/BEACH domain containing protein, putative	3042	92.7652	0	86.2793	3.80939	0.930082	0.0443203
LmxM.08_1121173.1	None	40	92.7699	0	146.155	28.7691	1.57546	0.0317512
LmxM.36.4980.1	Hypothetical protein, conserved	334	92.7711	0	94.4082	16.9002	1.01765	0.461415
LmxM.31.1950.1	Hypothetical protein, conserved	427	92.7781	0	101.122	10.8814	1.08993	0.221609
LmxM.26.1430.1	Cytochrome b5-like Heme/Steroid binding domain containing protein, putative	1156	92.9122	0	97.6672	25.7795	1.05118	0.426832
LmxM.27.1180.1	Hypothetical protein, conserved	422	93.0508	0	116.172	9.58508	1.24848	0.00792727
LmxM.29.1860.1	Hypothetical protein, unknown function	555	93.0829	0	112.846	10.0213	1.21232	0.0242961
LmxM.12.0290.1	Hypothetical protein, unknown function	1594	93.1159	0	110.725	12.6391	1.18911	0.0817759
LmxM.26.1740.1	Hypothetical protein, conserved	670	93.1221	0	108.914	16.3148	1.16958	0.166539
LmxM.32.0935.1	Hypothetical protein, conserved	549	93.1685	0	122.81	10.088	1.31815	0.00164992
LmxM.31_1131940.1	None	49	93.198	0	79.8217	10.9669	0.856474	0.111289
LmxM.32.0790.1	Hypothetical protein, conserved	1756	93.2048	0	81.2901	5.33875	0.872166	0.0128159
LmxM.27.2430.1	Hypothetical protein, conserved	570	93.2366	0	110.958	11.2744	1.19007	0.0579907
LmxM.32.1020.1	PSP1 C-terminal conserved region, putative	971	93.5623	0	113.264	6.638	1.21057	0.00149868
LmxM.33.2476.1	Hypothetical protein, conserved	375	93.5717	0	100.121	5.84688	1.06999	0.131333
LmxM.08_29.0530.1	Hypothetical protein, conserved	2975	93.6134	0	76.555	1.64212	0.817779	1e-05
LmxM.28.2530.1	PIF1 helicase-like protein, putative	1110	93.6342	0	127.172	6.03338	1.35818	1.35887e-08
LmxM.30.1020.1	Hypothetical protein, conserved	951	93.7126	0	118.522	19.5175	1.26474	0.101844
LmxM.15.0830.1	Hypothetical protein, conserved	816	93.7483	0	146.207	11.9887	1.55956	6.05379e-06
LmxM.34.2130.1	Hypothetical protein, unknown function	505	93.84	0	116.526	13.8543	1.24175	0.0507669
LmxM.11.1270.1	ABC transporter, putative	1784	93.8419	0	161.692	19.6739	1.72303	0.000281582
LmxM.24.1020.1	F-box domain/Galactose oxidase, central domain containing protein, putative	1010	93.8699	0	106.375	6.51325	1.13321	0.0274352
LmxM.31.2860.1	Hypothetical protein, conserved	750	93.8944	0	112.646	5.82325	1.19971	0.000640766
LmxM.26.1190.1	Hypothetical protein, conserved	1771	93.9188	0	66.1775	11.4129	0.704625	0.00753496
LmxM.26.2370.1	HECT E3 ligase, putative	3979	94.0106	0	70.0111	11.8719	0.744714	0.0216118
LmxM.31.2570.1	Hypothetical protein, conserved	938	94.0469	0	108.197	11.6731	1.15046	0.11272
LmxM.18.0950.1	Hypothetical protein, conserved	350	94.0758	0	153.541	12.9842	1.6321	2.32698e-06
LmxM.29.0600.1	Protein kinase, putative	927	94.142	0	105.177	9.24265	1.11722	0.116256
LmxM.14.0700.1	Fatty acid elongase, putative	325	94.1794	0	219.852	37.7787	2.3344	0.000439633
LmxM.19.0540.1	Hypothetical protein, conserved	531	94.2424	0	118.879	15.3586	1.26141	0.0543493
LmxM.36.3340.1	Protein of unknown function (DUF3595), putative	2525	94.4272	0	106.049	5.27025	1.12308	0.0137216
LmxM.08_29.2010.1	Hypothetical protein, conserved	704	94.4484	0	102.249	11.1997	1.08259	0.243071
LmxM.32.1450.1	RNA recognition motif. (a.k.a. RRM, RBD, or RNP domain), putative	209	94.4554	0	83.5601	9.07677	0.884651	0.115001
LmxM.06.0520.1	Hypothetical protein, conserved	1898	94.5183	0	106.631	16.2646	1.12815	0.228216
LmxM.36.4850.1	Hypothetical protein, conserved	609	94.6008	0	95.1261	16.6459	1.00555	0.487412
LmxM.29.2290.1	ATP-dependent DEAD/H DNA helicase recQ family- like protein	1057	94.8737	0	123.187	6.10172	1.29844	1.73956e-06
LmxM.22.1110.1	Dynein heavy chain, cytosolic, putative	5670	95.0034	0	90.6768	2.31503	0.954459	0.0308176
LmxM.18.0720.1	Hypothetical protein, conserved	1101	95.0246	0	98.8084	7.12917	1.03982	0.297798
LmxM.29.2780.1	Zinc finger C-x8-C-x5-C-x3-H type (and similar), putative	338	95.2043	0	139.71	3.54755	1.46747	2.10576e-36
LmxM.14_149986.1	None	51	95.2739	0	125.354	1.13479	1.31573	3.9593e-155
LmxM.34.3980.1	4E-interacting protein, putative	786	95.339	0	110.167	6.87399	1.15553	0.0155004
LmxM.07.0840.1	Hypothetical protein, conserved	1243	95.4594	0	106.774	3.16958	1.11853	0.00017871
LmxM.20.0210.1	Kelch domain-containing protein	417	95.5263	0	136.32	5.52512	1.42705	7.71649e-14
LmxM.28.0770.1	Hypothetical protein, conserved	479	95.5637	0	173.312	20.2162	1.81358	6.00676e-05
LmxM.05.0600.1	COG4 transport protein, putative	910	95.6117	0	122.017	13.2321	1.27617	0.0229912
LmxM.03_78395.1	None	73	95.6934	0	133.74	25.3586	1.39759	0.0667635
LmxM.23.1250.1	Protein of unknown function (DUF3250), putative	1356	95.7171	0	90.6092	4.03007	0.946636	0.102499
LmxM.25.0680.1	Myosin heavy chain kinase c-like protein	1721	95.7224	0	85.3522	1.70963	0.891663	6.56591e-10
LmxM.26.2100.1	Serine/threonine protein phosphatase-like protein	1015	95.7982	0	117.032	25.5789	1.22165	0.203235
LmxM.19.1310.1	Hypothetical protein, conserved	978	95.8843	0	109.666	5.83925	1.14373	0.00913425
LmxM.25.0510.1	Hypothetical protein, unknown function	565	95.9773	0	128.328	4.99729	1.33706	4.78605e-11
LmxM.10.0690.1	Hypothetical protein, conserved	1677	95.98	0	113.376	4.22385	1.18125	1.90613e-05
LmxM.09.0410.1	Kinetoplastid kinetochore protein 19, putative	416	96.0107	0	96.9309	5.65926	1.00958	0.43542
LmxM.23.0880a.1	Hypothetical protein	486	96.0495	0	93.3409	12.2716	0.9718	0.412655
LmxM.22.0330.1	Hypothetical protein, unknown function	1064	96.6309	0	105.629	11.9668	1.09312	0.226055
LmxM.15.0490.1	Hypothetical protein, conserved	707	96.7211	0	132.274	6.01447	1.36758	1.6979e-09
LmxM.30.2380.1	Hypothetical protein, unknown function	813	96.8795	0	118.224	8.72749	1.22032	0.00723024
LmxM.26.1260.1	Hypothetical protein, unknown function	1644	96.8946	0	108.389	27.9507	1.11863	0.340445
LmxM.22.1560.1	40S ribosomal protein L14, putative	175	97.0693	0	132.386	20.217	1.36383	0.0403281
LmxM.34_1571922.1	None	135	97.1065	0	214.241	70.1549	2.20625	0.0474942
LmxM.32_947772.1	None	296	97.1324	0	143.473	16.9378	1.47708	0.00311035
LmxM.21.0530.1	Hypothetical protein, conserved	1151	97.17	0	100.304	8.12891	1.03225	0.349941
LmxM.36.5800.1	Hypothetical protein, conserved	1865	97.2167	0	97.2885	12.2101	1.00074	0.497656
LmxM.28.0822.1	Hypothetical protein, conserved	252	97.2992	0	113.664	10.9547	1.16819	0.0676065
LmxM.20.0160.1	Wd40 repeat domain-containing protein	805	97.3438	0	117.697	10.1979	1.20909	0.022977
LmxM.24.1830.1	Hypothetical protein, conserved	240	97.3735	0	157.918	8.05223	1.62177	2.76158e-14
LmxM.33.1270.1	Protein of unknown function (DUF3595), putative	1864	97.4146	0	171.821	18.2351	1.76381	2.24795e-05
LmxM.33.3962.1	Hypothetical protein	110	97.5373	0	151.564	19.2155	1.5539	0.00246474
LmxM.29.1990.1	Cyclosome subunit-like protein	2160	97.6283	0	84.2844	8.59617	0.863319	0.0602935
LmxM.12.0590.1	Fusaric acid resistance protein-like, putative	1919	97.656	0	124.366	5.45997	1.27352	4.98969e-07
LmxM.21.0700.1	Dual specificity protein phosphatase, putative	621	97.6616	0	87.5586	1.02519	0.896551	1e-05
LmxM.28.0980.1	Hypothetical protein, conserved	240	97.6722	0	192.942	11.4181	1.97541	3.59887e-17
LmxM.28.2380.1	Subtilisin-like serine peptidase	1737	97.7676	0	117.624	5.249	1.2031	7.74829e-05
LmxM.32.1150.1	Pumilio protein, putative	842	97.8422	0	105.229	7.24569	1.0755	0.153974
LmxM.34.2030.1	Hypothetical protein, unknown function	1421	97.8755	0	93.9658	7.73936	0.960054	0.306717
LmxM.21_329171.1	None	83	97.9463	0	112.041	27.6311	1.1439	0.304988
LmxM.31.0800.1	Hypothetical protein, unknown function	1150	97.9994	0	114.265	5.92405	1.16597	0.00301943
LmxM.10_2591.1	None	59	98.0231	0	217.635	36.6312	2.22024	0.000546765
LmxM.11.0675.1	Hypothetical protein, conserved in leishmania	111	98.1427	0	126.016	29.6291	1.28401	0.173419
LmxM.33.1830.1	Tuzin-like protein	630	98.162	0	150.834	6.91117	1.53658	1.2564e-14
LmxM.23.1270.1	XPG N-terminal domain/XPG I-region, putative	1013	98.2663	0	89.8006	8.57099	0.91385	0.161647
LmxM.20.0430.1	Glycerol-3-phosphate dehydrogenase-like protein	793	98.3863	0	111.209	8.19853	1.13033	0.0589016
LmxM.28.1090.1	ATP-grasp domain containing protein, putative	877	98.4748	0	107.051	2.40204	1.08709	0.000178338
LmxM.32.2280.1	MYND finger, putative	1025	98.6345	0	120.564	1.61067	1.22233	1.62932e-42
LmxM.13_27011.1	None	54	98.6828	0	143.128	4.6205	1.45039	3.31855e-22
LmxM.29.0330.1	Rab-GTPase-TBC domain containing protein, putative	860	98.6953	0	96.8422	0.823506	0.981224	0.0122179
LmxM.17.0290.1	Zinc finger, C3HC4 type (RING finger), putative	748	98.7574	0	86.7099	4.54975	0.878009	0.00404915
LmxM.20.0520.1	Hypothetical protein, conserved	965	98.8481	0	96.2356	7.64687	0.97357	0.366309
LmxM.31.2530.1	Cyclic nucleotide-binding domain containing protein, putative	958	98.9972	0	97.953	5.76045	0.989452	0.428077
LmxM.15.0670.1	Hypothetical protein, conserved	1032	99.0479	0	130.317	2.80522	1.3157	3.70878e-29
LmxM.36.5300.1	Hypothetical protein, conserved	1369	99.0838	0	132.87	1.77348	1.34098	3.24563e-81
LmxM.29.2320.1	SET domain containing protein, putative	357	99.1031	0	138.503	6.30432	1.39757	2.05659e-10
LmxM.11.0050.1	SNF2/RAD54 related DNA helicase, putative	958	99.1073	0	177.246	14.3956	1.78843	2.85006e-08
LmxM.32.3260.1	ABC transporter family-like protein	949	99.121	0	115.724	10.6924	1.1675	0.0602393
LmxM.25.0070.1	Hypothetical protein, conserved	299	99.1437	0	122.862	9.52785	1.23923	0.00639878
LmxM.30.1870.1	Mannosyltransferase-like protein	963	99.1634	0	121.13	2.93644	1.22152	3.69713e-14
LmxM.36.2220.1	Hypothetical protein, conserved	375	99.2083	0	112.076	5.15549	1.1297	0.00628177
LmxM.12.1140.1	N-ethylmaleimide reductase-like protein	1137	99.2218	0	148.715	37.6504	1.49882	0.0943296
LmxM.20.0480.1	Kinetoplast ribosomal PPR-repeat containing protein 3, putative	535	99.2483	0	132.283	11.7481	1.33284	0.00246258
LmxM.12.0075.1	Hypothetical protein, conserved	90	99.2889	0	114.162	11.5332	1.1498	0.0985978
LmxM.31.1710.1	Hypothetical protein, conserved	671	99.3624	0	134.863	5.13811	1.35728	2.43681e-12
LmxM.33.1340.1	Hypothetical protein, conserved	1325	99.4172	0	145.62	11.0579	1.46474	1.46857e-05
LmxM.31.2420.1	Hypothetical protein, conserved	1016	99.4714	0	122.418	12.6263	1.23068	0.0345812
LmxM.20.0770.1	Protein kinase, putative	3988	99.6054	0	102.154	4.27837	1.02559	0.275687
LmxM.22.1200.1	ChaC-like protein, putative	324	99.6139	0	165.499	18.7705	1.6614	0.000224031
LmxM.08_29.2700.1	Hypothetical protein, conserved	992	99.6956	0	95.1893	7.25723	0.954799	0.26732
LmxM.09.1200.1	Hypothetical protein, conserved	1543	99.7704	0	90.2588	10.8682	0.904666	0.19074
LmxM.12.0610.1	TPR repeat, putative	1066	99.865	0	89.1599	4.89744	0.892804	0.0144132
LmxM.24.0800.1	Hypothetical protein, unknown function	638	99.8723	0	164.636	21.1424	1.64847	0.00109482
LmxM.20.0290.1	E3 ubiquitin-protein ligase KCMF1, putative	799	99.9393	0	126.257	7.06849	1.26334	9.83338e-05
LmxM.02.0570.1	Protein kinase, putative	1425	100.014	0	108.413	4.11575	1.08399	0.0206308
LmxM.12_65775.1	None	109	100.016	0	126.552	21.0976	1.26532	0.104234
LmxM.15.0060.1	Eukaryotic translation initiation factor 4 gamma 1	1015	100.068	0	130.541	9.32832	1.30452	0.000544035
LmxM.01.0630.1	Hypothetical protein	845	100.076	0	159.929	3.39035	1.59808	4.74038e-70
LmxM.24.0970.1	Hypothetical protein, conserved	751	100.119	0	93.007	11.0646	0.928962	0.260178
LmxM.26.1810.1	Hypothetical protein, conserved	611	100.422	0	106.591	15.6252	1.06144	0.346478
LmxM.24.0900.1	Hypothetical protein, conserved	1156	100.647	0	95.9028	1.95638	0.952859	0.0076494
LmxM.36.3200.1	DNA topoisomerase III, putative	948	100.864	0	132.859	6.18747	1.3172	1.16524e-07
LmxM.02.0470.1	Hypothetical protein, unknown function	3334	100.877	0	121.652	16.5018	1.20595	0.104019
LmxM.29.3630.1	CYC2-like protein, putative	247	100.963	0	166.387	14.2611	1.64799	2.24254e-06
LmxM.36.0950.1	Dynein heavy chain, putative	4203	100.981	0	104.144	10.9668	1.03133	0.386502
LmxM.33.2630.1	Phospholipid-transporting ATPase-like protein	1483	100.989	0	123.245	2.85525	1.22039	3.22152e-15
LmxM.03.0500.1	Phosphate-Repressible Phosphate Permease-like protein	573	101.062	0	122.107	27.9664	1.20824	0.225868
LmxM.36.0860.1	Mitogen-activated protein kinase kinase 5	525	101.233	0	120.566	4.69161	1.19097	1.88879e-05
LmxM.20.0790.1	Tubulin-tyrosine ligase, putative	764	101.446	0	144.976	11.9645	1.42909	0.000137256
LmxM.14.1490.1	Synaptojanin (N-terminal domain), putative	845	101.562	0	146.552	17.0191	1.44298	0.00410282
LmxM.03.0870.1	Hypothetical protein, conserved	1363	101.573	0	97.6594	17.8795	0.961466	0.413358
LmxM.09_138074.1	None	44	101.61	0	151.115	23.9303	1.4872	0.0192873
LmxM.31.3280.1	Hypothetical protein, conserved	815	101.893	0	138.214	16.8451	1.35647	0.0155334
LmxM.36.5670.1	RNA helicase, putative	698	101.95	0	146.582	10.1926	1.43778	5.96708e-06
LmxM.32.0530.1	Hypothetical protein, conserved	1649	101.992	0	91.9845	4.53116	0.901882	0.013604
LmxM.01.0660.1	Hypothetical protein, conserved	1505	102.262	0	122.565	10.5608	1.19854	0.0272722
LmxM.12.0120.1	Hypothetical protein, conserved	1374	102.325	0	101.893	7.63822	0.995771	0.477409
LmxM.33.2070.1	FtsX-like permease family, putative	1128	102.439	0	135.055	4.40186	1.3184	6.32639e-14
LmxM.03.0680.1	Uroporphyrinogen-III synthase HemD, putative	286	102.452	0	167.445	61.2903	1.63437	0.144479
LmxM.02.0350.1	Hypothetical protein, conserved	1055	102.458	0	133.87	17.1313	1.30659	0.0333551
LmxM.28.2540.1	Hypothetical protein, conserved	1504	102.476	0	134.579	4.49577	1.31327	4.64287e-13
LmxM.26.0730.1	Hypothetical protein, conserved	2036	102.512	0	110.554	22.1073	1.07845	0.358013
LmxM.05.0240.1	Viscerotropic leishmaniasis antigen, putative	1229	102.513	0	115.156	10.3578	1.12334	0.111103
LmxM.30.0770.1	Hypothetical protein, conserved	293	102.602	0	156.733	2.22887	1.52759	1.367e-130
LmxM.17.0440.1	Hypothetical protein, conserved	1980	103.053	0	94.6653	4.05771	0.918611	0.0193658
LmxM.23.0750.1	Hypothetical protein, conserved	824	103.075	0	128.671	3.5903	1.24832	5.05101e-13
LmxM.28.1560.1	Hypothetical protein, conserved	561	103.115	0	136.906	1.96741	1.3277	2.02943e-66
LmxM.17.0610.1	Acyl CoA binding protein, putative	496	103.157	0	112.599	4.06597	1.09153	0.0101142
LmxM.13.1260.1	Hypothetical protein, unknown function	196	103.192	0	194.117	12.6483	1.88112	3.27023e-13
LmxM.18.0860.1	Hypothetical protein, conserved	879	103.212	0	132.683	6.51623	1.28554	3.05305e-06
LmxM.19.1320.1	Glycerol uptake protein, putative	594	103.247	0	188.08	24.6966	1.82165	0.000296267
LmxM.33.1440.1	Hypothetical protein, conserved	876	103.27	0	111.526	6.30127	1.07994	0.0950735
LmxM.16.0090.1	Hypothetical protein, conserved	325	103.357	0	167.216	18.9282	1.61785	0.00037076
LmxM.36.4340.1	Hypothetical protein, unknown function	525	103.461	0	87.7744	1.7511	0.848386	1e-05
LmxM.24.1010.1	Mnd1 family, putative	427	103.478	0	132.224	7.72947	1.2778	9.99999e-05
LmxM.14.0750.1	Hypothetical protein, conserved	1980	103.48	0	101.571	5.75544	0.981559	0.37011
LmxM.18.1140.1	Hypothetical protein, conserved	1157	103.533	0	91.4463	10.9237	0.88326	0.13427
LmxM.36.5330.1	Hypothetical protein, conserved	1076	103.538	0	105.23	6.24586	1.01634	0.393235
LmxM.36.6250.1	Small G-protein, putative	296	103.604	0	101.538	8.56801	0.98006	0.404733
LmxM.06.0710.1	Hypothetical protein	614	103.643	0	136.195	8.15781	1.31408	3.29863e-05
LmxM.20.0850.1	Pseudouridine synthase TruD, putative	1575	103.675	0	115.361	9.47164	1.11272	0.108635
LmxM.31.0240.1	Hypothetical protein, conserved	1086	103.695	0	95.5133	9.57731	0.921102	0.196488
LmxM.32.1230.1	WD domain, G-beta repeat, putative	613	103.8	0	132.909	4.39702	1.28043	1.79521e-11
LmxM.09.1540.1	Hypothetical protein, conserved	663	103.825	0	110.693	14.15	1.06615	0.313702
LmxM.22.0940.1	Mitochondrial chaperone, putative	734	103.842	0	111.068	4.8615	1.06958	0.0685968
LmxM.24.1740.1	Folate-binding protein YgfZ, putative	389	103.847	0	137.817	7.2855	1.32712	1.56031e-06
LmxM.36.2120.1	Hypothetical protein, conserved	1525	103.859	0	109.405	6.6728	1.05341	0.202908
LmxM.10.0810.1	Hypothetical protein, conserved	2050	103.939	0	75.6724	4.14706	0.728048	4.68059e-12
LmxM.27.2240.1	Hypothetical protein, conserved	764	103.979	0	143.377	9.52055	1.37891	1.74977e-05
LmxM.12.0260.1	Helicase associated domain (HA2), putative	2904	104.006	0	99.0518	17.4946	0.952364	0.388512
LmxM.22.0520.1	Rab-GTPase-TBC domain containing protein, putative	1128	104.159	0	120.907	4.39371	1.1608	6.89587e-05
LmxM.02.0070.1	Hypothetical protein, conserved	397	104.263	0	143.46	20.6353	1.37594	0.0287488
LmxM.32.2905.1	Present in the outer mitochondrial membrane proteome 22-1	1594	104.313	0	113.864	8.09728	1.09156	0.119105
LmxM.06.0820.1	Qb-SNARE protein, putative	399	104.324	0	164.244	4.51925	1.57437	2.00435e-40
LmxM.08_29.0550.1	Exonuclease, putative	1087	104.405	0	95.85	1.98184	0.918063	7.92604e-06
LmxM.16.0480.1	Fucose kinase, putative	1201	104.544	0	113.126	14.4525	1.08209	0.276308
LmxM.28.1540.1	Hypothetical protein, unknown function	865	104.557	0	165.689	22.5687	1.58468	0.00337712
LmxM.06.1090.1	Hypothetical protein, conserved	595	104.787	0	143.627	4.11511	1.37065	1.89442e-21
LmxM.33.0630.1	Hypothetical protein, conserved	1000	104.847	0	100.084	6.00488	0.954578	0.213865
LmxM.11.0340.1	Hypothetical protein, unknown function	503	105.031	0	151.56	4.85829	1.443	4.98472e-22
LmxM.25.1230.1	Hypothetical protein, conserved	2215	105.046	0	116.36	12.886	1.1077	0.189971
LmxM.32.2130.1	Hypothetical protein, conserved	923	105.147	0	96.3243	8.50135	0.916092	0.149683
LmxM.29_505304.1	None	25	105.158	0	153.344	16.8036	1.45823	0.00206773
LmxM.36.0750.1	Hypothetical protein, conserved	1285	105.162	0	83.9566	4.89977	0.798356	7.52989e-06
LmxM.11.0860.1	Hypothetical protein, conserved	1822	105.23	0	102.396	7.1902	0.973065	0.346714
LmxM.36.3610.1	Hypothetical protein, unknown function	543	105.31	0	118.819	12.7097	1.12828	0.143918
LmxM.15.0710.1	Hypothetical protein, conserved	3366	105.324	0	127.717	3.70955	1.21261	7.87216e-10
LmxM.16.1110.1	Polyketide cyclase / dehydrase and lipid transport, putative	523	105.371	0	79.7751	8.13461	0.757088	0.000826099
LmxM.02.0520.1	Hypothetical protein, conserved	2085	105.384	0	98.345	1.05238	0.933206	1.12629e-11
LmxM.25.2330.1	Vacuolar sorting protein 9 (VPS9) domain containing protein, putative	837	105.398	0	119.536	9.37166	1.13414	0.0656992
LmxM.28.2000.1	Phosphorylase kinase-like protein	870	105.404	0	130.09	8.67253	1.2342	0.00221043
LmxM.03.0280.1	Hypothetical protein	970	105.431	0	161.504	26.1636	1.53185	0.0160485
LmxM.29.2180.1	RNA recognition motif. (a.k.a. RRM, RBD, or RNP domain), putative	501	105.494	0	150.199	8.18482	1.42376	2.35601e-08
LmxM.24.1870.1	Hypothetical protein, conserved	1290	105.666	0	102.162	2.22799	0.966835	0.0578703
LmxM.25.0240.1	Pre-mRNA-splicing factor of RES complex, putative	186	105.823	0	144.311	13.0283	1.3637	0.00156755
LmxM.08_29.2080.1	Short chain dehydrogenase, putative	451	105.832	0	114.84	20.6742	1.08512	0.331513
LmxM.26.1420.1	FYVE zinc finger, putative	2408	105.836	0	81.0885	17.6454	0.766171	0.0803851
LmxM.09.0950.1	O-phosphoseryl-tRNA(Sec) selenium transferase, putative	595	105.878	0	143.326	16.2719	1.35369	0.0106843
LmxM.03.0860.1	Hypothetical protein, conserved	1536	105.91	0	124.122	18.7812	1.17195	0.166105
LmxM.36.3670.1	Hypothetical protein, conserved	313	105.928	0	183.089	5.34917	1.72843	1.80514e-47
LmxM.14.0405.1	Hypothetical protein, conserved	195	105.932	0	103.925	2.17132	0.981054	0.177654
LmxM.32.2190.1	Hypothetical protein, unknown function	1123	105.955	0	126.672	7.93241	1.19552	0.00450547
LmxM.34.1610.1	Hypothetical protein, conserved	953	105.961	0	94.831	10.0347	0.894961	0.133681
LmxM.24.0960.1	Hypothetical protein, conserved	1010	106.037	0	125.58	7.41105	1.1843	0.00418244
LmxM.36.2000.1	Hypothetical protein, conserved	1279	106.103	0	120.051	5.4934	1.13145	0.00555856
LmxM.24.0980.1	Hypothetical protein, conserved	1577	106.146	0	104.928	8.986	0.988518	0.446056
LmxM.16.0660.1	Hypothetical protein, conserved	628	106.149	0	120.355	11.7458	1.13383	0.113241
LmxM.30_168821.1	None	190	106.25	0	113.496	2.07235	1.06819	0.000235863
LmxM.26.1830.1	Hypothetical protein, conserved	873	106.263	0	108.664	13.0688	1.02259	0.427138
LmxM.12.0550.1	Hypothetical protein, unknown function	833	106.273	0	105.641	3.06484	0.994057	0.418363
LmxM.33.3390.1	Hypothetical protein, conserved	729	106.282	0	125.573	3.03511	1.18151	1.03474e-10
LmxM.29.1900.1	Hypothetical protein, conserved	997	106.304	0	97.6546	8.87484	0.918635	0.164879
LmxM.25.1730.1	Hypothetical protein, conserved	313	106.427	0	161.821	11.6868	1.52048	1.06954e-06
LmxM.36.0900.1	SNF1-related protein kinases, putative (fragment)	485	106.552	0	114.879	12.2603	1.07815	0.248522
LmxM.27.0510.1	Cysteine peptidase, Clan CA, family C2, putative	4341	106.565	0	99.2076	4.09697	0.930957	0.0362588
LmxM.36.5530.1	Phosphorylated CTD interacting factor 1 WW domain containing protein, putative	657	106.607	0	163.834	11.94	1.5368	8.21995e-07
LmxM.25.1490.1	Rab3 GTPase-activating protein catalytic subunit, putative	1244	106.617	0	160.305	13.1792	1.50356	2.31393e-05
LmxM.36.1720.1	Hypothetical protein, conserved	4352	106.658	0	136.354	11.6372	1.27842	0.00535809
LmxM.20.1490.1	Hypothetical protein, conserved	975	106.87	0	101.814	8.00884	0.952695	0.263945
LmxM.20.1365.1	Hypothetical protein	453	106.919	0	91.7426	11.7393	0.858057	0.0980426
LmxM.08.0135.1	Hypothetical protein, conserved (pseudogene)	585	107.005	0	121.438	17.4053	1.13488	0.20349
LmxM.31.1810.1	Protein kinase, putative	655	107.052	0	136.793	9.66473	1.27782	0.00104449
LmxM.26_762685.1	None	96	107.093	0	130.605	34.2945	1.21954	0.246489
LmxM.30.1860.1	Hypothetical protein, unknown function	267	107.436	0	170.322	10.042	1.58533	1.89681e-10
LmxM.15.0225.1	WD domain, G-beta repeat, putative	347	107.437	0	168.183	7.63099	1.56541	8.57175e-16
LmxM.27.1650.1	Hypothetical protein, conserved	1294	107.456	0	130.138	13.0792	1.21107	0.0414468
LmxM.12.0330.1	Hypothetical protein, unknown function	1312	107.483	0	115.266	5.74441	1.07242	0.0877005
LmxM.32.0550.1	Hypothetical protein, conserved	2117	107.491	0	88.835	8.80972	0.826438	0.0170998
LmxM.36.2900.1	Hypothetical protein, conserved	855	107.514	0	161.521	9.33854	1.50232	3.66441e-09
LmxM.26.1360.1	Hypothetical protein, conserved	590	107.624	0	108.446	12.3569	1.00764	0.473457
LmxM.32.2920.1	Hypothetical protein, conserved	404	107.635	0	145.545	9.33946	1.35221	2.4624e-05
LmxM.19.0940.1	CAP-Gly domain containing protein, putative	653	107.684	0	118.558	6.23473	1.10098	0.0405697
LmxM.21.0870.1	Hypothetical protein	912	107.712	0	119.914	8.6543	1.11329	0.0792713
LmxM.12.0150.1	Leucine-rich repeat protein, putative	1061	107.723	0	87.1955	4.83732	0.809446	1.10047e-05
LmxM.21.0875.1	Hypothetical protein, conserved	1269	107.735	0	106.639	7.65395	0.989821	0.443033
LmxM.02.0630.1	Gamma-glutamyl phosphate reductase-like protein	659	107.784	0	125.867	11.069	1.16776	0.0511728
LmxM.31.2880.1	Protein of unknown function (DUF778), putative	772	107.791	0	93.5882	4.32356	0.868237	0.000509921
LmxM.19.1200.1	Actin-related protein 2, putative	480	107.888	0	176.19	11.7155	1.63307	2.7715e-09
LmxM.28.0840.1	Hypothetical protein, conserved	822	107.935	0	158.828	24.6421	1.47151	0.0194495
LmxM.12.1210.1	Hypothetical protein, conserved	996	107.977	0	118.096	6.38905	1.09372	0.0566172
LmxM.05.0430.1	Hypothetical protein, conserved	676	108.046	0	168.494	11.6301	1.55946	1.00988e-07
LmxM.19.1370.1	Hypothetical protein, conserved	741	108.046	0	125.798	3.56112	1.1643	3.09926e-07
LmxM.29.1870.1	Hypothetical protein, conserved	1272	108.206	0	126.05	10.5894	1.1649	0.0459908
LmxM.08_1469531.1	None	60	108.217	0	172.61	26.4135	1.59504	0.00738659
LmxM.07.0740.1	Hypothetical protein, conserved	3810	108.285	0	132.488	7.69447	1.22351	0.000828965
LmxM.01.0700.1	Hypothetical protein	362	108.312	0	193.142	19.8831	1.78321	9.9299e-06
LmxM.30_334370.1	None	68	108.346	0	144.412	6.53876	1.33288	1.73697e-08
LmxM.05.1160.1	Hypothetical protein, unknown function	855	108.476	0	165.495	5.46625	1.52564	8.94336e-26
LmxM.18.1320.1	Hypothetical protein, conserved	1470	108.486	0	155.666	12.1338	1.43489	5.04794e-05
LmxM.31.3350.1	B-box zinc finger, putative	1317	108.493	0	155.559	16.4007	1.43381	0.0020543
LmxM.28.1800.1	Hypothetical protein, conserved	2579	108.509	0	86.1645	8.26606	0.794077	0.00343414
LmxM.32.0520.1	D-xylulose reductase, putative	349	108.54	0	177.662	8.84255	1.63683	2.7058e-15
LmxM.32_67103.1	None	91	108.588	0	131.786	11.0834	1.21363	0.0181738
LmxM.10.0425.1	Hypothetical protein	650	108.636	0	169.162	21.5038	1.55714	0.00244146
LmxM.29_1250924.1	None	172	108.698	0	140.533	10.5566	1.29287	0.00128217
LmxM.32.2480.1	Hypothetical protein, conserved	587	108.722	0	156.582	7.46947	1.44021	7.39783e-11
LmxM.08.0400.1	Hypothetical protein, conserved	1287	108.742	0	134.588	5.76199	1.23768	3.63643e-06
LmxM.34.2000.1	Hypothetical protein, conserved	914	108.751	0	155.66	8.69121	1.43135	3.38213e-08
LmxM.15_409144.1	None	57	108.766	0	83.6784	6.17304	0.769346	2.4119e-05
LmxM.23.0470.1	Hypothetical protein, conserved	350	108.819	0	160.448	21.67	1.47445	0.00859719
LmxM.04.1060.1	Hypothetical protein	476	108.855	0	134.055	7.60669	1.2315	0.000461686
LmxM.08_29.0410.1	Hypothetical protein, conserved	576	108.861	0	164.75	20.8289	1.5134	0.00364549
LmxM.34.1990.1	U3 small nucleolar RNA-associated protein 6, putative	1059	108.877	0	102.378	9.09166	0.940313	0.237372
LmxM.02.0050.1	Cytochrome b-domain protein, putative	213	108.895	0	144.688	10.0785	1.32869	0.000191607
LmxM.09.0460.1	Hypothetical protein, conserved	3064	108.896	0	118.471	4.69937	1.08793	0.0207935
LmxM.15.1230.1	Nucleoside transporter 1, putative	491	109.087	0	148.62	10.6536	1.3624	0.000103298
LmxM.34.4600.1	Hypothetical protein, conserved	512	109.132	0	163.068	14.3776	1.49423	8.79292e-05
LmxM.03.0620.1	Mitochondrial protein 99, putative	674	109.271	0	110.005	20.8969	1.00672	0.485978
LmxM.15.0550.1	Hypothetical protein, unknown function	1765	109.273	0	135.122	13.0877	1.23656	0.02413
LmxM.08_29.1620.1	Hypothetical protein, conserved	2211	109.282	0	77.0364	11.2893	0.704932	0.00214296
LmxM.17.1180.1	Hypothetical protein, unknown function	911	109.348	0	134.255	8.07536	1.22778	0.00102007
LmxM.17.0590.1	Hypothetical protein, conserved	1761	109.398	0	119.763	8.41281	1.09475	0.108955
LmxM.06.0790.1	Hypothetical protein, unknown function	1031	109.485	0	129.61	12.7387	1.18382	0.0570682
LmxM.09.0580.1	Surface antigen-like protein	285	109.498	0	189.878	28.1145	1.73407	0.00212483
LmxM.12.0270.1	Hypothetical protein, conserved	597	109.523	0	173.731	20.8499	1.58625	0.00103672
LmxM.26.1755.1	Hypothetical protein, conserved	380	109.526	0	122.439	19.8153	1.1179	0.257303
LmxM.24.0690.1	Hypothetical predicted transmembrane protein	153	109.571	0	131.042	5.26392	1.19596	2.26142e-05
LmxM.20_635302.1	None	33	109.597	0	177.435	23.5433	1.61897	0.00197961
LmxM.26.1070.1	Hypothetical protein, conserved	563	109.71	0	114.456	26.3396	1.04326	0.428496
LmxM.18.0930.1	Hypothetical protein, conserved	872	109.733	0	168.161	11.2387	1.53245	1.00312e-07
LmxM.06.0550.1	Hypothetical protein, conserved	1727	109.737	0	104.279	8.85014	0.950261	0.268705
LmxM.17.0450.1	Hypothetical protein, conserved	1589	109.787	0	99.7907	8.61347	0.908949	0.122915
LmxM.09.0120.1	Kinesin, putative	1081	109.8	0	133.487	8.47456	1.21573	0.00259456
LmxM.29.3250.1	ATP-dependent RNA helicase, putative	1029	109.821	0	122.527	7.93097	1.1157	0.0545633
LmxM.12.0620.1	Hypothetical protein, conserved	1390	109.844	0	117.938	6.30058	1.07369	0.0994618
LmxM.23.1280.1	Hypothetical protein, conserved	1300	109.888	0	112.138	8.09881	1.02047	0.390611
LmxM.34.0720.1	Hypothetical protein, conserved	511	109.979	0	151.254	6.67614	1.37529	3.15731e-10
LmxM.01.0390.1	Hypothetical protein, conserved	822	110.207	0	165.171	20.2096	1.49873	0.00326721
LmxM.33.1480.1	Hypothetical protein, conserved	999	110.254	0	144.894	7.29138	1.31418	1.0129e-06
LmxM.36.1150.1	Endonuclease/exonuclease/phosphatase, putative	927	110.329	0	153.279	12.3614	1.38929	0.000255864
LmxM.08_1479331.1	None	400	110.332	0	143.822	25.8477	1.30355	0.0975396
LmxM.32_1099006.1	None	65	110.336	0	322.538	44.1868	2.92325	7.839e-07
LmxM.19.1140.1	Hypothetical protein, unknown function	778	110.345	0	100.356	4.13159	0.909472	0.00780765
LmxM.07.0250.1	Protein kinase, putative	1904	110.437	0	88.8643	2.10814	0.804663	1e-05
LmxM.25.0180.1	Hypothetical protein, conserved	1049	110.475	0	120.297	7.00623	1.0889	0.0804807
LmxM.31.3420.1	Hypothetical protein, conserved	765	110.477	0	142.019	19.7039	1.28551	0.0547123
LmxM.19.0430.1	Hypothetical protein, conserved	1270	110.634	0	108.191	8.32094	0.977914	0.384512
LmxM.34.4210.1	Hypothetical protein, unknown function	746	110.67	0	174.247	31.4085	1.57448	0.021474
LmxM.26.2540.1	Hypothetical protein, conserved	784	110.707	0	109.778	19.3357	0.991613	0.48085
LmxM.32.0630.1	Hypothetical protein, conserved	512	110.748	0	148.258	14.7045	1.33869	0.00537255
LmxM.23.0790.1	SET domain containing protein, putative	872	110.832	0	130.301	11.9031	1.17566	0.0509607
LmxM.28.0610.1	Dynein heavy chain, putative	4262	110.879	0	103.898	4.237	0.937046	0.0497314
LmxM.31_662137.1	None	55	110.924	0	119.182	22.5193	1.07445	0.35692
LmxM.08.0620.1	Hypothetical protein, conserved	2839	110.951	0	111.026	3.51253	1.00067	0.491499
LmxM.27.1780.1	Casein kinase I-like protein	568	110.975	0	209.487	57.7925	1.8877	0.0441361
LmxM.08_29.1250.1	Hypothetical protein, unknown function	1824	111.044	0	124.415	4.55732	1.12041	0.00167324
LmxM.36.1280.1	Tuzin-like protein	636	111.062	0	138.988	14.1616	1.25144	0.0243075
LmxM.01.0380.1	Dyggve-Melchior-Clausen syndrome protein, putative	829	111.08	0	125.692	16.945	1.13154	0.194257
LmxM.28.1520.1	Hypothetical protein, conserved	642	111.115	0	141.557	7.64997	1.27396	3.45665e-05
LmxM.25.0340.1	Ring finger domain containing protein, putative	760	111.121	0	153.114	4.02651	1.37791	9.10992e-26
LmxM.13.0940.1	N(2), N(2)-dimethylguanosine tRNA methyltransferase, putative	725	111.121	0	129.297	10.5607	1.16357	0.0426172
LmxM.26.2260.1	Syntaxin binding protein 1, putative	740	111.171	0	92.4456	18.9147	0.831566	0.161096
LmxM.33.3020.1	Protein kinase, putative	936	111.25	0	108.077	5.54123	0.971473	0.283415
LmxM.33_320663.1	None	66	111.35	0	128.403	12.0186	1.15316	0.0779562
LmxM.26.0590.1	Spliced leader RNA PSE-promoter transcription factor, putative	671	111.443	0	119.209	16.2258	1.06968	0.316111
LmxM.36.4690.1	Alpha/beta hydrolase family, putative	983	111.45	0	132.934	5.61752	1.19277	6.5512e-05
LmxM.14.1060.1	Dynein heavy chain, putative	4268	111.479	0	102.419	7.23465	0.918727	0.105224
LmxM.20_1633792.1	None	105	111.496	0	147.182	14.0697	1.32007	0.00560065
LmxM.34.5020.1	Hypothetical protein, conserved	1017	111.496	0	103.141	11.3054	0.925064	0.229942
LmxM.03.0880.1	Hypothetical protein, conserved	2011	111.513	0	96.6025	19.4632	0.86629	0.221814
LmxM.23.1350.1	Acetyltransferase-like protein	702	111.538	0	108.058	5.70872	0.968803	0.271086
LmxM.06.1200.1	Hypothetical protein, unknown function	394	111.544	0	136.471	13.0047	1.22347	0.0276348
LmxM.02.0330.1	Hypothetical protein	418	111.564	0	128.548	14.3108	1.15224	0.117654
LmxM.23.1062.1	Hydrophilic surface protein 2	100	111.573	0	175.334	24.6066	1.57147	0.00478186
LmxM.15.0530.1	Hypothetical protein, conserved	1878	111.599	0	136.211	5.02002	1.22053	4.7277e-07
LmxM.30.0470b.1	Hypothetical protein	242	111.6	0	207.924	46.2509	1.86311	0.0186421
LmxM.09.0990.1	N-terminal region of Chorein, a TM vesicle-mediated sorter, putative	5280	111.706	0	112.164	11.492	1.0041	0.484096
LmxM.24.1730.1	Protein kinase, putative	1415	111.751	0	159.878	8.81398	1.43067	2.37619e-08
LmxM.34.0670.1	Hypothetical protein, conserved	4170	111.754	0	109.876	7.94934	0.983194	0.406616
LmxM.18.1030.1	Hypothetical protein, conserved	818	111.764	0	178.214	29.9802	1.59456	0.0133291
LmxM.33.4050.1	Conserved protein, unknown function	674	111.859	0	167.627	20.7568	1.49855	0.00360805
LmxM.25.1570.1	ER-golgi trafficking TRAPP I complex 85 kDa subunit, putative	2289	111.891	0	116.112	11.0361	1.03772	0.351066
LmxM.24.1710.1	Ubiquitin-conjugating enzyme E2, putative	312	111.945	0	117.358	18.628	1.04836	0.385681
LmxM.27.2030.1	Branched-chain amino acid aminotransferase, putative	401	112.018	0	87.5445	1.00269	0.781523	1e-05
LmxM.15.0700.1	Hypothetical protein, conserved	1037	112.032	0	156.391	18.664	1.39595	0.00873371
LmxM.23.1263.1	Hypothetical protein, conserved	269	112.107	0	160.183	23.3562	1.42884	0.0197773
LmxM.26.0950.1	Meiotic cell cortex C-terminal pleckstrin homology, putative	611	112.152	0	102.205	12.8624	0.91131	0.219667
LmxM.29.1730.1	Hypothetical protein, conserved	394	112.255	0	119.322	1.42049	1.06296	3.25628e-07
LmxM.06.0800.1	Hypothetical protein, conserved	1553	112.263	0	120.475	7.67861	1.07315	0.142437
LmxM.04.0980.1	Hypothetical protein, conserved	1272	112.298	0	126.441	13.992	1.12594	0.15606
LmxM.34.2750.1	Hypothetical protein, conserved	591	112.485	0	125.49	7.09071	1.11561	0.0333305
LmxM.24.0650.1	PPPDE putative peptidase domain containing protein, putative	995	112.579	0	184.72	7.95776	1.6408	6.20122e-20
LmxM.18.1180.1	Hypothetical protein, conserved	1551	112.646	0	118.717	11.2556	1.05389	0.294815
LmxM.02.0340.1	UAA transporter family, putative	940	112.719	0	139.733	18.5183	1.23966	0.0723109
LmxM.10.0520.1	Hypothetical protein, conserved	911	112.74	0	143.905	15.2371	1.27643	0.0204106
LmxM.34.2890.1	SpoU rRNA Methylase family, putative	607	112.783	0	162.156	16.2203	1.43778	0.00116751
LmxM.29.1560.1	Protein kinase, putative	1680	112.931	0	119.755	2.1247	1.06042	0.000660491
LmxM.14.0020.1	Phosphatidylinositol 3-kinase, putative	1047	113.109	0	131.276	18.6324	1.16062	0.16477
LmxM.26.2490.1	Hypothetical protein, conserved	1561	113.12	0	84.3512	14.7498	0.74568	0.0255618
LmxM.26.2300.1	Hypothetical protein, conserved	1241	113.123	0	95.1753	16.649	0.841342	0.140513
LmxM.24.0490.1	Leucine Rich repeats (2 copies)/Leucine rich repeat, putative	1783	113.138	0	138.15	14.3094	1.22107	0.0402388
LmxM.19.0820.1	ATG8/AUT7/APG8/PAZ2, putative	121	113.14	0	278.829	65.1192	2.46445	0.00547346
LmxM.14.0510.1	Stearic acid desaturase, putative	454	113.162	0	176.845	34.8632	1.56276	0.0338751
LmxM.24.1435.1	Hypothetical protein	914	113.164	0	124.031	12.1542	1.09603	0.185643
LmxM.25_48063.1	None	32	113.165	0	144.831	15.587	1.27982	0.021099
LmxM.08_29.2380.1	Kinesin, putative	590	113.172	0	104.939	5.3737	0.927252	0.0627474
LmxM.27_186009.1	None	189	113.174	0	171.724	5.66489	1.51735	2.43083e-25
LmxM.03.0830.1	Hypothetical protein, conserved	408	113.191	0	171.825	34.4544	1.51801	0.0443962
LmxM.13.1270.1	DNA/RNA non-specific endonuclease-like protein	808	113.199	0	142.603	7.48026	1.25975	4.23253e-05
LmxM.17.1315.1	Hypothetical protein	415	113.214	0	130.279	17.7742	1.15073	0.168502
LmxM.09.0760.1	Hypothetical protein, conserved	5460	113.233	0	107.114	4.78116	0.945961	0.100304
LmxM.22.1300.1	Polyprotein, putative	365	113.433	0	131.047	1.99957	1.15528	6.33029e-19
LmxM.01.0670.1	Hypothetical protein, conserved	288	113.584	0	163.357	3.29822	1.4382	9.30642e-52
LmxM.33.3960.1	HECT E3 ligase, putative	1369	113.619	0	90.2652	4.02608	0.794453	3.30165e-09
LmxM.29.1350.1	GTPase activating protein, putative	715	113.684	0	185.171	8.89632	1.62882	4.6574e-16
LmxM.22.0530.1	Peptidyl-prolyl cis-trans isomerase, putative	438	113.786	0	120.925	8.29762	1.06274	0.194778
LmxM.34.0550.1	Proteophosphoglycan ppg1	1610	113.806	0	145.091	27.36	1.27489	0.126429
LmxM.18.0160.1	Lipase (class 3), putative	705	113.861	0	144.87	11.3832	1.27234	0.00322408
LmxM.25.1870.1	Hypothetical protein, unknown function	377	113.94	0	140.632	22.163	1.23427	0.114224
LmxM.20_2628420.1	None	165	113.981	0	159.29	16.9713	1.39752	0.0037953
LmxM.33.2030.1	Hypothetical protein, conserved	1245	114.005	0	110.362	9.11892	0.968042	0.34475
LmxM.12.0430.1	Hypothetical protein, conserved	705	114.06	0	152.42	10.8783	1.33631	0.000210776
LmxM.26.0160.1	Nuclear lim interactor-interacting factor-like protein	290	114.072	0	157.667	52.61	1.38217	0.203653
LmxM.32.2590.1	Hypothetical protein, conserved	1054	114.152	0	127.601	2.1837	1.11782	3.66256e-10
LmxM.30.2420.1	Hypothetical protein, unknown function	227	114.172	0	182.864	15.6885	1.60164	5.97663e-06
LmxM.26.1170.1	Ring finger domain containing protein, putative	529	114.402	0	132.422	18.913	1.15752	0.170348
LmxM.19.1240.1	Hypothetical protein, conserved	1795	114.501	0	124.593	5.25287	1.08813	0.0273612
LmxM.30_141873.1	None	39	114.619	0	220.981	33.6739	1.92795	0.000792729
LmxM.32.2050.1	Hypothetical protein, conserved	407	114.641	0	158.371	13.7805	1.38146	0.000753442
LmxM.25.1040.1	Hypothetical protein, conserved	982	114.699	0	117.673	3.96031	1.02593	0.226297
LmxM.08.0390.1	Hypothetical protein, conserved	1980	114.757	0	139.646	6.12812	1.21689	2.43795e-05
LmxM.21.1230.1	WD domain, G-beta repeat, putative	596	114.818	0	164.023	21.7237	1.42854	0.0117555
LmxM.02.0150.1	Vps51/Vps67, putative	1930	114.831	0	106.715	4.99966	0.92932	0.0522557
LmxM.05.1010.1	Methyltransferase-like protein	613	114.832	0	142.548	7.56839	1.24136	0.000125108
LmxM.34_103118.1	None	307	114.862	0	126.313	11.3021	1.09969	0.155506
LmxM.33.0540.1	Gamma-soluble NSF attachment protein (SNAP-gamma) (N-ethylmaleimide-sensitive factor attachment protein, gamma), putative	389	114.888	0	136.971	7.83042	1.19221	0.00240047
LmxM.24.1810.1	Short chain dehydrogenase/reductase, putative	578	114.891	0	150.957	4.88369	1.31392	7.6206e-14
LmxM.27.2350.1	Vesicle-associated membrane protein 7	220	114.915	0	152.861	19.6158	1.33021	0.0265283
LmxM.23.0770.1	Hypothetical protein, conserved	1424	114.931	0	144.7	14.045	1.25902	0.0170206
LmxM.18.1220.1	Prolyl-tRNA synthetase, putative,bifunctional aminoacyl-tRNA synthetase, putative	715	115.133	0	85.663	10.0164	0.744032	0.00162937
LmxM.31.2290.1	Sphingosine-1-phosphate phosphatase, putative (pseudogene)	566	115.135	0	149.164	15.1991	1.29556	0.0125814
LmxM.26.1110.1	TROVE domain containing protein, putative	4169	115.146	0	90.6898	12.2026	0.787606	0.0225249
LmxM.19.0270.1	Hypothetical protein, conserved	959	115.253	0	119.47	16.8324	1.03658	0.401106
LmxM.31.2501.1	Hypothetical protein	745	115.293	0	150.744	18.4173	1.30748	0.0271241
LmxM.32.0200.1	Metallo-peptidase, Clan MC, Family M14, putative	1677	115.316	0	120.394	1.85201	1.04404	0.00305248
LmxM.20_2794585.1	None	293	115.324	0	152.389	1.58055	1.3214	6.46963e-122
LmxM.34.4500.1	Anaphase promoting complex subunit protein, putative	82	115.367	0	144.984	3.58306	1.25672	6.93846e-17
LmxM.27.0600.1	Hypothetical protein, conserved	954	115.376	0	128.565	6.34083	1.11431	0.0187624
LmxM.32.2350.1	Rab-GTPase-TBC domain containing protein, putative	860	115.403	0	114.375	0.817848	0.991088	0.104285
LmxM.30.1990.1	Hypothetical protein, unknown function	657	115.464	0	132.447	13.3204	1.14708	0.101165
LmxM.11.0190.1	DEAD-boc ATP-dependent (RNA) helicase, putative	609	115.532	0	143.717	4.9542	1.24396	6.38321e-09
LmxM.36.2350.1	Glyceraldehyde 3-phosphate dehydrogenase, cytosolic, putative	331	115.535	0	59.0894	5.87604	0.511443	1e-05
LmxM.12.0905.1	Hypothetical protein	267	115.56	0	181.735	24.8765	1.57265	0.00390533
LmxM.21.1650.1	Protein kinase, putative	499	115.569	0	123.776	5.58363	1.07101	0.0708028
LmxM.27.1140.1	Hypothetical protein, conserved	583	115.573	0	117.917	6.43903	1.02029	0.357887
LmxM.29.1670.1	Hypothetical protein, conserved	492	115.744	0	142.294	17.1259	1.22938	0.0605403
LmxM.29.1600.1	Hypothetical protein, conserved	533	115.77	0	178.258	14.6482	1.53975	9.95559e-06
LmxM.24.0250.1	ATP-dependent DEAD/H RNA helicase, putative	605	115.799	0	125.84	13.1969	1.08672	0.223358
LmxM.01.0120.1	Hypothetical protein, conserved	650	115.851	0	146.641	9.44422	1.26577	0.000556776
LmxM.22.0250.1	Phosphoinositide phosphatase	258	115.939	0	228.86	45.0422	1.97396	0.00608802
LmxM.11.0070.1	GRIP domain containing protein, putative	1562	115.94	0	100.198	8.34701	0.864225	0.0296525
LmxM.08_29.0500.1	Ca2+-ATPase N terminal autoinhibitory domain containing protein, putative	1312	115.994	0	138.674	10.1502	1.19552	0.012728
LmxM.24.1460.1	Hypothetical protein, conserved	829	115.995	0	129.526	6.30642	1.11665	0.0159534
LmxM.08_29.0570.1	Ankyrin repeats (3 copies), putative	843	116.003	0	124.587	2.47219	1.074	0.000258187
LmxM.25.1443.1	U1 small nuclear ribonucleoprotein 24 kDa	261	116.009	0	136.207	11.8583	1.17411	0.0442577
LmxM.34.5170.1	Hypothetical protein, conserved	416	116.02	0	154.944	18.6597	1.33549	0.018491
LmxM.04_212255.1	None	50	116.04	0	120.305	19.9875	1.03675	0.415513
LmxM.27.1990.1	Rab-GTPase-TBC domain containing protein, putative	1014	116.177	0	119.111	7.48182	1.02525	0.347483
LmxM.26.0370.1	TPR repeat, putative	853	116.281	0	123.727	26.8753	1.06404	0.390867
LmxM.15_13069.1	None	49	116.338	0	131.309	7.22068	1.12868	0.0190699
LmxM.09.0540.1	Hypothetical protein, unknown function	1099	116.347	0	145.051	13.5562	1.24672	0.0171106
LmxM.26.2510.1	Protein kinase, putative	485	116.36	0	119.786	28.3987	1.02944	0.451989
LmxM.34.1360.1	Hypothetical protein, unknown function	514	116.363	0	116.981	8.07372	1.00531	0.469503
LmxM.36.6520.1	Hypothetical protein, conserved	716	116.396	0	131.841	2.93629	1.13269	7.20189e-08
LmxM.08_29.0970.1	Kinesin, putative	1730	116.453	0	98.0133	6.64844	0.841657	0.00277278
LmxM.29.0510.1	Hypothetical protein, conserved	1141	116.499	0	110.116	5.37141	0.945211	0.117357
LmxM.10.0500.1	Hypothetical protein, conserved	6777	116.606	0	144.667	7.93014	1.24066	0.00020111
LmxM.23.1680.1	Inositol hexakisphosphate, putative	1719	116.659	0	133.481	4.00432	1.1442	1.32891e-05
LmxM.13.0100.1	Hypothetical protein, unknown function	413	116.689	0	165.602	4.19955	1.41917	1.18826e-31
LmxM.03.0310.1	Hypothetical protein	2061	116.693	0	125.878	19.3384	1.07871	0.3174
LmxM.36.4870.1	Sugar efflux transporter for intercellular exchange, putative	239	116.715	0	170.2	11.5884	1.45825	1.96217e-06
LmxM.36.5730.1	Hypothetical protein, conserved	670	116.718	0	124.845	5.65724	1.06963	0.0754305
LmxM.21.1280.1	Hypothetical protein, conserved	674	116.73	0	143.166	14.3994	1.22647	0.0331839
LmxM.21.1590.1	F-box-like, putative	463	116.732	0	161.791	9.2704	1.386	5.85476e-07
LmxM.27_387744.1	None	31	116.752	0	193.689	11.8354	1.65897	4.0021e-11
LmxM.01.0430.1	Ring finger domain/Zn-finger in ubiquitin-hydrolases and other protein, putative	751	116.785	0	143.058	7.07845	1.22496	0.000102996
LmxM.08_29.2050.1	Hypothetical protein, conserved	746	116.786	0	121.389	8.91735	1.03942	0.302841
LmxM.32.1060.1	Chloride channel protein, putative	1080	116.786	0	137.407	3.00013	1.17657	3.13845e-12
LmxM.28.0410.1	Hypothetical protein, conserved	686	116.822	0	136.914	28.0022	1.17199	0.236528
LmxM.27.1840.1	Dual specificity phosphatase, catalytic domain containing protein, putative	1716	116.875	0	119.313	10.6086	1.02086	0.40911
LmxM.33.3400.1	HECT-domain (ubiquitin-transferase), putative	320	116.88	0	147.099	16.5238	1.25855	0.0337108
LmxM.05.0210.1	Hypothetical protein, conserved	1474	116.899	0	114.827	10.3794	0.98227	0.420864
LmxM.14.0340.1	Inositol polyphosphate kinase-like protein, putative	1098	116.921	0	114.45	9.72627	0.97887	0.399743
LmxM.30.2040.1	Hypothetical protein, unknown function	500	116.982	0	156.907	15.5582	1.34129	0.00514128
LmxM.36.4130.1	Amastin surface glycoprotein, putative	237	117.011	0	217.982	20.1131	1.86291	2.58177e-07
LmxM.32.0440.1	Hypothetical protein, conserved	309	117.044	0	145.385	9.84838	1.24214	0.00200244
LmxM.03.0720.1	Hypothetical protein, conserved	1013	117.048	0	133.594	24.4323	1.14136	0.249137
LmxM.31.3460.1	Exosome-associated protein 2, putative	312	117.206	0	160.19	13.458	1.36674	0.00070165
LmxM.05.0410.1	TPR repeat, putative	913	117.296	0	142.618	8.90377	1.21588	0.00222786
LmxM.36.2630.1	Protein kinase, putative	3456	117.329	0	93.3937	6.16644	0.796	5.19063e-05
LmxM.25.1210.1	Hypothetical protein, conserved	1063	117.351	0	112.937	10.9265	0.962386	0.343114
LmxM.25.0940.1	Hypothetical protein, conserved	683	117.529	0	170.085	16.1594	1.44718	0.000572235
LmxM.10.0190.1	Hypothetical protein, unknown function	660	117.563	0	134.631	15.7095	1.14518	0.138631
LmxM.25.0480.1	Hypothetical protein, conserved	1688	117.603	0	131.691	15.9924	1.11979	0.189187
LmxM.20.1190.1	Cysteine peptidase, Clan CA, family C2, putative	687	117.749	0	195.338	20.8979	1.65893	0.000102515
LmxM.32.0490.1	Hypothetical protein, conserved	1058	117.794	0	134.794	9.2188	1.14432	0.032584
LmxM.24.2120.1	Hypothetical protein, conserved	1198	117.796	0	126.808	9.94102	1.07651	0.182322
LmxM.07.0860.1	Hypothetical protein, unknown function	1475	117.841	0	122.972	9.53015	1.04354	0.29517
LmxM.33.1260.1	Mitochondrial DNA polymerase I protein A, putative	1222	117.882	0	168.846	5.0065	1.43234	1.22173e-24
LmxM.08_29.1980.1	Hypothetical protein, conserved	1935	117.893	0	109.996	3.21487	0.933022	0.00702179
LmxM.21.1300.1	RF-1 domain containing protein, putative	679	117.981	0	138.979	11.7152	1.17798	0.0365367
LmxM.34.2990.1	3'-5' exonuclease, putative	413	118.06	0	156.328	5.02004	1.32413	1.24059e-14
LmxM.12.1220.1	WD repeat and HMG-box DNA-binding protein, putative	1410	118.069	0	122.318	0.130609	1.03599	1.55345e-232
LmxM.23.0140.1	Alpha/beta hydrolase family, putative	410	118.151	0	142.986	14.172	1.21019	0.0398553
LmxM.20.1500.1	Hypothetical protein, conserved	974	118.167	0	112.988	11.736	0.956172	0.329499
LmxM.05.0380.1	KH-associated protein 2	782	118.184	0	127.559	9.41429	1.07933	0.159668
LmxM.08_29.0050.1	Hypothetical protein, conserved	672	118.392	0	128.268	16.5859	1.08342	0.275775
LmxM.31.1690.1	Protein phosphatase 2C, putative	563	118.405	0	124.312	8.42041	1.0499	0.241462
LmxM.01_195286.1	None	41	118.465	0	175.01	14.2242	1.47731	3.51487e-05
LmxM.34.5370.1	Diacylglycerol kinase-like protein	387	118.468	0	147.948	3.114	1.24885	1.43844e-21
LmxM.18.1200.1	Complex 1 protein (LYR family), putative	270	118.49	0	176.38	25.9855	1.48856	0.0129476
LmxM.21.0853.1	Serine/threonine-protein kinase NEK19, putative	1908	118.639	0	141.573	5.62634	1.19331	2.28973e-05
LmxM.11.1020.1	Hypothetical protein, conserved	1173	118.722	0	125.23	0.679831	1.05482	5.18115e-22
LmxM.33.1380.1	Hypothetical protein, unknown function	1305	118.857	0	187.799	22.2307	1.58004	0.000963745
LmxM.34.0860.1	Hypothetical protein, conserved	426	118.858	0	151.04	23.9418	1.27076	0.0894439
LmxM.18.0180.1	RNA recognition motif. (a.k.a. RRM, RBD, or RNP domain), putative	347	118.951	0	159.73	17.0439	1.34282	0.00836516
LmxM.24.1451.1	Hypothetical protein, conserved	3279	118.957	0	116.562	12.6096	0.979861	0.424658
LmxM.34.3640.1	Hypothetical protein, conserved	201	118.981	0	124.227	18.2086	1.04409	0.386632
LmxM.13.1420.1	Hypothetical protein, conserved	246	119.028	0	165.948	16.0757	1.39419	0.00175746
LmxM.19.1260.1	Hypothetical protein, conserved	171	119.035	0	157.336	13.5171	1.32176	0.00230198
LmxM.23.0450.1	Permease-like protein	1104	119.041	0	161.624	15.136	1.35772	0.0024511
LmxM.32_758818.1	None	46	119.113	0	217.802	28.8615	1.82854	0.000313773
LmxM.18.0340.1	Domain of unknown function (DUF4475), putative	465	119.174	0	172.651	5.91992	1.44873	8.32344e-20
LmxM.29.1760.1	Microtubule associated protein xmap215	1954	119.194	0	117.255	5.66766	0.983733	0.366136
LmxM.30_915925.1	None	26	119.208	0	134.478	11.9945	1.12809	0.101495
LmxM.07.0540.1	Hypothetical protein, conserved	989	119.276	0	127.425	8.69024	1.06832	0.174211
LmxM.20.0070.1	Hypothetical protein, conserved	203	119.288	0	171.049	23.5684	1.43392	0.0140376
LmxM.33.0620.1	Hypothetical protein, conserved	2400	119.321	0	144.561	16.7495	1.21153	0.0659137
LmxM.08.0350.1	Hypothetical protein	606	119.337	0	138.77	7.70939	1.16285	0.00585507
LmxM.26.1950.1	Microtubule-associated protein, putative	2834	119.391	0	94.6008	22.5984	0.792364	0.136327
LmxM.03.0790.1	Hypothetical protein, conserved	455	119.394	0	158.852	32.876	1.33048	0.115033
LmxM.08.0170.1	Hypothetical protein, unknown function	632	119.452	0	85.2455	9.80559	0.713639	0.000242913
LmxM.29.1150.1	MA3 domain containing protein, putative	895	119.577	0	161.557	3.1461	1.35107	6.47526e-41
LmxM.30.2115.1	Hypothetical protein, unknown function	344	119.678	0	194.764	37.085	1.6274	0.0214493
LmxM.25.1980.1	Hypothetical protein, conserved	1472	119.686	0	88.4069	12.5931	0.738658	0.00649911
LmxM.07.0380.1	RAVE protein 1 C terminal, putative	3563	119.807	0	103.515	8.72923	0.86402	0.0310003
LmxM.12.1310.1	FAM91 N-terminus/FAM91 C-terminus, putative	870	119.82	0	154.733	8.6685	1.29138	2.81763e-05
LmxM.17.0660.1	Hypothetical protein, conserved	1290	119.925	0	152.461	7.35535	1.27131	4.85521e-06
LmxM.18_99718.1	None	34	120.009	0	111.816	15.0195	0.931732	0.292712
LmxM.18.1050.1	Hypothetical protein, conserved	1442	120.017	0	141.665	17.3671	1.18037	0.106295
LmxM.02.0410.1	Kinetoplastid RNA editing protein 1, putative	1032	120.079	0	107.796	6.73152	0.897711	0.0340266
LmxM.09.0003.1	Hypothetical protein, conserved	144	120.089	0	366.021	54.1682	3.04791	2.81066e-06
LmxM.11.0370.1	Hypothetical protein, conserved	672	120.122	0	134.224	13.6312	1.11739	0.150451
LmxM.34.0770.1	RRNA dimethyltransferase, putative	539	120.137	0	154.187	26.6406	1.28342	0.100607
LmxM.16.1020.1	Protein of unknown function (DUF3184), putative	950	120.29	0	118.431	8.12152	0.984549	0.409493
LmxM.36.4710.1	Hypothetical protein, conserved	727	120.35	0	133.796	8.45281	1.11172	0.0558402
LmxM.32.3080.1	Hypothetical protein, unknown function	2134	120.394	0	141.236	10.9897	1.17312	0.028946
LmxM.34.0830.1	NADH-dependent fumarate reductase-like protein	1238	120.427	0	198.855	22.0117	1.65125	0.000183307
LmxM.28.1250.1	Hypothetical protein, conserved	438	120.455	0	134.01	3.34002	1.11252	2.47348e-05
LmxM.36.0960.1	Hypothetical protein, unknown function	915	120.478	0	133.784	5.482	1.11045	0.00760525
LmxM.29.0340.1	KU80 protein, putative	798	120.499	0	150.699	5.93587	1.25063	1.81174e-07
LmxM.18_643513.1	None	40	120.503	0	194.287	29.2579	1.61229	0.00583753
LmxM.34.3520.1	NLI interacting factor-like phosphatase, putative	547	120.615	0	146.792	17.5253	1.21703	0.0676286
LmxM.26.1660.1	Hypothetical protein, conserved	603	120.638	0	139.437	14.25	1.15583	0.0935519
LmxM.10.0700.1	RNA recognition motif. (a.k.a. RRM, RBD, or RNP domain), putative	957	120.747	0	150.608	11.7326	1.2473	0.00546191
LmxM.29.2450.1	DnaJ domain protein-like protein	336	120.785	0	137.873	11.546	1.14147	0.0694433
LmxM.25.1705.1	LSM domain containing protein, putative	131	120.862	0	127.392	8.05623	1.05403	0.208821
LmxM.31.2870.1	Phosphatidate cytidylyltransferase-like protein	498	120.913	0	144.593	17.0491	1.19584	0.0824318
LmxM.26.1890.1	Hypothetical protein, conserved	317	120.998	0	111.894	17.7171	0.924755	0.303669
LmxM.08_29.1900.1	Hypothetical protein, conserved	447	121.098	0	139.529	8.19844	1.1522	0.0122835
LmxM.30.0460a.1	Hypothetical protein	786	121.115	0	253.169	42.5492	2.09033	0.00095598
LmxM.12.0380.1	Pumillio protein 4, putative	1465	121.138	0	137.594	12.0916	1.13584	0.0867767
LmxM.36.3830.1	Zinc finger, C3HC4 type (RING finger), putative	312	121.151	0	151.712	10.3132	1.25225	0.00152205
LmxM.32.2450.1	Hypothetical protein, conserved	1625	121.168	0	119.475	3.93959	0.986025	0.333666
LmxM.21.1490.1	Hypothetical protein, unknown function	676	121.338	0	133.96	4.86439	1.10402	0.0047324
LmxM.34.4050.1	Kinetoplastid kinetochore protein 3, putative	1296	121.367	0	112.95	4.68801	0.93065	0.0362951
LmxM.07.0690.1	Protein kinase, putative	1873	121.534	0	108.726	7.77553	0.894621	0.0497687
LmxM.36.1440.1	N-terminal region of Chorein, a TM vesicle-mediated sorter, putative	5606	121.536	0	123.953	2.91118	1.01989	0.203189
LmxM.31.1970.1	Ribosome biogenesis protein TSR3, putative	297	121.584	0	113.369	18.7248	0.932432	0.330427
LmxM.09.0290.1	Kinesin, putative	1317	121.604	0	126.447	9.66162	1.03982	0.308114
LmxM.28.1390.1	Amastin surface glycoprotein, putative	338	121.607	0	156.415	14.3887	1.28623	0.0077791
LmxM.14.0550.1	Hypothetical protein, unknown function	457	121.66	0	204.517	22.2872	1.68105	0.000100532
LmxM.09.0740.1	Ubiquitin ligase, putative	2242	121.665	0	131.04	3.70295	1.07706	0.00567446
LmxM.04.0410.1	Hypothetical protein, conserved	1130	121.718	0	118.458	1.66912	0.973216	0.0254008
LmxM.07.0750.1	Hypothetical protein, conserved	442	121.72	0	124.358	17.7104	1.02167	0.440812
LmxM.24.1000.1	Hypothetical protein, conserved	547	121.726	0	139.673	6.62549	1.14744	0.00337581
LmxM.09_417796.1	None	71	121.742	0	224.709	18.5303	1.84578	1.37488e-08
LmxM.09.0340.1	Hypothetical protein, conserved	1042	121.744	0	188.679	18.5425	1.5498	0.000153201
LmxM.33.0240.1	Hypothetical protein, conserved	1375	121.774	0	135.777	19.3675	1.11499	0.234844
LmxM.08_29.0470.1	Hypothetical protein, conserved	448	121.793	0	130.963	12.9462	1.07529	0.239378
LmxM.04.0180.1	Surface antigen-like protein	506	121.8	0	375.319	48.8744	3.08143	1.06769e-07
LmxM.15.0140.1	Zinc finger (CCCH type) protein, putative	215	121.8	0	161.998	20.6265	1.33003	0.0256561
LmxM.33.0430.1	Hypothetical protein, conserved	269	121.879	0	201.558	4.60235	1.65375	1.89127e-67
LmxM.12.0405.1	Hypothetical protein	392	121.895	0	164.111	5.84639	1.34633	2.58384e-13
LmxM.09.1410.1	SET domain containing protein, putative	572	121.958	0	111.537	8.20722	0.914554	0.102094
LmxM.21.1150.1	Hypothetical protein, conserved	1757	122.032	0	122.457	8.9866	1.00348	0.481138
LmxM.17.0237.1	Receptor-type adenylate cyclase b	1330	122.124	0	146.58	8.14638	1.20025	0.00134108
LmxM.29.1700.1	AAA domain (Cdc48 subfamily), putative	971	122.278	0	142.778	11.5564	1.16765	0.0380429
LmxM.30.1960.1	Tryparedoxin 3, putative	191	122.288	0	204.724	28.0383	1.67412	0.0016403
LmxM.11.1220a.1	Hypothetical protein	359	122.356	0	141.023	8.15908	1.15256	0.0110732
LmxM.24.0180.1	ATPase domain protein, putative	535	122.363	0	150.255	12.9531	1.22795	0.0156459
LmxM.32.2200.1	Hypothetical protein, unknown function	449	122.413	0	126.834	15.0268	1.03612	0.384282
LmxM.27.2280.1	Meiotic cell cortex C-terminal pleckstrin homology, putative	570	122.519	0	111.951	13.1026	0.913749	0.209974
LmxM.30.2200.1	Hypothetical protein, unknown function	485	122.535	0	154.375	11.2431	1.25985	0.00231293
LmxM.24.1750.1	SET domain containing protein, putative	745	122.575	0	148.03	17.1095	1.20767	0.0684031
LmxM.36.2240.1	Gamma-tubulin complex component 3-like protein	2615	122.646	0	104.978	10.5311	0.85594	0.0466988
LmxM.33.0940.1	Wee1-like protein kinase, putative	1000	122.746	0	126.218	10.4992	1.02828	0.370468
LmxM.31.0030.1	Hypothetical protein, unknown function	367	122.811	0	177.533	6.25703	1.44558	1.1084e-18
LmxM.24.1680.1	Ssl1-like, putative	423	122.815	0	162.93	30.1014	1.32663	0.0913199
LmxM.32.2760.1	Hypothetical protein, conserved	929	122.83	0	170.728	12.0829	1.38995	3.68387e-05
LmxM.12.1160.1	Putative integral membrane protein conserved region (DUF2404), putative	943	122.944	0	149.383	9.58976	1.21504	0.00291722
LmxM.20.0320.1	Nucleolar protein 49, putative	699	122.974	0	123.627	6.39589	1.00531	0.459311
LmxM.03.0510.1	Hypothetical protein, conserved	2516	123.023	0	121.199	28.817	0.985172	0.474763
LmxM.28.2190.1	Hypothetical protein, conserved	907	123.15	0	142.283	2.82989	1.15536	6.85962e-12
LmxM.35.2500.1	Hypothetical protein, conserved	557	123.154	0	111.806	4.39159	0.90785	0.00488063
LmxM.03.0560.1	Hypothetical protein	707	123.2	0	146.453	31.1828	1.18874	0.227926
LmxM.27.2410.1	Aldo-keto reductase-like protein	372	123.345	0	155.065	31.233	1.25717	0.154907
LmxM.18.0850.1	Hypothetical protein, conserved	2828	123.424	0	131.259	5.18589	1.06349	0.0654016
LmxM.23.1620.1	Hypothetical protein	612	123.433	0	146.541	21.5123	1.18721	0.141369
LmxM.24.1905.1	Hypothetical protein, conserved	485	123.455	0	146.485	6.74287	1.18654	0.000318491
LmxM.18.1550.1	Hypothetical protein, unknown function	422	123.479	0	152.184	9.7446	1.23247	0.00161113
LmxM.12.0420.1	Hypothetical protein, unknown function	96	123.53	0	163.726	8.9857	1.32539	3.85125e-06
LmxM.05.0530.1	Kinetoplast-associated protein-like protein	2050	123.565	0	115.545	10.5832	0.935091	0.224269
LmxM.34.1020.1	Hypothetical protein, unknown function	429	123.592	0	149.557	20.0378	1.21009	0.0975236
LmxM.21.0410.1	PIWI-like protein	1249	123.597	0	155.805	8.08131	1.26059	3.36665e-05
LmxM.20.1210.1	Cysteine peptidase, Clan CA, family C2, putative	549	123.671	0	161.439	3.75596	1.30539	4.34441e-24
LmxM.20.0960.1	Protein kinase, putative	3649	123.734	0	155.609	10.9891	1.25761	0.0018622
LmxM.26.2440.1	Protein kinase, putative	1291	123.764	0	106.636	15.4854	0.861606	0.134345
LmxM.23.0480.1	Hypothetical protein, conserved	1423	123.767	0	130.273	4.14174	1.05256	0.0581218
LmxM.29.0950.1	Histone-binding protein RBBP4 or subunit C of CAF1 complex/WD domain, G-beta repeat, putative	648	123.857	0	137.084	4.16092	1.10679	0.000739332
LmxM.02.0660.1	Nop14-like family, putative	930	123.889	0	154.05	14.2976	1.24345	0.0174504
LmxM.36.1470.1	Kelch motif containing protein, putative	1131	123.891	0	127.877	2.7264	1.03217	0.0718635
LmxM.05.0670.1	Hypothetical protein, conserved	2414	123.907	0	137.581	8.42768	1.11035	0.0523509
LmxM.36.0140.1	Hypothetical protein, unknown function	647	123.981	0	152.357	11.4199	1.22887	0.00648245
LmxM.04.0500.1	Nucleotidyltransferase domain containing protein, putative	2994	124	0	105.33	8.85385	0.849436	0.0174862
LmxM.08.0520.1	Hypothetical protein, conserved	2327	124.041	0	155.074	6.74046	1.25019	2.07193e-06
LmxM.36.5760.1	Rab3 GTPase-activating protein regulatory subunit N-terminus, putative	1771	124.066	0	134.81	7.24896	1.0866	0.0691409
LmxM.32_994517.1	None	101	124.075	0	211.104	17.9656	1.70142	6.35634e-07
LmxM.11.0920.1	Short C-terminal domain/PUB domain containing protein, putative	593	124.098	0	112.894	14.4036	0.909714	0.218318
LmxM.34.2790.1	Hypothetical protein, conserved	592	124.124	0	180.15	30.891	1.45138	0.0348633
LmxM.27_952332.1	None	132	124.139	0	138.579	24.1769	1.11632	0.275171
LmxM.30.2090.1	Leishmania development 1 protein	382	124.194	0	223.078	26.9832	1.7962	0.000123842
LmxM.08.0800.1	Amastin-like protein, putative	175	124.219	0	229.031	12.3369	1.84377	9.82738e-18
LmxM.34.2630.1	PHD-like zinc-binding domain containing protein, putative	743	124.259	0	146.252	8.8711	1.17699	0.0065847
LmxM.12.1250.1	Puromycin-sensitive aminopeptidase-like protein	1382	124.317	0	156.653	6.55487	1.26011	4.0447e-07
LmxM.30.0500.1	Hypothetical protein, conserved	640	124.328	0	150.578	9.67977	1.21113	0.00334558
LmxM.31.1510.1	YqaJ-like viral recombinase domain containing protein, putative	915	124.396	0	136.349	1.30043	1.09608	1.94205e-20
LmxM.08.0530.1	Protein kinase , putative	1949	124.427	0	175.83	13.48	1.41311	6.85799e-05
LmxM.17_56365.1	None	34	124.448	0	168.586	33.9531	1.35468	0.0968028
LmxM.11.0310.1	Hypothetical protein, conserved	2027	124.501	0	124.301	11.75	0.998391	0.493201
LmxM.23.1760.1	Hypothetical protein, conserved	849	124.508	0	146.084	4.1017	1.17329	7.19427e-08
LmxM.21.0650.1	Hypothetical protein, conserved	639	124.526	0	145.062	11.3975	1.16491	0.0357911
LmxM.31.3690.1	Hypothetical protein, conserved	985	124.556	0	129.707	8.2355	1.04135	0.265845
LmxM.18_161205.1	None	90	124.61	0	234.992	14.4523	1.88581	1.10619e-14
LmxM.27.2130.1	Hypothetical protein, conserved	1851	124.613	0	122.812	4.18178	0.985548	0.333361
LmxM.01.0810.1	Calcium/potassium channel (CAKC), putative	1033	124.743	0	166.464	8.28394	1.33446	2.3718e-07
LmxM.36.4390.1	Gamma-tubulin complex component 2	863	124.75	0	125.86	7.94544	1.00889	0.444472
LmxM.36.4560.1	PSP1 C-terminal conserved region, putative	585	124.76	0	117.653	9.89506	0.943036	0.23631
LmxM.28.0350.1	Sugar efflux transporter for intercellular exchange, putative	242	124.798	0	125.982	13.7943	1.00949	0.465801
LmxM.25.1720.1	Hypothetical protein, conserved	1570	124.866	0	121.627	3.44099	0.974062	0.173289
LmxM.30.0450d.1	Amastin (Hypothetical)	211	124.892	0	278.402	77.5575	2.22915	0.0238908
LmxM.08_208836.1	None	51	124.902	0	159.076	26.223	1.27361	0.0962513
LmxM.28.0030.1	Origin recognition complex subunit 1 (ORC1), putative	431	124.966	0	204.924	8.7618	1.63983	3.56435e-20
LmxM.31.2310.1	Hypothetical protein, conserved	1227	125.02	0	133.406	3.42356	1.06708	0.00715245
LmxM.06.1150.1	Domain of unknown function (DUF4379), putative	521	125.025	0	189.823	22.997	1.51828	0.00241857
LmxM.14.0391.1	Hypothetical protein, conserved	310	125.073	0	180.21	6.45738	1.44084	6.79365e-18
LmxM.23.0630.1	Exocyst complex component Sec10, putative	1353	125.137	0	163.076	6.86332	1.30318	1.62165e-08
LmxM.20.0930.1	Transmembrane protein, conserved	2091	125.236	0	100.526	1.159	0.802692	1e-05
LmxM.28.1850.1	C-terminal motor kinesin, putative	965	125.281	0	126.015	4.99819	1.00586	0.441576
LmxM.11.0250.1	Serine/threonine protein kinase, putative	989	125.376	0	196.959	17.7466	1.57095	2.74601e-05
LmxM.34.0080.1	Transporter, putative	579	125.62	0	193.946	32.7046	1.54392	0.0183444
LmxM.34.0870.1	Hypothetical protein, conserved	923	125.645	0	141.595	19.9304	1.12694	0.211782
LmxM.33.0680.1	Flagellar attachment zone protein 1, putative	1124	125.695	0	89.8843	7.62452	0.715098	1.32146e-06
LmxM.06.0640.1	Protein kinase, putative	3105	125.702	0	116.101	5.9494	0.923622	0.0532909
LmxM.32.1890.1	Hypothetical protein, conserved	636	125.763	0	110.934	7.1496	0.882087	0.0190339
LmxM.31.1290.1	Protein kinase domain containing protein, putative	568	125.775	0	144.712	13.3142	1.15056	0.0774681
LmxM.17.1200.1	Hypothetical protein, conserved	863	125.789	0	143.491	9.64196	1.14073	0.0331853
LmxM.03.0810.1	Hypothetical protein	1078	125.799	0	143.018	20.023	1.13687	0.194908
LmxM.31.2490.1	Hypothetical protein, conserved	1289	125.904	0	134.343	11.4041	1.06702	0.22966
LmxM.06.0600.1	Hypothetical protein, conserved	1435	125.952	0	138.16	4.23178	1.09692	0.0019593
LmxM.22.0630.1	Hypothetical protein, unknown function	1201	126.006	0	155.133	11.7639	1.23116	0.00664366
LmxM.15.0360.1	RNA pseudouridylate synthase, putative	1008	126.013	0	138.782	12.2717	1.10133	0.149056
LmxM.18.1340.1	Hypothetical protein, conserved	766	126.062	0	126.05	9.38323	0.999901	0.499471
LmxM.34.0880.1	Hypothetical protein, conserved	586	126.103	0	145.734	13.5358	1.15567	0.0734931
LmxM.21.1120.1	U4/U6 small nuclear ribonuclear protein, putative	615	126.237	0	170.736	10.8098	1.3525	1.92313e-05
LmxM.09.0250.1	DNA replication licensing factor MCM4	983	126.355	0	153.288	7.1964	1.21316	9.10498e-05
LmxM.26.1870.1	Hypothetical protein, conserved	2939	126.364	0	95.8105	12.7324	0.758213	0.00820572
LmxM.12.0320.1	Myotubularin-related protein, putative	3227	126.381	0	140.212	1.83335	1.10944	2.27716e-14
LmxM.33.2250.1	Galactose oxidase, central domain containing protein, putative	1950	126.442	0	113.875	13.793	0.90061	0.181118
LmxM.08.0930.1	Protein kinase, putative	1160	126.5	0	134.103	2.88967	1.0601	0.00425699
LmxM.33.0520.1	Hypothetical protein, unknown function	1693	126.553	0	167.757	7.23719	1.32559	6.22446e-09
LmxM.27.2080.1	Hypothetical protein, unknown function	82	126.61	0	162.206	5.99772	1.28114	1.47079e-09
LmxM.30.1760.1	Hypothetical protein, unknown function	375	126.69	0	248.407	62.6557	1.96074	0.026031
LmxM.01.0250.1	Right handed beta helix region, putative	834	126.713	0	129.18	15.1634	1.01947	0.435373
LmxM.26.1150.1	Hypothetical protein, conserved	799	126.714	0	129.718	15.3611	1.0237	0.4225
LmxM.36.4960.1	Hypothetical protein, unknown function	977	126.777	0	160.788	1.5192	1.26827	2.61399e-111
LmxM.36.0830.1	CAMP binding protein, putative	1935	126.922	0	108.841	11.1858	0.857547	0.0530072
LmxM.24.0880.1	Hypothetical predicted transmembrane protein	117	126.924	0	173.062	17.7179	1.36352	0.00460609
LmxM.34.1550.1	Hypothetical protein, conserved	726	127.004	0	148.591	16.3055	1.16997	0.092768
LmxM.23.1170.1	Membrane-bound acid phosphatase 2	531	127.021	0	175.244	25.9655	1.37965	0.0316399
LmxM.20.0400.1	TFIIH basal transcription factor subunit, putative	589	127.051	0	167.403	12.0478	1.3176	0.000405022
LmxM.06.0190.1	Hypothetical protein, conserved	725	127.062	0	151.953	4.41873	1.1959	8.85187e-09
LmxM.29.1975.1	Hypothetical protein, conserved	418	127.064	0	147.58	11.8754	1.16146	0.0420268
LmxM.36.3250.1	Hypothetical protein, conserved	515	127.078	0	177.915	6.12688	1.40005	5.3191e-17
LmxM.33.0470.1	WD domain, G-beta repeat, putative	716	127.099	0	117.711	6.28305	0.926139	0.0675703
LmxM.29.2270.1	Hypothetical protein, conserved	1714	127.103	0	152.972	6.14074	1.20353	1.26191e-05
LmxM.27.1800.1	Protein kinase-like protein	1727	127.113	0	123.046	7.33862	0.968	0.289693
LmxM.34.2700.1	Hypothetical protein, conserved	1517	127.151	0	166.314	8.23416	1.308	9.86555e-07
LmxM.07.0743.1	Protein phosphatase inhibitor, putative	150	127.198	0	220.173	6.35838	1.73095	1.01095e-48
LmxM.05.0200.1	50S ribosome-binding GTPase, putative	787	127.205	0	127.264	10.932	1.00047	0.497833
LmxM.01.0730.1	Meckel syndrome type 6 protein, putative	2230	127.222	0	138.739	2.82653	1.09053	2.30465e-05
LmxM.21.1450.1	Methyltransferase-like protein	1016	127.227	0	134.957	2.05425	1.06076	8.39386e-05
LmxM.20.0990.1	Hypothetical protein, unknown function	504	127.258	0	175.452	22.3363	1.3787	0.0154785
LmxM.36.3870.1	Hypothetical protein, conserved	842	127.287	0	130.91	3.8099	1.02847	0.170788
LmxM.29.1170.1	DHHC palmitoyltransferase, putative	682	127.313	0	224.039	23.3786	1.75976	1.7563e-05
LmxM.12.1090.1	Promastigote surface antigen protein PSA	514	127.39	0	316.975	107.495	2.48822	0.0388951
LmxM.33.0180.1	Hypothetical protein, conserved	828	127.396	0	133.093	9.76816	1.04472	0.279868
LmxM.20.1100.1	MORN repeat-containing protein	1957	127.42	0	132.293	5.31637	1.03824	0.179677
LmxM.34.0810.1	Hypothetical protein, unknown function	1540	127.531	0	178.978	18.7673	1.4034	0.00306011
LmxM.20.0410.1	Conserved protein, unknown function	1343	127.557	0	136.417	15.7921	1.06946	0.287389
LmxM.36.5470.1	Hypothetical protein, conserved	965	127.585	0	166.582	21.8981	1.30566	0.0374682
LmxM.36.4840.1	Leucine-rich repeat domain containing protein	1207	127.667	0	157.206	14.9459	1.23137	0.0240557
LmxM.24.0620.1	Ubiquitin carboxyl-terminal hydrolase, putative	807	127.676	0	171.742	4.40524	1.34514	7.38362e-24
LmxM.10.0610.1	Endonuclease G, putative	512	127.704	0	154.388	29.7026	1.20896	0.184489
LmxM.33.0670.1	ABC transporter-like protein	2090	127.805	0	126.624	9.01146	0.990761	0.447875
LmxM.27.1770.1	Frag1/DRAM/Sfk1 family, putative	1392	127.939	0	164.359	38.2758	1.28467	0.170671
LmxM.07.0170.1	Protein kinase, putative	1062	127.964	0	145.6	4.52164	1.13782	4.80012e-05
LmxM.31.2730.1	Hypothetical protein, conserved	1004	127.976	0	172.182	8.33678	1.34543	5.70991e-08
LmxM.14.1280.1	NADP oxidoreductase coenzyme F420-dependent, putative	578	128.01	0	184.322	16.4044	1.4399	0.00029875
LmxM.24.0930.1	Hypothetical protein, conserved	929	128.039	0	155.239	17.613	1.21244	0.0612504
LmxM.06.0940.1	Hypothetical protein, conserved	652	128.05	0	155.708	11.6998	1.21599	0.00904166
LmxM.36.6985.1	RNA-binding protein 14	164	128.096	0	129.884	12.0253	1.01396	0.440898
LmxM.21.1510.1	Hypothetical protein, conserved	1458	128.102	0	125.998	4.55807	0.983573	0.32216
LmxM.03.0800.1	6-phosphofructo-2-kinase 1	2444	128.118	0	152.456	31.4091	1.18996	0.219212
LmxM.05.0390.1	Protein kinase, putative	791	128.177	0	152.985	11.2844	1.19354	0.0139606
LmxM.25.1260.1	Hypothetical protein, conserved	2294	128.211	0	139.678	14.6864	1.08944	0.217454
LmxM.20.0620.1	Quinonprotein alcohol dehydrogenase-like protein, putative	1623	128.238	0	144.785	10.3643	1.12903	0.0551842
LmxM.20.1330.1	Kinase-like protein	388	128.281	0	138.092	16.0707	1.07648	0.27078
LmxM.31.1520.1	Hypothetical protein, conserved	595	128.313	0	188.677	9.04421	1.47044	1.24197e-11
LmxM.20.1090.1	Hypothetical protein, conserved	2298	128.324	0	113.973	5.89984	0.88816	0.00749579
LmxM.05.0010.1	Kinetochore interacting protein 1, putative	915	128.335	0	124.551	15.0959	0.970516	0.401042
LmxM.11.1240.1	ABC1 transporter, putative	1909	128.363	0	198.549	24.6833	1.54677	0.00223134
LmxM.08_29.1560.1	GTPase activator protein, putative	783	128.373	0	143.825	1.96038	1.12036	1.61246e-15
LmxM.32.0670.1	Protein phosphatase 2A regulatory subunit, putative	780	128.38	0	152.035	2.85129	1.18426	5.36125e-17
LmxM.32.2090.1	Copper-transporting ATPase-like protein, putative	1246	128.386	0	121.135	1.73744	0.943519	1.4993e-05
LmxM.26.1730.1	Protein kinase, putative	1025	128.387	0	99.2378	22.53	0.77296	0.0978704
LmxM.31.2430.1	NOL1/NOP2/sun family, putative	413	128.443	0	182.735	6.46596	1.42269	2.29997e-17
LmxM.04.0975.1	Hypothetical protein	466	128.606	0	161.197	14.8041	1.25342	0.013849
LmxM.33.1500.1	Protein of unknown function (DUF3808), putative	803	128.613	0	183.455	16.752	1.42641	0.000530611
LmxM.26.2670.1	P-glycoprotein-like protein	1267	128.618	0	157.019	46.7942	1.22081	0.27195
LmxM.19.1180.1	Hypothetical protein, conserved	1734	128.656	0	156.91	16.7223	1.21962	0.045548
LmxM.30_606476.1	None	27	128.677	0	233.422	10.5291	1.81401	1.28466e-23
LmxM.32.2320.1	Cell division cycle 45 (CDC45), putative	784	128.702	0	116.52	7.73295	0.905344	0.0575832
LmxM.25.0740.1	DNA repair protein, putative	1092	128.714	0	134.971	9.52498	1.04861	0.255614
LmxM.34.1190.1	NADH-dependent fumarate reductase, putative	495	128.767	0	126.807	18.5113	0.984785	0.457854
LmxM.30.3190.1	Phosphoglycan beta 1,3 galactosyltransferase 5	814	128.791	0	170.269	16.3386	1.32206	0.00556408
LmxM.32.2910.1	Hypothetical protein, conserved	1929	128.816	0	123.212	6.14462	0.956498	0.180893
LmxM.30_176816.1	None	242	128.833	0	234.334	43.4414	1.8189	0.0075788
LmxM.29.2390.1	Hypothetical protein, conserved	3788	128.853	0	109.176	6.10551	0.847291	0.000634645
LmxM.06.0420.1	Hypothetical protein, conserved	560	128.855	0	133.191	10.9671	1.03365	0.346274
LmxM.18.0580.1	Peroxisomal enoyl-coa hydratase, putative	323	128.925	0	146.794	3.7193	1.13859	7.76955e-07
LmxM.21.0620.1	DNA polymerase eta, putative	772	128.99	0	142.439	27.4875	1.10426	0.312331
LmxM.04.0465.1	Hypothetical protein	856	129.12	0	161.371	5.44469	1.24978	1.57645e-09
LmxM.25.2155.1	Hypothetical protein, conserved	251	129.246	0	182.717	22.1902	1.41372	0.00798332
LmxM.31.0700.1	Ubiquitin-conjugating enzyme E2, putative	234	129.334	0	153.945	14.3735	1.19029	0.0434264
LmxM.25.0610.1	Regulatory-associated protein of TOR1	1474	129.546	0	127.994	4.82096	0.988025	0.373811
LmxM.17.1420.1	Hypothetical protein, conserved	257	129.561	0	166.055	9.434	1.28168	5.47867e-05
LmxM.34.2040.1	Ankyrin repeat protein, putative	3729	129.561	0	121.42	11.4955	0.937165	0.239413
LmxM.32.1600.1	Hypothetical protein, conserved	887	129.568	0	169.209	6.82441	1.30595	3.14627e-09
LmxM.20.1185.1	Calpain-like cysteine peptidase, putative	651	129.612	0	177.046	17.8446	1.36596	0.00392883
LmxM.33.1990.1	Zeta toxin, putative	1015	129.631	0	205.43	3.27008	1.58474	3.64135e-119
LmxM.26.1160.1	RNA pseudouridylate synthase, putative	988	129.671	0	121.385	13.9708	0.9361	0.276561
LmxM.07.0730.1	Malonyl-coa decarboxylase-like protein	865	129.696	0	181.831	21.9348	1.40198	0.00873095
LmxM.12_389271.1	None	138	129.699	0	218.169	19.8438	1.68212	4.12988e-06
LmxM.32.0680.1	Sterol C-24 reductase, putative	496	129.794	0	157.209	16.7587	1.21121	0.0509387
LmxM.34.0960.1	Hypothetical protein, conserved	795	129.831	0	147.137	8.91453	1.1333	0.0261088
LmxM.34.3450.1	DNA-repair protein, putative	885	129.991	0	142.183	11.9653	1.09379	0.154106
LmxM.28_770156.1	None	31	130.074	0	143.1	20.4447	1.10014	0.262019
LmxM.36.2115.1	Hypothetical protein, conserved	774	130.093	0	166.952	10.7007	1.28333	0.000285974
LmxM.32.0380.1	Hypothetical protein, conserved	437	130.094	0	175.004	7.37217	1.34521	5.57985e-10
LmxM.07.0120.1	Sec7 domain containing protein, putative	2201	130.109	0	105.539	3.0858	0.811158	8.88178e-16
LmxM.34.0450.1	Hypothetical protein, unknown function	603	130.259	0	194.219	35.9328	1.49102	0.0375381
LmxM.29.1310.1	Hypothetical protein, conserved	1931	130.302	0	143.007	6.99131	1.0975	0.0345877
LmxM.01.0790.1	Hypothetical protein	514	130.306	0	165.536	10.8238	1.27037	0.000567091
LmxM.34.3120.1	Hypothetical protein, conserved	1760	130.323	0	146.289	2.87037	1.12252	1.32916e-08
LmxM.34.2140.1	Hypothetical protein, conserved	546	130.379	0	108.543	21.058	0.832517	0.149876
LmxM.28.2520.1	R3H domain containing protein, putative	640	130.444	0	129.05	7.14373	0.989311	0.422624
LmxM.34.1620.1	Concanavalin A-like lectin/glucanases superfamily, putative	1949	130.448	0	143.625	8.03299	1.10101	0.050464
LmxM.28.2390.1	WW domain containing protein, putative	1355	130.452	0	137.236	13.6201	1.052	0.309216
LmxM.07.0480.1	Dynein heavy chain, N-terminal region 2, putative	4850	130.485	0	133.855	12.7987	1.02582	0.396164
LmxM.24.1100.1	Pre-mRNA-splicing factor ATP-dependent RNA helicase, putative	1088	130.496	0	183.343	15.2124	1.40497	0.000256418
LmxM.32.0480.1	Hypothetical protein, conserved	663	130.53	0	159.71	14.4796	1.22355	0.0219412
LmxM.26.2120.1	Hypothetical protein, conserved	4117	130.531	0	106.858	23.5434	0.81864	0.157326
LmxM.08.0580.1	Hypothetical protein, unknown function	235	130.556	0	201.935	35.949	1.54674	0.0235404
LmxM.32.2670.1	Hypothetical protein, conserved	1232	130.563	0	139.012	11.915	1.06471	0.239139
LmxM.18.0920.1	Actin-related protein 2/3 complex subunit 1, putative	624	130.577	0	180.865	14.6394	1.38512	0.000296164
LmxM.12.0230.1	Hypothetical protein, conserved	1572	130.629	0	146.744	16.5914	1.12337	0.1657
LmxM.05.0590.1	ATP-dependent RNA helicase, putative	995	130.719	0	128.342	13.0909	0.981818	0.427966
LmxM.24.1290.1	WASH complex subunit 7, N-terminal/WASH complex subunit 7/WASH complex subunit 7, C-terminal, putative	1381	130.757	0	171.152	11.4234	1.30893	0.000203045
LmxM.36.2090.1	Hypothetical protein, conserved	954	130.765	0	135.433	2.25903	1.03569	0.0194055
LmxM.21_327387.1	None	45	130.769	0	161.542	18.9479	1.23532	0.0521787
LmxM.09.0330.1	Hypothetical protein, conserved	851	130.789	0	149.351	4.65424	1.14193	3.32694e-05
LmxM.29.1370.1	PSP1 C-terminal conserved region, putative	1053	130.85	0	120.553	12.6843	0.92131	0.208465
LmxM.26_39325.1	None	67	130.871	0	188.741	64.1927	1.44219	0.18366
LmxM.34.4950.1	Hypothetical protein, conserved	1032	130.912	0	150.502	16.7975	1.14964	0.121758
LmxM.26.1210.1	Aldo/keto reductase, putative	414	130.913	0	164.825	38.6793	1.25904	0.190311
LmxM.21.0480.1	Hypothetical protein, conserved	509	130.985	0	190.85	12.8446	1.45704	1.5752e-06
LmxM.15.1180.1	Hypothetical protein, conserved	3182	131.039	0	121.23	13.3388	0.925145	0.231059
LmxM.33.1230.1	Hypothetical protein, conserved	1590	131.041	0	124.734	8.68756	0.951876	0.233954
LmxM.10.0650.1	Hypothetical protein, unknown function	524	131.11	0	236.537	22.9299	1.80411	2.13498e-06
LmxM.24.1070.1	Hypothetical protein, conserved	2514	131.118	0	143.488	7.93119	1.09434	0.0594276
LmxM.27.1660.1	Hereditary spastic paraplegia protein strumpellin, putative	1294	131.123	0	146.506	4.88657	1.11731	0.000822309
LmxM.15.0600.1	Hypothetical protein, conserved	1251	131.131	0	156.824	9.62453	1.19593	0.0037984
LmxM.26.1840.1	Hypothetical protein, conserved	986	131.16	0	131.127	21.8416	0.999743	0.499385
LmxM.18.1530.1	Kinesin, putative	1324	131.2	0	163.908	8.91998	1.2493	0.00012281
LmxM.32.2205.1	Hypothetical protein	383	131.277	0	139.884	4.93226	1.06556	0.0404867
LmxM.08.1070.1	Cathepsin L-like protease, putative	443	131.397	0	534.487	34.038	4.06772	1.17902e-32
LmxM.36.4100.1	Glycosyl hydrolase-like protein	1475	131.402	0	190.89	14.2266	1.45272	1.44793e-05
LmxM.01.0760.1	Hypothetical protein, conserved	324	131.488	0	228.268	17.5048	1.73603	1.61263e-08
LmxM.34.3430.1	Hypothetical protein, conserved	586	131.535	0	171.897	15.2026	1.30685	0.00396614
LmxM.11.0940.1	Hypothetical protein, unknown function	1412	131.547	0	123.766	12.3882	0.940847	0.264961
LmxM.20.0630.1	Hypothetical protein, conserved	1211	131.571	0	118.633	7.7399	0.901669	0.0473083
LmxM.29.2570.1	Hypothetical protein, conserved	409	131.636	0	186.671	10.4703	1.41809	7.34682e-08
LmxM.36.2620.1	VRR-NUC domain containing protein, putative	1737	131.672	0	136.945	10.9122	1.04004	0.314478
LmxM.30.0830.1	Triacylglycerol lipase-like protein	172	131.68	0	213.567	1.34182	1.62187	1e-05
LmxM.34.2810.1	Hypothetical protein, conserved	705	131.696	0	224.672	41.4803	1.70599	0.0124983
LmxM.26.0980.1	Protein kinase, putative	1389	131.708	0	124.052	40.9478	0.941873	0.425845
LmxM.31.1635.1	Hypothetical protein, conserved	250	131.819	0	172.266	8.70981	1.30683	1.71052e-06
LmxM.33.0920.1	Hypothetical protein, conserved	764	131.928	0	122.317	9.73234	0.927153	0.161701
LmxM.28.0820.1	Hypothetical protein, conserved	502	131.945	0	167.491	12.9377	1.2694	0.00300257
LmxM.32.0780.1	NLI interacting factor-like phosphatase, putative	1689	131.995	0	107.692	2.07127	0.815882	1e-05
LmxM.26.2680.1	Hypothetical protein, unknown function	377	132.062	0	394.617	115.757	2.98812	0.0116596
LmxM.27.2230.1	Hypothetical protein, conserved	2274	132.092	0	119.832	13.5323	0.907183	0.182463
LmxM.24.0470.1	Hypothetical protein, conserved	421	132.108	0	203.528	5.53337	1.54061	2.05425e-38
LmxM.08_29.0700.1	Hypothetical protein, conserved	718	132.13	0	125.754	3.61356	0.951741	0.0388164
LmxM.01.0550.1	Hypothetical protein, conserved	378	132.146	0	208.142	28.7461	1.57509	0.00410049
LmxM.24.0380.1	Ppg3-related protein-like protein	991	132.174	0	144.459	3.05588	1.09295	2.90867e-05
LmxM.23.0845.1	Hypothetical protein	974	132.3	0	149.618	5.5486	1.1309	0.000900592
LmxM.25.0830.1	Hypothetical protein, conserved	1030	132.368	0	112.665	8.64475	0.851146	0.0113261
LmxM.29.1580.1	Hypothetical protein, conserved	843	132.395	0	213.223	18.0632	1.61051	3.82506e-06
LmxM.33.0290.1	Trafficking protein Mon1, putative	680	132.395	0	149.026	10.4965	1.12561	0.0565504
LmxM.24.0820.1	Inositol polyphosphate phosphatase, putative	2743	132.448	0	133.806	5.89254	1.01025	0.408881
LmxM.04.0570.1	DENN (AEX-3) domain containing protein, putative	1792	132.496	0	132.552	3.44592	1.00043	0.493452
LmxM.25.0380.1	Hypothetical protein, conserved	832	132.505	0	151.164	5.14599	1.14082	0.000143939
LmxM.31.2070.1	Cytidylyltransferase, putative	334	132.507	0	175.607	4.12087	1.32527	6.66725e-26
LmxM.31.0990.1	WD domain, G-beta repeat, putative	1478	132.54	0	160.328	10.2245	1.20965	0.00328647
LmxM.33.4530.1	Phosphatidylinositol 3-kinase tor2	2438	132.586	0	117.595	1.25651	0.886936	1e-05
LmxM.24.0450.1	Protein of unknown function (DUF3184), putative	1372	132.746	0	135.883	3.56888	1.02363	0.189712
LmxM.15_239327.1	None	62	132.757	0	185.938	8.07795	1.40059	2.29845e-11
LmxM.32.2150.1	Hypothetical protein, conserved	873	132.815	0	179.148	10.4263	1.34885	4.4193e-06
LmxM.12.0200.1	Hypothetical protein, unknown function	1064	132.879	0	164.237	7.81785	1.23598	3.0234e-05
LmxM.05.0760.1	Kinesin-like protein	1463	132.899	0	215.548	21.0724	1.62188	4.38891e-05
LmxM.29.0745.1	Hypothetical protein, conserved	279	132.9	0	193.97	7.40627	1.45952	8.21133e-17
LmxM.09.1240.1	ATP-dependent helicase, putative	2475	132.914	0	119.706	12.1249	0.900632	0.138016
LmxM.05.0700.1	Hypothetical protein, conserved	1762	132.942	0	121.099	10.2276	0.910922	0.12346
LmxM.05.1130.1	Hypothetical protein, conserved	503	132.97	0	134.84	19.2914	1.01406	0.461389
LmxM.33.0600.1	Hypothetical protein, conserved	828	132.985	0	140.688	5.20739	1.05793	0.0695213
LmxM.12.0310.1	Hypothetical protein, conserved	601	132.994	0	180.945	12.8008	1.36055	8.98671e-05
LmxM.20.0200.1	Hypothetical protein, conserved	864	133.029	0	145.069	17.6865	1.09051	0.248016
LmxM.11.0170.1	Myotubularin-associated protein, putative	717	133.032	0	164.275	8.88984	1.23486	0.00022024
LmxM.32.1575.1	Hypothetical protein, conserved	513	133.065	0	127.204	15.8976	0.955959	0.356201
LmxM.08_29.0680.1	Triple RNA binding domain protein 3	772	133.147	0	127.379	15.1748	0.956679	0.351931
LmxM.19.1570.1	ELMO/CED-12 family, putative	318	133.197	0	184.18	12.2198	1.38276	1.5091e-05
LmxM.04.1180.1	Hypothetical protein, conserved	2386	133.214	0	131.742	10.6352	0.988952	0.44497
LmxM.08_29.1020.1	Hypothetical protein, conserved	721	133.3	0	140.745	6.27892	1.05585	0.117859
LmxM.10.0750.1	Hypothetical protein, conserved	1946	133.36	0	175.831	15.5718	1.31847	0.00319161
LmxM.20.0550.1	Chaperone protein DNAJ-like protein	544	133.383	0	126.489	4.19026	0.948311	0.0499485
LmxM.13.0990.1	Hypothetical protein, conserved	490	133.514	0	156.746	10.2834	1.174	0.0119365
LmxM.31.3930.1	HECT E3 ligase, putative	4148	133.567	0	165.167	13.7995	1.23659	0.0110121
LmxM.34_1911927.1	None	69	133.569	0	220.757	21.717	1.65276	2.97571e-05
LmxM.09.0630.1	PH domain containing protein, putative	1143	133.585	0	145.846	11.9794	1.09178	0.153035
LmxM.09.0500.1	Hypothetical protein, conserved	1712	133.609	0	161.192	19.6442	1.20644	0.0801417
LmxM.34.1700.1	RNA re-capping enzyme, cytoplasmic, putative	362	133.612	0	145.465	7.70735	1.08871	0.0620501
LmxM.27.0770.1	Flagella connector protein 1	1332	133.683	0	152.36	2.94226	1.13971	1.09287e-10
LmxM.30.1650.1	MYND finger, putative	462	133.717	0	105.945	7.85276	0.792306	0.000202634
LmxM.30.0230.1	Hypothetical protein, conserved	859	133.732	0	185.127	12.6356	1.38432	2.37583e-05
LmxM.18.0240.1	Hypothetical protein, conserved	404	133.76	0	138.443	5.00276	1.035	0.174664
LmxM.33.4280.1	Ankyrin repeats (3 copies), putative	405	133.846	0	156.145	37.1341	1.1666	0.274084
LmxM.34.1450.1	Hypothetical protein, conserved	3110	133.85	0	121.248	8.83727	0.905846	0.0769238
LmxM.31.1460.1	Phosphatidylinositol 3-related kinase, putative	3211	133.912	0	129.037	6.30756	0.963591	0.219765
LmxM.20.1170.1	Endo-1,4-beta-xylanase z precursor-like protein	417	134.007	0	205.003	27.4045	1.52979	0.00478945
LmxM.24.0810.1	Phosphotransferase, putative	605	134.123	0	143.736	13.978	1.07168	0.245793
LmxM.06.1000.1	SET domain containing protein, putative	494	134.249	0	193.002	7.70464	1.43764	1.21445e-14
LmxM.14.0440.1	Pyridine nucleotide-disulphide oxidoreductase, putative	550	134.253	0	132.888	11.1415	0.98983	0.451235
LmxM.12_273981.1	None	96	134.278	0	260.403	32.3454	1.93929	4.82286e-05
LmxM.32.2720.1	Beta-ketoacyl synthase family protein, putative	479	134.287	0	180.87	12.8423	1.34689	0.00014319
LmxM.22.1020.1	Hypothetical protein, unknown function	492	134.328	0	171.875	7.56097	1.27952	3.41939e-07
LmxM.32.0930.1	Hypothetical protein, conserved	882	134.33	0	162.09	13.5235	1.20665	0.0200503
LmxM.24.1530.1	ATP-dependent DEAD/H DNA helicase recQ, putative	1957	134.373	0	141.459	8.36046	1.05274	0.198323
LmxM.24.1690.1	SET domain containing protein, putative	379	134.379	0	196.319	33.0992	1.46094	0.0306475
LmxM.30_864653.1	None	118	134.405	0	186.852	6.01094	1.39022	1.32719e-18
LmxM.06.0020.1	Hypothetical protein, conserved	535	134.415	0	222.803	32.317	1.65757	0.00311888
LmxM.19.1050.1	Hypothetical protein, unknown function	1345	134.468	0	119.388	4.85774	0.887855	0.000953679
LmxM.28.3030.1	Nucleoporin NUP149	1468	134.535	0	85.7546	10.7712	0.637416	2.96692e-06
LmxM.33.0800.1	Serine/threonine-protein phosphatase PP1, putative	300	134.556	0	180.154	9.68588	1.33888	1.25291e-06
LmxM.28.1070.1	Hypothetical protein, conserved	1548	134.699	0	120.568	24.4269	0.895089	0.281458
LmxM.17.0950.1	3'5'-cyclic nucleotide phosphodiesterase, putative	1587	134.729	0	171.112	7.28625	1.27005	2.96595e-07
LmxM.28.0070.1	Hypothetical protein, conserved	521	134.765	0	154.712	14.4383	1.14802	0.0835553
LmxM.12.1320.1	Vacuolar sorting protein 39 domain 1/Vacuolar sorting protein 39 domain 2, putative	971	134.789	0	168.509	9.07797	1.25016	0.000101827
LmxM.36.4990.1	Tubulin delta chain	564	134.843	0	138.184	7.61795	1.02478	0.33049
LmxM.26.1450.1	Hypothetical protein, conserved	1383	134.853	0	157.068	48.681	1.16474	0.324072
LmxM.18.0650.1	PA26 p53-induced protein (sestrin), putative	1301	134.873	0	103.705	3.04426	0.768909	1e-05
LmxM.33.2530.1	Flagellar attachment zone protein, putative (fragment)	2269	134.896	0	99.3664	21.657	0.736613	0.0504428
LmxM.25.1450.1	Peptide chain release factor 1, mitochondrial, putative	439	134.901	0	150.2	4.86548	1.1134	0.000832478
LmxM.26.1440.1	Hypothetical protein, conserved	775	134.94	0	140.43	34.289	1.04068	0.436408
LmxM.36.2810.1	Hypothetical protein, conserved	645	134.947	0	117.921	2.09362	0.873836	2.22045e-16
LmxM.19.0690.1	Flagellum attachment zone protein 7	1099	134.97	0	154.804	9.10379	1.14695	0.0146775
LmxM.24.1490.1	WD domain, G-beta repeat, putative	447	134.995	0	159.889	12.6417	1.1844	0.0244671
LmxM.32.2070.1	Mitogen-activated protein kinase, putative	992	135.119	0	120.803	12.9652	0.89405	0.134758
LmxM.21.0680.1	Histone deacetylase, putative	455	135.169	0	174.402	22.8183	1.29025	0.0427731
LmxM.29.2160.1	Hypothetical protein, conserved	757	135.18	0	167.526	14.1378	1.23929	0.0110704
LmxM.10.1260.1	Beta-1,2 mannoside phosphorylase	315	135.182	0	153.266	15.3646	1.13377	0.119603
LmxM.29.2560.1	Hypothetical protein, conserved	1081	135.217	0	140.001	8.94848	1.03538	0.296438
LmxM.28.1710.1	Hypothetical protein, conserved	2383	135.265	0	135.866	9.67888	1.00444	0.475244
LmxM.30.2220.1	Hypothetical protein, unknown function	2291	135.268	0	178.452	19.944	1.31924	0.0151847
LmxM.33.1460.1	Hypothetical protein, conserved	744	135.287	0	202.693	19.0096	1.49825	0.000195644
LmxM.32.1110.1	Hypothetical protein, conserved	782	135.316	0	147.496	5.63876	1.09001	0.015382
LmxM.32.2170.1	Hypothetical protein, conserved	1469	135.332	0	160.629	7.90069	1.18692	0.000682885
LmxM.24.1050.1	SWI/SNF-related matrix-associated actin-dependent regulator of chromatin subfamily-related, putative	1297	135.435	0	132.895	5.76012	0.981243	0.329593
LmxM.13.1340.1	Hypothetical protein, conserved	1345	135.44	0	143.651	13.9189	1.06063	0.277603
LmxM.25.2000.1	Hypothetical protein, conserved	1327	135.445	0	131.831	6.66044	0.973314	0.293678
LmxM.12.0180.1	Hypothetical protein, conserved	909	135.452	0	160.352	16.4008	1.18383	0.0644807
LmxM.33.0740.1	CBF/Mak21 family, putative	468	135.476	0	160.156	10.2979	1.18217	0.00827479
LmxM.33.3180.1	Hypothetical protein, conserved	403	135.481	0	141.594	12.7358	1.04512	0.315617
LmxM.27.1890.1	Endo/exonuclease Mre11, putative	858	135.506	0	158.715	8.93958	1.17128	0.00471258
LmxM.28.0940.1	Oxidoreductase-like protein	955	135.522	0	121.62	11.1769	0.897419	0.106784
LmxM.30.0460.1	Calpain-like cysteine peptidase, putative	708	135.594	0	264.767	51.9818	1.95265	0.00647802
LmxM.30.1320.1	Protein phosphatase 2C, putative	2566	135.626	0	144.798	8.12957	1.06763	0.129603
LmxM.30.2430.1	Hypothetical protein, unknown function	234	135.648	0	183.92	10.5828	1.35586	2.54145e-06
LmxM.32.0390.1	Hypothetical protein, conserved	369	135.662	0	181.771	18.3225	1.33988	0.00592655
LmxM.20.1530.1	Cell division cycle protein-like protein	812	135.686	0	136.469	16.1542	1.00578	0.480654
LmxM.36.1410.1	Predicted RanGDP binding protein	871	135.704	0	147.735	4.39578	1.08866	0.0030999
LmxM.34.3390.1	Hypothetical protein, conserved	262	135.763	0	216.413	10.7704	1.59405	3.49269e-14
LmxM.23.1530.1	Hypothetical protein, conserved	843	135.843	0	168.457	8.3249	1.24009	4.47108e-05
LmxM.09.0090.1	RNA-binding protein 5-like protein	299	135.915	0	239.749	19.9522	1.76396	9.74497e-08
LmxM.31.3100.1	Hypothetical protein, unknown function	278	135.939	0	166.173	17.4545	1.22241	0.0416203
LmxM.30.1720.1	Cullin protein neddylation domain containing protein, putative	1198	135.942	0	168.672	9.46762	1.24077	0.000273034
LmxM.24.1890.1	Cyclin 10	722	135.983	0	140.608	10.4661	1.03401	0.329276
LmxM.20.0900.1	RNA-editing nuclease 1	896	136.035	0	126.68	3.98903	0.931229	0.00950717
LmxM.28.0040.1	Hypothetical protein, conserved	916	136.076	0	139.725	10.6539	1.02682	0.365982
LmxM.17.0490.1	Protein kinase, putative	1257	136.113	0	126.836	6.98751	0.93184	0.0921339
LmxM.30.1540.1	Hypothetical protein, unknown function	417	136.188	0	183.76	30.3048	1.34931	0.0582352
LmxM.24.1430.1	Kinesin, putative	3289	136.189	0	117.284	4.95116	0.861187	6.71986e-05
LmxM.32.0850.1	Hypothetical protein, unknown function	928	136.329	0	152.53	11.3433	1.11884	0.0766142
LmxM.28.1750.1	Hypothetical protein, conserved	920	136.333	0	155.04	5.16057	1.13721	0.000144522
LmxM.32.0690.1	Hypothetical protein, conserved	154	136.411	0	179.036	24.3531	1.31247	0.0400344
LmxM.11.0930.1	Hypothetical protein, conserved	377	136.424	0	167.203	9.54778	1.22562	0.000632699
LmxM.02.0250.1	Hypothetical protein, conserved	1143	136.48	0	144.005	12.4644	1.05513	0.273029
LmxM.05.0900.1	Surface antigen-like protein	286	136.486	0	319.725	70.1343	2.34254	0.00449168
LmxM.21.1370.1	Hypothetical protein, unknown function	1049	136.487	0	151.388	4.81292	1.10917	0.00098096
LmxM.23.1010.1	Hypothetical protein, conserved	1090	136.493	0	110.464	11.531	0.809306	0.0119963
LmxM.22.0700.1	5'a2rel-related protein	1358	136.502	0	136.907	10.3511	1.00297	0.484398
LmxM.14.0730.1	Fatty acid elongase, putative	385	136.522	0	191.023	25.5566	1.39921	0.016481
LmxM.20.1060.1	Hypothetical protein, unknown function	1317	136.674	0	155.013	12.2408	1.13419	0.0670345
LmxM.36.2230.1	Vacuolar protein sorting-associated protein 45- like protein	612	136.692	0	139.469	11.1927	1.02032	0.402011
LmxM.23.1380.1	DNA polymerase theta (helicase domain only), putative	2251	136.835	0	162.194	6.66706	1.18533	7.1273e-05
LmxM.13.0010.1	Hypothetical protein, conserved	650	136.837	0	152.325	12.8219	1.11318	0.113543
LmxM.08_29.1950.1	Protein farnesyltransferase alpha subunit, putative	764	136.848	0	198.376	30.8318	1.44961	0.0229878
LmxM.24_420029.1	None	258	136.898	0	191.302	36.244	1.3974	0.0666726
LmxM.34.3220.1	Hypothetical protein, conserved	168	136.901	0	147.072	3.30108	1.0743	0.00103077
LmxM.34.2410.1	Ubiquitin hydrolase, putative,cysteine peptidase, Clan CA, family C19, putative	922	136.91	0	143.149	6.08797	1.04557	0.152723
LmxM.31.3150.1	Flagellar Member 7	2377	136.923	0	128.239	8.01148	0.936576	0.13919
LmxM.31.0160.1	Hypothetical protein, unknown function	394	136.967	0	152.15	0.673806	1.11085	9.83375e-113
LmxM.28.1210.1	Hypothetical protein, conserved	784	136.971	0	174.975	10.6381	1.27746	0.000176823
LmxM.09.0450.1	Hypothetical protein, conserved	1028	136.986	0	175.572	0.495938	1.28168	1e-05
LmxM.07.0550.1	Cysteine peptidase B (CPB), putative	1897	137.018	0	131.833	8.11731	0.962155	0.261471
LmxM.07.0660.1	Hypothetical protein, conserved	520	137.035	0	157.251	9.06568	1.14753	0.0128736
LmxM.10.0980.1	Hypothetical protein, unknown function	614	137.038	0	201.86	16.4333	1.47301	3.99818e-05
LmxM.29.0100.1	Hypothetical protein, conserved	1565	137.241	0	156.623	12.4949	1.14122	0.0604293
LmxM.11.0510.1	Protein kinase, putative	578	137.248	0	146.992	4.73184	1.071	0.0197358
LmxM.17_534570.1	None	160	137.255	0	147.888	22.0488	1.07747	0.314812
LmxM.20.1520.1	Domain of unknown function (DUF4455)/Domain of unknown function (DUF4456), putative	1666	137.281	0	146.197	11.6473	1.06495	0.221978
LmxM.09.1290.1	Hypothetical protein, conserved	571	137.303	0	189.282	25.33	1.37857	0.0200808
LmxM.30.2100.1	Hypothetical protein, unknown function	383	137.362	0	185.894	33.5601	1.35331	0.0740719
LmxM.03.0420.1	Hypothetical protein, conserved	1691	137.372	0	175.562	26.73	1.278	0.0765422
LmxM.08.0140.1	DNA repair protein, putative	1260	137.393	0	140.293	17.4212	1.02111	0.433896
LmxM.24.1480.1	Hypothetical protein, conserved	626	137.403	0	147.568	8.0939	1.07398	0.104584
LmxM.30.2800.1	Hypothetical protein, unknown function	268	137.415	0	192.255	13.4916	1.39909	2.40371e-05
LmxM.29.1720.1	Hypothetical protein, conserved	316	137.442	0	179.458	8.58966	1.3057	5.00278e-07
LmxM.02.0080.1	Hypothetical protein, conserved	997	137.469	0	133.178	12.6828	0.968782	0.36754
LmxM.12.0170.1	Hypothetical protein, conserved	444	137.48	0	190.945	32.9363	1.38889	0.0522667
LmxM.17.0370.1	Hypothetical protein, unknown function	789	137.481	0	162.197	5.35205	1.17978	1.93693e-06
LmxM.34.2760.1	Hypothetical protein, conserved	647	137.51	0	184.714	18.8407	1.34327	0.00611557
LmxM.17.0110.1	Hypothetical protein, conserved	526	137.517	0	122.215	7.39291	0.888726	0.0192336
LmxM.10.0900.1	Hypothetical protein, conserved	1564	137.672	0	137.402	4.21324	0.998043	0.474507
LmxM.17.0940.1	Phosphorylated CTD interacting factor 1 WW domain containing protein, putative	1076	137.677	0	125.771	16.2077	0.913525	0.231303
LmxM.31.1790.1	Hypothetical protein, conserved	621	137.705	0	161.457	6.65561	1.17249	0.000179325
LmxM.32.2930.1	Present in the outer mitochondrial membrane proteome 22-2	1475	137.712	0	162.576	16.9163	1.18055	0.0708025
LmxM.26_1019303.1	None	102	137.78	0	144.775	42.7087	1.05077	0.434953
LmxM.23_583070.1	None	25	137.789	0	197.644	18.5219	1.4344	0.000615523
LmxM.26.0740.1	Regulator of chromosome condensation (RCC1) repeat, putative	843	137.862	0	136.455	22.9539	0.989795	0.475564
LmxM.11.1230.1	ABC transporter-like protein	246	137.887	0	163.628	8.93578	1.18668	0.00198396
LmxM.31.1650.1	Hypothetical protein, conserved	920	137.9	0	142.261	8.25651	1.03163	0.29865
LmxM.24.2000.1	Phosphorylated CTD interacting factor 1 WW domain containing protein, putative	590	137.988	0	170.763	19.2669	1.23752	0.0444594
LmxM.29.1920.1	Hypothetical protein, unknown function	843	138.005	0	136.95	9.1863	0.992351	0.454257
LmxM.32.1970.1	Mitochondrial	568	138.287	0	140.924	3.9462	1.01907	0.252001
LmxM.26.0540.1	Hypothetical protein, conserved	1152	138.317	0	110.49	23.9761	0.798821	0.122904
LmxM.31.1670.1	NAD+ synthase, putative	293	138.33	0	201.14	25.9088	1.45406	0.0076696
LmxM.33.3745.1	Hypothetical protein	487	138.35	0	197.437	23.7128	1.42708	0.00635518
LmxM.06.0400.1	Hypothetical protein	314	138.361	0	167.85	34.5441	1.21313	0.196648
LmxM.24.1550.1	Hypothetical protein, conserved	961	138.364	0	134.043	14.3039	0.96877	0.381289
LmxM.17_85932.1	None	27	138.374	0	219.22	56.7516	1.58426	0.0771405
LmxM.21.1561.1	Hypothetical protein, conserved	426	138.376	0	148.584	11.6639	1.07377	0.190729
LmxM.05.0330.1	Minichromosome maintenance protein-like protein	1002	138.463	0	163.022	26.8593	1.17737	0.180263
LmxM.34.0160.1	Hypothetical protein, conserved	315	138.469	0	196.405	14.3875	1.41841	2.8264e-05
LmxM.17.1090.1	Peptidase C19, ubiquitin carboxyl-terminal hydrolase, putative	1313	138.477	0	143.333	7.07079	1.03507	0.246109
LmxM.30.2300.1	3'-nucleotidase/nuclease, putative	430	138.506	0	180.852	22.2576	1.30574	0.0285488
LmxM.31.0190.1	Hypothetical protein, conserved	770	138.521	0	128.819	5.60859	0.929962	0.0418328
LmxM.32.1210.1	Hypothetical protein, conserved	364	138.548	0	160.928	17.4599	1.16153	0.0999557
LmxM.24.1960.1	Hypothetical protein, conserved	984	138.664	0	158.406	6.41502	1.14238	0.00104343
LmxM.21.1190.1	PIF1 helicase-like protein, putative	776	138.68	0	167.35	16.5881	1.20673	0.0419628
LmxM.21.0861.1	Hypothetical protein	2631	138.855	0	146.835	10.6434	1.05747	0.226696
LmxM.10.0120.1	PSP1 C-terminal conserved region, putative	362	138.874	0	166.258	6.33176	1.19719	7.63066e-06
LmxM.30.1830.1	Protein kinase-like protein	1364	138.887	0	202.033	16.6794	1.45466	7.65778e-05
LmxM.31.2240.1	Methionyl-tRNA formyltransferase, putative	1137	138.893	0	158.364	15.8386	1.14019	0.109465
LmxM.20.0450.1	Hypothetical protein, unknown function	136	138.918	0	168.529	18.6132	1.21316	0.055817
LmxM.28.1000.1	Hypothetical protein, conserved	1052	138.979	0	125.167	6.84787	0.900618	0.0218491
LmxM.29.1970.1	Hypothetical protein, conserved	440	139.02	0	216.144	8.98994	1.55476	4.79076e-18
LmxM.32.0940.1	Hypothetical protein, conserved	1177	139.028	0	152.902	4.78004	1.09979	0.00185098
LmxM.11.1090.1	Zinc finger domain protein, putative	471	139.051	0	190.036	10.0018	1.36666	1.72032e-07
LmxM.34.0170.1	Hypothetical protein, conserved	332	139.075	0	222.791	30.5875	1.60194	0.00310092
LmxM.31.2550.1	Adenosine monophosphate deaminase-like protein	1610	139.08	0	167.793	14.7559	1.20645	0.0258349
LmxM.33.2670.1	NADPH-cytochrome p450 reductase-like protein	624	139.208	0	140.279	7.33775	1.0077	0.441944
LmxM.36.3930.1	Telomerase reverse transcriptase, putative	1442	139.219	0	137.811	14.008	0.989887	0.459972
LmxM.31.3470.1	RNA-binding, protein, putative	568	139.25	0	188.873	9.92591	1.35636	2.87708e-07
LmxM.16_671562.1	None	64	139.308	0	143.273	9.72913	1.02846	0.341813
LmxM.09.0070.1	RNA helicase, putative	1315	139.39	0	132.335	12.2102	0.949389	0.281712
LmxM.36.3820.1	Hypothetical protein, conserved	131	139.395	0	168.072	24.1173	1.20573	0.117205
LmxM.25.0840.1	Hypothetical protein, conserved	416	139.411	0	175.275	9.62865	1.25725	9.77783e-05
LmxM.30_701727.1	None	28	139.422	0	257.882	6.50763	1.84965	2.42994e-74
LmxM.25.1220.1	Hypothetical protein, conserved	610	139.436	0	162.23	24.5721	1.16347	0.1768
LmxM.32.1990.1	Hypothetical protein, conserved	651	139.467	0	218.314	20.7348	1.56535	7.15829e-05
LmxM.11.0530.1	Hypothetical protein, conserved	721	139.64	0	144.989	12.1446	1.03831	0.3298
LmxM.31.3630.1	Hypothetical protein, conserved	434	139.649	0	204.105	12.3463	1.46155	8.91548e-08
LmxM.05.0230.1	Hydrogenase, putative	646	139.667	0	167.14	16.8309	1.19671	0.0513064
LmxM.20.1120.1	Phosphatidylinositol 3-kinase, putative	3272	139.697	0	157.912	7.08891	1.13038	0.00509387
LmxM.08_29.1190.1	Etoposide-induced protein 2.4 (EI24), putative	597	139.705	0	191.687	15.5235	1.37208	0.000406165
LmxM.24.1160.1	Hypothetical protein, unknown function	976	139.724	0	202.916	20.6784	1.45226	0.0011218
LmxM.04.1210.1	Casein kinase I, putative	368	139.756	0	261.169	37.4057	1.86875	0.000585503
LmxM.31.0320.1	Hypothetical protein, unknown function	308	139.773	0	162.945	11.2047	1.16578	0.019317
LmxM.32_492630.1	None	32	139.789	0	168.473	16.9969	1.2052	0.0457395
LmxM.15.1300.1	Ubiquitin hydrolase, putative	1416	139.835	0	149.489	9.07328	1.06904	0.143657
LmxM.20.1230.1	Domain of unknown function (DUF1935), putative	133	139.856	0	214.041	35.6595	1.53044	0.0187449
LmxM.27.0010.1	Hypothetical protein, conserved	465	139.866	0	179.401	8.49691	1.28266	1.63684e-06
LmxM.20_2438384.1	None	46	139.921	0	219.696	22.322	1.57015	0.000175893
LmxM.33.1550.1	ATP dependent DEAD-box helicase, putative	786	139.942	0	167.305	14.0861	1.19553	0.0260344
LmxM.25.2380.1	Glutathionylspermidine synthase, putative	719	140.076	0	166.363	12.0798	1.18766	0.0147729
LmxM.23.1420.1	Hypothetical protein, conserved	321	140.097	0	158.832	10.4554	1.13373	0.0365736
LmxM.33.1010.1	Hypothetical protein, conserved	616	140.127	0	202.325	14.5017	1.44387	8.97239e-06
LmxM.27.1200.1	RING-H2 zinc finger, putative	406	140.143	0	148.424	9.52195	1.05909	0.192238
LmxM.27.2590.1	Dynein heavy chain, point mutation	4337	140.26	0	128.21	8.81045	0.914084	0.0856946
LmxM.14.0370.1	Hypothetical protein, conserved	2672	140.277	0	147.807	6.6308	1.05368	0.128064
LmxM.17.0960.1	Hypothetical protein, unknown function	1784	140.383	0	153.189	8.58557	1.09122	0.0678995
LmxM.01.0750.1	CMGC family protein kinase, putative	1395	140.387	0	170.263	3.16926	1.21282	2.11083e-21
LmxM.17_49120.1	None	89	140.397	0	184.155	15.949	1.31168	0.00303798
LmxM.18.0380.1	Hypothetical protein, conserved	1275	140.509	0	131.078	9.09844	0.932882	0.14998
LmxM.28.2610.1	Hypothetical protein, conserved	1755	140.568	0	159.441	20.8915	1.13426	0.183161
LmxM.04.0890.1	Hypothetical protein, conserved	1268	140.611	0	154.245	1.8215	1.09696	3.57333e-14
LmxM.26.2180.1	Hypothetical protein, conserved	1572	140.628	0	121.854	17.0275	0.866496	0.135102
LmxM.18.1020.1	Hypothetical protein, unknown function	1209	140.639	0	130.564	7.17879	0.928368	0.0802577
LmxM.36.5080.1	Hypothetical protein, conserved	620	140.644	0	154.162	6.82949	1.09611	0.023892
LmxM.23.1310.1	Dynein heavy chain, putative	4757	140.689	0	126.493	4.16664	0.899099	0.000328461
LmxM.36.2410.1	Cullin protein neddylation domain containing protein, putative	1909	140.695	0	142.946	9.12347	1.01599	0.402592
LmxM.23.1060.1	Hydrophilic surface protein	205	140.721	0	209.831	13.9799	1.49112	3.83572e-07
LmxM.18.0370.1	Tubulin tyrosine ligase protein, putative	462	140.748	0	153.727	20.2757	1.09222	0.261043
LmxM.34.2950.1	Pentatricopeptide repeat domain containing protein, putative	1096	140.78	0	132.871	5.85351	0.943818	0.0883148
LmxM.06.0540.1	Hypothetical protein, conserved	867	140.858	0	160.303	4.68189	1.13805	1.63809e-05
LmxM.36.4610.1	Hypothetical protein, conserved	473	140.861	0	208.458	11.9163	1.47988	7.03112e-09
LmxM.08_29.0935.1	A-1 protein, putative	175	140.864	0	226.297	29.8327	1.60649	0.00209343
LmxM.08_29.2020.1	5'-AMP-activated protein kinase catalytic subunit alpha, putative	815	140.907	0	120.298	14.0128	0.85374	0.0706823
LmxM.04.0190.1	Surface antigen-like protein	709	140.935	0	487.93	81.1603	3.4621	9.53852e-06
LmxM.36.3970.1	Hypothetical protein, conserved	1327	140.99	0	144.432	6.15179	1.02441	0.287951
LmxM.31.2520.1	Hypothetical protein, unknown function	925	140.998	0	177.122	16.8155	1.2562	0.0158463
LmxM.34.1530.1	Hypothetical protein, conserved	373	141.015	0	169.016	15.1053	1.19857	0.0318879
LmxM.34.3350.1	Tetrapyrrole (Corrin/Porphyrin) Methylases, putative	462	141.053	0	152.287	11.2864	1.07964	0.159779
LmxM.32.1240.1	Hypothetical protein, conserved	876	141.095	0	138.482	2.40319	0.981482	0.138474
LmxM.33.4590.1	Hypothetical protein, conserved	358	141.1	0	199.467	8.11795	1.41365	3.24336e-13
LmxM.15.0800.1	Hypothetical protein, conserved	2075	141.151	0	145.919	3.34142	1.03378	0.0768114
LmxM.06.1140.1	Hypothetical protein, conserved	751	141.156	0	208.228	8.26731	1.47516	2.47239e-16
LmxM.28.2320.1	Hypothetical protein, conserved	904	141.354	0	152.696	8.03584	1.08024	0.0790597
LmxM.29.0800.1	Rac serine-threonine kinase, putative	510	141.4	0	127.144	12.0257	0.899176	0.117908
LmxM.13.1400.1	Hypothetical protein, conserved	822	141.405	0	192.193	16.7027	1.35917	0.00117997
LmxM.05.0990.1	Hypothetical protein, conserved	89	141.473	0	123.857	17.2329	0.87548	0.153333
LmxM.15.0100.1	Flavin-binding monooxygenase-like, putative	564	141.479	0	156.772	13.2382	1.1081	0.123995
LmxM.26.1300.1	Nucleolar protein 105, putative	1197	141.547	0	126.638	32.6032	0.89467	0.32373
LmxM.24.0890.1	DNA polymerase theta	1171	141.701	0	146.043	9.79954	1.03064	0.328845
LmxM.26_15433.1	None	156	141.702	0	134.518	32.8791	0.949302	0.413521
LmxM.12.1170.1	Putative integral membrane protein conserved region (DUF2404), putative	685	141.749	0	164.768	14.2062	1.1624	0.0525768
LmxM.15.0290.1	Hypothetical protein, conserved	802	141.758	0	154.645	18.422	1.09091	0.2421
LmxM.24.0790.1	Hypothetical protein, conserved	572	141.86	0	164.908	3.78792	1.16247	5.84169e-10
LmxM.30.2520.1	Hypothetical protein, conserved	824	141.894	0	210.579	16.1985	1.48406	1.1164e-05
LmxM.10.0280.1	Hypothetical protein, conserved	2352	141.898	0	135.262	1.66529	0.953239	3.38145e-05
LmxM.27.0820.1	Parallel beta-helix repeat, putative	3289	141.924	0	163.374	6.57773	1.15113	0.000555271
LmxM.36.6340.1	HECT E3 ligase, putative	4166	142.015	0	141.929	3.59421	0.99939	0.490387
LmxM.32.2940.1	Hypothetical protein, conserved	780	142.036	0	191.497	19.2643	1.34823	0.0051218
LmxM.26.0720.1	Hypothetical protein, conserved	1075	142.061	0	122.281	21.0437	0.860765	0.173624
LmxM.33.0660.1	Hypothetical protein, unknown function	1070	142.081	0	147.55	13.0979	1.03849	0.338141
LmxM.27.1690.1	MRNA export factor MEX67	616	142.123	0	164.869	11.0067	1.16005	0.0193856
LmxM.08_29.1910.1	Hypothetical protein, conserved	452	142.136	0	183.357	6.68378	1.29001	3.47385e-10
LmxM.21.1440.1	Cytochrome b5-like Heme/Steroid binding domain containing protein, putative	221	142.149	0	177.518	30.2641	1.24882	0.121267
LmxM.05.1190.1	Hypothetical protein, conserved	1957	142.151	0	124.236	4.05365	0.873975	4.94985e-06
LmxM.34.0730.1	Hypothetical protein, conserved	733	142.164	0	209.544	34.9833	1.47396	0.0270472
LmxM.09.0390.1	Hypothetical protein, conserved	1946	142.171	0	144.094	7.07251	1.01353	0.392838
LmxM.06.0720.1	YEATS family, putative	1756	142.226	0	134.804	8.97462	0.947815	0.204117
LmxM.33.2180.1	Hypothetical protein, conserved	1545	142.262	0	140.407	2.9863	0.986964	0.267294
LmxM.34.0740.1	Hypothetical protein, conserved	925	142.281	0	170.262	10.3454	1.19666	0.00341905
LmxM.28.1660.1	Hypothetical protein, conserved	798	142.291	0	155.14	6.59219	1.09029	0.0256481
LmxM.32.1950.1	Hypothetical protein, conserved	782	142.297	0	147.424	2.08975	1.03603	0.00707668
LmxM.06.0990.1	Hypothetical protein, conserved	1215	142.368	0	147.109	10.343	1.0333	0.323342
LmxM.15.1420.1	Mismatch repair protein MSH3, putative	1008	142.398	0	129.438	13.3013	0.908992	0.164956
LmxM.11.0440.1	Hypothetical protein, conserved	587	142.434	0	170.753	17.4298	1.19882	0.0521122
LmxM.28.0860.1	Hypothetical protein	484	142.453	0	139.845	5.18627	0.981693	0.307539
LmxM.15.0500.1	Serine peptidase, Clan SJ, family S16, putative	1005	142.49	0	179.571	3.79912	1.26024	8.31154e-23
LmxM.32.0070.1	Hypothetical protein, conserved	695	142.509	0	132.828	8.04024	0.932069	0.114288
LmxM.26.2390.1	Primase zinc finger/Mcm10 replication factor, putative	925	142.525	0	125.743	14.8087	0.882254	0.128559
LmxM.24.1840.1	Lysophospholipase, putative	278	142.586	0	228.64	3.31418	1.60352	6.12064e-149
LmxM.28.1995.1	Hypothetical protein, conserved	111	142.619	0	225.892	27.1636	1.58389	0.00108611
LmxM.06.0460.1	ATP-NAD kinase-like protein	1250	142.657	0	132.139	4.89186	0.926272	0.0157751
LmxM.19.1100.1	Hypothetical protein, conserved	1311	142.665	0	133.944	4.29315	0.938867	0.0211022
LmxM.18.0290.1	Dephospho-CoA kinase, putative	337	142.668	0	167.228	23.5445	1.17215	0.148446
LmxM.30.1880.1	Mannosyltransferase-like protein	884	142.717	0	150.766	14.032	1.0564	0.283115
LmxM.04.0720.1	Hypothetical protein	684	142.721	0	231.541	40.3074	1.62233	0.0137779
LmxM.14.0790.1	Hypothetical protein, conserved	4216	142.734	0	132.885	7.21594	0.931002	0.0861562
LmxM.20.0090.1	Ion channel/Calcium-activated BK potassium channel alpha subunit, putative	1109	142.766	0	154.097	10.5577	1.07937	0.141575
LmxM.25.0700.1	Hypothetical protein, conserved	541	142.79	0	204.617	10.0296	1.43299	3.5359e-10
LmxM.30.1690.1	Hypothetical protein, conserved	1420	142.839	0	195.277	4.3339	1.36711	5.31147e-34
LmxM.33.3750.1	Hypothetical protein, conserved	536	142.866	0	131.901	15.5904	0.923248	0.240926
LmxM.31.0780.1	Protein kinase, putative	1130	142.932	0	183.32	11.178	1.28257	0.000151235
LmxM.25.0040.1	Hypothetical protein, conserved	1271	142.982	0	144.278	12.1997	1.00907	0.457677
LmxM.12.1280.1	Hypothetical protein, unknown function	639	143.039	0	196.591	14.6872	1.37439	0.000133073
LmxM.21.0750.1	Nucleolar protein 91, putative	722	143.173	0	152.215	18.2386	1.06315	0.31003
LmxM.08.0870.1	Hypothetical protein, unknown function	419	143.217	0	191.159	13.3883	1.33475	0.000171215
LmxM.28.2830.1	Hypothetical protein, conserved	957	143.249	0	121.99	8.40444	0.851592	0.00571093
LmxM.22.1040.1	Hypothetical protein, conserved	679	143.323	0	122.918	14.9283	0.857632	0.0858373
LmxM.09.0680.1	Hypothetical protein, conserved	370	143.341	0	248.181	37.8447	1.7314	0.0028005
LmxM.11.0330.1	PIF1 helicase-like protein, putative	1221	143.352	0	99.4513	7.98469	0.693756	1.91961e-08
LmxM.20.0180.1	Hypothetical protein, conserved	784	143.355	0	159.214	18.295	1.11062	0.19302
LmxM.32.0235.1	Adenosine deaminase-like protein	601	143.376	0	192.206	16.7697	1.34058	0.00179658
LmxM.12.0570.1	Fusaric acid resistance protein-like, putative	1860	143.454	0	110.185	4.27842	0.76809	3.77476e-15
LmxM.21.0901.1	Hypothetical protein	415	143.463	0	177.972	19.4148	1.24055	0.0377426
LmxM.05.1215.1	Surface antigen-like protein	284	143.535	0	243.491	35.9049	1.69639	0.0026854
LmxM.36.6300.1	Glucose transporter 1	653	143.58	0	138.388	26.2817	0.963834	0.421688
LmxM.29.2430.1	Hypothetical protein, conserved	1215	143.662	0	149.049	10.3645	1.0375	0.301619
LmxM.34.1690.1	Hypothetical protein, conserved	414	143.672	0	133.639	6.06257	0.930167	0.0489703
LmxM.08.1000.1	AAA domain (dynein-related subfamily)/von Willebrand factor type A domain containing protein, putative	2566	143.692	0	109.23	3.04884	0.760168	1e-05
LmxM.36.0390.1	Hypothetical protein, conserved	656	143.789	0	146.371	11.4031	1.01796	0.410436
LmxM.02.0480.1	Hypothetical protein	201	143.797	0	172.199	18.4334	1.19752	0.0616823
LmxM.19.1010.1	WD domain, G-beta repeat, putative	857	143.803	0	142.828	0.803087	0.993226	0.112566
LmxM.32.2250.1	Hypothetical protein, conserved	452	143.83	0	180.045	14.4037	1.25179	0.00596419
LmxM.36.0581.1	Sec14, cytosolic factor	419	143.841	0	180.621	18.5264	1.2557	0.0235566
LmxM.36.4730.1	Hypothetical protein, conserved	1479	143.845	0	156.81	7.66607	1.09013	0.0454021
LmxM.20.1510.1	Hypothetical protein, conserved	2106	143.929	0	119.679	7.10444	0.831513	0.000320807
LmxM.10.1130.1	Hypothetical protein, conserved	1528	143.966	0	118.321	0.286531	0.821871	1e-05
LmxM.36.4790.1	Hypothetical protein, conserved	929	144.049	0	150.514	4.95875	1.04488	0.0961729
LmxM.32.2960.1	Hypothetical protein, conserved	811	144.053	0	212.883	20.0736	1.47781	0.000303038
LmxM.14.0830.1	Protein kinase, putative	992	144.063	0	130.782	8.03775	0.907812	0.0492347
LmxM.23.1570.1	Neutral sphingomyelinase activation associated factor-like protein	925	144.097	0	202.007	15.2825	1.40189	7.55247e-05
LmxM.30_173393.1	None	68	144.114	0	175.311	14.9927	1.21648	0.0187246
LmxM.29.1810.1	Hydin, putative	5569	144.123	0	141.33	11.3446	0.980616	0.402743
LmxM.21.0580.1	Hypothetical protein, conserved	461	144.179	0	178.407	11.4052	1.2374	0.00134505
LmxM.03.0780.1	Serine/threonine-protein kinase, putative	3050	144.181	0	133.652	20.83	0.926972	0.306608
LmxM.26.1390.1	Hypothetical protein, conserved	1093	144.19	0	120.884	30.9978	0.838367	0.226069
LmxM.24.1880.1	Cyclin 11, putative	935	144.196	0	169.925	13.0463	1.17843	0.0242986
LmxM.14.0230.1	Hypothetical protein, conserved	1832	144.227	0	140.552	13.3942	0.974518	0.391895
LmxM.24.2010.1	Phosphatidylinositol 3-kinase, putative	1089	144.251	0	158.871	13.2939	1.10135	0.135719
LmxM.32.2880.1	Hypothetical protein, conserved	414	144.339	0	164.568	10.1055	1.14015	0.0226536
LmxM.19.1430.1	Pre-RNA processing PIH1/Nop17, putative	365	144.462	0	206.636	15.2598	1.43038	2.30701e-05
LmxM.36.6010.1	Hypothetical protein, conserved	686	144.509	0	178.817	21.3155	1.23741	0.0537484
LmxM.31.3340.1	Hypothetical protein, conserved	1112	144.522	0	155.871	13.6189	1.07853	0.202328
LmxM.04.0250.1	RNA pseudouridylate synthase-like protein	1455	144.569	0	161.8	18.3693	1.11919	0.174107
LmxM.36.5210.1	Hypothetical protein, conserved	1470	144.673	0	143.164	14.7502	0.989568	0.459251
LmxM.18.0070.1	Zinc-finger of a C2HC-type/Double zinc ribbon, putative	724	144.69	0	189.382	34.0903	1.30889	0.0949284
LmxM.28.0340.1	Hypothetical protein, conserved	1153	144.713	0	140.648	4.53679	0.971916	0.185178
LmxM.08.0490.1	Hypothetical protein, conserved	507	144.815	0	165.084	10.2868	1.13996	0.0243978
LmxM.33.4150.1	Hypothetical protein, conserved	645	144.986	0	167.557	7.04289	1.15568	0.000675848
LmxM.17.0320.1	Hypothetical protein, conserved	299	145.045	0	139.779	15.7835	0.963689	0.369307
LmxM.22.0090.1	Cap guanylyltransferase-methyltransferase 1	1043	145.16	0	140.575	19.0855	0.968414	0.405073
LmxM.31.0920.1	Vacuolar proton-ATPase-like protein, putative	893	145.198	0	168.499	9.57399	1.16048	0.00747107
LmxM.09.0420.1	Tyrosine phosphatase, putative	1075	145.242	0	183.061	17.1645	1.26039	0.0137856
LmxM.28.2490.1	Hypothetical protein, conserved	515	145.244	0	140.956	5.19007	0.970478	0.204357
LmxM.19.0510.1	Hypothetical protein, conserved	1588	145.332	0	176.834	12.7695	1.21676	0.0068122
LmxM.08_29.1040.1	Flagellar Member 6	1898	145.337	0	111.871	6.0621	0.769739	1.69086e-08
LmxM.29.2110.1	Hypothetical protein, conserved	536	145.354	0	148.055	15.216	1.01858	0.429564
LmxM.30_1057740.1	None	151	145.466	0	243.143	34.0267	1.67147	0.00204855
LmxM.21.0880.1	ABC transporter, putative	954	145.561	0	173.099	2.37543	1.18919	2.23882e-31
LmxM.34.1320.1	Hypothetical protein, conserved	1687	145.59	0	151.859	9.33348	1.04306	0.250917
LmxM.17.0310.1	Hypothetical protein, conserved	1464	145.593	0	147.661	6.15539	1.0142	0.36847
LmxM.14.0300.1	Hypothetical protein, conserved	308	145.598	0	193.921	8.25802	1.33189	2.43511e-09
LmxM.05.0940.1	Hypothetical protein, conserved	1272	145.865	0	193.18	22.1958	1.32438	0.0165149
LmxM.31.1570.1	Putative GTPase activating protein for Arf, putative	731	145.874	0	187.516	12.0928	1.28547	0.000287036
LmxM.20.0265.1	Hypothetical protein, conserved	262	145.887	0	192.715	22.246	1.32099	0.0176458
LmxM.18.0110.1	Protein of unknown function (DUF726), putative	1490	145.895	0	208.699	3.11042	1.43048	5.79196e-91
LmxM.25_880184.1	None	51	145.898	0	251.787	27.8866	1.72578	7.31897e-05
LmxM.08_29.1050.1	KU70 protein, putative	948	145.926	0	150.104	2.59396	1.02863	0.0536347
LmxM.33.0450.1	Hypothetical protein, unknown function	913	145.951	0	155.172	10.0136	1.06318	0.178552
LmxM.15.0940.1	Nucleus and spindle associated protein 2, putative	1193	146.083	0	163.827	11.2021	1.12147	0.0565968
LmxM.34.2670.1	Ankyrin repeat protein, putative	173	146.099	0	173.114	19.6766	1.18491	0.0848795
LmxM.29.3700.1	Hypothetical protein, conserved	857	146.1	0	161.464	3.7847	1.10516	2.45875e-05
LmxM.31.3890.1	Cysteine peptidase, Clan CA, family C54, putative	394	146.148	0	205.574	14.7547	1.40661	2.81777e-05
LmxM.31.1270.1	CRAL/TRIO domain containing protein, putative	767	146.165	0	155.628	9.85631	1.06475	0.168492
LmxM.24.2150.1	Hypothetical protein, unknown function	142	146.183	0	172.116	27.0561	1.1774	0.168907
LmxM.22.0860.1	Protein of unknown function (DUF3184), putative	1356	146.192	0	135.749	17.4566	0.928568	0.274849
LmxM.27.1700.1	Hypothetical protein, conserved	749	146.196	0	233.487	30.5679	1.59708	0.00214757
LmxM.17.0160.1	Kinesin motor domain containing protein, putative	1100	146.255	0	144.707	3.95489	0.989412	0.347688
LmxM.20.1240.1	Raptor N-terminal CASPase like domain containing protein, putative	2751	146.361	0	147.446	14.3724	1.00741	0.46992
LmxM.15.0730.1	Putative methyltransferase, putative	377	146.376	0	215.388	15.6684	1.47147	5.30054e-06
LmxM.32.2360.1	ATP synthase regulation protein NCA2, putative	1345	146.404	0	161.732	7.80444	1.1047	0.0247638
LmxM.26.2080.1	Hypothetical protein, conserved	316	146.406	0	138.566	39.3306	0.946449	0.420999
LmxM.26.2060.1	Protein kinase domain containing protein, putative	1154	146.409	0	120.44	18.0244	0.822626	0.0748236
LmxM.03.0700.1	Hypothetical protein, conserved	2862	146.424	0	162.141	33.2101	1.10734	0.318012
LmxM.26.2110.1	Protein kinase, putative	1777	146.436	0	138.569	35.5834	0.94628	0.412518
LmxM.33.3220.1	Aminophospholipid translocase, putative	1158	146.439	0	170.448	6.87211	1.16395	0.000238169
LmxM.12.0090.1	Hypothetical protein, conserved	481	146.459	0	135.411	15.829	0.924563	0.242594
LmxM.21.0825.1	Conserved hypothetical protein	3322	146.468	0	119.012	8.91053	0.812545	0.00103047
LmxM.29_709389.1	None	33	146.476	0	206.632	26.6187	1.41069	0.0119133
LmxM.26.0360.1	Hypothetical protein, conserved	1825	146.479	0	117.614	26.0911	0.802943	0.134298
LmxM.20.0570.1	Hypothetical protein, unknown function	840	146.5	0	162.609	10.8917	1.10996	0.069566
LmxM.08_29.1880.1	Hypothetical protein, conserved	1067	146.577	0	167.88	9.25495	1.14534	0.0106721
LmxM.34.4080.1	Hypothetical protein, conserved	1099	146.705	0	172.177	12.0809	1.17363	0.017493
LmxM.25.1990.1	Protein kinase, putative	574	146.727	0	191.185	20.1553	1.303	0.0136993
LmxM.34.2200.1	RNA-binding protein, putative	274	146.761	0	74.356	18.7832	0.506647	5.79195e-05
LmxM.18.0390.1	Hypothetical protein, conserved	1722	146.773	0	138.809	6.81775	0.94574	0.121381
LmxM.29.2020.1	Hypothetical protein, unknown function	187	146.81	0	137.512	4.50431	0.936664	0.0194939
LmxM.08_1424150.1	None	51	146.83	0	204.616	18.0447	1.39356	0.000681449
LmxM.32.2100.1	Glycerolphosphate mutase, putative	501	146.911	0	194.087	31.2992	1.32112	0.0658741
LmxM.12.0300.1	Hypothetical protein, conserved	1886	146.964	0	146.684	9.48791	0.998091	0.488208
LmxM.34.1240.1	Hypothetical protein, conserved	846	146.983	0	151.973	11.3071	1.03395	0.329505
LmxM.36.0270.1	Hypothetical protein, conserved	816	146.997	0	180.514	6.21668	1.22801	3.49664e-08
LmxM.36.1820.1	Ras-like small GTPases, putative	872	147.045	0	170.665	8.23464	1.16063	0.00206301
LmxM.15.0910.1	Hypothetical protein, conserved	2543	147.078	0	167.306	1.70979	1.13753	1.35256e-32
LmxM.08_29.2840.1	Hypothetical protein, conserved	311	147.095	0	206.192	55.8755	1.40176	0.145105
LmxM.36.5640.1	Cyclin 12, L-type	494	147.132	0	191.528	11.544	1.30174	6.0074e-05
LmxM.05.0870.1	Hypothetical protein, conserved	1921	147.159	0	153.496	6.77338	1.04306	0.174746
LmxM.20.0120.1	NADH-ubiquinone oxidoreductase complex I subunit, putative	556	147.169	0	123.296	15.8452	0.837785	0.0659515
LmxM.07.0390.1	Hypothetical protein, conserved	895	147.21	0	158.786	23.0469	1.07864	0.307726
LmxM.34.3190.1	Histidine phosphatase superfamily (branch 1), putative	910	147.213	0	147.868	8.20501	1.00445	0.468183
LmxM.29.0990.1	Hypothetical protein, conserved	709	147.245	0	170.057	16.9036	1.15492	0.0885871
LmxM.36.2840.1	Flagellar Member 2	1145	147.314	0	152.022	11.8833	1.03196	0.345997
LmxM.14.1300.1	Protein kinase, putative	1076	147.353	0	155.902	3.41711	1.05802	0.00617641
LmxM.34.0560.1	Phosphatidylinositol-4-phosphate 5-kinase-like, putative	1086	147.52	0	167.418	19.1901	1.13488	0.149903
LmxM.24.0700.1	Hypothetical predicted multi-pass transmembrane protein	961	147.53	0	152.659	19.9276	1.03476	0.398448
LmxM.30.1440.1	Hypothetical protein, unknown function	455	147.538	0	220.283	23.5664	1.49306	0.00101157
LmxM.08_29.0380.1	Domain of unknown function (DUF3451), putative	979	147.556	0	165.838	9.84761	1.1239	0.0316927
LmxM.34.2940.1	Leucine carboxyl methyltransferase/Cupin-like domain containing protein, putative	1213	147.562	0	159.769	5.02253	1.08272	0.00754005
LmxM.30.2410.1	Hypothetical protein, unknown function	203	147.589	0	129.652	15.4944	0.878465	0.123503
LmxM.21.0270.1	Protein kinase, putative	1137	147.6	0	171.545	16.2083	1.16223	0.069795
LmxM.24.1820.1	Short chain dehydrogenase/reductase, putative	507	147.6	0	227.147	27.7437	1.53893	0.00207056
LmxM.36.3790.1	Hypothetical protein, conserved	964	147.731	0	149.894	13.0428	1.01464	0.434143
LmxM.29.3370.1	Hypothetical protein, conserved	636	147.918	0	135.287	16.4248	0.914612	0.220953
LmxM.27.1560a.1	Hypothetical protein	297	147.978	0	131.555	30.079	0.889017	0.292534
LmxM.33.3160.1	Hypothetical protein, conserved	588	147.999	0	184.699	10.4445	1.24798	0.00022085
LmxM.05.0720.1	Phosphatase-like protein	1394	148.049	0	136.589	1.9424	0.922596	1.82068e-09
LmxM.03.0460.1	Hypothetical protein	1050	148.056	0	150.525	31.8447	1.01668	0.469099
LmxM.29.0390.1	Hypothetical protein, unknown function	266	148.064	0	243.537	11.3149	1.64481	1.61674e-17
LmxM.26.0750.1	Regulator of chromosome condensation (RCC1) repeat, putative	1743	148.1	0	102.07	19.2615	0.6892	0.00843075
LmxM.08_29.1060.1	Hypothetical protein, conserved	1076	148.123	0	147.485	12.3216	0.995692	0.479349
LmxM.03.0110.1	Hypothetical protein, conserved	894	148.129	0	139.214	16.8619	0.939814	0.298498
LmxM.27.2010.1	Hypothetical protein, conserved	563	148.157	0	140.806	4.74085	0.95038	0.0604875
LmxM.28.1620.1	TRNA pseudouridine synthase D (TruD), putative	1128	148.177	0	183.892	10.8673	1.24103	0.000507215
LmxM.04.1090.1	Hypothetical protein, conserved	1469	148.409	0	123.486	15.6235	0.832066	0.0553317
LmxM.26.1460.1	Hypothetical protein, unknown function	333	148.413	0	260.029	40.4683	1.75206	0.00290685
LmxM.24.1110.1	Formin-like protein	1194	148.505	0	171.493	10.2251	1.1548	0.0122823
LmxM.23_565432.1	None	342	148.546	0	182.998	20.5061	1.23193	0.0464704
LmxM.26.1750.1	Hypothetical protein, conserved	516	148.554	0	127.659	22.6645	0.859343	0.178283
LmxM.22.1030.1	Hypothetical protein, conserved	1231	148.618	0	166.021	1.34789	1.1171	1.94243e-38
LmxM.08_29.1330.1	Serine/threonine-protein kinase, putative	586	148.638	0	209.807	24.7714	1.41153	0.00676849
LmxM.32.1120.1	Hypothetical protein, conserved	322	148.721	0	197.651	11.8075	1.329	1.7068e-05
LmxM.30_1172984.1	None	31	148.724	0	194.183	12.0036	1.30566	7.62035e-05
LmxM.13_332574.1	None	35	148.766	0	157.317	17.9326	1.05748	0.316748
LmxM.31.3500.1	Hypothetical protein, conserved	301	148.78	0	213.517	26.3306	1.43512	0.00697298
LmxM.26.2380.1	Fibronectin type III domain containing protein, putative	5059	148.791	0	129.609	32.4779	0.871082	0.27739
LmxM.36.6360.1	Protein of unknown function (DUF2962), putative	255	148.834	0	218.695	3.06872	1.46939	5.04404e-115
LmxM.17.0470.1	Hypothetical protein, conserved	3698	148.852	0	123.528	10.9767	0.829874	0.0105263
LmxM.25.0010.1	Beta galactofuranosyl transferase	434	148.861	0	150.944	11.2852	1.01399	0.426802
LmxM.33.4260.1	Unc104-like kinesin, putative	1474	148.889	0	209.942	4.82028	1.41005	4.57861e-37
LmxM.36.2800.1	Hypothetical protein, conserved	874	148.898	0	137.634	3.84257	0.924349	0.00168695
LmxM.36.1970.1	2OG-Fe(II) oxygenase superfamily, putative	297	148.922	0	204.779	5.87609	1.37507	9.93644e-22
LmxM.08.0360.1	Hypothetical protein, conserved	574	148.972	0	147.098	5.47829	0.98742	0.366138
LmxM.26.1090.1	Hypothetical protein, conserved	502	148.999	0	173.627	27.6295	1.16529	0.186365
LmxM.17.1380.1	Hypothetical protein, conserved	705	149.037	0	186.221	30.3816	1.2495	0.110495
LmxM.33.1100.1	Hypothetical protein, conserved	557	149.146	0	182.366	2.5357	1.22273	1.63015e-39
LmxM.08_29.1230.1	COPII coat assembly protein sec16, putative (fragment)	2182	149.154	0	150.229	4.75142	1.00721	0.410462
LmxM.23.1190.1	Hypothetical protein, conserved	441	149.21	0	144.91	9.86181	0.971182	0.331411
LmxM.34.2320.1	Protein kinase, putative	1124	149.226	0	157.438	7.5427	1.05502	0.138161
LmxM.34.5130.1	Hypothetical protein, conserved	369	149.227	0	227.029	23.0033	1.52137	0.000359524
LmxM.22.1310.1	Hypothetical protein, conserved	1142	149.256	0	169.539	22.7833	1.1359	0.186662
LmxM.32.3020.1	Hypothetical protein, unknown function	974	149.288	0	202.895	13.9292	1.35909	5.94055e-05
LmxM.28.1450.1	Hypothetical protein, conserved	690	149.288	0	176.463	8.54556	1.18203	0.000736192
LmxM.26.1270.1	DnaJ domain containing protein, putative	903	149.288	0	109.326	20.5538	0.732311	0.0259293
LmxM.04.0020.1	Pteridine transporter (truncated), putative	552	149.434	0	219.786	15.3851	1.47079	2.40651e-06
LmxM.29.2300.1	Hypothetical protein, conserved	1310	149.436	0	149.695	11.1008	1.00173	0.490724
LmxM.33.4110.1	Hypothetical protein, conserved	2597	149.563	0	148.038	11.5101	0.989802	0.447291
LmxM.21.1130.1	Hypothetical protein, conserved	629	149.583	0	192.515	23.1887	1.28701	0.0320543
LmxM.17.1080.1	Hypothetical protein, unknown function	732	149.679	0	177.804	26.7698	1.1879	0.146716
LmxM.36.4660.1	Vacuolar sorting protein 9 (VPS9) domain containing protein, putative	933	149.686	0	167.326	6.34392	1.11785	0.00271271
LmxM.36.0400.1	Hypothetical protein, conserved	446	149.717	0	199.845	11.5975	1.33482	7.71991e-06
LmxM.31.3190.1	Golgi transport complex subunit 5, putative	1032	149.724	0	139.705	5.22985	0.933081	0.0276945
LmxM.34.0040.1	Phosphatidylinositol-specific phospholipase-like protein	724	149.732	0	171.363	37.6807	1.14446	0.282969
LmxM.17.0730.1	GRAM domain containing protein, putative	713	149.744	0	155.756	23.4598	1.04015	0.398869
LmxM.31.3240.1	Hypothetical protein, conserved	1198	149.779	0	179.555	17.7167	1.1988	0.0464126
LmxM.26.2610.1	FAD binding domain containing protein, putative	454	149.814	0	156.47	36.0907	1.04443	0.426835
LmxM.11_518063.1	None	67	149.827	0	258.087	49.9497	1.72256	0.015103
LmxM.28.0910.1	Endonuclease/exonuclease/phosphatase-like protein	1471	149.943	0	156.415	11.2229	1.04317	0.282065
LmxM.16.0670.1	Hypothetical protein, conserved	663	149.952	0	205.814	20.4643	1.37253	0.00316938
LmxM.21.1850.1	Hypothetical protein, conserved	985	150.012	0	154.366	4.31956	1.02903	0.156727
LmxM.28_711423.1	None	46	150.05	0	213.765	27.3819	1.42463	0.00998495
LmxM.17.0930.1	Formin, putative	1439	150.056	0	192.237	2.67111	1.2811	1.77381e-56
LmxM.36.0870.1	Pre-mRNA splicing factor ATP-dependent RNA helicase, putative	855	150.067	0	165.315	13.2098	1.10161	0.124189
LmxM.36.6200.1	Hypothetical protein, conserved	1093	150.112	0	140.976	12.0604	0.939141	0.224378
LmxM.07.0720.1	Hypothetical protein, conserved	1259	150.157	0	164.702	8.63385	1.09687	0.0460266
LmxM.32.2410.1	Diphthamide biosynthesis enzyme Dph1/Dph2 domain containing protein, putative	758	150.209	0	151.301	2.78408	1.00727	0.347519
LmxM.22.0660.1	Glucoamylase-like protein	1227	150.212	0	149.114	8.45341	0.992694	0.448356
LmxM.32.0730.1	WD domain, G-beta repeat, putative	508	150.319	0	138.804	14.4021	0.923393	0.211979
LmxM.24.0550.1	Methyltransferase domain containing protein, putative	511	150.331	0	204.462	8.11429	1.36008	1.26992e-11
LmxM.27.0170.1	Hypothetical protein, conserved	469	150.36	0	176.222	10.3267	1.172	0.00613365
LmxM.21.0290.1	Hypothetical protein, conserved	1102	150.396	0	173.619	19.8782	1.15441	0.121352
LmxM.29.2710.1	Hypothetical protein, conserved	925	150.413	0	145.347	2.40575	0.966324	0.0176252
LmxM.29.2700.1	Hypothetical protein, conserved	391	150.438	0	209.985	15.9578	1.39583	9.51623e-05
LmxM.31.3380.1	TRNA pseudouridine synthase D (TruD), putative	939	150.478	0	159.869	7.54937	1.06241	0.106761
LmxM.13.1700.1	Hypothetical protein, unknown function	462	150.589	0	205.096	7.20704	1.36195	1.9702e-14
LmxM.32.1320.1	Hypothetical protein, conserved	265	150.589	0	248.596	59.8503	1.65082	0.0507603
LmxM.12.0190.1	Ubiquitin hydrolase, putative	1658	150.607	0	153.625	10.0908	1.02003	0.382463
LmxM.12.1100.1	Hypothetical protein, conserved	1696	150.616	0	166.063	6.20096	1.10256	0.00636734
LmxM.33.2210.1	Hypothetical protein, unknown function	1079	150.618	0	155.717	3.05126	1.03385	0.0473564
LmxM.15.0070.1	Hypothetical protein, conserved	561	150.639	0	180.688	5.94023	1.19947	2.11292e-07
LmxM.26.1790.1	Nucleolar protein 287, putative	2768	150.663	0	118.317	24.2032	0.785309	0.0907033
LmxM.17.1450.1	Rab-GTPase-TBC domain containing protein, putative	486	150.672	0	203.864	24.9595	1.35303	0.0165394
LmxM.30.1260.1	Microtubule-binding stalk of dynein motor, putative	627	150.679	0	189.093	17.6692	1.25494	0.0148507
LmxM.32.1730.1	Hypothetical protein, conserved	893	150.698	0	132.107	14.7788	0.876634	0.104205
LmxM.22.1340.1	Putative S-adenosyl-L-methionine-dependent methyltransferase, putative	631	150.742	0	160.476	15.2323	1.06457	0.261401
LmxM.25.0500.1	RNA-binding protein UBP2, putative	167	150.818	0	123.205	13.8566	0.816912	0.0231435
LmxM.33.0590.1	Nuclear cap binding complex subunit CBP110, putative	1255	150.83	0	176.104	3.98131	1.16757	1.08916e-10
LmxM.15.1570.1	Hypothetical protein, conserved	543	150.871	0	165.372	13.7678	1.09611	0.146114
LmxM.32.2650.1	NEDD8-activating enzyme E1 regulatory subunit, putative	789	150.88	0	200.014	15.2189	1.32565	0.0006223
LmxM.36.2890.1	ATP-binding cassette protein, putative	680	150.881	0	182.334	6.64463	1.20846	1.10332e-06
LmxM.08_29.0370.1	Protein kinase-like protein	1550	150.916	0	164.714	3.58695	1.09143	5.98395e-05
LmxM.34.0660.1	RING finger protein, conserved	1264	150.959	0	32.2652	1.21754	0.213735	1e-05
LmxM.18.1600.1	Kinesin, putative	796	150.971	0	180.499	9.35018	1.19559	0.00079413
LmxM.21.0865.1	Hypothetical protein, conserved	694	151.034	0	198.971	20.5484	1.3174	0.00982675
LmxM.31.1495.1	Hypothetical protein, conserved	379	151.058	0	208.83	30.9446	1.38245	0.0309552
LmxM.28.1080.1	Hypothetical protein, conserved	723	151.061	0	145.511	21.8324	0.963259	0.399663
LmxM.31.0220.1	Hypothetical protein, conserved	1027	151.114	0	160.811	8.36432	1.06417	0.123163
LmxM.34.3480.1	Hypothetical protein, conserved	729	151.124	0	179.002	6.36375	1.18447	5.9126e-06
LmxM.14.0380.1	Plasma-membrane choline transporter, putative	606	151.246	0	186.171	11.2406	1.23092	0.000944805
LmxM.03.0290.1	Hypothetical protein	376	151.248	0	203.105	47.1234	1.34286	0.135569
LmxM.08.0590.1	Hypothetical protein, unknown function	237	151.25	0	246.373	26.6668	1.62891	0.000180485
LmxM.17.0800.1	OSM3-like kinesin, putative	938	151.282	0	171.072	12.0394	1.13082	0.050111
LmxM.24.1040.1	Hypothetical protein, unknown function	918	151.283	0	197.077	14.2021	1.30271	0.000631061
LmxM.34.3660.1	Hypothetical protein, conserved	1582	151.284	0	159.587	5.82731	1.05489	0.0770879
LmxM.23_576910.1	None	363	151.304	0	222.66	9.74732	1.47161	1.23441e-13
LmxM.26.1200.1	DnaJ domain containing protein, putative	652	151.309	0	139.393	21.4869	0.921243	0.289585
LmxM.08_29.2070.1	Hypothetical protein, unknown function	444	151.322	0	229.544	29.0613	1.51692	0.0035555
LmxM.13.1290.1	Hypothetical protein, conserved	1023	151.323	0	146.428	9.84989	0.967656	0.309631
LmxM.14.0590.1	Hypothetical protein, conserved	1550	151.349	0	209.408	7.11164	1.38361	1.62123e-16
LmxM.27.2120.1	MSP (Major sperm protein) domain containing protein, putative	337	151.353	0	190.483	4.65055	1.25854	1.97976e-17
LmxM.34.2490.1	Hypothetical protein, conserved	1640	151.418	0	128.229	5.7841	0.846853	3.04717e-05
LmxM.36.0820.1	ADP-ribosylation factor-like protein	301	151.492	0	142.722	3.45931	0.942112	0.00562161
LmxM.08_29.2180.1	Domain of unknown function (DUF4379), putative	535	151.492	0	144.441	9.84491	0.953453	0.236915
LmxM.33.1070.1	Lipase (class 3), putative	1025	151.532	0	186.815	22.3073	1.23284	0.0568628
LmxM.23_83444.1	None	35	151.568	0	165.481	25.5171	1.09179	0.292798
LmxM.04.0430.1	Hypothetical protein, conserved	4149	151.577	0	170.248	8.74727	1.12318	0.0163995
LmxM.20.0060.1	Hypothetical protein, conserved	1165	151.61	0	165.439	10.0118	1.09121	0.0836011
LmxM.23_70612.1	None	65	151.644	0	192.625	6.06338	1.27025	6.95769e-12
LmxM.23.1150.1	Hypothetical protein, conserved	616	151.669	0	213.135	18.0792	1.40526	0.000337198
LmxM.36.4330.1	Predicted C2 domain protein	1626	151.67	0	122.08	1.3425	0.804906	1e-05
LmxM.26.1080.1	Hypothetical protein, conserved	2031	151.673	0	159.797	37.9268	1.05356	0.415191
LmxM.28.1670.1	Differentiation inhibitory kinase, putative	1322	151.714	0	186.184	12.5354	1.2272	0.0029815
LmxM.14.0940.1	Hypothetical protein, conserved	1086	151.822	0	178.015	3.68238	1.17252	5.67812e-13
LmxM.32.2460.1	Flagellum attachment zone protein 12	1052	151.872	0	139.237	9.00895	0.916806	0.080387
LmxM.10.0800.1	Hypothetical protein, conserved	1276	151.91	0	126.207	7.58651	0.830802	0.000352055
LmxM.34_1425308.1	None	45	151.912	0	138.355	14.7289	0.910757	0.178672
LmxM.13.0740.1	Calcium-activated chloride channel, putative	1089	151.993	0	229.388	10.046	1.5092	6.59299e-15
LmxM.04.0970.1	Hypothetical protein, conserved	519	152.008	0	171.567	6.00784	1.12867	0.000565815
LmxM.27.1940.1	Cdc2-related kinase 9	959	152.07	0	151.979	6.92104	0.999404	0.494776
LmxM.11.0160.1	Hypothetical protein, conserved	1028	152.082	0	167.022	15.6291	1.09824	0.169548
LmxM.31.1090.1	HECT E3 ligase, putative	1629	152.088	0	141.332	2.55601	0.92928	1.28841e-05
LmxM.22.0590.1	Uncharacterised protein family UPF0066, putative	492	152.123	0	148.121	19.3368	0.973693	0.418023
[truncated: 7,183 more rows]

## Sheet: Unmapped and <20 reads P-IW
Gene ID	Name	Protein length	mean RPKM (Parental)	std RPKM (Parental)	mean RPKM (Mutant)	std RPKM (Mutant)	RPKM Ratio	p value
LmxM.01.0830.1	Hypothetical protein	255	1e-05	0	1e-05	1e-05	1	0.5
LmxM.01_107651.1	None	84	349.639	0	386.992	55.102	1.10683	0.248921
LmxM.01_123594.1	None	111	401.587	0	530.452	83.0328	1.32089	0.0603345
LmxM.01_195286.1	None	41	118.465	0	175.01	14.2242	1.47731	3.51487e-05
LmxM.01_232406.1	None	105	1e-05	0	0.342393	0.593042	34239.3	0.281857
LmxM.01_240110.1	None	60	870.087	0	824.582	67.5084	0.947701	0.250138
LmxM.01_53687.1	None	105	293.654	0	387.499	44.5043	1.31957	0.017487
LmxM.01_57483.1	None	147	265.237	0	322.187	34.4485	1.21471	0.0491455
LmxM.02_11936.1	None	88	262.44	0	412.631	61.1043	1.57229	0.00698675
LmxM.02_159692.1	None	51	463.692	0	607.752	121.724	1.31068	0.118308
LmxM.02_84177.1	None	131	212.894	0	267.556	51.1159	1.25676	0.142451
LmxM.03_101644.1	None	37	163.935	0	116.373	32.7865	0.709873	0.0734373
LmxM.03_153620.1	None	68	302.64	0	352.327	44.8398	1.16418	0.13391
LmxM.03_204918.1	None	49	696.135	0	712.991	71.1664	1.02421	0.406384
LmxM.03_78395.1	None	73	95.6934	0	133.74	25.3586	1.39759	0.0667635
LmxM.04_123059.1	None	65	343.705	0	425.244	48.4953	1.23724	0.0463436
LmxM.04_201044.1	None	33	292.718	0	317.897	18.5425	1.08602	0.0872486
LmxM.04_212255.1	None	50	116.04	0	120.305	19.9875	1.03675	0.415513
LmxM.04_243246.1	None	83	636.174	0	736.056	28.7097	1.157	0.000251609
LmxM.04_246981.1	None	151	10.4652	0	21.6356	4.13459	2.06738	0.00344935
LmxM.04_422972.1	None	86	1471.91	0	1164.7	64.2718	0.791289	8.77505e-07
LmxM.04_50854.1	None	58	372.172	0	473.993	17.191	1.27359	1.58146e-09
LmxM.05.0510b.1	Hypothetical protein	574	1e-05	0	1e-05	1e-05	1	0.5
LmxM.05.0780.1	Hypothetical protein, conserved	147	1e-05	0	1e-05	1e-05	1	0.5
LmxM.05.1080a.1	Phosphatidylinositol 4-phosphate 5-kinase, putative (fragment)	164	1e-05	0	1e-05	1e-05	1	0.5
LmxM.05_111769.1	None	102	255.462	0	365.271	44.3675	1.42984	0.00666212
LmxM.05_145594.1	None	29	153.764	0	257.251	24.3324	1.67303	1.05429e-05
LmxM.05_253920.1	None	71	357.077	0	379.555	52.4632	1.06295	0.334155
LmxM.05_296301.1	None	96	1447.26	0	1242.63	10.3832	0.858611	1e-05
LmxM.05_361535.1	None	41	4.12461	0	4.38645	1.23183	1.06348	0.415834
LmxM.05_399275.1	None	45	209.771	0	265.835	31.7076	1.26726	0.038518
LmxM.05_414407.1	None	36	378.199	0	355.372	52.2741	0.939644	0.331176
LmxM.05_426918.1	None	164	197.75	0	276.784	49.553	1.39966	0.0553637
LmxM.06_101525.1	None	37	396.786	0	548.944	153.853	1.38348	0.161336
LmxM.06_109552.1	None	31	289.342	0	343.078	27.91	1.18572	0.0270932
LmxM.06_129660.1	None	38	1328.62	0	906.809	30.4916	0.68252	1e-05
LmxM.06_1380.1	None	50	1e-05	0	1e-05	1e-05	1	0.5
LmxM.06_152779.1	None	36	198.699	0	183.179	22.9984	0.921894	0.249898
LmxM.06_18579.1	None	39	341.309	0	504.455	106.146	1.478	0.0621484
LmxM.06_265056.1	None	31	291.189	0	263.398	65.0937	0.904561	0.334713
LmxM.06_27195.1	None	34	227.117	0	411.148	57.3678	1.81029	0.000668491
LmxM.06_277328.1	None	40	477.554	0	431.032	17.9567	0.902583	0.00478809
LmxM.06_29862.1	None	55	259.653	0	440.837	23.8264	1.69779	1.43173e-14
LmxM.06_299794.1	None	68	185.433	0	254.095	21.9568	1.37028	0.000882585
LmxM.06_391458.1	None	79	240.932	0	279.896	25.0407	1.16172	0.0598548
LmxM.06_413612.1	None	32	534.171	0	859.89	50.3813	1.60977	5.0625e-11
LmxM.06_425823.1	None	31	334.943	0	496.421	44.89	1.48211	0.000160831
LmxM.06_449544.1	None	113	310.417	0	919.908	159.162	2.96346	6.42346e-05
LmxM.06_68747.1	None	78	804.524	0	913.506	61.3817	1.13546	0.0379101
LmxM.06_69456.1	None	32	249.176	0	314.011	26.7562	1.2602	0.00769243
LmxM.06_9341.1	None	34	428.006	0	444.075	73.8885	1.03754	0.413917
LmxM.06_94775.1	None	268	395.799	0	423.965	42.5946	1.07116	0.25422
LmxM.07_189754.1	None	83	359.048	0	628.184	58.7922	1.74958	2.3501e-06
LmxM.07_339360.1	None	28	250.328	0	342.984	51.9499	1.37014	0.037248
LmxM.07_39505.1	None	90	307.165	0	364.052	60.1023	1.1852	0.171948
LmxM.07_431674.1	None	130	415.905	0	509.911	43.2191	1.22603	0.0148109
LmxM.07_440071.1	None	38	670.435	0	778.751	89.7916	1.16156	0.113849
LmxM.07_452850.1	None	337	171.277	0	218.957	21.3751	1.27838	0.0128528
LmxM.07_533696.1	None	103	397.538	0	413.14	7.65923	1.03924	0.0208297
LmxM.07_534553.1	None	106	1627.45	0	1026.06	114.398	0.630475	7.32418e-08
LmxM.07_561159.1	None	36	360.234	0	540.566	90.7799	1.5006	0.0234904
LmxM.08.0790a.1	Tuzin (Hypothetical)	190	1e-05	0	1e-05	1e-05	1	0.5
LmxM.08.1040a.1	Cathepsin (Hypothetical)	88	1e-05	0	1e-05	1e-05	1	0.5
LmxM.08.1050.1	Cathepsin (Hypothetical)	230	1e-05	0	0.233462	0.404367	23346.2	0.28186
LmxM.08.1050a.1	Cathepsin (Hypothetical)	98	1e-05	0	1e-05	1e-05	1	0.5
LmxM.08_1000447.1	None	54	197.129	0	282.645	49.3468	1.43381	0.0415519
LmxM.08_1008719.1	None	36	554.099	0	704.784	61.9129	1.27195	0.00746987
LmxM.08_1040671.1	None	42	331.172	0	316.236	37.167	0.954899	0.34389
LmxM.08_1048727.1	None	123	769.338	0	631.679	57.2898	0.821069	0.00813398
LmxM.08_1059897.1	None	45	35.5662	0	43.6095	11.3859	1.22615	0.239959
LmxM.08_1074274.1	None	45	492.004	0	613.317	83.9417	1.24657	0.0741996
LmxM.08_1101248.1	None	64	292.413	0	300.884	7.25653	1.02897	0.121542
LmxM.08_1102071.1	None	46	306.649	0	454.191	29.6398	1.48115	3.2147e-07
LmxM.08_1121173.1	None	40	92.7699	0	146.155	28.7691	1.57546	0.0317512
LmxM.08_1139529.1	None	59	81.6003	0	95.1188	10.5049	1.16567	0.0990687
LmxM.08_1144994.1	None	59	1e-05	0	1e-05	1e-05	1	0.5
LmxM.08_1153879.1	None	29	186.013	0	256.601	28.3413	1.37948	0.00637584
LmxM.08_1157406.1	None	75	248.849	0	186.036	30.5057	0.747586	0.0197441
LmxM.08_1172187.1	None	28	86.9627	0	102.249	18.3959	1.17578	0.202996
LmxM.08_1424150.1	None	51	146.83	0	204.616	18.0447	1.39356	0.000681449
LmxM.08_1437036.1	None	98	218.637	0	231.776	17.803	1.0601	0.23024
LmxM.08_1446422.1	None	26	170.156	0	255.814	46.4203	1.50341	0.0324988
LmxM.08_1449783.1	None	33	253.009	0	445.955	23.5016	1.76261	1.10648e-16
LmxM.08_1455604.1	None	373	81.6703	0	184.589	17.5694	2.26018	2.34457e-09
LmxM.08_1463383.1	None	317	178.623	0	297.477	35.7201	1.66539	0.000438364
LmxM.08_1469531.1	None	60	108.217	0	172.61	26.4135	1.59504	0.00738659
LmxM.08_1476073.1	None	302	163.19	0	340.155	78.7403	2.08441	0.0123057
LmxM.08_1479331.1	None	400	110.332	0	143.822	25.8477	1.30355	0.0975396
LmxM.08_1484979.1	None	391	50.187	0	112.48	13.3059	2.24122	1.42318e-06
LmxM.08_1491863.1	None	97	329.498	0	383.262	84.5728	1.16317	0.26248
LmxM.08_1505806.1	None	53	3.76094	0	3.97788	1.67466	1.05768	0.448464
LmxM.08_1509453.1	None	61	448.671	0	986.372	79.57	2.19843	7.0152e-12
LmxM.08_1514466.1	None	53	5.17129	0	6.68297	1.23734	1.29232	0.110908
LmxM.08_1545655.1	None	28	437.996	0	575.689	48.9959	1.31437	0.00247474
LmxM.08_158460.1	None	84	164.428	0	203.512	18.5237	1.2377	0.0174304
LmxM.08_1603858.1	None	159	202.928	0	201.287	19.1912	0.991914	0.465933
LmxM.08_1616063.1	None	81	580.29	0	770.063	91.256	1.32703	0.0187824
LmxM.08_1640715.1	None	56	594.741	0	562.923	83.347	0.9465	0.35132
LmxM.08_185075.1	None	49	394.674	0	464.343	28.7086	1.17652	0.007617
LmxM.08_208836.1	None	51	124.902	0	159.076	26.223	1.27361	0.0962513
LmxM.08_237531.1	None	30	245.295	0	343.71	43.2257	1.40121	0.0114002
LmxM.08_24839.1	None	91	290.458	0	303.248	35.1436	1.04403	0.35795
LmxM.08_29.1480.1	Hypothetical protein, conserved	303	1e-05	0	1e-05	1e-05	1	0.5
LmxM.08_344258.1	None	58	88.9038	0	154.082	27.9082	1.73313	0.00976053
LmxM.08_345792.1	None	67	51.1847	0	66.1618	8.97283	1.29261	0.0475423
LmxM.08_379547.1	None	27	491.647	0	600.663	47.4639	1.22174	0.0108145
LmxM.08_37973.1	None	56	89.9851	0	106.491	7.04334	1.18343	0.00955377
LmxM.08_413798.1	None	60	618.266	0	586.614	55.5601	0.948805	0.284443
LmxM.08_422207.1	None	32	435.746	0	460.004	88.1659	1.05567	0.391602
LmxM.08_474959.1	None	108	301.972	0	291.115	14.7992	0.964046	0.23159
LmxM.08_486417.1	None	93	275.85	0	362.188	49.9626	1.31299	0.0419893
LmxM.08_498113.1	None	32	539.977	0	656.076	22.9003	1.21501	1.99136e-07
LmxM.08_52740.1	None	101	325.5	0	370.156	12.6925	1.13719	0.000217164
LmxM.08_560271.1	None	46	317.189	0	445.01	12.7809	1.40298	7.55218e-24
LmxM.08_590248.1	None	120	152.953	0	180.9	8.8321	1.18272	0.000777438
LmxM.08_627089.1	None	30	20.6852	0	54.1172	2.97688	2.61623	1.44329e-29
LmxM.08_632833.1	None	26	189.24	0	186.754	6.34909	0.986861	0.347675
LmxM.08_645231.1	None	40	914.661	0	1210.14	107.943	1.32305	0.00309674
LmxM.08_708030.1	None	89	206.857	0	207.164	22.1009	1.00149	0.494451
LmxM.08_73062.1	None	26	455.651	0	494.799	60.2272	1.08592	0.257848
LmxM.08_766410.1	None	46	317.361	0	367.839	34.0006	1.15906	0.0688198
LmxM.08_767558.1	None	108	302.573	0	341.681	27.8916	1.12925	0.0804345
LmxM.08_801135.1	None	65	1343.38	0	1346.69	47.6239	1.00247	0.472276
LmxM.08_822992.1	None	31	240.318	0	253.793	20.9235	1.05607	0.259777
LmxM.08_825120.1	None	173	784.469	0	1051.08	52.1827	1.33986	1.61754e-07
LmxM.08_850472.1	None	26	1349.17	0	1854.59	98.0901	1.37461	1.28486e-07
LmxM.08_851909.1	None	29	730.288	0	817.59	133.597	1.11954	0.256726
LmxM.08_884211.1	None	253	326.151	0	396.173	14.254	1.21469	4.49783e-07
LmxM.08_889917.1	None	26	459.169	0	506.383	19.4434	1.10282	0.00758549
LmxM.09_138074.1	None	44	101.61	0	151.115	23.9303	1.4872	0.0192873
LmxM.09_206921.1	None	51	209.498	0	200.825	29.7931	0.958598	0.385476
LmxM.09_382995.1	None	45	354.023	0	425.053	24.7694	1.20064	0.00206748
LmxM.09_413310.1	None	225	1e-05	0	1e-05	1e-05	1	0.5
LmxM.09_417796.1	None	71	121.742	0	224.709	18.5303	1.84578	1.37488e-08
LmxM.09_507449.1	None	211	283.682	0	372.186	76.2302	1.31198	0.12282
LmxM.09_515422.1	None	50	722.101	0	686.595	42.3288	0.950829	0.200785
LmxM.09_6143.1	None	61	324.788	0	430.444	25.8496	1.32531	2.18172e-05
LmxM.09_73559.1	None	34	174.214	0	234.376	35.8742	1.34533	0.0467699
LmxM.09_94875.1	None	95	277.149	0	227.313	11.0779	0.820183	3.41861e-06
LmxM.10.0715.1	Amino acid transporter, putative	180	1e-05	0	0.30112	0.521554	30112	0.281858
LmxM.10_140396.1	None	37	276.815	0	278.238	12.3792	1.00514	0.454235
LmxM.10_142346.1	None	108	648.818	0	655.584	108.655	1.01043	0.475174
LmxM.10_170718.1	None	86	447.898	0	708.457	119.111	1.58174	0.0143517
LmxM.10_173304.1	None	32	300.875	0	366.27	27.5659	1.21735	0.00883838
LmxM.10_199248.1	None	27	340.805	0	408.87	9.73581	1.19972	1.36338e-12
LmxM.10_201839.1	None	215	160.77	0	148.552	10.4388	0.924001	0.120903
LmxM.10_2591.1	None	59	98.0231	0	217.635	36.6312	2.22024	0.000546765
LmxM.10_305390.1	None	243	57.9902	0	124.966	9.06116	2.15495	7.25636e-14
LmxM.10_310478.1	None	62	449.009	0	552.451	61.1644	1.23038	0.045398
LmxM.10_313308.1	None	36	973.066	0	1127.22	92.9954	1.15842	0.0486959
LmxM.10_437565.1	None	107	313.64	0	352.704	26.5526	1.12455	0.0706206
LmxM.10_477682.1	None	67	1163.17	0	1441.93	48.7865	1.23965	5.52487e-09
LmxM.10_478397.1	None	134	667.396	0	725.471	54.9239	1.08702	0.145173
LmxM.10_62641.1	None	39	1008.58	0	1163.23	30.0909	1.15333	1.3789e-07
LmxM.10_74864.1	None	29	267.522	0	286.665	42.5295	1.07156	0.326319
LmxM.10_90343.1	None	109	690.351	0	510.226	50.5548	0.739082	0.000183346
LmxM.11.1130partial.1	Hypothetical protein	147	1e-05	0	1e-05	1e-05	1	0.5
LmxM.11_173321.1	None	111	341.142	0	541.754	29.9716	1.58806	1.09e-11
LmxM.11_193234.1	None	78	529.817	0	645.904	52.0789	1.21911	0.0129054
LmxM.11_194280.1	None	50	445.925	0	457.637	75.677	1.02626	0.438505
LmxM.11_244822.1	None	42	1620.17	0	1613.52	128.083	0.995897	0.479306
LmxM.11_29705.1	None	53	1274.94	0	1190.72	78.774	0.933937	0.142487
LmxM.11_305205.1	None	28	773.263	0	464.526	42.4571	0.600735	1.77414e-13
LmxM.11_307776.1	None	34	1007.38	0	880.573	4.31578	0.874126	1e-05
LmxM.11_343183.1	None	63	783.81	0	1123.89	83.8995	1.43388	2.52372e-05
LmxM.11_387060.1	None	26	833.934	0	770.362	128.339	0.923768	0.310178
LmxM.11_426903.1	None	71	202.21	0	245.047	29.8888	1.21185	0.0758962
LmxM.11_461343.1	None	107	513.373	0	619.211	62.3855	1.20616	0.0448939
LmxM.11_518063.1	None	67	149.827	0	258.087	49.9497	1.72256	0.015103
LmxM.11_59226.1	None	93	156.937	0	215.979	29.1605	1.37622	0.0214477
LmxM.11_60253.1	None	68	250.229	0	254.031	35.5881	1.01519	0.457463
LmxM.11_76418.1	None	146	216.237	0	345.814	49.6363	1.59924	0.00451994
LmxM.12.0860.1	Surface antigen, putative	707	1e-05	0	1e-05	1e-05	1	0.5
LmxM.12_105940.1	None	36	439.946	0	323.593	49.2779	0.735531	0.00910936
LmxM.12_20327.1	None	58	231.878	0	284.883	22.5043	1.22859	0.00925278
LmxM.12_255117.1	None	55	527.138	0	871.32	173.299	1.65293	0.0235135
LmxM.12_260513.1	None	66	515.081	0	440.057	61.3571	0.854345	0.110712
LmxM.12_273981.1	None	96	134.278	0	260.403	32.3454	1.93929	4.82286e-05
LmxM.12_279523.1	None	45	239.068	0	312.215	49.5415	1.30597	0.0699077
LmxM.12_285464.1	None	56	1490.61	0	1048.57	84.0537	0.703455	7.2453e-08
LmxM.12_340742.1	None	32	182.659	0	229.89	12.1503	1.25857	5.07024e-05
LmxM.12_389271.1	None	138	129.699	0	218.169	19.8438	1.68212	4.12988e-06
LmxM.12_390601.1	None	86	162.635	0	279.604	34.463	1.71921	0.00034436
LmxM.12_407974.1	None	78	1069.95	0	1047.58	27.5349	0.97909	0.208248
LmxM.12_477510.1	None	82	524.596	0	600.148	17.1014	1.14402	4.9842e-06
LmxM.12_502033.1	None	50	306.989	0	401.615	35.8547	1.30824	0.00415541
LmxM.12_65775.1	None	109	100.016	0	126.552	21.0976	1.26532	0.104234
LmxM.12_84344.1	None	38	316.173	0	371.09	54.0138	1.17369	0.154641
LmxM.13.0290partial.1	Hypothetical protein	151	1e-05	0	1e-05	1e-05	1	0.5
LmxM.13.0300.1	Alpha tubulin, putative, (fragment)	294	1e-05	0	1e-05	1e-05	1	0.5
LmxM.13_117731.1	None	36	925.654	0	700.882	149.405	0.757174	0.0662327
LmxM.13_158814.1	None	33	9777.08	0	12364.4	986.747	1.26463	0.00437006
LmxM.13_172912.1	None	128	225.225	0	331.67	64.7255	1.47262	0.050029
LmxM.13_191476.1	None	52	372.085	0	365.503	17.4148	0.982312	0.352748
LmxM.13_214298.1	None	30	162.443	0	141.416	14.5235	0.870555	0.073833
LmxM.13_22199.1	None	70	876.762	0	633.391	72.737	0.722421	0.000410091
LmxM.13_27011.1	None	54	98.6828	0	143.128	4.6205	1.45039	3.31855e-22
LmxM.13_332574.1	None	35	148.766	0	157.317	17.9326	1.05748	0.316748
LmxM.13_35696.1	None	166	299.528	0	407.403	18.831	1.36015	5.06404e-09
LmxM.13_384638.1	None	35	79.7587	0	88.9353	5.12006	1.11505	0.0365433
LmxM.13_411910.1	None	45	262.721	0	304.27	50.5623	1.15815	0.205612
LmxM.13_421550.1	None	28	295.613	0	394.336	67.1417	1.33396	0.0707304
LmxM.13_473248.1	None	109	272.387	0	327.808	6.03	1.20346	1.95002e-20
LmxM.13_503797.1	None	49	64.1018	0	58.5795	14.0191	0.913851	0.346822
LmxM.13_5093.1	None	57	787.9	0	1049.61	55.7916	1.33217	1.35989e-06
LmxM.13_516338.1	None	157	286.593	0	275.935	32.5605	0.962813	0.371716
LmxM.13_543655.1	None	34	1160.22	0	1345.14	218.754	1.15938	0.19896
LmxM.13_551909.1	None	32	870.458	0	641.18	24.6104	0.736601	1e-05
LmxM.13_555242.1	None	29	266.97	0	257.292	17.9544	0.963751	0.294946
LmxM.13_583908.1	None	26	420.115	0	393.664	63.1894	0.937038	0.337752
LmxM.14.1120a.1	Flagellar attachment zone protein, putative (fragment)	752	1e-05	0	1e-05	1e-05	1	0.5
LmxM.14.1120b.1	Hypothetical protein	750	1e-05	0	1e-05	1e-05	1	0.5
LmxM.14_124480.1	None	25	497.112	0	503.993	22.1139	1.01384	0.377842
LmxM.14_125825.1	None	51	194.226	0	231.072	8.21635	1.18971	3.65393e-06
LmxM.14_149986.1	None	51	95.2739	0	125.354	1.13479	1.31573	3.9593e-155
LmxM.14_195008.1	None	28	84.5704	0	123.059	0.665334	1.45511	1e-05
LmxM.14_199956.1	None	260	311.872	0	398.047	34.1109	1.27632	0.00576291
LmxM.14_256951.1	None	54	319.925	0	498.611	23.4015	1.55852	1.12359e-14
LmxM.14_270708.1	None	112	612.777	0	515.88	30.2189	0.841872	0.000671781
LmxM.14_353156.1	None	42	72.6642	0	91.6326	5.50114	1.26104	0.000282285
LmxM.14_437441.1	None	29	461.388	0	591.217	55.7981	1.28139	0.0099887
LmxM.14_485227.1	None	72	239.614	0	344.982	35.3517	1.43974	0.00143859
LmxM.14_485950.1	None	41	222.054	0	246.958	24.466	1.11215	0.154365
LmxM.14_52342.1	None	77	286.081	0	389.282	40.9191	1.36074	0.00583312
LmxM.14_549127.1	None	29	725.072	0	769.047	118.678	1.06065	0.355491
LmxM.14_564420.1	None	76	642.966	0	806.122	60.1622	1.25375	0.00334463
LmxM.14_575306.1	None	178	486.781	0	494.412	31.8242	1.01568	0.405249
LmxM.14_93810.1	None	29	453.527	0	533.235	88.4294	1.17575	0.183693
LmxM.15.0440c.1	Hypothetical protein (fragment)	702	1e-05	0	1e-05	1e-05	1	0.5
LmxM.15_13069.1	None	49	116.338	0	131.309	7.22068	1.12868	0.0190699
LmxM.15_239327.1	None	62	132.757	0	185.938	8.07795	1.40059	2.29845e-11
LmxM.15_241000.1	None	98	176.15	0	162.873	14.572	0.924626	0.181111
LmxM.15_253700.1	None	40	504.498	0	542.789	28.9307	1.0759	0.0928271
LmxM.15_308213.1	None	217	190.185	0	217.976	28.7445	1.14613	0.166815
LmxM.15_314945.1	None	373	307.53	0	312.876	19.0422	1.01739	0.389444
LmxM.15_320588.1	None	194	92.3748	0	184.784	24.1208	2.00037	6.37876e-05
LmxM.15_409144.1	None	57	108.766	0	83.6784	6.17304	0.769346	2.4119e-05
LmxM.15_409624.1	None	101	985.671	0	1106.44	90.2829	1.12253	0.0904964
LmxM.15_455510.1	None	33	6142.19	0	5857	968.087	0.95357	0.384156
LmxM.15_462642.1	None	38	248.473	0	441.836	36.5789	1.7782	6.2449e-08
LmxM.15_62372.1	None	34	597.899	0	473.839	27.0701	0.792506	2.2923e-06
LmxM.15_65992.1	None	55	236.493	0	311.659	24.0737	1.31784	0.0008971
LmxM.16.0130.1	Hypothetical protein, unknown function	208	1e-05	0	1e-05	1e-05	1	0.5
LmxM.16.0575.1	Histone H3	130	1e-05	0	1e-05	1e-05	1	0.5
LmxM.16.0610.1	Histone H3, putative	130	1e-05	0	1e-05	1e-05	1	0.5
LmxM.16.0890a.1	Hypothetical protein	160	1e-05	0	1e-05	1e-05	1	0.5
LmxM.16_152992.1	None	308	327.696	0	383.522	4.38912	1.17036	2.31509e-37
LmxM.16_166416.1	None	132	223.113	0	268.457	29.7365	1.20324	0.0636459
LmxM.16_171984.1	None	30	427.256	0	527.492	30.044	1.2346	0.000424515
LmxM.16_190315.1	None	42	663.995	0	612.372	47.2684	0.922255	0.137393
LmxM.16_21856.1	None	94	505.361	0	609.656	44.5515	1.20638	0.00961603
LmxM.16_224429.1	None	183	436.982	0	606.64	53.2531	1.38825	0.00072158
LmxM.16_260600.1	None	32	376.278	0	540.011	74.8543	1.43514	0.0143583
LmxM.16_270128.1	None	66	1375.95	0	1766.23	164.128	1.28364	0.00870695
LmxM.16_363784.1	None	53	163.438	0	221.993	0.226919	1.35827	1e-05
LmxM.16_381613.1	None	41	1002.55	0	982.614	78.5739	0.98011	0.39983
LmxM.16_403335.1	None	38	251.609	0	335.974	16.9054	1.3353	3.01292e-07
LmxM.16_40951.1	None	27	432.925	0	554.981	43.655	1.28193	0.00258751
LmxM.16_411322.1	None	329	239.107	0	242.357	6.8383	1.01359	0.317302
LmxM.16_435087.1	None	106	1e-05	0	1e-05	1e-05	1	0.5
LmxM.16_514580.1	None	47	1740.67	0	1526.5	149.369	0.876961	0.0758103
LmxM.16_570431.1	None	116	1545.53	0	1600.97	325.851	1.03587	0.432449
LmxM.16_577896.1	None	30	956.418	0	1165.32	149.993	1.21842	0.0818481
LmxM.16_64181.1	None	125	823.717	0	1142.71	143.732	1.38726	0.013231
LmxM.16_671562.1	None	64	139.308	0	143.273	9.72913	1.02846	0.341813
LmxM.16_70247.1	None	122	381.152	0	368.386	67.703	0.966505	0.425216
LmxM.16_78345.1	None	78	1611.85	0	1431.38	31.9805	0.888032	8.3418e-09
LmxM.17.0082.1	Elongation factor 1-alpha	449	1e-05	0	1e-05	1e-05	1	0.5
LmxM.17.0084.1	Elongation factor 1-alpha	661	1e-05	0	0.0663341	0.114894	6633.41	0.281881
LmxM.17.0085.1	Elongation factor 1-alpha	410	1e-05	0	1e-05	1e-05	1	0.5
LmxM.17.0236.1	Receptor-type adenylate cyclase b	208	1e-05	0	1e-05	1e-05	1	0.5
LmxM.17_100308.1	None	26	531.458	0	463.622	41.8441	0.872358	0.0524915
LmxM.17_117146.1	None	50	425.659	0	435.225	16.1739	1.02247	0.277115
LmxM.17_156476.1	None	128	55.9984	0	119.487	15.8781	2.13376	3.18703e-05
LmxM.17_231382.1	None	52	253.766	0	305.562	16.6174	1.20411	0.000913584
LmxM.17_28402.1	None	88	1e-05	0	1e-05	1e-05	1	0.5
LmxM.17_369151.1	None	115	156.594	0	201.374	16.0755	1.28597	0.00267092
LmxM.17_369929.1	None	40	259.554	0	355.901	15.8388	1.3712	5.90012e-10
LmxM.17_405734.1	None	97	425.342	0	522.734	15.4375	1.22897	1.40615e-10
LmxM.17_488879.1	None	117	323.302	0	405.167	61.8631	1.25322	0.0928629
LmxM.17_49120.1	None	89	140.397	0	184.155	15.949	1.31168	0.00303798
LmxM.17_501264.1	None	29	371.558	0	453.375	31.3071	1.2202	0.00448274
LmxM.17_534570.1	None	160	137.255	0	147.888	22.0488	1.07747	0.314812
LmxM.17_56365.1	None	34	124.448	0	168.586	33.9531	1.35468	0.0968028
LmxM.17_572706.1	None	107	393.16	0	464.1	30.1543	1.18044	0.00932197
LmxM.17_574236.1	None	111	2836.34	0	2039.34	257.201	0.719003	0.000971647
LmxM.17_621073.1	None	97	171.233	0	260.44	15.8329	1.52097	8.78759e-09
LmxM.17_634984.1	None	30	261.139	0	335.803	17.3948	1.28592	8.83869e-06
LmxM.17_640659.1	None	29	279.978	0	413.317	43.3205	1.47625	0.00104207
LmxM.17_645483.1	None	239	346.892	0	449.883	41.7857	1.2969	0.00685519
LmxM.17_657706.1	None	124	663.29	0	1009.7	184.733	1.52226	0.0303837
LmxM.17_7453.1	None	164	272.112	0	369.807	33.9148	1.35902	0.00198476
LmxM.17_85932.1	None	27	138.374	0	219.22	56.7516	1.58426	0.0771405
LmxM.17_86737.1	None	37	374.423	0	495.563	56.8393	1.32354	0.0165333
LmxM.17_99767.1	None	41	20.5947	0	43.5349	16.2693	2.11389	0.079265
LmxM.18_161205.1	None	90	124.61	0	234.992	14.4523	1.88581	1.10619e-14
LmxM.18_161837.1	None	66	428.305	0	507.093	7.93014	1.18395	1.46186e-23
LmxM.18_171178.1	None	39	85.2036	0	72.758	6.06394	0.85393	0.0200651
LmxM.18_177636.1	None	78	388.559	0	361.265	52.1994	0.929756	0.300529
LmxM.18_180919.1	None	54	57.7002	0	80.5407	7.14406	1.39585	0.000694001
LmxM.18_241026.1	None	86	10506.5	0	11607	1062.8	1.10475	0.150214
LmxM.18_242830.1	None	200	600.098	0	685.204	109.391	1.14182	0.218286
LmxM.18_263081.1	None	73	173.771	0	202.694	8.44074	1.16644	0.000305592
LmxM.18_292380.1	None	49	50.9008	0	16.9358	2.08111	0.332722	1e-05
LmxM.18_353895.1	None	88	1e-05	0	1e-05	1e-05	1	0.5
LmxM.18_413828.1	None	107	229.868	0	283.846	17.5306	1.23482	0.00103826
LmxM.18_415361.1	None	46	222.583	0	272.821	19.5109	1.2257	0.00501422
LmxM.18_473683.1	None	90	1073.56	0	977.133	107.292	0.910176	0.184384
LmxM.18_504709.1	None	34	821.638	0	831.24	97.7068	1.01169	0.460861
LmxM.18_520391.1	None	42	402.438	0	547.849	24.0175	1.36133	7.04801e-10
LmxM.18_615859.1	None	34	767.467	0	1002.05	84.391	1.30566	0.00271994
LmxM.18_643513.1	None	40	120.503	0	194.287	29.2579	1.61229	0.00583753
LmxM.18_655346.1	None	40	30.1399	0	35.8935	5.88868	1.1909	0.164267
LmxM.18_657935.1	None	40	1021.61	0	1114.26	46.7539	1.0907	0.0237522
LmxM.18_675446.1	None	51	430.645	0	518.735	29.5388	1.20455	0.00143094
LmxM.18_688693.1	None	49	197.935	0	334.333	36.0886	1.68911	7.85604e-05
LmxM.18_70806.1	None	34	33.9449	0	54.3917	14.5498	1.60235	0.0799659
LmxM.18_99718.1	None	34	120.009	0	111.816	15.0195	0.931732	0.292712
LmxM.19.0830.1	ATG8/AUT7/APG8/PAZ2, putative	121	1e-05	0	0.775028	0.671245	77502.8	0.124128
LmxM.19.0840.1	ATG8/AUT7/APG8/PAZ2, putative	121	1e-05	0	0.904875	0.799882	90487.5	0.128976
LmxM.19.1345apartial.1	Hypothetical protein	598	1e-05	0	0.272682	0.273983	27268.2	0.159816
LmxM.19_188905.1	None	195	193.471	0	139.465	8.20798	0.720857	2.35687e-11
LmxM.19_206209.1	None	82	216.847	0	201.159	17.8467	0.927656	0.189694
LmxM.19_326858.1	None	31	45.4982	0	57.6025	14.9262	1.26604	0.208699
LmxM.19_368398.1	None	86	467.183	0	686.464	63.6236	1.46937	0.000283921
LmxM.19_374598.1	None	57	80.3308	0	158.564	13.7706	1.97389	6.68934e-09
LmxM.19_375604.1	None	56	1788.58	0	2967.11	191.204	1.65891	3.5538e-10
LmxM.19_387402.1	None	93	332.797	0	491.186	33.4197	1.47593	1.07182e-06
LmxM.19_419800.1	None	47	563.661	0	610.485	55.8592	1.08307	0.200947
LmxM.19_504972.1	None	29	157.868	0	180.696	32.6051	1.1446	0.241922
LmxM.19_508125.1	None	30	369.37	0	470.505	32.415	1.2738	0.000904231
LmxM.19_536374.1	None	127	158.077	0	219.231	5.56011	1.38686	1.94147e-28
LmxM.19_54682.1	None	28	164.827	0	258.364	25.2525	1.56748	0.00010609
LmxM.19_556429.1	None	114	30.6359	0	39.4426	4.69826	1.28746	0.0304334
LmxM.19_571839.1	None	97	398.774	0	457.598	11.0748	1.14751	5.43514e-08
LmxM.19_598518.1	None	74	342.55	0	364.923	50.0731	1.06531	0.327508
LmxM.19_610226.1	None	188	476.472	0	440.011	3.72857	0.923476	1e-05
LmxM.19_618646.1	None	114	164.126	0	157.595	36.4874	0.960212	0.428981
LmxM.19_643695.1	None	92	392.651	0	313.578	65.4164	0.798619	0.113378
LmxM.19_646700.1	None	83	27.5023	0	37.153	4.58473	1.3509	0.0176473
LmxM.20_102366.1	None	67	34.2816	0	104.725	24.7707	3.05486	0.00222869
LmxM.20_1062583.1	None	59	47.66	0	64.8034	2.04458	1.3597	2.54059e-17
LmxM.20_1063565.1	None	59	1e-05	0	1e-05	1e-05	1	0.5
LmxM.20_106394.1	None	167	77.7766	0	107.44	9.54191	1.38139	0.000939491
LmxM.20_1070775.1	None	68	300.084	0	322.312	44.644	1.07407	0.309283
LmxM.20_1071799.1	None	63	1370.92	0	851.591	135.645	0.621183	6.44412e-05
LmxM.20_1097972.1	None	153	197.048	0	197.992	15.6793	1.00479	0.476008
LmxM.20_110143.1	None	34	407.514	0	516.508	45.6888	1.26746	0.00852618
LmxM.20_1111292.1	None	116	797.06	0	858.878	51.8752	1.07756	0.116694
LmxM.20_1168165.1	None	80	452.102	0	455.807	32.3682	1.0082	0.454432
LmxM.20_1199406.1	None	38	262.685	0	334.842	20.1878	1.27469	0.000175577
LmxM.20_1210756.1	None	74	191.16	0	288.808	56.0864	1.51082	0.0408392
LmxM.20_1225701.1	None	196	957.477	0	1336.32	129.701	1.39567	0.00174501
LmxM.20_1229298.1	None	109	313.276	0	256.887	54.1952	0.820001	0.149057
LmxM.20_12400.1	None	55	196.688	0	228.361	18.8393	1.16103	0.0463574
LmxM.20_1290864.1	None	175	194.989	0	285.354	13.551	1.46344	1.29231e-11
LmxM.20_1313045.1	None	110	267.745	0	324.152	22.4992	1.21067	0.00608701
LmxM.20_1362417.1	None	46	178.527	0	275.672	42.2144	1.54415	0.0106888
LmxM.20_1363843.1	None	37	382.602	0	405.74	26.4886	1.06047	0.191198
LmxM.20_1370056.1	None	105	1014.68	0	781.198	86.6296	0.769896	0.00351751
LmxM.20_1444735.1	None	44	159.008	0	262.987	49.7482	1.65392	0.0183044
LmxM.20_1498256.1	None	127	379.147	0	375.036	68.8031	0.989155	0.476173
LmxM.20_1505073.1	None	26	279.349	0	305.301	54.6264	1.0929	0.317368
LmxM.20_1559792.1	None	48	1014.96	0	1223.17	297.708	1.20515	0.24215
LmxM.20_1610511.1	None	28	61.0875	0	82.0679	9.95969	1.34345	0.0175792
LmxM.20_1613591.1	None	31	196.846	0	242.958	12.3911	1.23425	9.90643e-05
LmxM.20_1633792.1	None	105	111.496	0	147.182	14.0697	1.32007	0.00560065
LmxM.20_1688243.1	None	45	242.189	0	331.273	74.3662	1.36783	0.115476
LmxM.20_1770633.1	None	91	238.362	0	327.63	14.0939	1.37451	1.19582e-10
LmxM.20_1773620.1	None	74	157.167	0	276.161	23.9275	1.75711	3.29491e-07
LmxM.20_1803986.1	None	57	549.663	0	788.431	119.599	1.43439	0.0229449
LmxM.20_1844350.1	None	43	281.464	0	230.208	10.0357	0.817897	1.6337e-07
LmxM.20_1875431.1	None	172	237.462	0	317.467	3.10585	1.33692	1.26439e-146
LmxM.20_1895489.1	None	60	272.694	0	312.093	17.8015	1.14448	0.0134408
LmxM.20_1912339.1	None	41	812.59	0	1193.44	91.4676	1.46868	1.5654e-05
LmxM.20_193241.1	None	96	89.0044	0	131.981	8.18639	1.48286	7.61627e-08
LmxM.20_1949744.1	None	33	516.876	0	700.522	45.343	1.3553	2.55935e-05
LmxM.20_2158143.1	None	59	171.996	0	316.966	31.9243	1.84287	2.79841e-06
LmxM.20_2177943.1	None	47	2585.05	0	1579.35	249.964	0.610957	2.86859e-05
LmxM.20_2212061.1	None	41	22.6206	0	39.731	6.36321	1.75641	0.00358376
LmxM.20_2229589.1	None	64	286.702	0	271.355	9.18168	0.946469	0.0473078
LmxM.20_2237840.1	None	51	196.659	0	263.735	20.542	1.34108	0.000546738
LmxM.20_2249082.1	None	29	624.796	0	818.201	43.2409	1.30955	3.86158e-06
LmxM.20_2297902.1	None	146	377.286	0	479.17	4.85527	1.27004	4.58065e-98
LmxM.20_2305504.1	None	52	271.559	0	366.742	73.5244	1.3505	0.0977341
LmxM.20_2309332.1	None	67	601.093	0	620.932	29.6445	1.03301	0.251672
LmxM.20_2317829.1	None	47	1161.4	0	1258.19	77.4036	1.08333	0.105578
LmxM.20_2327341.1	None	175	263.257	0	295.648	37.7811	1.12304	0.195632
LmxM.20_2405401.1	None	53	58.4704	0	73.5951	10.0162	1.25867	0.0655183
LmxM.20_2407776.1	None	28	324.384	0	347.86	21.4019	1.07237	0.136337
LmxM.20_2427290.1	None	76	900.822	0	677.468	52.9549	0.752055	1.23334e-05
LmxM.20_2430904.1	None	44	899.274	0	880.302	62.4623	0.978902	0.380661
LmxM.20_2434879.1	None	44	54.9748	0	85.8796	26.6311	1.56216	0.122926
LmxM.20_2438384.1	None	46	139.921	0	219.696	22.322	1.57015	0.000175893
LmxM.20_2449833.1	None	96	588.298	0	845.734	80.2318	1.4376	0.000666785
LmxM.20_2472480.1	None	45	327.291	0	380.178	28.2934	1.16159	0.0307943
LmxM.20_2481909.1	None	74	688.205	0	691.215	26.2624	1.00437	0.454378
LmxM.20_2498710.1	None	58	1032.73	0	1118.25	68.3372	1.08281	0.105391
LmxM.20_2523937.1	None	33	701.747	0	687.948	58.0523	0.980337	0.40606
LmxM.20_2539713.1	None	75	934.423	0	532.774	124.715	0.570163	0.000639778
LmxM.20_2551268.1	None	62	360.174	0	348.627	52.2647	0.967941	0.412573
LmxM.20_2600780.1	None	115	426.76	0	374.441	46.0876	0.877404	0.128143
LmxM.20_2628420.1	None	165	113.981	0	159.29	16.9713	1.39752	0.0037953
LmxM.20_2662569.1	None	43	89.7182	0	90.6803	5.43896	1.01072	0.429793
LmxM.20_2675633.1	None	43	312.093	0	309.204	23.0585	0.990743	0.450148
LmxM.20_271891.1	None	34	353.837	0	357.334	11.2776	1.00989	0.378223
LmxM.20_2748015.1	None	30	189.649	0	203.109	6.87759	1.07097	0.0251723
LmxM.20_2780430.1	None	52	417.676	0	420.912	30.2025	1.00775	0.457332
LmxM.20_2794585.1	None	293	115.324	0	152.389	1.58055	1.3214	6.46963e-122
LmxM.20_2819583.1	None	78	448.214	0	561.572	59.4315	1.25291	0.0282354
LmxM.20_2954228.1	None	54	53.9148	0	85.9937	8.70296	1.59499	0.000113912
LmxM.20_3000687.1	None	39	249.916	0	237.991	23.8115	0.952283	0.308249
LmxM.20_3038988.1	None	75	885.544	0	702.511	44.5658	0.79331	2.00388e-05
LmxM.20_3261095.1	None	95	367.038	0	457.966	41.889	1.24773	0.0149773
LmxM.20_3337971.1	None	40	23.0353	0	44.6329	5.95552	1.93759	0.00014365
LmxM.20_3339389.1	None	814	257.635	0	393.114	62.3327	1.52585	0.0148723
LmxM.20_3343047.1	None	51	299.647	0	404.503	51.3663	1.34993	0.0206093
LmxM.20_344708.1	None	33	338.785	0	324.297	42.0314	0.957235	0.36516
LmxM.20_36.6480a.1	Hypothetical protein	24	1e-05	0	1e-05	1e-05	1	0.5
LmxM.20_458201.1	None	36	1829.81	0	1775.41	203.401	0.970274	0.394573
LmxM.20_467545.1	None	39	75.227	0	173.56	29.2982	2.30715	0.000395002
LmxM.20_46795.1	None	43	180.68	0	282.13	38.9087	1.56149	0.00456162
LmxM.20_494843.1	None	96	731.165	0	856.61	167.345	1.17157	0.226741
LmxM.20_51642.1	None	28	705.501	0	734.255	37.7424	1.04076	0.223072
LmxM.20_562287.1	None	67	524.391	0	561.826	73.3215	1.07139	0.304829
LmxM.20_581013.1	None	62	498.279	0	483.648	79.3501	0.970637	0.426855
LmxM.20_586029.1	None	58	234.748	0	328.728	23.1776	1.40034	2.50907e-05
LmxM.20_617046.1	None	38	14879.3	0	12206.3	261.129	0.820351	1e-05
LmxM.20_635302.1	None	33	109.597	0	177.435	23.5433	1.61897	0.00197961
LmxM.20_636519.1	None	55	3938.64	0	4545.64	265.235	1.15412	0.0110524
LmxM.20_653105.1	None	100	340.179	0	261.523	25.9693	0.768782	0.00122766
LmxM.20_714688.1	None	56	313.395	0	375.031	30.1708	1.19667	0.0205316
LmxM.20_757446.1	None	98	337.927	0	364.685	30.9842	1.07918	0.193908
LmxM.20_774588.1	None	163	255.327	0	318.076	21.3935	1.24576	0.00167819
LmxM.20_812371.1	None	31	497.731	0	584.185	14.0921	1.1737	4.25996e-10
LmxM.20_831052.1	None	42	334.27	0	425.273	70.4556	1.27224	0.0982424
LmxM.20_845235.1	None	27	189.047	0	179.894	15.0713	0.951583	0.271818
LmxM.20_921612.1	None	61	411.209	0	490.811	44.9597	1.19358	0.03832
LmxM.20_940055.1	None	44	226.09	0	316.681	28.3735	1.40069	0.000704431
LmxM.20_942821.1	None	303	320.998	0	426.758	8.37412	1.32947	7.26678e-37
LmxM.20_944055.1	None	185	528.142	0	647.156	91.4528	1.22535	0.0965649
LmxM.20_959907.1	None	64	503.82	0	336.804	22.0448	0.668501	1.77636e-14
LmxM.20_9649.1	None	44	673.729	0	764.88	11.0819	1.13529	9.74604e-17
LmxM.20_973853.1	None	173	16.183	0	25.0427	2.42646	1.54747	0.000130474
LmxM.21.0730.1	60S ribosomal protein L36, putative	105	1e-05	0	1e-05	1e-05	1	0.5
LmxM.21_121180.1	None	38	236.615	0	279.911	7.81674	1.18298	1.52202e-08
LmxM.21_256185.1	None	37	364.764	0	562.617	84.953	1.54241	0.0099304
LmxM.21_272356.1	None	59	796.756	0	952.848	96.5943	1.19591	0.053052
LmxM.21_327387.1	None	45	130.769	0	161.542	18.9479	1.23532	0.0521787
LmxM.21_329171.1	None	83	97.9463	0	112.041	27.6311	1.1439	0.304988
LmxM.21_369741.1	None	132	3465.44	0	4272.77	445.894	1.23297	0.0351028
LmxM.21_516035.1	None	61	231.368	0	301.302	32.9541	1.30226	0.0169117
LmxM.21_529411.1	None	100	498.011	0	532.83	22.4334	1.06992	0.0603211
LmxM.21_551918.1	None	42	727.493	0	738.526	59.5994	1.01517	0.426567
LmxM.21_599333.1	None	144	378.824	0	458.342	47.0084	1.20991	0.045365
LmxM.21_727645.1	None	61	242.315	0	344.787	37.8392	1.42289	0.00338363
LmxM.22_105225.1	None	37	323.063	0	486.092	102.256	1.50463	0.0554326
LmxM.22_168291.1	None	80	340.404	0	489.785	50.7668	1.43883	0.00162797
LmxM.22_285163.1	None	145	594.513	0	545.699	37.4879	0.917893	0.0964373
LmxM.22_329310.1	None	120	8.87615	0	10.5333	2.59417	1.18669	0.26148
LmxM.22_347318.1	None	61	161.121	0	125.971	19.5463	0.781842	0.0360663
LmxM.22_347933.1	None	58	236.359	0	241.755	15.6369	1.02283	0.365022
LmxM.22_356159.1	None	106	457.75	0	460.889	60.4898	1.00686	0.479301
LmxM.22_374833.1	None	44	343.289	0	312.483	73.4171	0.91026	0.337385
LmxM.22_389830.1	None	66	1180.84	0	906.99	84.2338	0.76809	0.000574882
LmxM.22_48680.1	None	82	516.872	0	601.301	92.7036	1.16335	0.181216
LmxM.22_521095.1	None	56	166.92	0	196.196	12.7246	1.17539	0.0107032
LmxM.22_563485.1	None	87	254.195	0	295.018	17.0794	1.1606	0.00841967
LmxM.22_59452.1	None	48	400.209	0	510.621	42.5873	1.27589	0.00476234
LmxM.22_623716.1	None	26	165.417	0	187.038	19.9447	1.13071	0.139166
LmxM.22_64329.1	None	48	593.305	0	727.703	62.6449	1.22652	0.0159606
LmxM.22_663491.1	None	39	203.165	0	427.37	61.6288	2.10356	0.000137391
LmxM.23.1050.1	Small hydrophilic endoplasmic reticulum-associated protein (sherp)	57	1e-05	0	1e-05	1e-05	1	0.5
LmxM.23.1061.1	Small hydrophilic endoplasmic reticulum-associated protein (sherp)	57	1e-05	0	1e-05	1e-05	1	0.5
LmxM.23_120147.1	None	77	309.993	0	277.87	34.2413	0.896377	0.174091
LmxM.23_125755.1	None	267	445.441	0	430.394	95.8429	0.966219	0.437621
LmxM.23_166383.1	None	53	269.043	0	339.44	8.34038	1.26166	1.57985e-17
LmxM.23_177418.1	None	200	421.154	0	550.149	141.442	1.30629	0.180884
LmxM.23_240210.1	None	155	203.468	0	456.369	27.0979	2.24295	5.15324e-21
LmxM.23_246025.1	None	35	384.262	0	369.572	37.2579	0.96177	0.346685
LmxM.23_279558.1	None	76	72.5589	0	96.2317	8.27776	1.32626	0.00211949
LmxM.23_402577.1	None	68	257.768	0	375.336	54.8455	1.4561	0.0160319
LmxM.23_452864.1	None	44	635.277	0	763.156	110.067	1.2013	0.122653
LmxM.23_513609.1	None	34	56.3122	0	106.703	9.23004	1.89485	2.38777e-08
LmxM.23_527740.1	None	29	189.136	0	254.989	18.266	1.34818	0.000155947
LmxM.23_56346.1	None	59	529.755	0	503.138	128.959	0.949755	0.418237
LmxM.23_565432.1	None	342	148.546	0	182.998	20.5061	1.23193	0.0464704
LmxM.23_576910.1	None	363	151.304	0	222.66	9.74732	1.47161	1.23441e-13
LmxM.23_583070.1	None	25	137.789	0	197.644	18.5219	1.4344	0.000615523
LmxM.23_694708.1	None	88	91.6359	0	171.143	17.7016	1.86764	3.53594e-06
LmxM.23_701025.1	None	149	956.759	0	2132.9	493.515	2.22929	0.00858179
LmxM.23_70612.1	None	65	151.644	0	192.625	6.06338	1.27025	6.95769e-12
LmxM.23_710794.1	None	27	412.936	0	540.846	38.7331	1.30976	0.000479413
LmxM.23_734052.1	None	67	272.969	0	411.399	49.2577	1.50713	0.00247463
LmxM.23_78483.1	None	117	635.901	0	739.798	129.893	1.16339	0.211894
LmxM.23_82439.1	None	87	865.201	0	1045.45	78.3728	1.20833	0.0107289
LmxM.23_83444.1	None	35	151.568	0	165.481	25.5171	1.09179	0.292798
LmxM.23_96647.1	None	35	323.372	0	299.296	95.8499	0.925549	0.400838
LmxM.24.1500a.1	Hypothetical protein	170	1e-05	0	1e-05	1e-05	1	0.5
LmxM.24_104794.1	None	31	366.749	0	442.559	51.1947	1.20671	0.0693276
LmxM.24_105643.1	None	34	178.82	0	209.062	36.9048	1.16912	0.206268
LmxM.24_127852.1	None	48	250.503	0	229.319	26.8974	0.915436	0.215474
LmxM.24_145283.1	None	34	41.4508	0	101.613	17.7385	2.4514	0.000347434
LmxM.24_272373.1	None	60	1049.85	0	667.823	68.6933	0.636113	1.33853e-08
LmxM.24_338522.1	None	30	199.702	0	195.975	45.0726	0.981336	0.467047
LmxM.24_391860.1	None	34	217.999	0	302.632	40.1723	1.38822	0.0175703
LmxM.24_394745.1	None	250	231.537	0	284.428	40.6349	1.22844	0.0965202
LmxM.24_406696.1	None	67	195.388	0	258.858	38.481	1.32484	0.0495355
LmxM.24_41292.1	None	62	518.634	0	460.429	59.1991	0.887773	0.162754
LmxM.24_420029.1	None	258	136.898	0	191.302	36.244	1.3974	0.0666726
LmxM.24_453549.1	None	37	565.353	0	636.222	58.266	1.12535	0.111935
LmxM.24_458285.1	None	71	438.696	0	591.326	37.3459	1.34792	2.18538e-05
LmxM.24_486376.1	None	155	315.203	0	451.704	62.9168	1.43306	0.0150207
LmxM.24_528120.1	None	43	257.576	0	371.654	44.7958	1.44289	0.00543849
LmxM.24_560561.1	None	121	218.31	0	253.323	42.4845	1.16039	0.204927
LmxM.24_599643.1	None	37	54.0413	0	58.8327	3.32067	1.08866	0.0745253
LmxM.24_620343.1	None	31	251.641	0	370.09	25.5283	1.47071	1.74288e-06
LmxM.24_663344.1	None	29	55.7411	0	94.8113	11.8966	1.70092	0.00051145
LmxM.24_791559.1	None	26	31.3753	0	66.6454	3.88723	2.12414	5.77213e-20
LmxM.24_804446.1	None	34	6166.39	0	6806.72	1747.76	1.10384	0.357043
LmxM.24_805244.1	None	34	8853.26	0	9675.83	1216.15	1.09291	0.2494
LmxM.24_806159.1	None	34	9949.1	0	12115.8	2077.09	1.21778	0.148442
LmxM.25_142032.1	None	37	361.691	0	374.38	65.6977	1.03508	0.423425
LmxM.25_177444.1	None	68	395.281	0	327.7	42.9906	0.829031	0.0579768
LmxM.25_200742.1	None	101	406.438	0	517.622	77.4421	1.27356	0.0755436
LmxM.25_248355.1	None	37	246.425	0	376.401	40.2649	1.52745	0.000623265
LmxM.25_253118.1	None	33	907.657	0	875.424	40.8106	0.964487	0.214811
LmxM.25_281746.1	None	58	164.279	0	222.217	18.6731	1.35268	0.000958771
LmxM.25_28539.1	None	53	1291.07	0	972.681	226.021	0.753392	0.0794667
LmxM.25_305725.1	None	58	7.87632	0	15.0424	0.475089	1.90983	1.03751e-51
LmxM.25_30648.1	None	56	619.428	0	526.667	46.2503	0.850248	0.0224485
LmxM.25_372173.1	None	48	459.654	0	519.482	52.6733	1.13016	0.128012
LmxM.25_386669.1	None	100	342.711	0	525.363	63.6233	1.53296	0.002047
LmxM.25_439249.1	None	158	666.699	0	573.545	74.3973	0.860276	0.105264
LmxM.25_449489.1	None	104	308.201	0	381.876	27.4382	1.23905	0.00362502
LmxM.25_48063.1	None	32	113.165	0	144.831	15.587	1.27982	0.021099
LmxM.25_564481.1	None	86	853.684	0	709.293	28.371	0.830861	1.79618e-07
LmxM.25_592664.1	None	50	489.947	0	650.288	11.1997	1.32726	8.63032e-47
LmxM.25_6182.1	None	32	316.254	0	603.806	68.9308	1.90924	1.51235e-05
LmxM.25_721319.1	None	27	696.579	0	653.599	76.508	0.9383	0.287139
LmxM.25_832296.1	None	109	272.642	0	222.046	24.4968	0.814425	0.0194428
LmxM.25_858431.1	None	129	677.213	0	533.392	20.0915	0.787628	4.0834e-13
LmxM.25_878347.1	None	142	63.05	0	115.506	4.10869	1.83197	1.25289e-37
LmxM.25_880184.1	None	51	145.898	0	251.787	27.8866	1.72578	7.31897e-05
LmxM.26.0010a.1	Hypothetical protein	362	1e-05	0	1e-05	1e-05	1	0.5
LmxM.26.1690.1	Hypothetical protein	319	1e-05	0	1e-05	1e-05	1	0.5
LmxM.26_1003225.1	None	45	187.471	0	254.876	42.4827	1.35955	0.0562956
LmxM.26_1019303.1	None	102	137.78	0	144.775	42.7087	1.05077	0.434953
LmxM.26_133776.1	None	203	204.908	0	322.443	88.7274	1.5736	0.0926397
LmxM.26_152311.1	None	47	186.805	0	198.411	20.2268	1.06213	0.283061
LmxM.26_15433.1	None	156	141.702	0	134.518	32.8791	0.949302	0.413521
LmxM.26_217909.1	None	70	212.348	0	254.48	13.9914	1.19841	0.00130086
LmxM.26_221196.1	None	28	378.423	0	324.778	41.915	0.85824	0.100298
LmxM.26_22975.1	None	61	291.125	0	302.469	80.02	1.03896	0.443636
LmxM.26_39325.1	None	67	130.871	0	188.741	64.1927	1.44219	0.18366
LmxM.26_43651.1	None	25	234.986	0	236.805	41.4631	1.00774	0.482508
LmxM.26_47059.1	None	139	510.239	0	688.907	201.288	1.35017	0.187371
LmxM.26_512878.1	None	154	663.658	0	716.858	155.879	1.08016	0.366441
LmxM.26_53843.1	None	69	390.278	0	367.993	80.6285	0.942898	0.39112
LmxM.26_588584.1	None	99	212.366	0	201.546	42.4944	0.94905	0.399507
LmxM.26_597009.1	None	46	296.241	0	265.275	23.7123	0.89547	0.0957916
LmxM.26_686728.1	None	45	612.579	0	657.829	120.601	1.07387	0.353755
LmxM.26_699044.1	None	60	444.675	0	399.1	58.1321	0.897508	0.21652
LmxM.26_762685.1	None	96	107.093	0	130.605	34.2945	1.21954	0.246489
LmxM.26_814244.1	None	70	81.4445	0	71.717	15.1825	0.880563	0.260858
LmxM.26_815658.1	None	44	27.7863	0	18.1626	4.2079	0.653651	0.0110958
LmxM.26_835753.1	None	31	834.915	0	721.683	176.56	0.864379	0.260657
LmxM.26_852982.1	None	28	61.5383	0	50.6553	3.72991	0.823152	0.00176288
LmxM.26_971146.1	None	86	723.981	0	697.233	125.916	0.963054	0.415887
LmxM.26_985363.1	None	34	534.826	0	614.454	108.35	1.14889	0.231194
LmxM.26_99200.1	None	96	184.766	0	164.626	12.4502	0.890998	0.0528704
LmxM.26_999570.1	None	72	239.092	0	309.854	54.7953	1.29596	0.0982844
LmxM.27.1380a.1	Hypothetical protein	200	1e-05	0	1e-05	1e-05	1	0.5
LmxM.27.1390.1	Hypothetical protein	322	1e-05	0	1e-05	1e-05	1	0.5
LmxM.27_1039091.1	None	33	294.557	0	352.203	41.1408	1.19571	0.0805774
LmxM.27_124660.1	None	29	75.0903	0	66.785	7.06945	0.889396	0.120035
LmxM.27_131104.1	None	85	630.721	0	669.586	63.1367	1.06162	0.269091
LmxM.27_15671.1	None	29	363.334	0	329.924	50.4383	0.908045	0.253857
LmxM.27_157076.1	None	98	79.7392	0	72.5513	8.63029	0.909856	0.202457
LmxM.27_186009.1	None	189	113.174	0	171.724	5.66489	1.51735	2.43083e-25
LmxM.27_248220.1	None	30	393.111	0	528.917	44.0749	1.34546	0.00103068
LmxM.27_250040.1	None	36	631.071	0	978.767	153.13	1.55096	0.0115858
LmxM.27_286279.1	None	80	329.008	0	443.979	46.6617	1.34945	0.00687129
LmxM.27_355733.1	None	55	301.491	0	331.732	49.253	1.10031	0.269609
LmxM.27_366238.1	None	61	19.4324	0	14.5704	3.14995	0.749801	0.0613533
LmxM.27_387744.1	None	31	116.752	0	193.689	11.8354	1.65897	4.0021e-11
LmxM.27_401149.1	None	67	256.229	0	302.631	58.9693	1.1811	0.215676
LmxM.27_481099.1	None	28	254.711	0	259.783	19.9572	1.01991	0.399686
LmxM.27_48981.1	None	111	260.956	0	333.038	28.4937	1.27623	0.0057069
LmxM.27_539014.1	None	48	187.039	0	258.071	10.6837	1.37977	1.47917e-11
LmxM.27_59819.1	None	28	784.749	0	686.401	54.5942	0.874676	0.0358178
LmxM.27_610394.1	None	31	362.859	0	419.744	14.6484	1.15677	5.15034e-05
LmxM.27_626028.1	None	56	1165.17	0	1042.87	121.419	0.895038	0.156908
LmxM.27_628647.1	None	62	2951.12	0	2505.78	94.0685	0.849095	1.09971e-06
LmxM.27_632883.1	None	42	226.517	0	296.306	25.9507	1.30809	0.00358047
LmxM.27_637995.1	None	63	1e-05	0	0.0704033	0.121942	7040.33	0.281879
LmxM.27_640533.1	None	63	186.877	0	196.007	10.0454	1.04886	0.181697
LmxM.27_665368.1	None	41	355.023	0	419.135	19.7645	1.18059	0.00058969
LmxM.27_721901.1	None	166	282.795	0	364.113	30.4098	1.28755	0.00374667
LmxM.27_729720.1	None	135	157.337	0	223.511	32.0158	1.42059	0.0193712
LmxM.27_772761.1	None	47	365.508	0	447.301	39.7266	1.22378	0.0197513
LmxM.27_806016.1	None	26	460.995	0	586.73	19.0432	1.27275	2.02004e-11
LmxM.27_812481.1	None	47	78.9288	0	44.1961	19.9878	0.559948	0.0411321
LmxM.27_850316.1	None	30	467.045	0	602.985	169.197	1.29106	0.210859
LmxM.27_886553.1	None	29	48.3882	0	64.8083	26.2923	1.33934	0.266143
LmxM.27_895570.1	None	49	311.743	0	356.138	47.725	1.14241	0.176128
LmxM.27_903196.1	None	31	252.689	0	308.268	23.878	1.21995	0.0099663
LmxM.27_91487.1	None	85	260.85	0	227.86	39.5705	0.873528	0.202223
LmxM.27_934528.1	None	90	303.181	0	382.213	50.9771	1.26068	0.0605295
LmxM.27_952332.1	None	132	124.139	0	138.579	24.1769	1.11632	0.275171
LmxM.27_953053.1	None	56	526.118	0	640.671	128.582	1.21773	0.186493
LmxM.27_976684.1	None	57	1891.37	0	3820.77	491.145	2.02011	4.27603e-05
LmxM.28.1010.1	Ribosomal protein S20, putative	116	1e-05	0	1e-05	1e-05	1	0.5
LmxM.28.1011.1	Ribosomal protein S20, putative	116	1e-05	0	1e-05	1e-05	1	0.5
LmxM.28.1030.1	Ribosomal protein S20, putative	116	1e-05	0	1e-05	1e-05	1	0.5
LmxM.28.1930partial.1	Hypothetical protein	187	1e-05	0	1e-05	1e-05	1	0.5
LmxM.28.2740a.1	Hypothetical protein	312	1e-05	0	1e-05	1e-05	1	0.5
LmxM.28.2750partial.1	Hypothetical protein	121	1e-05	0	1e-05	1e-05	1	0.5
LmxM.28_106038.1	None	26	363.404	0	465.332	38.8035	1.28048	0.00430981
LmxM.28_1097285.1	None	117	309.086	0	333.856	52.9902	1.08014	0.320094
LmxM.28_1133990.1	None	84	156.096	0	345.465	13.8651	2.21316	9.05091e-43
LmxM.28_113632.1	None	97	60.3558	0	69.2764	3.71451	1.1478	0.00816228
LmxM.28_188448.1	None	59	221.063	0	276.478	21.2609	1.25067	0.00457481
LmxM.28_189493.1	None	74	584.749	0	757.669	66.5363	1.29572	0.00467637
LmxM.28_190985.1	None	83	309.216	0	335.395	6.73706	1.08467	5.09661e-05
LmxM.28_347210.1	None	148	509.214	0	619.007	30.9902	1.21561	0.000197923
LmxM.28_353030.1	None	115	492.407	0	570.888	123.049	1.15938	0.261801
LmxM.28_396896.1	None	70	384.904	0	517.494	59.0234	1.34448	0.0123391
LmxM.28_46618.1	None	98	259.05	0	338.995	32.2818	1.30861	0.00663464
LmxM.28_488200.1	None	25	284.144	0	355.958	53.0973	1.25274	0.0881075
LmxM.28_512068.1	None	50	164.167	0	171.959	16.392	1.04746	0.317271
LmxM.28_525558.1	None	209	192.603	0	288.615	26.5492	1.4985	0.000149365
LmxM.28_534000.1	None	40	214.725	0	275.109	66.3597	1.28122	0.181425
LmxM.28_559864.1	None	109	163.399	0	185.586	16.6061	1.13578	0.0907612
LmxM.28_601219.1	None	107	384.861	0	396.476	59.8611	1.03018	0.423079
LmxM.28_620071.1	None	33	236.797	0	337.97	55.4959	1.42726	0.0341459
LmxM.28_634321.1	None	72	169.278	0	181.37	24.8395	1.07144	0.313187
LmxM.28_65129.1	None	41	1569.44	0	1567.76	220.242	0.998928	0.496952
LmxM.28_711423.1	None	46	150.05	0	213.765	27.3819	1.42463	0.00998495
LmxM.28_731246.1	None	40	32.6255	0	116.564	55.0892	3.5728	0.0637935
LmxM.28_738754.1	None	199	6.27826	0	49.1882	20.7366	7.83468	0.01926
LmxM.28_744600.1	None	63	578.651	0	506.178	18.3241	0.874756	3.82609e-05
LmxM.28_754682.1	None	44	370.008	0	384.387	37.9535	1.03886	0.352389
LmxM.28_755354.1	None	52	476.235	0	470.632	75.9618	0.988235	0.470601
LmxM.28_770156.1	None	31	130.074	0	143.1	20.4447	1.10014	0.262019
LmxM.28_772974.1	None	169	207.328	0	444.279	69.9361	2.14288	0.000351878
LmxM.28_775828.1	None	29	278.371	0	349.011	25.7646	1.25376	0.00305545
LmxM.28_776588.1	None	96	181.609	0	210.233	7.41764	1.15761	5.69408e-05
LmxM.28_820852.1	None	33	595.623	0	611.806	68.421	1.02717	0.406511
LmxM.28_863136.1	None	39	886.007	0	1022.52	116.693	1.15407	0.12104
LmxM.28_920015.1	None	29	26.1953	0	44.4393	20.6764	1.69646	0.188792
LmxM.28_933794.1	None	26	2767.36	0	1569.17	307.579	0.567029	4.89917e-05
LmxM.29_1030666.1	None	39	670.057	0	740.717	59.8711	1.10545	0.118961
LmxM.29_1105117.1	None	76	253.097	0	293.289	40.9363	1.1588	0.163094
LmxM.29_1109323.1	None	53	293.252	0	398.298	29.5694	1.35821	0.000190768
LmxM.29_1140415.1	None	64	202.871	0	200.08	2.11209	0.986242	0.09317
LmxM.29_1178010.1	None	29	984.649	0	1022.57	143.082	1.03852	0.395484
LmxM.29_1219020.1	None	167	487.252	0	559.161	66.044	1.14758	0.138122
LmxM.29_1221308.1	None	49	733.619	0	785.362	94.3903	1.07053	0.291781
LmxM.29_124490.1	None	26	167.549	0	276.497	43.179	1.65024	0.00581524
LmxM.29_1250924.1	None	172	108.698	0	140.533	10.5566	1.29287	0.00128217
LmxM.29_1264929.1	None	126	376.403	0	338.691	19.5534	0.899809	0.0268859
LmxM.29_1282952.1	None	97	329.051	0	360.672	10.8279	1.0961	0.0017482
LmxM.29_1311888.1	None	81	2522.68	0	1981.48	86.3976	0.785464	1.87434e-10
LmxM.29_142315.1	None	43	47.4027	0	96.252	22.3653	2.03052	0.0144755
LmxM.29_20039.1	None	35	201.339	0	368.889	46.9298	1.83218	0.000178339
LmxM.29_210029.1	None	204	199.139	0	277.572	29.8686	1.39386	0.0043205
LmxM.29_222452.1	None	25	555.841	0	670.927	20.2796	1.20705	6.93592e-09
LmxM.29_2248.1	None	136	178.337	0	677.328	156.568	3.79802	0.000718647
LmxM.29_25331.1	None	45	268.136	0	387.011	33.8402	1.44334	0.000221656
LmxM.29_26282.1	None	132	214.619	0	221.944	11.3721	1.03413	0.259744
LmxM.29_361479.1	None	27	430.678	0	556.682	77.515	1.29257	0.0520236
LmxM.29_369870.1	None	88	29.5211	0	25.8133	2.58916	0.874401	0.0760631
LmxM.29_472347.1	None	58	262.742	0	303.058	34.1305	1.15344	0.118756
LmxM.29_481116.1	None	106	67.0871	0	84.0952	2.24506	1.25352	1.78416e-14
LmxM.29_497000.1	None	53	195.672	0	299.818	20.6388	1.53225	2.25433e-07
LmxM.29_504821.1	None	27	57.9838	0	81.6791	13.4452	1.40865	0.0390046
LmxM.29_505304.1	None	25	105.158	0	153.344	16.8036	1.45823	0.00206773
LmxM.29_50693.1	None	68	300.039	0	327.424	16.7993	1.09127	0.0515387
LmxM.29_534955.1	None	67	46.0213	0	52.4155	5.62512	1.13894	0.127827
LmxM.29_563385.1	None	30	189.723	0	325.338	47.8994	1.7148	0.00231839
LmxM.29_568311.1	None	103	241.329	0	321.152	25.6817	1.33076	0.000941325
LmxM.29_592942.1	None	53	174.905	0	246.528	36.4827	1.4095	0.0248104
LmxM.29_61148.1	None	178	162.601	0	230.221	15.1144	1.41587	3.84005e-06
LmxM.29_709389.1	None	33	146.476	0	206.632	26.6187	1.41069	0.0119133
LmxM.29_718773.1	None	37	441.782	0	652.36	74.3244	1.47666	0.00230395
LmxM.29_734108.1	None	224	183.811	0	281.319	41.6737	1.53048	0.00964738
LmxM.29_776102.1	None	26	584.078	0	775.265	64.2385	1.32733	0.00145916
LmxM.29_928898.1	None	28	211.675	0	277.775	23.7083	1.31227	0.00265147
LmxM.29_980470.1	None	161	186.229	0	237.395	38.4255	1.27475	0.0915001
LmxM.30.0211.1	Hypothetical protein, conserved	522	1e-05	0	0.0606244	0.105004	6062.44	0.281884
LmxM.30.0460g.1	Hypothetical protein	279	1e-05	0	1e-05	1e-05	1	0.5
LmxM.30.0771.1	Hypothetical protein	215	1e-05	0	1e-05	1e-05	1	0.5
LmxM.30.1440c.1	Hypothetical protein	444	1e-05	0	1e-05	1e-05	1	0.5
LmxM.30_1057740.1	None	151	145.466	0	243.143	34.0267	1.67147	0.00204855
LmxM.30_1101626.1	None	160	689.214	0	991.641	56.8923	1.4388	5.31015e-08
LmxM.30_1117417.1	None	42	503.912	0	573.254	32.8906	1.13761	0.0175047
LmxM.30_1121959.1	None	48	232.738	0	404.301	48.4727	1.73715	0.000200544
LmxM.30_1124019.1	None	235	230.774	0	433.389	78.5409	1.87798	0.00494372
LmxM.30_1125732.1	None	239	556.402	0	565.335	69.8878	1.01605	0.449147
LmxM.30_1172984.1	None	31	148.724	0	194.183	12.0036	1.30566	7.62035e-05
LmxM.30_1215547.1	None	33	449.094	0	428.361	17.9592	0.953835	0.124163
LmxM.30_1242965.1	None	103	260.908	0	299.956	43.8026	1.14966	0.186345
LmxM.30_1249239.1	None	145	215.166	0	244.098	13.9215	1.13446	0.0188459
LmxM.30_1272953.1	None	37	161.379	0	168.417	3.06923	1.04361	0.0109203
LmxM.30_1292177.1	None	88	340.954	0	561.187	74.6939	1.64593	0.00159669
LmxM.30_1297889.1	None	166	616.363	0	716.191	49.8171	1.16196	0.0225411
LmxM.30_1390425.1	None	33	915.208	0	1026.04	106.135	1.1211	0.148193
LmxM.30_1394210.1	None	52	192.56	0	159.169	25.6092	0.826595	0.0961407
LmxM.30_1399774.1	None	44	360.687	0	434.791	23.4348	1.20545	0.000783076
LmxM.30_141873.1	None	39	114.619	0	220.981	33.6739	1.92795	0.000792729
LmxM.30_146634.1	None	92	608.498	0	544.507	19.4033	0.894838	0.000487017
LmxM.30_150064.1	None	160	195.154	0	363.443	32.3046	1.86234	9.47037e-08
LmxM.30_156046.1	None	39	39.2553	0	106.766	16.6832	2.71979	2.59794e-05
LmxM.30_164548.1	None	32	361.704	0	820.165	141.139	2.2675	0.000580519
LmxM.30_167681.1	None	32	1332.24	0	1681.21	118.852	1.26195	0.00166126
LmxM.30_168821.1	None	190	106.25	0	113.496	2.07235	1.06819	0.000235863
LmxM.30_171264.1	None	493	168.318	0	294.268	36.9769	1.74828	0.000329402
LmxM.30_173393.1	None	68	144.114	0	175.311	14.9927	1.21648	0.0187246
LmxM.30_175811.1	None	100	354.361	0	496.556	29.1912	1.40127	5.54745e-07
LmxM.30_176816.1	None	242	128.833	0	234.334	43.4414	1.8189	0.0075788
LmxM.30_179091.1	None	32	576.769	0	695.577	100.083	1.20599	0.117596
LmxM.30_184801.1	None	68	269.83	0	363.145	14.3837	1.34583	4.36105e-11
LmxM.30_215742.1	None	69	526.206	0	675.22	128.978	1.28319	0.123974
LmxM.30_254565.1	None	107	85.869	0	120.327	13.2117	1.40128	0.00455214
LmxM.30_269107.1	None	70	586.461	0	740.295	39.8297	1.26231	5.61623e-05
LmxM.30_26957.1	None	83	338.674	0	453.322	107.662	1.33852	0.143463
LmxM.30_274092.1	None	25	793.099	0	781.233	73.0042	0.985039	0.435445
LmxM.30_275844.1	None	43	902.58	0	1729.97	474.837	1.91669	0.0407136
LmxM.30_286252.1	None	43	674.492	0	810.696	60.0111	1.20194	0.0116142
LmxM.30_301222.1	None	41	175.015	0	296.708	11.5621	1.69533	3.30673e-26
LmxM.30_320249.1	None	57	396.338	0	604.146	81.5422	1.52432	0.00540977
LmxM.30_321341.1	None	131	513.462	0	691.52	39.6327	1.34678	3.51588e-06
LmxM.30_322256.1	None	56	417.374	0	621.071	43.1696	1.48805	1.1877e-06
LmxM.30_323103.1	None	139	704.928	0	901.794	113.522	1.27927	0.0414455
LmxM.30_334370.1	None	68	108.346	0	144.412	6.53876	1.33288	1.73697e-08
LmxM.30_356721.1	None	126	1663.48	0	2056.09	163.257	1.23602	0.00808932
LmxM.30_358240.1	None	100	3462.44	0	2769.09	329.888	0.799753	0.0177875
LmxM.30_406468.1	None	38	302.262	0	325.383	32.5664	1.0765	0.238858
LmxM.30_421043.1	None	33	3097.25	0	6637.45	1062.31	2.14301	0.000430287
LmxM.30_42693.1	None	249	360.508	0	601.361	135.884	1.66809	0.0381561
LmxM.30_435852.1	None	30	812.829	0	887.259	44.0781	1.09157	0.045649
LmxM.30_487529.1	None	65	35.6593	0	51.6855	17.3452	1.44943	0.177755
LmxM.30_516500.1	None	140	278.731	0	649.399	146.748	2.32984	0.00577043
LmxM.30_51845.1	None	52	767.845	0	943.838	132.777	1.2292	0.0925061
LmxM.30_606476.1	None	27	128.677	0	233.422	10.5291	1.81401	1.28466e-23
LmxM.30_663518.1	None	75	294.189	0	596.73	29.61	2.02839	8.27604e-25
LmxM.30_701727.1	None	28	139.422	0	257.882	6.50763	1.84965	2.42994e-74
LmxM.30_755730.1	None	185	456.397	0	479.447	52.6009	1.0505	0.330622
LmxM.30_800391.1	None	46	281.16	0	383.584	64.5665	1.36429	0.0563318
LmxM.30_804815.1	None	282	231.352	0	337.341	23.2483	1.45813	2.5699e-06
LmxM.30_820354.1	None	128	460.723	0	652.584	22.8354	1.41644	2.19621e-17
LmxM.30_822114.1	None	95	770.241	0	894.82	68.4967	1.16174	0.0344745
LmxM.30_833644.1	None	84	292.351	0	455.994	24.7946	1.55975	2.0571e-11
LmxM.30_838002.1	None	201	537.622	0	742.375	41.0892	1.38085	3.12807e-07
LmxM.30_842933.1	None	136	690.573	0	994.243	141.842	1.43974	0.0161409
LmxM.30_850766.1	None	62	545.587	0	857.82	79.6174	1.57229	4.39685e-05
LmxM.30_852067.1	None	58	911.038	0	1283.61	149.026	1.40895	0.00620861
LmxM.30_862390.1	None	62	217.684	0	244.075	23.255	1.12123	0.12822
LmxM.30_864653.1	None	118	134.405	0	186.852	6.01094	1.39022	1.32719e-18
LmxM.30_866157.1	None	27	187.566	0	266.38	15.9843	1.42019	4.09639e-07
LmxM.30_868130.1	None	30	225.988	0	256.318	9.17144	1.13421	0.000471608
LmxM.30_873749.1	None	296	715.338	0	810.84	124.393	1.13351	0.22132
LmxM.30_876017.1	None	83	271.386	0	404.834	18.6544	1.49173	4.22342e-13
LmxM.30_881575.1	None	30	350.696	0	412.558	35.4309	1.1764	0.0404084
LmxM.30_883670.1	None	166	229.243	0	379.329	26.6134	1.6547	8.52851e-09
LmxM.30_885630.1	None	36	581.128	0	599.196	64.3036	1.03109	0.389362
LmxM.30_915925.1	None	26	119.208	0	134.478	11.9945	1.12809	0.101495
LmxM.30_939849.1	None	38	74.9971	0	135.683	12.4847	1.80918	5.84483e-07
LmxM.30_942384.1	None	26	392.131	0	603.937	18.1506	1.54014	9.13593e-32
LmxM.30_952239.1	None	154	35.2684	0	67.5249	7.27744	1.9146	4.65956e-06
LmxM.30_971741.1	None	42	798.621	0	1074.54	102.711	1.34549	0.00361161
LmxM.30_984224.1	None	113	164.857	0	228.639	3.49576	1.38689	1.12227e-74
LmxM.30_99561.1	None	52	162.863	0	218.856	20.1011	1.34381	0.00267141
LmxM.30_996959.1	None	99	184.458	0	242.268	35.5893	1.3134	0.0521505
LmxM.30_998081.1	None	60	572.301	0	718.535	124.694	1.25552	0.120449
LmxM.31.3430.1	Uncharacterised protein family UPF0564, putative	809	1e-05	0	1e-05	1e-05	1	0.5
LmxM.31_1028437.1	None	33	395.467	0	418.145	80.4683	1.05734	0.38904
LmxM.31_1047031.1	None	25	72.6846	0	85.7003	21.0042	1.17907	0.267738
LmxM.31_1077204.1	None	32	404.018	0	444.716	29.8951	1.10073	0.0867014
LmxM.31_1131940.1	None	49	93.198	0	79.8217	10.9669	0.856474	0.111289
LmxM.31_1168386.1	None	185	399.509	0	335.881	61.0465	0.840736	0.148641
LmxM.31_1169024.1	None	71	490.939	0	461.39	97.4216	0.939811	0.380827
LmxM.31_1170139.1	None	25	192.454	0	211.797	25.9722	1.10051	0.228207
LmxM.31_1221500.1	None	85	196.285	0	279.126	1.57883	1.42204	1e-05
LmxM.31_1224287.1	None	59	471.752	0	421.831	28.0309	0.894179	0.0374616
LmxM.31_1249760.1	None	86	199.457	0	254.864	8.24785	1.27779	9.22727e-12
LmxM.31_12862.1	None	39	175.836	0	233.638	21.7182	1.32873	0.00388979
LmxM.31_1349505.1	None	45	154.397	0	177.301	14.8017	1.14834	0.0608864
LmxM.31_1377213.1	None	89	1350.4	0	1194	43.3121	0.884182	0.000152487
LmxM.31_1391041.1	None	79	2212.99	0	1749.24	129.455	0.790442	0.000170264
LmxM.31_1421201.1	None	58	397.805	0	430.574	40.3683	1.08237	0.208471
LmxM.31_142940.1	None	36	86.3681	0	115.411	3.4466	1.33626	1.78236e-17
LmxM.31_1465281.1	None	34	642.87	0	778.615	67.4863	1.21115	0.0221392
LmxM.31_1486601.1	None	37	1835.41	0	1831.97	195.084	0.998127	0.492969
LmxM.31_1488608.1	None	38	894.938	0	1101.09	117.477	1.23035	0.0396481
LmxM.31_1516648.1	None	29	457.482	0	715.956	39.7182	1.56499	3.81596e-11
LmxM.31_1519800.1	None	254	160.992	0	241.826	11.2101	1.5021	2.77976e-13
LmxM.31_16851.1	None	27	281.814	0	443.493	79.0854	1.57371	0.0204588
LmxM.31_169302.1	None	48	373.854	0	466.746	83.3067	1.24847	0.13241
LmxM.31_216511.1	None	50	582.684	0	592.691	63.493	1.01717	0.437382
LmxM.31_226761.1	None	31	253.74	0	294.967	15.6353	1.16248	0.00418467
LmxM.31_235972.1	None	109	180.094	0	175.919	31.7835	0.97682	0.447752
LmxM.31_25742.1	None	115	303.031	0	400.31	26.3277	1.32102	0.000109971
LmxM.31_28754.1	None	34	220.678	0	278.319	26.3081	1.2612	0.0142251
LmxM.31_309625.1	None	79	249.722	0	313.457	16.5335	1.25522	5.78872e-05
LmxM.31_320435.1	None	41	249.016	0	308.585	2.84498	1.23922	1.19968e-97
LmxM.31_340171.1	None	124	293.28	0	377.029	37.9875	1.28556	0.0137393
LmxM.31_345053.1	None	35	267.629	0	411.14	46.4753	1.53623	0.00100788
LmxM.31_397243.1	None	45	449.307	0	575.186	43.0887	1.28016	0.0017424
LmxM.31_483558.1	None	32	565.805	0	732.616	91.1173	1.29482	0.03357
LmxM.31_492479.1	None	90	531.907	0	591.829	91.836	1.11266	0.257041
LmxM.31_574042.1	None	69	669.82	0	708.544	43.0057	1.05781	0.183943
LmxM.31_598090.1	None	29	1042.54	0	1048.33	90.1683	1.00556	0.474363
LmxM.31_654106.1	None	55	636.136	0	557.246	73.9583	0.875986	0.143057
LmxM.31_662137.1	None	55	110.924	0	119.182	22.5193	1.07445	0.35692
LmxM.31_745950.1	None	83	61.4832	0	91.1975	2.71604	1.48329	3.69822e-28
LmxM.31_767642.1	None	32	368.315	0	378.735	53.7639	1.02829	0.423163
LmxM.31_833519.1	None	125	286.867	0	435.323	58.3993	1.51751	0.00550959
LmxM.31_841362.1	None	50	218.764	0	304.497	23.4862	1.3919	0.000130926
LmxM.31_862143.1	None	40	200.472	0	215.495	18.5136	1.07494	0.208544
LmxM.31_881475.1	None	57	182.479	0	250.392	38.0959	1.37217	0.0373189
LmxM.31_961883.1	None	74	453.456	0	514.095	59.5412	1.13373	0.154236
LmxM.31_974729.1	None	266	213.371	0	256.394	8.62595	1.20164	3.05589e-07
LmxM.32.0792.1	Beta tubulin	443	1e-05	0	0.0744884	0.129018	7448.84	0.281878
LmxM.32_1018872.1	None	29	489.868	0	653.579	1.61744	1.33419	1e-05
LmxM.32_1092.1	None	192	33.2114	0	69.1731	8.40877	2.08281	9.48457e-06
LmxM.32_1099006.1	None	65	110.336	0	322.538	44.1868	2.92325	7.839e-07
LmxM.32_1159350.1	None	196	83.5865	0	108.265	17.6178	1.29524	0.0806423
LmxM.32_1160176.1	None	153	196.484	0	331.192	88.029	1.68559	0.0629752
LmxM.32_1174324.1	None	46	283.12	0	421.48	16.7988	1.4887	8.87821e-17
LmxM.32_1178325.1	None	225	996.007	0	1085.57	213.764	1.08992	0.337617
LmxM.32_1182738.1	None	66	343.163	0	716.877	94.6261	2.08903	3.91781e-05
LmxM.32_1184452.1	None	36	817.64	0	1232.73	131.724	1.50767	0.000812981
LmxM.32_1186260.1	None	116	9348.59	0	11993.1	528.726	1.28288	2.84189e-07
LmxM.32_1188290.1	None	154	52.9204	0	94.0332	10.5303	1.77688	4.72622e-05
LmxM.32_1191766.1	None	47	233.125	0	342.084	32.1869	1.46739	0.00035563
LmxM.32_1218334.1	None	61	543.284	0	748.376	47.4569	1.3775	7.74387e-06
LmxM.32_1290979.1	None	30	171.691	0	174.582	9.42592	1.01684	0.379545
LmxM.32_1318429.1	None	33	64.3826	0	83.2542	6.44305	1.29312	0.00170041
LmxM.32_135262.1	None	31	341.156	0	360.803	44.0377	1.05759	0.327748
LmxM.32_137131.1	None	42	403.392	0	407.947	64.7683	1.01129	0.471966
LmxM.32_1385679.1	None	89	371.066	0	457.432	40.8106	1.23275	0.0171609
LmxM.32_1391485.1	None	304	396.779	0	488.657	21.7612	1.23156	1.21023e-05
LmxM.32_1392423.1	None	79	519.707	0	598.74	20.4564	1.15207	5.58959e-05
LmxM.32_175309.1	None	68	60.0956	0	59.3632	13.8387	0.987813	0.478896
LmxM.32_256840.1	None	50	247.846	0	242.39	50.2843	0.977987	0.456799
LmxM.32_283937.1	None	54	574.432	0	854.324	28.799	1.48725	1.25367e-22
LmxM.32_370151.1	None	85	461.156	0	422.816	54.2896	0.91686	0.240025
LmxM.32_412876.1	None	48	465.309	0	529.515	22.2095	1.13799	0.00192032
LmxM.32_474820.1	None	128	314.539	0	475.428	55.4369	1.51151	0.00185279
LmxM.32_492630.1	None	32	139.789	0	168.473	16.9969	1.2052	0.0457395
LmxM.32_497744.1	None	198	233.481	0	262.59	12.4513	1.12467	0.00969974
LmxM.32_523515.1	None	26	234.064	0	196.88	32.3623	0.841136	0.125277
LmxM.32_543882.1	None	155	875.843	0	822.798	40.1003	0.939436	0.09295
LmxM.32_575618.1	None	160	443.541	0	538.887	27.8892	1.21497	0.000314536
LmxM.32_609283.1	None	105	215.456	0	309.525	61.3314	1.4366	0.062542
LmxM.32_614201.1	None	55	537.735	0	637.621	47.8339	1.18575	0.0183906
LmxM.32_616964.1	None	69	165.545	0	228.578	30.7033	1.38076	0.0200375
LmxM.32_655399.1	None	120	205.112	0	227.348	36.9632	1.10841	0.27373
LmxM.32_67103.1	None	91	108.588	0	131.786	11.0834	1.21363	0.0181738
LmxM.32_699809.1	None	88	192.323	0	220.537	22.6564	1.1467	0.106516
LmxM.32_705215.1	None	93	571.095	0	534.795	26.015	0.936437	0.0814516
LmxM.32_731965.1	None	32	216.256	0	338.479	32.8038	1.56518	9.73178e-05
LmxM.32_758818.1	None	46	119.113	0	217.802	28.8615	1.82854	0.000313773
LmxM.32_771483.1	None	33	252.887	0	278.823	50.217	1.10256	0.30276
LmxM.32_780269.1	None	25	25.8827	0	33.1977	1.44206	1.28263	1.96131e-07
LmxM.32_787928.1	None	184	230.803	0	242.044	28.2733	1.0487	0.345472
LmxM.32_844211.1	None	32	204.991	0	333.025	39.8339	1.62458	0.00065404
LmxM.32_853323.1	None	86	199.972	0	266.379	46.7157	1.33208	0.0775837
LmxM.32_90879.1	None	71	48.0202	0	47.008	5.11863	0.978923	0.421626
LmxM.32_93008.1	None	53	216.046	0	353.492	78.933	1.63619	0.0408154
LmxM.32_947772.1	None	296	97.1324	0	143.473	16.9378	1.47708	0.00311035
LmxM.32_98857.1	None	34	18.0248	0	10.4177	1.69276	0.577968	3.49683e-06
LmxM.32_994517.1	None	101	124.075	0	211.104	17.9656	1.70142	6.35634e-07
LmxM.33.1410.1	D-isomer specific 2-hydroxyacid dehydrogenase- like protein	160	1e-05	0	0.103492	0.179254	10349.2	0.28187
LmxM.33.1600.1	Amastin (Hypothetical)	193	1e-05	0	1e-05	1e-05	1	0.5
LmxM.33.1680.1	Amastin-like surface protein, putative	94	1e-05	0	1e-05	1e-05	1	0.5
LmxM.33.1721.1	Amastin-like surface protein, putative	182	1e-05	0	1e-05	1e-05	1	0.5
LmxM.33.1725.1	Amastin (Hypothetical)	140	1e-05	0	1e-05	1e-05	1	0.5
LmxM.33.1830b.1	Tuzin (Hypothetical)	133	1e-05	0	1e-05	1e-05	1	0.5
LmxM.33.1920.1	Amastin-like surface protein, putative	130	1e-05	0	1e-05	1e-05	1	0.5
LmxM.33.1920a.1	Amastin-like surface protein, putative	191	1e-05	0	1e-05	1e-05	1	0.5
LmxM.33.1920b.1	Amastin-like surface protein, putative	191	1e-05	0	1e-05	1e-05	1	0.5
LmxM.33.1920c.1	Amastin-like surface protein, putative (fragment)	187	1e-05	0	1e-05	1e-05	1	0.5
LmxM.33.1920d.1	Amastin-like surface protein, putative	191	1e-05	0	1e-05	1e-05	1	0.5
LmxM.33.1920e.1	Amastin-like surface protein, putative	191	1e-05	0	1e-05	1e-05	1	0.5
LmxM.33_1069418.1	None	43	307.708	0	543.266	65.9128	1.76552	0.000175933
LmxM.33_1079295.1	None	50	316.246	0	347.986	31.9015	1.10037	0.159881
LmxM.33_1080847.1	None	44	182.887	0	283.613	50.1073	1.55075	0.0222055
LmxM.33_1087628.1	None	35	509.682	0	649.22	30.0433	1.27377	1.70406e-06
LmxM.33_1089101.1	None	37	364.512	0	531.233	103.508	1.45738	0.0536224
LmxM.33_1091802.1	None	240	443.483	0	661.549	55.3599	1.49171	4.09031e-05
LmxM.33_1093342.1	None	35	234.101	0	484.071	88.2214	2.06779	0.00230248
LmxM.33_1117428.1	None	46	449.753	0	507.314	26.362	1.12798	0.0145005
LmxM.33_1134697.1	None	48	532.828	0	751.167	64.6511	1.40978	0.000366146
LmxM.33_114639.1	None	102	356.9	0	422.569	57.5404	1.184	0.126882
LmxM.33_1148776.1	None	31	219.016	0	339.214	38.2138	1.54881	0.000829212
LmxM.33_1199752.1	None	58	5.97907	0	9.52161	1.08626	1.59249	0.00055469
LmxM.33_1259009.1	None	140	217.099	0	281.088	9.82688	1.29475	3.71687e-11
LmxM.33_1264686.1	None	71	320.934	0	340.759	39.4449	1.06177	0.30762
LmxM.33_1311418.1	None	53	421.623	0	625.847	57.295	1.48438	0.000182322
LmxM.33_1375845.1	None	50	152.936	0	153.113	11.2207	1.00116	0.493688
LmxM.33_1394122.1	None	68	418.368	0	511.652	42.4471	1.22297	0.0139864
LmxM.33_1483084.1	None	81	193.273	0	204.952	14.8358	1.06043	0.215582
LmxM.33_14927.1	None	84	253.512	0	334.827	25.2796	1.32075	0.000648589
LmxM.33_1495519.1	None	33	199.947	0	267.894	14.3448	1.33983	1.08603e-06
LmxM.33_1507664.1	None	30	298.925	0	398.121	70.5832	1.33184	0.0799557
LmxM.33_1587220.1	None	34	248.507	0	240.45	34.2342	0.967581	0.406977
LmxM.33_1637722.1	None	27	717.545	0	804.246	74.3302	1.12083	0.121719
LmxM.33_166918.1	None	107	311.143	0	449.278	68.6285	1.44396	0.0220684
LmxM.33_184244.1	None	225	284.125	0	452.849	66.8068	1.59384	0.0057758
LmxM.33_189011.1	None	102	209.365	0	202.715	24.5958	0.968234	0.393427
LmxM.33_196049.1	None	136	337.8	0	373.184	52.4727	1.10475	0.250052
LmxM.33_212199.1	None	26	280.789	0	422.625	97.777	1.50513	0.0734446
LmxM.33_222987.1	None	53	301.395	0	368.818	49.7351	1.2237	0.0876075
LmxM.33_249074.1	None	46	305.588	0	445.384	27.9875	1.45747	2.94271e-07
LmxM.33_26595.1	None	63	821.419	0	651.495	95	0.793134	0.0368339
LmxM.33_320663.1	None	66	111.35	0	128.403	12.0186	1.15316	0.0779562
LmxM.33_354124.1	None	66	620.237	0	524.924	49.2556	0.846329	0.0264913
LmxM.33_372298.1	None	31	218.072	0	261.848	18.2099	1.20074	0.0081087
LmxM.33_393782.1	None	27	227.555	0	286.652	13.2042	1.25971	3.8084e-06
LmxM.33_397909.1	None	27	168.932	0	264.735	100.335	1.56711	0.169831
LmxM.33_445092.1	None	29	596.778	0	599.885	65.1352	1.00521	0.480977
LmxM.33_449797.1	None	114	182.684	0	273.506	17.2765	1.49716	7.32048e-08
LmxM.33_462751.1	None	58	195.89	0	198.776	13.4621	1.01473	0.415143
LmxM.33_463417.1	None	45	191.082	0	128.35	20.1949	0.671701	0.000947095
LmxM.33_470078.1	None	131	307.721	0	357.66	4.09496	1.16229	1.6466e-34
LmxM.33_497824.1	None	178	1195.33	0	685.51	85.1563	0.573492	1.0699e-09
LmxM.33_53409.1	None	43	306.434	0	256.567	32.1836	0.837267	0.060636
LmxM.33_626859.1	None	99	337.452	0	478.848	13.5377	1.41901	7.75681e-26
LmxM.33_651894.1	None	31	242.577	0	371.319	28.5735	1.53073	3.30874e-06
LmxM.33_694644.1	None	26	233.676	0	285.653	8.52746	1.22243	5.46448e-10
LmxM.33_718695.1	None	31	305.857	0	475.057	80.152	1.5532	0.0173863
LmxM.33_733280.1	None	317	225.169	0	260.834	6.58084	1.15839	2.98841e-08
LmxM.33_794925.1	None	141	337.68	0	390.412	27.3443	1.15616	0.0268984
LmxM.33_800511.1	None	76	324.195	0	436.507	50.0674	1.34644	0.0124411
LmxM.33_88533.1	None	38	425.237	0	481.217	43.6191	1.13164	0.0996795
LmxM.33_958610.1	None	30	752.317	0	1050.38	158.586	1.39619	0.0300884
LmxM.33_997379.1	None	39	384.113	0	341.071	79.0061	0.887945	0.292948
LmxM.34.0030.1	Pyruvate kinase, putative	498	1e-05	0	41.4821	11.1481	4.14821e+06	9.92169e-05
LmxM.34.0400a.1	Hypothetical protein	264	1e-05	0	1e-05	1e-05	1	0.5
LmxM.34.0400b.1	Hypothetical protein	264	1e-05	0	1e-05	1e-05	1	0.5
LmxM.34_1025013.1	None	52	338.477	0	296.397	48.9039	0.875676	0.194762
LmxM.34_10272.1	None	234	369.549	0	469.442	91.8654	1.27031	0.138433
LmxM.34_103118.1	None	307	114.862	0	126.313	11.3021	1.09969	0.155506
LmxM.34_1046661.1	None	69	176.794	0	234.1	40.1205	1.32414	0.0765949
LmxM.34_1048422.1	None	166	312.953	0	791.809	77.0211	2.53013	2.53034e-10
LmxM.34_1057821.1	None	94	215.47	0	247.544	12.5593	1.14886	0.00532713
LmxM.34_1130968.1	None	64	430.894	0	500.107	51.9631	1.16063	0.0914343
LmxM.34_1142057.1	None	47	457.995	0	358.724	62.2881	0.783249	0.0554972
LmxM.34_1155140.1	None	101	682.335	0	839.664	25.4642	1.23058	3.23673e-10
LmxM.34_1166406.1	None	61	187.171	0	333.985	17.4626	1.78439	2.09683e-17
LmxM.34_1168811.1	None	77	231.965	0	390.068	12.9274	1.68158	1.07407e-34
LmxM.34_1175254.1	None	97	623.513	0	828.331	72.0324	1.32849	0.00223158
LmxM.34_1177081.1	None	97	369.426	0	478.731	35.1013	1.29588	0.000922946
LmxM.34_1206347.1	None	268	359.655	0	472.983	29.7431	1.3151	6.94154e-05
LmxM.34_1244632.1	None	30	34.7787	0	53.5584	3.97098	1.53998	1.12679e-06
LmxM.34_127797.1	None	323	156.331	0	194.665	3.60387	1.24521	1.00283e-26
LmxM.34_1289997.1	None	77	587.29	0	446.646	73.214	0.76052	0.0273659
LmxM.34_1319305.1	None	90	42.5189	0	79.1792	5.54709	1.86221	1.93559e-11
LmxM.34_1333909.1	None	49	668.31	0	738.333	75.1272	1.10478	0.175651
LmxM.34_1391494.1	None	31	1775.52	0	1507.03	166.238	0.848778	0.0531397
LmxM.34_1425308.1	None	45	151.912	0	138.355	14.7289	0.910757	0.178672
LmxM.34_1467398.1	None	35	564.883	0	690.532	87.7212	1.22243	0.0760205
LmxM.34_1567697.1	None	57	1215.01	0	1900.13	195.111	1.56387	0.000222868
LmxM.34_1569552.1	None	55	28.9884	0	55.1858	12.2354	1.90372	0.0161321
LmxM.34_1571922.1	None	135	97.1065	0	214.241	70.1549	2.20625	0.0474942
LmxM.34_1603515.1	None	98	228.998	0	282.924	12.3687	1.23549	6.50756e-06
LmxM.34_16169.1	None	29	27.8496	0	96.3663	15.735	3.46024	6.67138e-06
LmxM.34_1685616.1	None	133	308.763	0	383.552	56.8056	1.24222	0.0939882
LmxM.34_1716908.1	None	26	290.263	0	421.181	44.3984	1.45103	0.00159547
LmxM.34_1792304.1	None	29	445.366	0	457.866	64.4576	1.02807	0.423115
LmxM.34_1814992.1	None	104	861.775	0	695.175	37.5846	0.806678	4.65363e-06
LmxM.34_1819927.1	None	105	339.53	0	421.009	37.181	1.23998	0.0142109
LmxM.34_1862377.1	None	48	1e-05	0	1e-05	1e-05	1	0.5
LmxM.34_1884153.1	None	36	573.697	0	624.926	68.325	1.0893	0.226691
LmxM.34_1892610.1	None	29	261.608	0	335.048	16.9398	1.28072	7.27646e-06
LmxM.34_1911927.1	None	69	133.569	0	220.757	21.717	1.65276	2.97571e-05
LmxM.34_1914652.1	None	60	519.126	0	620.263	43.0406	1.19482	0.0093918
LmxM.34_1915492.1	None	86	302.446	0	385.933	23.9557	1.27604	0.000246025
LmxM.34_1937045.1	None	114	347.249	0	370.396	22.5952	1.06666	0.152817
LmxM.34_298517.1	None	27	183.102	0	303.265	60.2621	1.65626	0.0230754
LmxM.34_308680.1	None	28	418.409	0	520.119	73.9234	1.24309	0.0844299
LmxM.34_3476.1	None	207	920.093	0	790.933	109.619	0.859623	0.119347
LmxM.34_434094.1	None	26	659.246	0	755.423	78.4127	1.14589	0.109997
LmxM.34_439015.1	None	36	298.019	0	357.171	22.7956	1.19848	0.0047309
LmxM.34_445567.1	None	76	217.011	0	308.846	16.7257	1.42318	2.00207e-08
LmxM.34_458644.1	None	29	445.861	0	718.98	93.2616	1.61256	0.00170287
LmxM.34_473668.1	None	185	429.417	0	386.598	77.2926	0.900286	0.289796
LmxM.34_487194.1	None	38	517.306	0	604.469	7.98316	1.16849	4.7117e-28
LmxM.34_514242.1	None	25	1388.31	0	1045.27	111.974	0.75291	0.00109361
LmxM.34_564584.1	None	26	570.618	0	716.991	25.5509	1.25652	5.0606e-09
LmxM.34_573502.1	None	25	442.4	0	612.025	37.8499	1.38342	3.70603e-06
LmxM.34_579671.1	None	44	208.246	0	310.167	80.3469	1.48942	0.102308
LmxM.34_778078.1	None	80	335.19	0	462.299	47.5237	1.37922	0.00374032
LmxM.34_874107.1	None	44	226.93	0	284.035	31.4359	1.25164	0.0346439
LmxM.34_917984.1	None	78	712.857	0	907.629	85.7358	1.27323	0.0115501
LmxM.34_933669.1	None	44	353.461	0	524.427	45.7569	1.48369	9.33324e-05
LmxM.34_94297.1	None	44	1427.64	0	1340.42	333.3	0.938906	0.396782
LmxM.36.2860.1	40S ribosomal protein S24e	137	1e-05	0	1e-05	1e-05	1	0.5
LmxM.36.2870.1	40S ribosomal protein S24e	137	1e-05	0	1e-05	1e-05	1	0.5

## Sheet: Mapped and >20 reads P-IW
Gene ID	Name	Protein length	mean RPKM (Parental)	std RPKM (Parental)	mean RPKM (Mutant)	std RPKM (Mutant)	RPKM Ratio	p value
LmxM.34.0540e.1	Hypothetical protein (fragment)	912	0.175758	0	0.951312	0.397697	5.41263	0.0255812
LmxM.34.0540c.1	Hypothetical protein	859	0.186589	0	0.377703	0.32459	2.02425	0.278003
LmxM.19.1640.1	Hypothetical protein, unknown function	748	0.214146	0	0.943385	0.385545	4.40533	0.0292823
LmxM.17.0086.1	Elongation factor 1-alpha	133	0.225586	0	0.15163	0.26263	0.672159	0.389126
LmxM.15.0440b.1	Hypothetical protein	656	0.244242	0	0.743735	0.244144	3.04508	0.0203833
LmxM.25.2440.1	Tagatose-6-phosphate kinase-like protein	314	0.25444	0	1.0316	0.509401	4.05439	0.063551
LmxM.17.0081.1	Elongation factor 1-alpha	449	0.267	0	1e-05	1e-05	3.74532e-05	1e-05
LmxM.34.0540d.1	Hypothetical protein	1043	0.537964	0	1.48212	0.779746	2.75505	0.112976
LmxM.34.0540.1	Hypothetical protein	761	0.948054	0	6.35058	0.618254	6.69855	1.18253e-18
LmxM.12.0891.1	Surface antigen protein 2, putative	391	1.02717	0	73.823	8.18649	71.8702	2.99576e-19
LmxM.34.0520.1	Hypothetical protein	1449	1.162	0	3.89543	0.795534	3.35235	0.000295218
LmxM.08.1070partial.1	Cathepsin (Hypothetical)	375	1.28032	0	0.433605	0.00311207	0.338669	1e-05
LmxM.34.0540b.1	Hypothetical protein	875	1.28227	0	3.31593	0.763125	2.58598	0.00385048
LmxM.34.0520a.1	Hypothetical protein	743	1.29293	0	1.49459	0.343334	1.15597	0.278479
LmxM.34.0500a.1	Hypothetical protein	3959	1.43853	0	4.74522	0.621167	3.29866	5.09378e-08
LmxM.16.0131.1	Hypothetical protein, unknown function	208	1.45409	0	1.74187	0.513029	1.19791	0.287418
LmxM.15.0440a.1	Hypothetical protein	842	1.90352	0	3.73871	0.555929	1.9641	0.000481492
LmxM.14.0730a.1	Hypothetical protein	249	1.9256	0	8.92476	2.69897	4.63479	0.00475347
LmxM.34.0540a.1	Hypothetical protein (pseudogene) (fragment)	1136	1.97527	0	4.97321	1.20735	2.51774	0.00651273
LmxM.26.0075.1	Hypothetical protein, conserved	235	2.26222	0	1.37536	0.820714	0.60797	0.139939
LmxM.08.1030a.1	Cathepsin (Hypothetical)	533	2.404	0	11.1008	1.7597	4.61766	3.86187e-07
LmxM.08.1040.1	Cathepsin (Hypothetical)	503	2.54709	0	12.1863	0.560332	4.78439	1.26798e-66
LmxM.26.2170.1	Cornifin (SPRR) family, putative	3807	3.32101	0	3.67278	1.16942	1.10592	0.381782
LmxM.08.1171.1	Hypothetical protein	443	3.87512	0	3.15227	0.616805	0.813464	0.120614
LmxM.36.4250.1	Serine/threonine kinase, putative	807	3.97195	0	6.86687	1.70626	1.72884	0.0448824
LmxM.28.3030partial.1	Hypothetical protein	563	4.12548	0	1.15849	0.506442	0.280814	2.33543e-09
LmxM.09.0690.1	Hypothetical protein, conserved	306	4.44289	0	6.47743	3.51149	1.45793	0.281162
LmxM.08.1030.1	Cathepsin (Hypothetical)	236	4.73953	0	33.9721	8.13839	7.16783	0.000164113
LmxM.30.0460c.1	Hypothetical protein	708	4.7529	0	7.89774	1.06615	1.66167	0.00159035
LmxM.36.0730.1	Hypothetical protein, conserved	511	4.98275	0	7.05124	0.367362	1.41513	8.97559e-09
LmxM.08_29.1360.1	RNA binding protein, putative	665	5.25181	0	13.5357	1.72926	2.57734	8.32138e-07
LmxM.26.1780.1	Hypothetical protein, unknown function	60	5.26121	0	0.896777	1.55326	0.170451	0.00247826
LmxM.21.0015.1	Histone H4	107	5.65614	0	11.283	1.16528	1.99482	6.8696e-07
LmxM.17.0083.1	Elongation factor 1-alpha	207	6.46657	0	6.81156	0.375186	1.05335	0.178914
LmxM.30.0450i.1	Amastin (Hypothetical)	195	6.95902	0	129.613	27.6225	18.6252	4.49054e-06
LmxM.21.0915.1	Histone H2A	179	7.13186	0	10.6996	5.01185	1.50026	0.238272
LmxM.19.0490.1	Hypothetical protein, conserved	287	7.52188	0	5.93773	1.81913	0.789394	0.191924
LmxM.33.1610.1	Tuzin-like protein	414	7.54001	0	25.4127	3.1175	3.37038	4.93329e-09
LmxM.12.0470.1	Hypothetical protein, unknown function	741	7.78814	0	8.68057	1.68516	1.11459	0.298203
LmxM.22.1690c.1	Hypothetical protein	653	7.97427	0	18.569	0.850695	2.32861	6.63733e-36
LmxM.08_29.1350.1	RNA binding protein, putative	924	8.24019	0	12.6031	1.16391	1.52947	8.89468e-05
LmxM.22.0015.1	Hypothetical protein (pseudogene)	123	8.41157	0	10.5153	0.582305	1.2501	0.000151476
LmxM.34.0520b.1	Hypothetical protein (pseudogene) (fragment)	6321	8.82035	0	24.4834	3.33255	2.77579	1.30067e-06
LmxM.30.0460d.1	Hypothetical protein	581	8.82292	0	21.8559	3.08993	2.47717	1.23303e-05
LmxM.22.1690b.1	Hypothetical protein	324	9.39077	0	23.6758	3.74039	2.52118	6.69613e-05
LmxM.30.1340.1	Cold-shock' DNA-binding domain containing protein, putative	529	9.47669	0	12.9552	1.07867	1.36706	0.000630243
LmxM.34.0500.1	Proteophosphoglycan ppg3, putative	1215	9.56465	0	20.2465	1.63602	2.1168	3.30744e-11
LmxM.36.6780.1	Nuclear lim interactor-interacting factor, putative	292	9.5842	0	14.932	0.624758	1.55798	5.65216e-18
LmxM.18.1350.1	Hypothetical protein, conserved	593	9.58465	0	14.9781	1.62774	1.56272	0.00046072
LmxM.08.1040c.1	Cathepsin (Hypothetical)	331	9.66668	0	39.8683	13.1682	4.1243	0.0109086
LmxM.14.0470.1	UDP-glucoronosyl and UDP-glucosyl transferase, putative	653	10.1825	0	12.9858	4.85677	1.27531	0.281903
LmxM.33.1810.1	Tuzin-like protein	414	10.6333	0	25.9443	7.91147	2.4399	0.0264779
LmxM.12.0890.1	Surface antigen protein 2, putative	338	10.8953	0	15.2925	3.85573	1.40359	0.127052
LmxM.34.3330a.1	Hypothetical protein	362	11.2725	0	24.9728	5.88486	2.21538	0.00995423
LmxM.16.1460a.1	Flagellar attachment zone protein, putative (fragment)	693	11.6766	0	14.2185	1.51982	1.21769	0.0472135
LmxM.30.0460f.1	Hypothetical protein	107	11.8864	0	29.6952	1.9224	2.49824	9.86462e-21
LmxM.30.1450partial.1	Amastin (Hypothetical)	119	12.035	0	36.7027	6.933	3.04966	0.000186837
LmxM.14.1100partial.1	Flagellar attachment zone protein, putative (fragment)	954	12.2661	0	15.1501	5.07311	1.23512	0.284851
LmxM.08_29.0250.1	Oxidase-like protein	319	12.3145	0	20.922	2.68904	1.69897	0.000684849
LmxM.32.1760.1	OTT_1508-like deaminase, putative	271	12.389	0	13.5921	4.88598	1.09711	0.40275
LmxM.33.1890.1	Tuzin-like protein	281	12.7881	0	31.7878	6.1901	2.48573	0.00107256
LmxM.17.0190partial.1	Hypothetical protein	861	13.1139	0	16.2244	2.38068	1.23719	0.0956827
LmxM.27.0500.1	Cysteine peptidase, Clan CA, family C2, putative	5805	13.3993	0	18.6307	1.94125	1.39042	0.00352102
LmxM.15.0440.1	Tb-292 membrane associated protein-like protein	1186	14.5966	0	14.2589	0.319049	0.97687	0.144984
LmxM.14.1100.1	Kinesin K39, putative	4941	15.5341	0	27.1781	3.26136	1.74958	0.00017829
LmxM.11.0475.1	Hypothetical protein	490	15.6761	0	41.5878	0.75918	2.65294	1.27416e-255
LmxM.14.1311.1	Hypothetical protein, conserved	363	15.9825	0	15.1025	1.31074	0.944939	0.250987
LmxM.36.4550.1	Related to elongation factor-2 kinase efk-1b isoform-like protein	861	16.2887	0	33.9231	3.08414	2.08262	5.39667e-09
LmxM.33.1820.1	Amastin-like surface protein, putative	194	16.8696	0	48.4955	8.0156	2.87473	3.98101e-05
LmxM.27.0490.1	Calpain-like cysteine peptidase, putative	2354	16.9123	0	27.2233	0.315642	1.60967	2.3224e-234
LmxM.32.3070partial.1	Hypothetical protein	897	17.0779	0	18.5644	0.567067	1.08704	0.00437966
LmxM.16.1111.1	Polyketide cyclase / dehydrase and lipid transport, putative	229	17.5445	0	15.9825	1.57449	0.910972	0.160589
LmxM.30.1330.1	Hypothetical protein, unknown function	1916	17.8941	0	32.7546	4.36889	1.83047	0.000335156
LmxM.29.2090.1	Alcohol dehydrogenase, putative	407	18.1135	0	66.7994	32.4238	3.68783	0.0666068
LmxM.14.0390.1	Hypothetical protein, conserved	310	18.3292	0	35.2824	2.32855	1.92493	1.66193e-13
LmxM.22.0750.1	Hypothetical protein, conserved	1151	18.9099	0	19.8816	0.982217	1.05139	0.161262
LmxM.20.1370a.1	Hypothetical protein	345	19.4599	0	23.1815	7.96081	1.19125	0.320073
LmxM.13.0700.1	Kinesin, putative	1418	19.5959	0	26.6142	2.78133	1.35815	0.00581202
LmxM.34.4450.1	Hypothetical protein, conserved	267	19.7441	0	26.218	3.55917	1.32789	0.0344606
LmxM.23.0720.1	RNA recognition motif. (a.k.a. RRM, RBD, or RNP domain), putative	604	19.8164	0	19.4292	2.92998	0.980458	0.447426
LmxM.12.0500.1	Hypothetical protein, unknown function	1002	20.1176	0	23.0627	1.75395	1.1464	0.046563
LmxM.24.1650.1	Hypothetical protein, conserved	532	20.7265	0	21.2451	3.20289	1.02502	0.435681
LmxM.34.2610.1	Hypothetical protein, unknown function	326	20.9642	0	42.2602	11.4471	2.01582	0.0314153
LmxM.19.1351.1	Phosphatidic acid phosphatase protein-like protein	330	22.1441	0	25.4427	5.44535	1.14896	0.272335
LmxM.05.1070a.1	Hypothetical protein	611	22.4182	0	25.0856	2.29991	1.11899	0.123065
LmxM.16.1010partial.1	Hypothetical protein	934	22.9116	0	18.0939	3.83226	0.789726	0.104351
LmxM.36.4890.1	Hypothetical protein, conserved	313	23.0483	0	48.1134	26.8139	2.0875	0.174951
LmxM.22.1690a.1	Hypothetical protein	1427	23.6543	0	41.9806	5.30167	1.77476	0.000273406
LmxM.24.1570.1	RNA recognition motif. (a.k.a. RRM, RBD, or RNP domain)/RNA recognition motif (a.k.a. RRM, RBD, or RNP domain), putative	696	23.9434	0	26.5249	4.40008	1.10782	0.278707
LmxM.20.1175.1	Hypothetical protein	423	24.7424	0	37.6574	0.881935	1.52198	7.36442e-49
LmxM.33.2040.1	Hypothetical protein, unknown function	436	25.1594	0	22.2448	2.38364	0.884153	0.110707
LmxM.08_29.1390.1	RNA binding protein, putative	780	25.5036	0	36.0657	6.94092	1.41414	0.0640418
LmxM.36.4540.1	Elongation factor-2 kinase-like protein	369	25.588	0	33.6915	5.0259	1.31669	0.0534422
LmxM.23.0730.1	RNA-binding protein, putative	599	25.9792	0	32.3006	0.98942	1.24332	8.35232e-11
LmxM.11.1060.1	Hypothetical protein	1288	26.0183	0	35.8292	3.143	1.37708	0.00089961
LmxM.24.1850.1	Hypothetical predicted multi-pass transmembrane protein	411	26.6704	0	26.861	2.11049	1.00715	0.464015
LmxM.36.5480.1	Hypothetical protein, conserved	663	27.1319	0	42.6646	0.194896	1.57249	1e-05
LmxM.08_29.1370.1	RNA binding protein, putative	1546	27.7329	0	31.2312	0.859479	1.12614	2.34761e-05
LmxM.27.0900.1	Protein of unknown function (DUF778), putative	195	27.9948	0	44.8067	18.2848	1.60054	0.178932
LmxM.18.0170.1	RNA recognition motif. (a.k.a. RRM, RBD, or RNP domain), putative	347	28.3055	0	42.975	6.82663	1.51826	0.0158224
LmxM.14.1110.1	Kinesin K39, putative	2307	28.958	0	24.2719	5.98223	0.838174	0.216711
LmxM.30.0460e.1	Hypothetical protein	708	28.97	0	60.1357	11.2746	2.07579	0.00285281
LmxM.12.0480.1	Hypothetical protein, unknown function	607	28.9904	0	33.0728	4.07495	1.14082	0.158214
LmxM.33.2740.1	Hypothetical protein, unknown function	282	29.0816	0	33.0588	3.21085	1.13676	0.107733
LmxM.19.1690.1	Hypothetical protein	135	29.4021	0	60.9778	8.69272	2.07393	0.000140383
LmxM.28.2690.1	Hypothetical protein, conserved	374	30.0646	0	47.6212	12.7239	1.58396	0.0838227
LmxM.22.1260.1	Hypothetical protein, conserved	1085	30.2075	0	30.8962	4.50808	1.0228	0.439295
LmxM.30.0210.1	Hypothetical protein, conserved	522	30.6041	0	29.1333	1.75162	0.951944	0.200557
LmxM.24.0510.1	Hypothetical protein, conserved	776	30.9242	0	44.4925	4.51214	1.43876	0.00131889
LmxM.22.0100.1	Hypothetical protein, conserved	243	30.9388	0	54.0486	4.27354	1.74695	3.19276e-08
LmxM.23.1640.1	Galactose oxidase, central domain containing protein, putative	3312	31.343	0	45.8526	8.11438	1.46293	0.0368778
LmxM.34.5000.1	PSP1 C-terminal conserved region, putative	280	31.8349	0	43.4494	4.43328	1.36484	0.00439845
LmxM.30.1460.1	Hypothetical protein	303	31.935	0	46.6819	6.33979	1.46178	0.0100069
LmxM.29.1850.1	Phosphatidylinositol kinase, putative	1373	32.1234	0	40.4118	3.11589	1.25801	0.00390684
LmxM.33.1590.1	Tuzin-like protein	609	32.2249	0	70.3559	4.98306	2.18328	9.88451e-15
LmxM.30.2720.1	Regulator of chromosome condensation (RCC1) repeat, putative	535	32.3578	0	57.4811	8.17053	1.77642	0.00105296
LmxM.30.1520.1	Hypothetical protein, conserved	954	32.3984	0	43.3645	4.2519	1.33848	0.00495287
LmxM.32.0430.1	Hypothetical protein, conserved	1046	32.4142	0	39.6995	4.19317	1.22476	0.0411569
LmxM.30.0460b.1	Hypothetical protein	508	32.4717	0	74.5053	19.0712	2.29447	0.0137608
LmxM.31.1550.1	PSP1 C-terminal conserved region, putative	442	32.6408	0	71.533	7.07263	2.19152	1.90997e-08
LmxM.26.2050.1	Hypothetical protein, conserved	895	32.9837	0	37.2287	7.78317	1.1287	0.292738
LmxM.08_29.1340.1	RNA-binding protein, putative	638	33.2194	0	46.2324	3.82427	1.39173	0.000333578
LmxM.36.2780.1	Hypothetical protein, conserved	493	33.5111	0	67.9228	1.77092	2.02687	2.08962e-84
LmxM.30.1030.1	Hypothetical protein, conserved	905	33.829	0	41.4799	4.69637	1.22616	0.0516455
LmxM.36.0910.1	Mitogen-activated protein kinase-like protein	1563	33.829	0	33.2329	4.07195	0.982377	0.441801
LmxM.18.0190.1	RNA recognition motif. (a.k.a. RRM, RBD, or RNP domain), putative	342	34.3395	0	43.2152	1.15998	1.25847	9.92063e-15
LmxM.32.3010.1	Hypothetical protein, conserved	1041	34.4188	0	46.1183	2.45072	1.33992	9.03341e-07
LmxM.20.0705.1	Conserved protein, unknown function	1636	34.7554	0	52.9283	6.20923	1.52288	0.00171264
LmxM.27.1740.1	Hypothetical protein, unknown function	289	34.8156	0	48.6369	20.2751	1.39699	0.247718
LmxM.18.0050.1	Hypothetical protein, conserved	974	34.8678	0	44.7063	4.9439	1.28217	0.0232935
LmxM.34.1830a.1	Tuzin-like protein	414	35.1867	0	87.5782	9.59347	2.48896	2.36518e-08
LmxM.08_29.2150.1	Cdc2-related kinase 10, putative	577	35.1972	0	34.6769	6.01154	0.985216	0.465511
LmxM.32.2290.1	Protein kinase, putative	1980	36.0248	0	40.7743	1.4459	1.13184	0.000510309
LmxM.33.0020.1	Hypothetical protein, unknown function	422	36.2376	0	75.7945	7.09298	2.0916	1.22419e-08
LmxM.29.2190.1	RNA-binding protein, putative	503	36.7063	0	52.2718	6.78163	1.42406	0.0108595
LmxM.36.4220.1	Hypothetical protein, conserved	582	36.7878	0	71.6845	14.7804	1.94859	0.00911263
LmxM.32.1460partial.1	RNA recognition motif. (a.k.a. RRM, RBD, or RNP domain), putative	173	36.8856	0	59.9151	8.31889	1.62435	0.00281717
LmxM.18.0590.1	RNA binding protein, putative	420	37.2017	0	34.9508	2.05265	0.939496	0.136418
LmxM.36.0740.1	Hypothetical protein, conserved	540	37.2303	0	42.4927	1.39374	1.14135	7.97734e-05
LmxM.31.1880.1	3'-5' exonuclease, putative	750	37.3459	0	61.055	2.66528	1.63485	2.90649e-19
LmxM.02.0200partial.1	Hypothetical protein	286	37.4609	0	1e-05	1e-05	2.66945e-07	1e-05
LmxM.30.0220.1	Hypothetical protein, conserved	207	37.6186	0	42.9979	10.9813	1.143	0.312117
LmxM.29.3430.1	Protein mkt1, putative	799	37.7492	0	21.0205	3.34626	0.556845	2.87778e-07
LmxM.19.0370.1	Hypothetical protein, conserved	1143	38.0904	0	36.9562	2.30209	0.970223	0.311118
LmxM.08.1060.1	Cathepsin L-like protease, putative	366	38.3108	0	101.45	20.8793	2.64808	0.00124723
LmxM.30.1980.1	Hypothetical protein, unknown function	47	39.061	0	40.047	3.35793	1.02524	0.384519
LmxM.30.1630.1	3-ketoacyl-CoA thiolase-like protein, putative	399	39.5672	0	49.2794	13.1896	1.24546	0.230758
LmxM.34.2290.1	Hypothetical protein, conserved	1513	39.8778	0	40.8086	4.74571	1.02334	0.422254
LmxM.20.0830.1	Phosphopantetheinyl transferase-like protein	273	40.5012	0	67.5626	6.65826	1.66816	2.40845e-05
LmxM.22.0720.1	50S ribosome-binding GTPase, putative	1134	41.7728	0	50.1781	3.41083	1.20121	0.00686427
LmxM.23.1560.1	Hypothetical protein, conserved	339	41.988	0	54.3648	2.82212	1.29477	5.7825e-06
LmxM.11.1070.1	Hypothetical protein	491	42.196	0	59.2374	5.0549	1.40386	0.00037413
LmxM.24.0600.1	Ribosome 60S biogenesis N-terminal, putative	1774	42.3985	0	48.1725	6.97167	1.13618	0.203776
LmxM.31.0980.1	Hypothetical protein, conserved	558	42.4182	0	57.1636	7.05605	1.34762	0.0183198
LmxM.12.0490.1	Hypothetical protein, unknown function	318	42.8441	0	59.0161	4.0951	1.37746	3.92197e-05
LmxM.12.0870partial.1	Surface antigen protein 2, putative	282	43.4648	0	62.143	9.09626	1.42973	0.0200171
LmxM.21.0885.1	Mis-match repair protein, putative	1559	44.1225	0	51.7433	2.52168	1.17272	0.00125509
LmxM.23.1500.1	Hypothetical protein, conserved	468	44.2755	0	63.5434	3.10113	1.43518	2.59633e-10
LmxM.31.3431.1	Uncharacterised protein family UPF0564, putative	1571	44.3228	0	49.5997	3.59562	1.11906	0.0711087
LmxM.07.0180.1	Hypothetical protein, unknown function	2103	44.7888	0	69.5495	4.24391	1.55283	2.69912e-09
LmxM.30.2160.1	Hypothetical protein, unknown function	841	44.9573	0	80.6413	16.0472	1.79373	0.0130848
LmxM.34.2250.1	Hypothetical protein, conserved	2933	45.005	0	58.0238	4.53862	1.28927	0.00206249
LmxM.18.0710.1	Hypothetical protein, unknown function	1676	45.0134	0	65.442	2.7781	1.45383	9.65882e-14
LmxM.31.1590.1	Helicase-like protein	937	45.1992	0	65.3254	1.93702	1.44528	1.37284e-25
LmxM.32.2585.1	Hypothetical protein, conserved	570	45.3493	0	63.439	4.47087	1.3989	2.60365e-05
LmxM.08_29.1410.1	Hypothetical protein, unknown function	1198	45.5174	0	57.8986	7.56524	1.27201	0.0508572
LmxM.30.1350.1	Hypothetical protein, unknown function	537	45.5465	0	48.6965	7.88852	1.06916	0.34483
LmxM.20.0820.1	Hypothetical protein, conserved	336	46.0708	0	90.9893	12.4168	1.97499	0.000148688
LmxM.08_29.1710.1	MutS-like protein	1096	46.1383	0	63.724	3.47166	1.38115	2.0365e-07
LmxM.20.0690.1	Hypothetical protein, conserved	1336	46.1875	0	66.9917	7.28041	1.45043	0.00213456
LmxM.14.1290.1	Hypothetical protein, conserved	801	46.3802	0	54.9999	5.73071	1.18585	0.0662756
LmxM.23.1155.1	Hypothetical protein, unknown function	466	46.3818	0	165.127	33.5	3.56017	0.000196579
LmxM.14.1120.1	Kinesin K39, putative	2663	46.5052	0	48.252	3.65968	1.03756	0.316571
LmxM.36.4320.1	Hypothetical protein, conserved	2201	46.8078	0	66.4819	3.93812	1.42032	2.92951e-07
LmxM.22.0692.1	A2 protein	889	46.8263	0	40.2835	7.19844	0.860274	0.181694
LmxM.11.1040.1	Hypothetical protein, conserved	922	46.8923	0	58.7473	4.02356	1.25281	0.00160748
LmxM.13.1410.1	Hypothetical protein, unknown function	1250	46.9733	0	64.4568	5.14895	1.3722	0.000342456
LmxM.21.0520.1	Nucleoporin NUP41	447	47.2306	0	78.1014	14.416	1.65362	0.0161198
LmxM.02.0030.1	Hypothetical protein	103	47.645	0	71.801	9.27844	1.507	0.00461448
LmxM.36.2560.1	Hypothetical protein, conserved	926	47.6864	0	78.7678	3.09831	1.65179	5.52944e-24
LmxM.29.1300.1	SNF2 family N-terminal domain/Helicase conserved C-terminal domain containing protein, putative	1482	47.9304	0	65.2349	1.50338	1.36103	5.84437e-31
LmxM.33.2640.1	Hypothetical protein, unknown function	1444	48.2406	0	51.3771	5.1218	1.06502	0.27014
LmxM.25.2460.1	Phosphoglycan beta 1,3 galactosyltransferase 6	816	48.7966	0	96.4866	9.45575	1.97732	2.28556e-07
LmxM.24.0270.1	Protein phosphotase, putative	1382	49.1454	0	61.9574	4.14515	1.2607	0.000997964
LmxM.31.2460.1	Hypothetical protein, conserved	977	49.3924	0	67.0162	3.35326	1.35681	7.37313e-08
LmxM.32.2970.1	Hypothetical protein, unknown function	1533	49.639	0	55.3457	4.32544	1.11496	0.0935278
LmxM.08.0210.1	Hypothetical protein, unknown function	517	49.9567	0	63.1533	10.6012	1.26416	0.106597
LmxM.17.0235.1	Receptor-type adenylate cyclase b	1400	50.1415	0	95.1695	20.3852	1.89802	0.0135922
LmxM.20.0700.1	Conserved protein, unknown function	981	50.4114	0	76.9049	6.98278	1.52555	7.4085e-05
LmxM.21.0620a.1	Hypothetical protein	279	50.4324	0	53.2954	4.09054	1.05677	0.241996
LmxM.07.0280.1	HECT E3 ligase, putative	6213	50.7314	0	52.5948	1.82983	1.03673	0.154262
LmxM.33.2500.1	Protein phosphatase 2C-like protein	391	50.7558	0	43.5361	6.79434	0.857755	0.143978
LmxM.20.1040.1	Hypothetical protein, conserved	892	50.9032	0	69.1916	4.19174	1.35928	6.416e-06
LmxM.32.2900.1	Hypothetical protein, unknown function	2580	50.959	0	54.928	5.42907	1.07789	0.232367
LmxM.36.2940.1	Phosphatidylinositol 3- and 4-kinase, putative	4175	51.1844	0	53.0408	7.3068	1.03627	0.399724
LmxM.12.0910.1	Promastigote surface antigen protein PSA	696	51.2643	0	94.2538	35.9656	1.83858	0.115986
LmxM.33.1740.1	Amastin (Hypothetical)	343	51.3121	0	195.669	25.4286	3.81332	6.85486e-09
LmxM.15.0750.1	Hypothetical protein, unknown function	532	51.7728	0	87.1028	10.5679	1.6824	0.000414197
LmxM.29.2100.1	Hypothetical protein, conserved	635	52.3307	0	70.0981	7.61661	1.33952	0.00983156
LmxM.13.1570.1	Phosphoprotein phosphatase-like protein	588	52.3986	0	73.1647	3.80606	1.39631	2.43371e-08
LmxM.31.1400.1	ATP-dependent DNA DEAD/DEAH box helicase, putative	1692	52.4631	0	64.2638	4.74229	1.22493	0.00641582
LmxM.36.0660.1	Enriched in surface-labeled proteome protein 18	201	52.5807	0	91.1947	2.08965	1.73437	1.53387e-76
LmxM.14.1310.1	Hypothetical protein, conserved	363	52.7456	0	47.8184	5.48956	0.906586	0.184713
LmxM.08_29.1990.1	Hypothetical protein, conserved	536	52.8767	0	100.698	6.56553	1.90439	1.62445e-13
LmxM.25.2240.1	Hypothetical protein, conserved	559	52.9843	0	82.8477	7.00487	1.56363	1.00746e-05
LmxM.32.1960.1	Hypothetical protein, conserved	625	53.1093	0	66.4837	5.33084	1.25183	0.00605615
LmxM.07.0370.1	Zinc finger, C3HC4 type (RING finger), putative	919	53.2374	0	68.5611	6.32769	1.28784	0.00772442
LmxM.18.0670.1	Citrate synthase, putative	454	53.2664	0	58.3767	7.7767	1.09594	0.255549
LmxM.08_29.1335.1	Hypothetical protein	228	53.9561	0	92.5388	30.1444	1.71508	0.100285
LmxM.30.0452c.1	Amastin (Hypothetical)	211	54.1197	0	147.594	41.821	2.72717	0.0127054
LmxM.34.4220.1	Hypothetical protein, unknown function	593	54.36	0	58.8262	6.06123	1.08216	0.230606
LmxM.30.0850.1	Hypothetical protein	293	54.3679	0	101.476	7.3193	1.86646	6.12938e-11
LmxM.36.2290.1	Serine/threonine protein kinase, putative	481	54.5208	0	92.692	21.3919	1.70012	0.0371811
LmxM.27.0280.1	Hypothetical protein, unknown function	90	54.6645	0	50.1515	7.06218	0.917442	0.261399
LmxM.27.0960.1	Hypothetical protein, conserved	1431	55.0172	0	77.6462	4.05414	1.41131	1.19091e-08
LmxM.12.0370.1	Hypothetical protein, conserved	318	55.7895	0	88.7705	10.8473	1.59117	0.00118104
LmxM.32.2780.1	Concanavalin A-like lectin/glucanases superfamily/Beige/BEACH domain containing protein, putative	5074	55.8931	0	74.3115	1.7145	1.32953	3.20781e-27
LmxM.32.3000.1	Hypothetical protein, unknown function	1055	56.3212	0	78.2609	0.647381	1.38955	4.66578e-252
LmxM.34.2430.1	Hypothetical protein, conserved	781	56.5507	0	47.3476	4.3986	0.837258	0.0182061
LmxM.23.0420.1	Hypothetical protein, unknown function	140	56.5776	0	120.846	2.89236	2.13594	1.09594e-109
LmxM.26.0960.1	Hypothetical protein, conserved	1739	56.6454	0	50.901	8.12395	0.89859	0.239753
LmxM.19.1300.1	Hypothetical protein, unknown function	854	56.862	0	80.3328	9.22929	1.41277	0.00549415
LmxM.22.0820.1	50S ribosome-binding GTPase, putative	934	56.9265	0	66.7363	8.73075	1.17232	0.130594
LmxM.31.2170.1	Hypothetical protein, conserved	611	57.0196	0	95.8219	3.6232	1.68051	4.59829e-27
LmxM.10.0485.1	Hypothetical protein, unknown function	78	57.8899	0	93.5534	8.64576	1.61606	1.85394e-05
LmxM.17.0770.1	Hypothetical protein, conserved	496	57.989	0	116.166	8.15693	2.00325	4.93668e-13
LmxM.36.5490.1	Hypothetical protein, conserved	295	58.1969	0	95.0216	11.7166	1.63276	0.000836255
LmxM.19.0290.1	Hypothetical protein, conserved	1349	58.2681	0	89.4438	7.49564	1.53504	1.59698e-05
LmxM.27.2420.1	Hypothetical protein, conserved	281	58.314	0	68.8012	8.16944	1.17984	0.0996221
LmxM.34.2450.1	HECT E3 ligase, putative	2306	58.4455	0	84.0476	8.47392	1.43805	0.00125854
LmxM.34.1040.1	Zinc finger CCCH domain containing protein 11	311	58.8275	0	57.5314	0.120421	0.977967	1e-05
LmxM.26.1280.1	Hypothetical protein, conserved	1209	58.9891	0	57.7402	12.2866	0.978828	0.459518
LmxM.32.0312.1	Heat shock protein 83-1	701	59.0498	0	39.676	10.235	0.671908	0.0291864
LmxM.30.1440b.1	Hypothetical protein	653	59.8684	0	150.994	12.1189	2.52211	2.75253e-14
LmxM.05.1061.1	ATPase, putative	499	60.0713	0	65.1404	4.45495	1.08439	0.127587
LmxM.33.2190.1	Kinatase, putative	1584	60.0869	0	69.7298	4.58988	1.16048	0.0178246
LmxM.03.0010.1	Hypothetical protein	977	60.142	0	135.535	38.5501	2.25359	0.0252487
LmxM.30.2120.1	Hypothetical protein, unknown function	767	60.2041	0	100.578	12.7037	1.67063	0.000741056
LmxM.22.0740.1	Hypothetical protein, conserved	592	60.2339	0	78.4079	7.06732	1.30172	0.00506226
LmxM.24.1660.1	SpoU rRNA Methylase family, putative	517	60.7891	0	81.8346	6.38763	1.3462	0.0004926
LmxM.27.1580a.1	Hypothetical protein	413	60.8534	0	104.262	18.8534	1.71333	0.0106555
LmxM.30.1360.1	Hypothetical protein, conserved	338	61.0251	0	120.606	16.4225	1.97633	0.000142823
LmxM.34.1560.1	Hypothetical protein, conserved	1911	61.1218	0	89.5698	2.39258	1.46543	6.66149e-33
LmxM.14.0710.1	Hypothetical protein	383	61.2198	0	111.518	17.4193	1.8216	0.00194162
LmxM.33.1570.1	Tuzin-like protein	612	61.3191	0	125.186	21.7485	2.04155	0.0016591
LmxM.33.2380.1	Hypothetical protein, unknown function	361	61.3761	0	62.4025	5.97234	1.01672	0.431775
LmxM.01.0400.1	Hypothetical protein, conserved	553	61.4268	0	70.8522	2.68838	1.15344	0.000227485
LmxM.23.1120.1	Hypothetical protein, unknown function	656	61.5371	0	155.08	9.84612	2.5201	1.04486e-21
LmxM.27.2031.1	Branched-chain amino acid aminotransferase, putative	401	61.5774	0	41.7828	4.46481	0.678541	4.63641e-06
LmxM.22.1690partial.1	Hypothetical protein	384	61.686	0	75.3925	11.0619	1.2222	0.107658
LmxM.03.0670.1	Hypothetical protein, conserved	568	61.8241	0	80.7614	21.5764	1.30631	0.190058
LmxM.33.1400.1	D-isomer specific 2-hydroxyacid dehydrogenase- like protein	295	61.8676	0	105.365	10.7496	1.70308	2.60023e-05
LmxM.06.0740.1	Hypothetical protein, conserved	907	62.0055	0	77.6305	4.53312	1.25199	0.000283569
LmxM.33.0460.1	Hypothetical protein, unknown function	2403	62.1874	0	112.799	13.1736	1.81386	6.10381e-05
LmxM.36.0580.1	Hypothetical protein, unknown function	492	62.5401	0	74.1003	7.83081	1.18484	0.06994
LmxM.31.0810.1	Repressor of differentiation kinase 1, putative	1530	62.5419	0	75.081	6.80667	1.20049	0.0327248
LmxM.33.2150.1	Eukaryotic translation initiation factor 2-alpha kinase 2	1469	62.653	0	81.7118	6.04307	1.3042	0.000805722
LmxM.02.0490.1	Hypothetical protein, conserved	1133	62.7672	0	71.4917	9.0952	1.139	0.168719
LmxM.26.1400.1	WWE domain/WD domain, G-beta repeat, putative	584	62.8495	0	63.3134	19.9732	1.00738	0.490735
LmxM.32.2180.1	Hypothetical protein, conserved	1417	62.8617	0	86.3752	7.40057	1.37405	0.000743363
LmxM.28.1930.1	Zinc transporter 3, putative	438	63.2335	0	326.852	169.116	5.16897	0.0595211
LmxM.22.1330.1	Hypothetical protein, conserved	3850	63.4527	0	45.2614	6.15017	0.713309	0.00154893
LmxM.34.4240.1	Hypothetical protein, conserved	298	63.61	0	157.511	29.912	2.4762	0.000846889
LmxM.28.1405.1	Hypothetical protein	398	64.0164	0	79.8302	9.84034	1.24703	0.0540227
LmxM.21.1100.1	RNA polymerase III transcription factor (TF)IIIC subunit, putative	693	64.1354	0	113.466	12.8851	1.76916	6.44612e-05
LmxM.20.0343.1	Hypothetical protein, conserved	124	64.1867	0	62.6314	15.5569	0.975769	0.460181
LmxM.31.2300.1	Hypothetical protein, unknown function	453	64.6565	0	92.5051	8.96086	1.43072	0.000942401
LmxM.32.2980.1	Hypothetical protein, conserved	1207	64.7186	0	76.5736	6.29023	1.18318	0.0297371
LmxM.22.0691a.1	Hypothetical protein	686	64.9342	0	84.8612	17.4539	1.30688	0.12679
LmxM.30.0571.1	Amino acid transporter aATP11, putative	509	64.9659	0	107.358	3.97368	1.65253	7.16969e-27
LmxM.04.0700.1	Hypothetical protein, conserved	1076	64.9764	0	101.849	6.09461	1.56748	7.24014e-10
LmxM.30.0490b.1	Hypothetical protein	493	65.2912	0	94.5011	5.58285	1.44738	8.38034e-08
LmxM.28.3000.1	Serine/threonine kinase, putative	383	65.4077	0	99.1839	7.21328	1.5164	1.41689e-06
LmxM.24.0480.1	Kelch motif/Galactose oxidase, central domain containing protein, putative	1220	65.5648	0	72.3675	5.37048	1.10376	0.102634
LmxM.11.1250.1	ATP-binding cassette protein subfamily A, member 4, putative	2062	65.829	0	81.3543	1.14183	1.23584	2.09156e-42
LmxM.26.2210.1	AAA ATPase domain containing protein, putative	887	65.8866	0	58.5256	16.4949	0.888278	0.327705
LmxM.32.2110.1	Phosphoglycerate mutase	620	66.1392	0	66.9308	4.60522	1.01197	0.431755
LmxM.29.1080.1	Hypothetical protein, unknown function	2676	66.2199	0	88.5461	6.50617	1.33715	0.000300066
LmxM.34.0590.1	Hypothetical protein, conserved	716	66.5407	0	105.246	14.5286	1.58167	0.00386024
LmxM.36.4900.1	Region in Clathrin and VPS, putative	2118	66.6857	0	78.3511	2.35688	1.17493	3.72054e-07
LmxM.06.0770.1	Double RNA binding domain protein 12	1923	66.7076	0	103.116	8.67476	1.54579	1.35215e-05
LmxM.31.3220.1	Hypothetical protein, conserved	626	66.781	0	79.1804	3.42466	1.18567	0.000146945
LmxM.09.1090.1	Translation initiation factor EIF-2B gamma subunit, putative	595	67.0208	0	80.68	5.37866	1.20381	0.00555031
LmxM.24.0430.1	Hypothetical protein, unknown function	1282	67.0355	0	99.4669	14.5634	1.48379	0.0129766
LmxM.20.0031.1	Phosphate-repressible phosphate permease	573	67.0927	0	95.0503	8.60129	1.4167	0.000576228
LmxM.32.2020.1	Hypothetical protein, unknown function	868	67.1024	0	93.1581	2.81083	1.3883	9.3298e-21
LmxM.12.0510.1	WW domain containing protein, putative	989	67.5211	0	105.868	24.1451	1.56793	0.0561199
LmxM.31.3550.1	Hypothetical protein, unknown function	443	67.9673	0	106.264	5.32726	1.56345	3.26895e-13
LmxM.11.0610.1	Conserved protein, unknown function	1076	68.0707	0	65.4449	3.53722	0.961424	0.228937
LmxM.31.2600.1	Hypothetical protein, conserved	639	68.2175	0	81.5362	7.10156	1.19524	0.0303641
LmxM.25.1110.1	Hypothetical protein, conserved	6596	68.2782	0	68.6213	4.99055	1.00502	0.472597
LmxM.05.0610.1	Surp module, putative	968	68.3506	0	77.4092	7.29344	1.13253	0.107115
LmxM.27.2340.1	Sucrose hydrolase-like protein	489	68.3608	0	112.181	19.6497	1.64102	0.0128712
LmxM.16.1140.1	WW domain containing protein, putative	649	68.4054	0	89.1543	13.7127	1.30332	0.0651253
LmxM.34.1860.1	Protein kinase-like protein	711	68.6252	0	65.3972	10.5097	0.952963	0.379369
LmxM.30.1440a.1	Hypothetical protein	820	68.9949	0	124.068	20.557	1.79822	0.00369173
LmxM.17.0190.1	Receptor-type adenylate cyclase, putative	1411	69.0045	0	103.206	7.94762	1.49564	8.41315e-06
LmxM.20.1050.1	Hypothetical protein, unknown function	1030	69.1047	0	110.41	6.87753	1.59772	9.51845e-10
LmxM.34.4890.1	Meiotic recombination protein DMC1, putative	358	69.2857	0	93.5323	8.25755	1.34995	0.00166076
LmxM.36.0010.1	Phosphoglycan beta 1,3 galactosyltransferase 4	815	69.7083	0	114.774	10.3173	1.64648	6.2721e-06
LmxM.20.0360.1	Protein of unknown function (DUF2946), putative	320	69.872	0	115.146	20.4093	1.64795	0.0132673
LmxM.24.0610.1	SWI/SNF-related matrix-associated actin-dependent regulator of chromatin subfamily A-like protein, putative	1087	70.0592	0	91.4133	14.4942	1.3048	0.0703373
LmxM.08.0980.1	Hypothetical protein, unknown function	1043	70.0837	0	91.5434	7.39169	1.3062	0.00184676
LmxM.22.1230.1	Hypothetical protein, conserved	931	70.4489	0	40.7772	6.26286	0.57882	1.08069e-06
LmxM.17.0330.1	Hypothetical protein, conserved	1733	70.7228	0	84.9097	2.64437	1.2006	4.04825e-08
LmxM.32.2660.1	Hypothetical protein, conserved	1166	70.7364	0	67.8426	3.27464	0.959091	0.18843
LmxM.08_29.1450.1	Phosphatidylinositol-kinase domain protein, putative	2659	70.8053	0	87.0951	3.19404	1.23006	1.69773e-07
LmxM.22.1320.1	Flagellar attachment zone protein, putative (fragment)	3925	70.8621	0	65.363	6.03736	0.922396	0.181186
LmxM.24.1300.1	DNAJ-domain protein, putative	808	71.0223	0	75.1306	5.47106	1.05784	0.226354
LmxM.32.0316.1	Heat shock protein 83-1	701	71.0496	0	54.3322	13.868	0.764708	0.114012
LmxM.28.0785.1	Hypothetical protein, conserved	190	71.084	0	92.879	18.3232	1.30661	0.117126
LmxM.33.3530.1	Hypothetical protein, conserved	1884	71.452	0	85.2299	7.14871	1.19283	0.0269695
LmxM.27.0890.1	Phosphatidylinositol (3,5) kinase, putative	1694	71.5121	0	102.831	9.71276	1.43795	0.000630931
LmxM.11.1260.1	ABC transporter-like protein	246	71.7275	0	94.0355	9.18768	1.31101	0.00759052
LmxM.23.0780.1	Putative serine esterase (DUF676), putative	926	71.8963	0	112.902	20.039	1.57035	0.0203629
LmxM.32.1440.1	Hypothetical protein, conserved	659	71.9968	0	94.0535	4.97878	1.30636	4.70866e-06
LmxM.33.0280.1	Cysteine peptidase, Clan CA, family C2, putative	1553	72.0677	0	102.549	9.51775	1.42296	0.000680966
LmxM.26.1290.1	Cupin-like domain containing protein, putative	591	72.1122	0	65.4444	9.90828	0.907536	0.25049
LmxM.05.0440.1	Hypothetical protein, conserved	879	72.1572	0	77.535	7.83446	1.07453	0.246223
LmxM.33.3330.1	Cytochrome p450-like protein	550	72.1895	0	110.456	17.4077	1.53009	0.0139651
LmxM.08_29.1260.1	Wnt-binding factor required for Wnt secretion/Lipase (class 3), putative	1213	72.1916	0	105.892	10.7857	1.46681	0.000890538
LmxM.33.0420.1	Hypothetical protein, conserved	562	72.2101	0	93.6003	2.7386	1.29622	2.84494e-15
LmxM.36.3080.1	Octanoyltransferase, putative	265	72.5295	0	98.4384	3.63929	1.35722	5.42782e-13
LmxM.01.0600.1	Rab-GTPase-TBC domain containing protein, putative	1840	72.9104	0	89.4877	7.28264	1.22737	0.0114145
LmxM.25.1250.1	Hypothetical protein, conserved	1886	73.1464	0	88.6273	7.87858	1.21164	0.0247109
LmxM.07.0760.1	6-phosphofructo-2-kinase-like protein	1308	73.3201	0	107.117	9.47432	1.46095	0.000180416
LmxM.31.1380.1	Hypothetical protein, conserved	352	73.3226	0	106.804	0.219704	1.45663	1e-05
LmxM.32.2890.1	Hypothetical protein, conserved	2744	73.3254	0	110.208	14.1388	1.503	0.00454551
LmxM.13.0230.1	Zinc-RING finger domain containing protein, putative	421	73.6735	0	103.94	9.71833	1.41082	0.000921709
LmxM.08.0660.1	Protein kinase, putative	1339	73.6955	0	112.99	7.31723	1.5332	3.93356e-08
LmxM.08_29.1120.1	PSP1 C-terminal conserved region, putative	1131	73.8509	0	130.004	27.3671	1.76035	0.020093
LmxM.23.1600.1	Oxidoreductase-like protein	367	73.8578	0	136.649	0.900539	1.85016	1e-05
LmxM.24.1920.1	Hypothetical protein, conserved	523	73.8769	0	77.7097	4.56436	1.05188	0.200534
LmxM.06.0970.1	Domain of unknown function (DUF3883), putative	1662	74.0054	0	85.399	3.5992	1.15396	0.000773857
LmxM.08_29.2820.1	Hypothetical protein, conserved	106	74.0112	0	98.0325	2.23399	1.32456	2.88119e-27
LmxM.08_29.0555.1	Hypothetical protein	253	74.2139	0	104.42	8.88117	1.40701	0.000335569
LmxM.22.0850.1	3'a2rel-related protein	599	74.609	0	61.7148	13.7512	0.827177	0.174206
LmxM.19.1080.1	Hypothetical protein, conserved	3782	74.6498	0	80.5185	4.02561	1.07862	0.0724419
LmxM.34.5390.1	HECT E3 ligase, putative	6624	74.8115	0	113.087	5.23068	1.51162	1.26336e-13
LmxM.07.0831.1	Hypothetical protein, conserved	1987	74.8468	0	86.3497	9.96169	1.15369	0.124104
LmxM.32.1580.1	Hypothetical protein, conserved	596	75.0381	0	113.84	5.65725	1.5171	3.47207e-12
LmxM.24.0590.1	Hypothetical protein, unknown function	687	75.049	0	99.3742	2.25176	1.32412	1.67012e-27
LmxM.13.1390.1	Beta-lactamase superfamily domain containing protein, putative	402	75.0822	0	97.7399	14.3613	1.30177	0.0573181
LmxM.36.5250.1	Hypothetical protein, conserved	3423	75.0994	0	54.3594	7.34052	0.723833	0.00236099
LmxM.19.0980.1	FYVE zinc finger, putative	961	75.1532	0	89.422	1.76948	1.18986	3.69701e-16
LmxM.31.2250.1	Hypothetical protein, unknown function	371	75.2822	0	118.292	14.8142	1.57131	0.00184648
LmxM.21.0630.1	Hypothetical protein	619	75.5747	0	75.0337	11.1031	0.992841	0.480569
LmxM.19.0995.1	4-coumarate:coa ligase-like protein	633	75.5864	0	84.2952	4.22149	1.11522	0.0195575
LmxM.36.4370.1	HECT E3 ligase, putative	2576	76.1648	0	110.394	6.03198	1.4494	6.95255e-09
LmxM.27.0980.1	ATP-binding cassette protein subfamily A, member 9, putative	844	76.24	0	81.7559	8.05667	1.07235	0.246789
LmxM.02.0170.1	Hypothetical protein	798	76.3792	0	88.8488	11.5807	1.16326	0.140792
LmxM.32.3070.1	Flagellar Member 8	828	76.5179	0	92.2272	7.41912	1.2053	0.0171123
LmxM.22.1210.1	WD domain, G-beta repeat, putative	1561	76.6089	0	107.879	5.35688	1.40817	2.65258e-09
LmxM.31.1190.1	Hypothetical protein, conserved	563	76.7385	0	104.606	10.6055	1.36314	0.0042994
LmxM.32.1470.1	RNA-binding protein, putative	128	76.9207	0	112.448	9.05743	1.46187	4.38195e-05
LmxM.23.1590.1	Oxidoreductase-like protein	465	76.9277	0	82.3663	17.5631	1.0707	0.37841
LmxM.32.2560.1	Unc104-like kinesin, putative	2075	76.9899	0	96.8738	2.35888	1.25827	1.73751e-17
LmxM.07.0950.1	Hypothetical protein, conserved	2456	77.0232	0	99.2988	7.36632	1.28921	0.00124736
LmxM.36.0720.1	Mitogen-activated protein kinase 2	458	77.2508	0	79.4799	8.56194	1.02886	0.397296
LmxM.02.0160.1	Hypothetical protein	818	77.2721	0	132.783	10.0572	1.71838	1.69976e-08
LmxM.09.0080.1	RNA-binding protein 5-like protein	245	77.3799	0	82.5295	1.80974	1.06655	0.00221746
LmxM.08.0500.1	Hypothetical protein, unknown function	328	77.4857	0	116.353	7.37021	1.50161	6.68805e-08
LmxM.17.1130.1	NOL1/NOP2/sun family, putative	1168	77.6603	0	96.3827	8.10258	1.24108	0.0104253
LmxM.34.3170.1	Protein kinase, putative	1874	77.6955	0	93.6638	2.45349	1.20553	3.79685e-11
LmxM.05.0241.1	Viscerotropic leishmaniasis antigen, putative	1411	77.7028	0	75.1093	3.60494	0.966623	0.23594
LmxM.22.1100.1	Zinc finger, C3HC4 type (RING finger), putative	2275	77.8035	0	113.447	8.40293	1.45812	1.10876e-05
LmxM.33.2810.1	Carboxypeptidase-like protein	884	77.8592	0	93.569	6.57861	1.20177	0.00846988
LmxM.28.1590.1	Galactose oxidase, central domain containing protein, putative	427	77.9194	0	110.691	15.9516	1.42058	0.0199667
LmxM.10.0770.1	Hypothetical protein, unknown function	746	78.0093	0	114.47	7.04345	1.46739	1.13035e-07
LmxM.33.1580.1	Amastin (Hypothetical)	193	78.1655	0	233.865	43.8697	2.99192	0.000193251
LmxM.30.2190.1	Hypothetical protein, unknown function	768	78.2102	0	110.182	15.5801	1.40879	0.0200805
LmxM.04.0600.1	Hypothetical protein	3051	78.2122	0	109.572	5.88897	1.40096	5.04327e-08
LmxM.10.0760.1	Hypothetical protein, conserved	629	78.2329	0	125.729	12.9806	1.6071	0.000126623
LmxM.17.0990.1	Hypothetical protein, conserved	7008	78.526	0	75.9207	5.32779	0.966823	0.312423
LmxM.33.1720.1	Amastin (Hypothetical)	206	78.683	0	306.112	41.383	3.89045	1.94562e-08
LmxM.33.1390.1	N-terminal region of Chorein, a TM vesicle-mediated sorter/Protein of unknown function (DUF1162), putative	4796	78.8912	0	92.6817	2.7064	1.1748	1.73911e-07
LmxM.06.0900.1	Protein phosphatase 2C, putative	1791	78.9395	0	92.6168	4.87671	1.17326	0.00251891
LmxM.10.0465a.1	Hypothetical protein	251	78.9599	0	262.139	23.1532	3.3199	1.27033e-15
LmxM.29.2880.1	Hypothetical protein, conserved	673	78.9895	0	110.909	6.96839	1.4041	2.31802e-06
LmxM.09.0620.1	Hypothetical protein, conserved	751	79.12	0	101.547	10.8164	1.28346	0.0190664
LmxM.12.0460.1	Hypothetical protein, unknown function	784	79.1596	0	122.029	11.263	1.54155	7.05615e-05
LmxM.20.0355.1	Hypothetical protein, conserved	481	79.4645	0	135.294	11.5314	1.70258	6.4417e-07
LmxM.31.3410.1	Dopey, N-terminal, putative	2816	79.4899	0	79.5145	3.49926	1.00031	0.497202
LmxM.30.3040a.1	Hypothetical protein	248	79.589	0	63.9223	18.4771	0.803155	0.198248
LmxM.11.0010.1	Hypothetical protein, conserved	298	79.6967	0	180.412	26.4434	2.26373	6.98445e-05
LmxM.23.1630.1	Hypothetical protein, conserved	596	80.1005	0	99.4769	13.5553	1.2419	0.0764392
LmxM.12.0110.1	Hypothetical protein, conserved	899	80.4816	0	82.2354	7.00848	1.02179	0.401202
LmxM.02.0120.1	Phosphatidylinositol 3-kinase-like protein	4921	80.6334	0	77.8407	7.00239	0.965365	0.345009
LmxM.34.2820.1	Major facilitator superfamily, putative	646	80.6551	0	136.244	16.9974	1.68922	0.000536922
LmxM.26.1510.1	Hypothetical protein, unknown function	1774	80.7341	0	99.8645	29.0871	1.23695	0.255368
LmxM.32.2400.1	GTPase protein, putative	566	80.7544	0	82.5595	3.45881	1.02235	0.300875
LmxM.24.2180.1	Trypanosome basal body component protein	1438	80.7977	0	71.3348	0.989983	0.882882	1e-05
LmxM.01.0820.1	Hypothetical protein	1120	81.0668	0	118.439	19.5543	1.46101	0.0279894
LmxM.17.1190.1	Hypothetical protein, unknown function	717	81.2897	0	116.712	18.5986	1.43575	0.0284194
LmxM.31.2110.1	Hypothetical protein, conserved	871	81.3376	0	103.368	4.52835	1.27086	5.72059e-07
LmxM.30.2060.1	CRAL/TRIO domain containing protein, putative	491	81.597	0	132.91	9.50805	1.62885	3.39283e-08
LmxM.12.0340.1	Hypothetical protein, unknown function	2053	81.6118	0	123.09	9.43071	1.50823	5.45857e-06
LmxM.28.1600.1	Helicase-like protein	1277	81.674	0	138.466	21.2391	1.69535	0.00374844
LmxM.29.1840.1	Hypothetical protein, conserved	821	81.7584	0	105.162	8.85228	1.28626	0.00409882
LmxM.08_29.1890.1	DnaJ domain containing protein, putative	396	81.7781	0	153.968	33.4768	1.88275	0.0155262
LmxM.32.2330.1	Hypothetical protein, unknown function	1344	81.9468	0	102.577	1.25271	1.25175	3.08976e-61
LmxM.14.0170.1	Hypothetical protein, conserved	685	82.0848	0	113.241	6.64374	1.37956	1.3692e-06
LmxM.34.0200.1	Hypothetical protein, conserved	2135	82.0897	0	86.0058	2.56677	1.04771	0.0635408
LmxM.02.0500.1	Glycerate kinase, putative	917	82.3698	0	115.856	19.9751	1.40654	0.0468284
LmxM.33.3350.1	ATPase-like protein	528	82.384	0	114.888	15.3653	1.39455	0.0171963
LmxM.34.2380.1	Hypothetical protein, unknown function	1387	82.603	0	98.6999	6.9416	1.19487	0.0102002
LmxM.32.3670.1	3-hydroxyisobutyryl-coenzyme a hydrolase-like protein	171	82.6132	0	144.448	7.80813	1.74849	1.19428e-15
LmxM.07.0130.1	TRNA-methyl transferase, putative	603	82.6449	0	101.902	4.95957	1.23301	5.162e-05
LmxM.01.0720.1	Hypothetical protein, conserved	1591	82.8321	0	104.62	1.16585	1.26304	3.06483e-78
LmxM.28.0150.1	Major facilitator superfamily, putative	528	82.8457	0	122.17	1.69988	1.47466	1.07159e-118
LmxM.29.2380.1	Hypothetical protein, conserved	300	83.0219	0	124.451	14.5973	1.49902	0.00226883
LmxM.03.0820.1	Hypothetical protein, conserved	2904	83.1106	0	94.6977	15.0925	1.13942	0.22132
LmxM.30.0221.1	Hypothetical protein, conserved	207	83.1724	0	130.752	15.7237	1.57206	0.00123922
LmxM.19.0580.1	Tubulin binding cofactor c, putative	3074	83.196	0	97.7783	4.43705	1.17528	0.000507209
LmxM.21.0260.1	Hypothetical protein, conserved	734	83.364	0	123.468	10.3375	1.48107	5.23502e-05
LmxM.33.2240.1	Glycosyl hydrolase family 65 central catalytic domain/Glycosyl hydrolase family 65, C-terminal domain containing protein, putative	1181	83.5832	0	78.4943	11.273	0.939116	0.325843
LmxM.17.0390.1	Protein kinase, putative	1194	83.6534	0	93.2542	3.93879	1.11477	0.0073948
LmxM.08_29.2290.1	Hypothetical protein, unknown function	412	83.8272	0	116.059	19.8528	1.38451	0.0522358
LmxM.25.1590.1	Hypothetical protein, conserved	1148	83.8594	0	93.4684	2.10027	1.11459	2.37939e-06
LmxM.14.0400.1	Hypothetical protein, conserved	310	84.0942	0	112.69	4.48553	1.34004	9.14163e-11
LmxM.33.2690.1	Hypothetical protein, conserved	573	84.3254	0	110.81	7.46422	1.31408	0.000193918
LmxM.31.2160.1	R-SNARE protein, putative	1305	84.5182	0	85.6715	7.19002	1.01365	0.436281
LmxM.32.1430.1	Hypothetical protein, conserved	568	84.5774	0	132.158	13.8035	1.56257	0.000283413
LmxM.32.2140.1	Kinesin, putative	959	84.6237	0	71.374	4.48927	0.843428	0.00158164
LmxM.32.2080.1	Hypothetical protein, conserved	1261	84.6505	0	90.0345	11.5037	1.0636	0.319882
LmxM.32.1830.1	Dual-specificity protein kinase, putative	957	84.7378	0	122.237	11.5255	1.44253	0.000569743
LmxM.28.0360.1	SUMO-activating enzyme E1 regulatory subunit, putative	287	84.7536	0	101.408	12.6647	1.1965	0.0942555
LmxM.23.0870.1	Hypothetical protein	524	84.971	0	65.4724	1.60727	0.770526	1e-05
LmxM.18.1420.1	Pumilio protein, putative	877	84.997	0	109.237	7.10016	1.28518	0.00032015
LmxM.08_29.1995.1	Hypothetical protein, conserved	367	85.0077	0	106.157	12.2122	1.24879	0.0416563
LmxM.25.0860.1	Hypothetical protein, conserved	1101	85.0248	0	74.9372	12.4569	0.881357	0.209028
LmxM.05.0360.1	ATP-dependent RNA helicase, putative	621	85.0554	0	115.344	4.31676	1.35611	1.13653e-12
LmxM.33.1130.1	Hypothetical protein, conserved	2449	85.2234	0	73.8759	1.5971	0.866849	6.01297e-13
LmxM.32.2010.1	Calpain protease-like protein	1379	85.3319	0	99.8006	2.96035	1.16956	5.10576e-07
LmxM.18.1250.1	Ttaggg binding factor, putative	797	85.3899	0	85.3364	7.07404	0.999373	0.496981
LmxM.28.1690.1	Sulfate transporter-like protein	2013	85.6326	0	101.611	4.94944	1.18659	0.000622505
LmxM.36.1110.1	HORMA domain containing protein, putative	552	85.896	0	121.127	21.909	1.41016	0.0539116
LmxM.21.1000.1	Hypothetical protein, unknown function	2068	86.0239	0	98.1776	3.49746	1.14128	0.00025542
LmxM.01.0530.1	Long-chain-fatty-acid-CoA ligase, putative	1615	86.4168	0	114.263	4.91842	1.32223	7.49629e-09
LmxM.32.1490.1	Hypothetical protein, conserved	3393	86.4766	0	84.1016	1.63571	0.972536	0.0732524
LmxM.26.1130.1	Hypothetical protein, unknown function	1740	86.5743	0	115.035	32.2911	1.32874	0.189056
LmxM.29.0290.1	Hypothetical protein, unknown function	1586	86.7066	0	129.673	5.62834	1.49554	1.13845e-14
LmxM.20.1020.1	Hypothetical protein, unknown function	998	86.76	0	102.177	4.47328	1.17769	0.000284077
LmxM.23.1330.1	DNA polymerase zeta catalytic subunit, putative	3059	86.8128	0	102.421	15.5261	1.17979	0.157377
LmxM.02.0580.1	Hypothetical protein, conserved	3785	86.8616	0	84.0423	2.20204	0.967543	0.100223
LmxM.05.0690.1	Hypothetical protein, conserved	2684	86.9055	0	93.6616	13.5989	1.07774	0.309662
LmxM.32.1050.1	Hypothetical protein, conserved	428	87.0109	0	122.269	17.6237	1.40521	0.022718
LmxM.29.1985.1	Hypothetical protein, conserved	327	87.1585	0	128.129	13.1842	1.47007	0.000943282
LmxM.32.2420.1	Hypothetical protein, unknown function	753	87.5099	0	116.513	2.67308	1.33142	9.97389e-28
LmxM.30.2140.1	Hypothetical protein, unknown function	1036	87.7328	0	146.573	16.4016	1.67067	0.000166971
LmxM.33.1020.1	Carnosine N-methyltransferase, putative	456	87.7926	0	93.9998	10.6249	1.0707	0.279539
LmxM.30.1290.1	Multidrug resistance protein, copy 1-like protein	1553	87.797	0	140.032	5.24418	1.59495	1.13355e-23
LmxM.32.2030.1	Hypothetical protein, conserved	1112	87.8308	0	94.8454	4.34915	1.07987	0.0533856
LmxM.28.0300.1	Hypothetical protein, conserved	662	87.8718	0	103.891	3.59672	1.1823	4.21715e-06
LmxM.08.0340.1	Hypothetical protein, conserved	4978	88.4526	0	91.6826	3.21659	1.03652	0.157649
LmxM.34.2210.1	Kinetoplastid membrane protein-11	92	88.4591	0	185.374	17.1027	2.09559	7.28239e-09
LmxM.11.1220.1	ATP-binding cassette protein subfamily A, member 2, putative	1685	88.5253	0	115.185	2.66162	1.30115	6.46107e-24
LmxM.13.0810.1	Hypothetical protein, conserved	2643	88.5623	0	101.536	4.94798	1.14649	0.0043712
LmxM.20.0800.1	Hypothetical protein, unknown function	358	88.6353	0	148.015	21.6533	1.66993	0.00305068
LmxM.06.0810.1	Hypothetical protein, unknown function	3554	88.6354	0	81.5861	9.25655	0.920468	0.223164
LmxM.19.1130.1	Hypothetical protein, conserved	5789	88.7393	0	100.116	10.8179	1.1282	0.146488
LmxM.19.1170.1	Hypothetical protein, unknown function	998	88.9116	0	102.649	1.07062	1.1545	5.48907e-38
LmxM.34.5010.1	Mitogen-activated protein kinase	392	88.914	0	115.057	10.7896	1.29403	0.00769708
LmxM.34.4290.1	Hypothetical protein, unknown function	325	88.9201	0	100.312	6.31076	1.12811	0.0355306
LmxM.25.1480.1	Calpain family cysteine protease-like protein	705	89.0697	0	129.27	3.50596	1.45133	9.75584e-31
LmxM.20.0980.1	Hypothetical protein, conserved	692	89.0944	0	100.615	8.71931	1.12931	0.0932041
LmxM.22.0960.1	Kinesin, putative	1421	89.1425	0	81.6786	3.70187	0.916269	0.0218858
LmxM.19.1580.1	Hypothetical protein, unknown function	394	89.2694	0	114.767	4.85062	1.28562	7.33919e-08
LmxM.24.1130.1	Actin-interacting protein-like protein	985	89.4285	0	105.98	4.64012	1.18508	0.000180467
LmxM.07.0210.1	Hypothetical protein, conserved	252	89.4477	0	120.828	12.7712	1.35082	0.00700354
LmxM.21.1520.1	Hypothetical protein, unknown function	283	89.4571	0	134.287	8.04786	1.50113	1.27063e-08
LmxM.20.1480.1	Myotubularin-related protein, putative	989	89.5358	0	88.8558	3.65801	0.992404	0.426255
LmxM.28.1760.1	Protein kinase, putative	2003	89.5428	0	104.294	1.50073	1.16473	4.21743e-23
LmxM.26.1230.1	Hypothetical protein, conserved	3037	89.6924	0	66.1167	7.78874	0.73715	0.00123544
LmxM.36.3860.1	Similar to leishmania major. l411.4-like protein	293	89.8588	0	146.723	9.85374	1.63282	3.94425e-09
LmxM.24.1760.1	Hypothetical protein, conserved	270	89.8888	0	110.635	5.09023	1.23079	2.2947e-05
LmxM.25.1700.1	Leucine-rich repeat, putative	1161	89.9037	0	150.833	27.5679	1.67771	0.0135477
LmxM.08_29.0860.1	Hypothetical protein, unknown function	592	89.9083	0	114.035	5.56508	1.26835	7.27599e-06
LmxM.27.1790.1	Hypothetical protein, conserved	1046	89.9664	0	110.997	10.4758	1.23376	0.0223463
LmxM.33.1350.1	Hypothetical protein, conserved	579	89.9847	0	126.646	4.20407	1.40741	1.38695e-18
LmxM.02.0640.1	Hypothetical protein, unknown function	1412	90.0158	0	108.164	6.33816	1.20161	0.00209581
LmxM.30.2180.1	Hypothetical protein, unknown function	861	90.0675	0	134.87	20.7692	1.49744	0.0154958
LmxM.23.0580.1	Hypothetical protein, conserved	1144	90.071	0	100.072	6.7051	1.11104	0.0679009
LmxM.34.1090.1	Nucleolar protein 111, putative	1085	90.0796	0	97.429	9.9642	1.08159	0.230387
LmxM.08_29.1840.1	Hypothetical protein, conserved	332	90.2191	0	106.289	6.24402	1.17813	0.0050305
LmxM.32.2680.1	Hypothetical protein, conserved	834	90.2532	0	93.5391	6.20002	1.03641	0.298063
LmxM.27.1750.1	Dynein heavy chain, putative	4470	90.2606	0	103.063	7.61072	1.14184	0.0462634
LmxM.30.2195.1	Hypothetical protein	579	90.3273	0	122.718	15.4181	1.35859	0.0178281
LmxM.21.1160.1	Hypothetical protein, conserved	1105	90.5489	0	124.821	11.4659	1.3785	0.0013991
LmxM.36.4970.1	DnaJ domain containing protein, putative	348	90.7292	0	98.3222	6.22365	1.08369	0.11123
LmxM.32.2750.1	Domain of unknown function (DUF4520), putative	1145	90.7568	0	106.707	9.89061	1.17575	0.053407
LmxM.30.1885.1	Mannosyltransferase-like protein	749	90.7843	0	104.697	2.63036	1.15325	6.14061e-08
LmxM.20.1080.1	WD40 repeat-containing protein	2642	90.8812	0	90.5486	4.75307	0.996341	0.472108
LmxM.27.0390.1	Autophagy protein APG9, putative	730	90.9147	0	77.4018	8.43401	0.851367	0.0545569
LmxM.20.1540.1	Hypothetical protein, unknown function	101	91.0184	0	106.959	9.70032	1.17513	0.050165
LmxM.19.0590.1	Protein kinase, putative	1519	91.0827	0	111.77	5.57855	1.22713	0.000104295
LmxM.17.1030.1	Hypothetical protein, conserved	819	91.1622	0	120.8	8.98201	1.32511	0.000484031
LmxM.30.0480b.1	Hypothetical protein	384	91.2785	0	90.3281	13.3727	0.989587	0.471668
LmxM.25.0880.1	Leucine Rich Repeat, putative	1465	91.4171	0	77.663	8.95088	0.849545	0.0621927
LmxM.32.1980.1	Serine/threonine-protein kinase a, putative	448	91.4911	0	135.256	13.3976	1.47835	0.000544164
LmxM.15.0595.1	Hypothetical protein, conserved	1737	91.6307	0	136.315	10.5582	1.48765	1.15737e-05
LmxM.11.0650.1	Protein Associated with Differentiation, putative	643	91.6633	0	95.7893	11.7858	1.04501	0.363139
LmxM.27.2337.1	Hypothetical protein	416	91.7484	0	210.048	22.314	2.28939	5.7405e-08
LmxM.30.2210.1	Hypothetical protein, unknown function	832	91.8696	0	187.809	1.99891	2.0443	1e-05
LmxM.29.1260.1	Hypothetical protein, conserved	1997	92.0149	0	109.266	1.46941	1.18748	3.97671e-32
LmxM.26.0700.1	Pentapeptide repeats (9 copies), putative	505	92.1296	0	67.1058	17.9533	0.728385	0.0816847
LmxM.33.1245.1	Hypothetical protein, conserved	92	92.1907	0	117.19	7.77268	1.27117	0.000649152
LmxM.05.1070.1	Legume-like lectin family, putative	522	92.3964	0	107.424	7.08299	1.16265	0.0169318
LmxM.28.1050.1	Hypothetical protein, conserved	675	92.577	0	118.856	3.06418	1.28386	4.8997e-18
LmxM.23.0120.1	Concanavalin A-like lectin/glucanases superfamily/Beige/BEACH domain containing protein, putative	3042	92.7652	0	86.2793	3.80939	0.930082	0.0443203
LmxM.36.4980.1	Hypothetical protein, conserved	334	92.7711	0	94.4082	16.9002	1.01765	0.461415
LmxM.31.1950.1	Hypothetical protein, conserved	427	92.7781	0	101.122	10.8814	1.08993	0.221609
LmxM.26.1430.1	Cytochrome b5-like Heme/Steroid binding domain containing protein, putative	1156	92.9122	0	97.6672	25.7795	1.05118	0.426832
LmxM.27.1180.1	Hypothetical protein, conserved	422	93.0508	0	116.172	9.58508	1.24848	0.00792727
LmxM.29.1860.1	Hypothetical protein, unknown function	555	93.0829	0	112.846	10.0213	1.21232	0.0242961
LmxM.12.0290.1	Hypothetical protein, unknown function	1594	93.1159	0	110.725	12.6391	1.18911	0.0817759
LmxM.26.1740.1	Hypothetical protein, conserved	670	93.1221	0	108.914	16.3148	1.16958	0.166539
LmxM.32.0935.1	Hypothetical protein, conserved	549	93.1685	0	122.81	10.088	1.31815	0.00164992
LmxM.32.0790.1	Hypothetical protein, conserved	1756	93.2048	0	81.2901	5.33875	0.872166	0.0128159
LmxM.27.2430.1	Hypothetical protein, conserved	570	93.2366	0	110.958	11.2744	1.19007	0.0579907
LmxM.32.1020.1	PSP1 C-terminal conserved region, putative	971	93.5623	0	113.264	6.638	1.21057	0.00149868
LmxM.33.2476.1	Hypothetical protein, conserved	375	93.5717	0	100.121	5.84688	1.06999	0.131333
LmxM.08_29.0530.1	Hypothetical protein, conserved	2975	93.6134	0	76.555	1.64212	0.817779	1e-05
LmxM.28.2530.1	PIF1 helicase-like protein, putative	1110	93.6342	0	127.172	6.03338	1.35818	1.35887e-08
LmxM.30.1020.1	Hypothetical protein, conserved	951	93.7126	0	118.522	19.5175	1.26474	0.101844
LmxM.15.0830.1	Hypothetical protein, conserved	816	93.7483	0	146.207	11.9887	1.55956	6.05379e-06
LmxM.34.2130.1	Hypothetical protein, unknown function	505	93.84	0	116.526	13.8543	1.24175	0.0507669
LmxM.11.1270.1	ABC transporter, putative	1784	93.8419	0	161.692	19.6739	1.72303	0.000281582
LmxM.24.1020.1	F-box domain/Galactose oxidase, central domain containing protein, putative	1010	93.8699	0	106.375	6.51325	1.13321	0.0274352
LmxM.31.2860.1	Hypothetical protein, conserved	750	93.8944	0	112.646	5.82325	1.19971	0.000640766
LmxM.26.1190.1	Hypothetical protein, conserved	1771	93.9188	0	66.1775	11.4129	0.704625	0.00753496
LmxM.26.2370.1	HECT E3 ligase, putative	3979	94.0106	0	70.0111	11.8719	0.744714	0.0216118
LmxM.31.2570.1	Hypothetical protein, conserved	938	94.0469	0	108.197	11.6731	1.15046	0.11272
LmxM.18.0950.1	Hypothetical protein, conserved	350	94.0758	0	153.541	12.9842	1.6321	2.32698e-06
LmxM.29.0600.1	Protein kinase, putative	927	94.142	0	105.177	9.24265	1.11722	0.116256
LmxM.14.0700.1	Fatty acid elongase, putative	325	94.1794	0	219.852	37.7787	2.3344	0.000439633
LmxM.19.0540.1	Hypothetical protein, conserved	531	94.2424	0	118.879	15.3586	1.26141	0.0543493
LmxM.36.3340.1	Protein of unknown function (DUF3595), putative	2525	94.4272	0	106.049	5.27025	1.12308	0.0137216
LmxM.08_29.2010.1	Hypothetical protein, conserved	704	94.4484	0	102.249	11.1997	1.08259	0.243071
LmxM.32.1450.1	RNA recognition motif. (a.k.a. RRM, RBD, or RNP domain), putative	209	94.4554	0	83.5601	9.07677	0.884651	0.115001
LmxM.06.0520.1	Hypothetical protein, conserved	1898	94.5183	0	106.631	16.2646	1.12815	0.228216
LmxM.36.4850.1	Hypothetical protein, conserved	609	94.6008	0	95.1261	16.6459	1.00555	0.487412
LmxM.29.2290.1	ATP-dependent DEAD/H DNA helicase recQ family- like protein	1057	94.8737	0	123.187	6.10172	1.29844	1.73956e-06
LmxM.22.1110.1	Dynein heavy chain, cytosolic, putative	5670	95.0034	0	90.6768	2.31503	0.954459	0.0308176
LmxM.18.0720.1	Hypothetical protein, conserved	1101	95.0246	0	98.8084	7.12917	1.03982	0.297798
LmxM.29.2780.1	Zinc finger C-x8-C-x5-C-x3-H type (and similar), putative	338	95.2043	0	139.71	3.54755	1.46747	2.10576e-36
LmxM.34.3980.1	4E-interacting protein, putative	786	95.339	0	110.167	6.87399	1.15553	0.0155004
LmxM.07.0840.1	Hypothetical protein, conserved	1243	95.4594	0	106.774	3.16958	1.11853	0.00017871
LmxM.20.0210.1	Kelch domain-containing protein	417	95.5263	0	136.32	5.52512	1.42705	7.71649e-14
LmxM.28.0770.1	Hypothetical protein, conserved	479	95.5637	0	173.312	20.2162	1.81358	6.00676e-05
LmxM.05.0600.1	COG4 transport protein, putative	910	95.6117	0	122.017	13.2321	1.27617	0.0229912
LmxM.23.1250.1	Protein of unknown function (DUF3250), putative	1356	95.7171	0	90.6092	4.03007	0.946636	0.102499
LmxM.25.0680.1	Myosin heavy chain kinase c-like protein	1721	95.7224	0	85.3522	1.70963	0.891663	6.56591e-10
LmxM.26.2100.1	Serine/threonine protein phosphatase-like protein	1015	95.7982	0	117.032	25.5789	1.22165	0.203235
LmxM.19.1310.1	Hypothetical protein, conserved	978	95.8843	0	109.666	5.83925	1.14373	0.00913425
LmxM.25.0510.1	Hypothetical protein, unknown function	565	95.9773	0	128.328	4.99729	1.33706	4.78605e-11
LmxM.10.0690.1	Hypothetical protein, conserved	1677	95.98	0	113.376	4.22385	1.18125	1.90613e-05
LmxM.09.0410.1	Kinetoplastid kinetochore protein 19, putative	416	96.0107	0	96.9309	5.65926	1.00958	0.43542
LmxM.23.0880a.1	Hypothetical protein	486	96.0495	0	93.3409	12.2716	0.9718	0.412655
LmxM.22.0330.1	Hypothetical protein, unknown function	1064	96.6309	0	105.629	11.9668	1.09312	0.226055
LmxM.15.0490.1	Hypothetical protein, conserved	707	96.7211	0	132.274	6.01447	1.36758	1.6979e-09
LmxM.30.2380.1	Hypothetical protein, unknown function	813	96.8795	0	118.224	8.72749	1.22032	0.00723024
LmxM.26.1260.1	Hypothetical protein, unknown function	1644	96.8946	0	108.389	27.9507	1.11863	0.340445
LmxM.22.1560.1	40S ribosomal protein L14, putative	175	97.0693	0	132.386	20.217	1.36383	0.0403281
LmxM.21.0530.1	Hypothetical protein, conserved	1151	97.17	0	100.304	8.12891	1.03225	0.349941
LmxM.36.5800.1	Hypothetical protein, conserved	1865	97.2167	0	97.2885	12.2101	1.00074	0.497656
LmxM.28.0822.1	Hypothetical protein, conserved	252	97.2992	0	113.664	10.9547	1.16819	0.0676065
LmxM.20.0160.1	Wd40 repeat domain-containing protein	805	97.3438	0	117.697	10.1979	1.20909	0.022977
LmxM.24.1830.1	Hypothetical protein, conserved	240	97.3735	0	157.918	8.05223	1.62177	2.76158e-14
LmxM.33.1270.1	Protein of unknown function (DUF3595), putative	1864	97.4146	0	171.821	18.2351	1.76381	2.24795e-05
LmxM.33.3962.1	Hypothetical protein	110	97.5373	0	151.564	19.2155	1.5539	0.00246474
LmxM.29.1990.1	Cyclosome subunit-like protein	2160	97.6283	0	84.2844	8.59617	0.863319	0.0602935
LmxM.12.0590.1	Fusaric acid resistance protein-like, putative	1919	97.656	0	124.366	5.45997	1.27352	4.98969e-07
LmxM.21.0700.1	Dual specificity protein phosphatase, putative	621	97.6616	0	87.5586	1.02519	0.896551	1e-05
LmxM.28.0980.1	Hypothetical protein, conserved	240	97.6722	0	192.942	11.4181	1.97541	3.59887e-17
LmxM.28.2380.1	Subtilisin-like serine peptidase	1737	97.7676	0	117.624	5.249	1.2031	7.74829e-05
LmxM.32.1150.1	Pumilio protein, putative	842	97.8422	0	105.229	7.24569	1.0755	0.153974
LmxM.34.2030.1	Hypothetical protein, unknown function	1421	97.8755	0	93.9658	7.73936	0.960054	0.306717
LmxM.31.0800.1	Hypothetical protein, unknown function	1150	97.9994	0	114.265	5.92405	1.16597	0.00301943
LmxM.11.0675.1	Hypothetical protein, conserved in leishmania	111	98.1427	0	126.016	29.6291	1.28401	0.173419
LmxM.33.1830.1	Tuzin-like protein	630	98.162	0	150.834	6.91117	1.53658	1.2564e-14
LmxM.23.1270.1	XPG N-terminal domain/XPG I-region, putative	1013	98.2663	0	89.8006	8.57099	0.91385	0.161647
LmxM.20.0430.1	Glycerol-3-phosphate dehydrogenase-like protein	793	98.3863	0	111.209	8.19853	1.13033	0.0589016
LmxM.28.1090.1	ATP-grasp domain containing protein, putative	877	98.4748	0	107.051	2.40204	1.08709	0.000178338
LmxM.32.2280.1	MYND finger, putative	1025	98.6345	0	120.564	1.61067	1.22233	1.62932e-42
LmxM.29.0330.1	Rab-GTPase-TBC domain containing protein, putative	860	98.6953	0	96.8422	0.823506	0.981224	0.0122179
LmxM.17.0290.1	Zinc finger, C3HC4 type (RING finger), putative	748	98.7574	0	86.7099	4.54975	0.878009	0.00404915
LmxM.20.0520.1	Hypothetical protein, conserved	965	98.8481	0	96.2356	7.64687	0.97357	0.366309
LmxM.31.2530.1	Cyclic nucleotide-binding domain containing protein, putative	958	98.9972	0	97.953	5.76045	0.989452	0.428077
LmxM.15.0670.1	Hypothetical protein, conserved	1032	99.0479	0	130.317	2.80522	1.3157	3.70878e-29
LmxM.36.5300.1	Hypothetical protein, conserved	1369	99.0838	0	132.87	1.77348	1.34098	3.24563e-81
LmxM.29.2320.1	SET domain containing protein, putative	357	99.1031	0	138.503	6.30432	1.39757	2.05659e-10
LmxM.11.0050.1	SNF2/RAD54 related DNA helicase, putative	958	99.1073	0	177.246	14.3956	1.78843	2.85006e-08
LmxM.32.3260.1	ABC transporter family-like protein	949	99.121	0	115.724	10.6924	1.1675	0.0602393
LmxM.25.0070.1	Hypothetical protein, conserved	299	99.1437	0	122.862	9.52785	1.23923	0.00639878
LmxM.30.1870.1	Mannosyltransferase-like protein	963	99.1634	0	121.13	2.93644	1.22152	3.69713e-14
LmxM.36.2220.1	Hypothetical protein, conserved	375	99.2083	0	112.076	5.15549	1.1297	0.00628177
LmxM.12.1140.1	N-ethylmaleimide reductase-like protein	1137	99.2218	0	148.715	37.6504	1.49882	0.0943296
LmxM.20.0480.1	Kinetoplast ribosomal PPR-repeat containing protein 3, putative	535	99.2483	0	132.283	11.7481	1.33284	0.00246258
LmxM.12.0075.1	Hypothetical protein, conserved	90	99.2889	0	114.162	11.5332	1.1498	0.0985978
LmxM.31.1710.1	Hypothetical protein, conserved	671	99.3624	0	134.863	5.13811	1.35728	2.43681e-12
LmxM.33.1340.1	Hypothetical protein, conserved	1325	99.4172	0	145.62	11.0579	1.46474	1.46857e-05
LmxM.31.2420.1	Hypothetical protein, conserved	1016	99.4714	0	122.418	12.6263	1.23068	0.0345812
LmxM.20.0770.1	Protein kinase, putative	3988	99.6054	0	102.154	4.27837	1.02559	0.275687
LmxM.22.1200.1	ChaC-like protein, putative	324	99.6139	0	165.499	18.7705	1.6614	0.000224031
LmxM.08_29.2700.1	Hypothetical protein, conserved	992	99.6956	0	95.1893	7.25723	0.954799	0.26732
LmxM.09.1200.1	Hypothetical protein, conserved	1543	99.7704	0	90.2588	10.8682	0.904666	0.19074
LmxM.12.0610.1	TPR repeat, putative	1066	99.865	0	89.1599	4.89744	0.892804	0.0144132
LmxM.24.0800.1	Hypothetical protein, unknown function	638	99.8723	0	164.636	21.1424	1.64847	0.00109482
LmxM.20.0290.1	E3 ubiquitin-protein ligase KCMF1, putative	799	99.9393	0	126.257	7.06849	1.26334	9.83338e-05
LmxM.02.0570.1	Protein kinase, putative	1425	100.014	0	108.413	4.11575	1.08399	0.0206308
LmxM.15.0060.1	Eukaryotic translation initiation factor 4 gamma 1	1015	100.068	0	130.541	9.32832	1.30452	0.000544035
LmxM.01.0630.1	Hypothetical protein	845	100.076	0	159.929	3.39035	1.59808	4.74038e-70
LmxM.24.0970.1	Hypothetical protein, conserved	751	100.119	0	93.007	11.0646	0.928962	0.260178
LmxM.26.1810.1	Hypothetical protein, conserved	611	100.422	0	106.591	15.6252	1.06144	0.346478
LmxM.24.0900.1	Hypothetical protein, conserved	1156	100.647	0	95.9028	1.95638	0.952859	0.0076494
LmxM.36.3200.1	DNA topoisomerase III, putative	948	100.864	0	132.859	6.18747	1.3172	1.16524e-07
LmxM.02.0470.1	Hypothetical protein, unknown function	3334	100.877	0	121.652	16.5018	1.20595	0.104019
LmxM.29.3630.1	CYC2-like protein, putative	247	100.963	0	166.387	14.2611	1.64799	2.24254e-06
LmxM.36.0950.1	Dynein heavy chain, putative	4203	100.981	0	104.144	10.9668	1.03133	0.386502
LmxM.33.2630.1	Phospholipid-transporting ATPase-like protein	1483	100.989	0	123.245	2.85525	1.22039	3.22152e-15
LmxM.03.0500.1	Phosphate-Repressible Phosphate Permease-like protein	573	101.062	0	122.107	27.9664	1.20824	0.225868
LmxM.36.0860.1	Mitogen-activated protein kinase kinase 5	525	101.233	0	120.566	4.69161	1.19097	1.88879e-05
LmxM.20.0790.1	Tubulin-tyrosine ligase, putative	764	101.446	0	144.976	11.9645	1.42909	0.000137256
LmxM.14.1490.1	Synaptojanin (N-terminal domain), putative	845	101.562	0	146.552	17.0191	1.44298	0.00410282
LmxM.03.0870.1	Hypothetical protein, conserved	1363	101.573	0	97.6594	17.8795	0.961466	0.413358
LmxM.31.3280.1	Hypothetical protein, conserved	815	101.893	0	138.214	16.8451	1.35647	0.0155334
LmxM.36.5670.1	RNA helicase, putative	698	101.95	0	146.582	10.1926	1.43778	5.96708e-06
LmxM.32.0530.1	Hypothetical protein, conserved	1649	101.992	0	91.9845	4.53116	0.901882	0.013604
LmxM.01.0660.1	Hypothetical protein, conserved	1505	102.262	0	122.565	10.5608	1.19854	0.0272722
LmxM.12.0120.1	Hypothetical protein, conserved	1374	102.325	0	101.893	7.63822	0.995771	0.477409
LmxM.33.2070.1	FtsX-like permease family, putative	1128	102.439	0	135.055	4.40186	1.3184	6.32639e-14
LmxM.03.0680.1	Uroporphyrinogen-III synthase HemD, putative	286	102.452	0	167.445	61.2903	1.63437	0.144479
LmxM.02.0350.1	Hypothetical protein, conserved	1055	102.458	0	133.87	17.1313	1.30659	0.0333551
LmxM.28.2540.1	Hypothetical protein, conserved	1504	102.476	0	134.579	4.49577	1.31327	4.64287e-13
LmxM.26.0730.1	Hypothetical protein, conserved	2036	102.512	0	110.554	22.1073	1.07845	0.358013
LmxM.05.0240.1	Viscerotropic leishmaniasis antigen, putative	1229	102.513	0	115.156	10.3578	1.12334	0.111103
LmxM.30.0770.1	Hypothetical protein, conserved	293	102.602	0	156.733	2.22887	1.52759	1.367e-130
LmxM.17.0440.1	Hypothetical protein, conserved	1980	103.053	0	94.6653	4.05771	0.918611	0.0193658
LmxM.23.0750.1	Hypothetical protein, conserved	824	103.075	0	128.671	3.5903	1.24832	5.05101e-13
LmxM.28.1560.1	Hypothetical protein, conserved	561	103.115	0	136.906	1.96741	1.3277	2.02943e-66
LmxM.17.0610.1	Acyl CoA binding protein, putative	496	103.157	0	112.599	4.06597	1.09153	0.0101142
LmxM.13.1260.1	Hypothetical protein, unknown function	196	103.192	0	194.117	12.6483	1.88112	3.27023e-13
LmxM.18.0860.1	Hypothetical protein, conserved	879	103.212	0	132.683	6.51623	1.28554	3.05305e-06
LmxM.19.1320.1	Glycerol uptake protein, putative	594	103.247	0	188.08	24.6966	1.82165	0.000296267
LmxM.33.1440.1	Hypothetical protein, conserved	876	103.27	0	111.526	6.30127	1.07994	0.0950735
LmxM.16.0090.1	Hypothetical protein, conserved	325	103.357	0	167.216	18.9282	1.61785	0.00037076
LmxM.36.4340.1	Hypothetical protein, unknown function	525	103.461	0	87.7744	1.7511	0.848386	1e-05
LmxM.24.1010.1	Mnd1 family, putative	427	103.478	0	132.224	7.72947	1.2778	9.99999e-05
LmxM.14.0750.1	Hypothetical protein, conserved	1980	103.48	0	101.571	5.75544	0.981559	0.37011
LmxM.18.1140.1	Hypothetical protein, conserved	1157	103.533	0	91.4463	10.9237	0.88326	0.13427
LmxM.36.5330.1	Hypothetical protein, conserved	1076	103.538	0	105.23	6.24586	1.01634	0.393235
LmxM.36.6250.1	Small G-protein, putative	296	103.604	0	101.538	8.56801	0.98006	0.404733
LmxM.06.0710.1	Hypothetical protein	614	103.643	0	136.195	8.15781	1.31408	3.29863e-05
LmxM.20.0850.1	Pseudouridine synthase TruD, putative	1575	103.675	0	115.361	9.47164	1.11272	0.108635
LmxM.31.0240.1	Hypothetical protein, conserved	1086	103.695	0	95.5133	9.57731	0.921102	0.196488
LmxM.32.1230.1	WD domain, G-beta repeat, putative	613	103.8	0	132.909	4.39702	1.28043	1.79521e-11
LmxM.09.1540.1	Hypothetical protein, conserved	663	103.825	0	110.693	14.15	1.06615	0.313702
LmxM.22.0940.1	Mitochondrial chaperone, putative	734	103.842	0	111.068	4.8615	1.06958	0.0685968
LmxM.24.1740.1	Folate-binding protein YgfZ, putative	389	103.847	0	137.817	7.2855	1.32712	1.56031e-06
LmxM.36.2120.1	Hypothetical protein, conserved	1525	103.859	0	109.405	6.6728	1.05341	0.202908
LmxM.10.0810.1	Hypothetical protein, conserved	2050	103.939	0	75.6724	4.14706	0.728048	4.68059e-12
LmxM.27.2240.1	Hypothetical protein, conserved	764	103.979	0	143.377	9.52055	1.37891	1.74977e-05
LmxM.12.0260.1	Helicase associated domain (HA2), putative	2904	104.006	0	99.0518	17.4946	0.952364	0.388512
LmxM.22.0520.1	Rab-GTPase-TBC domain containing protein, putative	1128	104.159	0	120.907	4.39371	1.1608	6.89587e-05
LmxM.02.0070.1	Hypothetical protein, conserved	397	104.263	0	143.46	20.6353	1.37594	0.0287488
LmxM.32.2905.1	Present in the outer mitochondrial membrane proteome 22-1	1594	104.313	0	113.864	8.09728	1.09156	0.119105
LmxM.06.0820.1	Qb-SNARE protein, putative	399	104.324	0	164.244	4.51925	1.57437	2.00435e-40
LmxM.08_29.0550.1	Exonuclease, putative	1087	104.405	0	95.85	1.98184	0.918063	7.92604e-06
LmxM.16.0480.1	Fucose kinase, putative	1201	104.544	0	113.126	14.4525	1.08209	0.276308
LmxM.28.1540.1	Hypothetical protein, unknown function	865	104.557	0	165.689	22.5687	1.58468	0.00337712
LmxM.06.1090.1	Hypothetical protein, conserved	595	104.787	0	143.627	4.11511	1.37065	1.89442e-21
LmxM.33.0630.1	Hypothetical protein, conserved	1000	104.847	0	100.084	6.00488	0.954578	0.213865
LmxM.11.0340.1	Hypothetical protein, unknown function	503	105.031	0	151.56	4.85829	1.443	4.98472e-22
LmxM.25.1230.1	Hypothetical protein, conserved	2215	105.046	0	116.36	12.886	1.1077	0.189971
LmxM.32.2130.1	Hypothetical protein, conserved	923	105.147	0	96.3243	8.50135	0.916092	0.149683
LmxM.36.0750.1	Hypothetical protein, conserved	1285	105.162	0	83.9566	4.89977	0.798356	7.52989e-06
LmxM.11.0860.1	Hypothetical protein, conserved	1822	105.23	0	102.396	7.1902	0.973065	0.346714
LmxM.36.3610.1	Hypothetical protein, unknown function	543	105.31	0	118.819	12.7097	1.12828	0.143918
LmxM.15.0710.1	Hypothetical protein, conserved	3366	105.324	0	127.717	3.70955	1.21261	7.87216e-10
LmxM.16.1110.1	Polyketide cyclase / dehydrase and lipid transport, putative	523	105.371	0	79.7751	8.13461	0.757088	0.000826099
LmxM.02.0520.1	Hypothetical protein, conserved	2085	105.384	0	98.345	1.05238	0.933206	1.12629e-11
LmxM.25.2330.1	Vacuolar sorting protein 9 (VPS9) domain containing protein, putative	837	105.398	0	119.536	9.37166	1.13414	0.0656992
LmxM.28.2000.1	Phosphorylase kinase-like protein	870	105.404	0	130.09	8.67253	1.2342	0.00221043
LmxM.03.0280.1	Hypothetical protein	970	105.431	0	161.504	26.1636	1.53185	0.0160485
LmxM.29.2180.1	RNA recognition motif. (a.k.a. RRM, RBD, or RNP domain), putative	501	105.494	0	150.199	8.18482	1.42376	2.35601e-08
LmxM.24.1870.1	Hypothetical protein, conserved	1290	105.666	0	102.162	2.22799	0.966835	0.0578703
LmxM.25.0240.1	Pre-mRNA-splicing factor of RES complex, putative	186	105.823	0	144.311	13.0283	1.3637	0.00156755
LmxM.08_29.2080.1	Short chain dehydrogenase, putative	451	105.832	0	114.84	20.6742	1.08512	0.331513
LmxM.26.1420.1	FYVE zinc finger, putative	2408	105.836	0	81.0885	17.6454	0.766171	0.0803851
LmxM.09.0950.1	O-phosphoseryl-tRNA(Sec) selenium transferase, putative	595	105.878	0	143.326	16.2719	1.35369	0.0106843
LmxM.03.0860.1	Hypothetical protein, conserved	1536	105.91	0	124.122	18.7812	1.17195	0.166105
LmxM.36.3670.1	Hypothetical protein, conserved	313	105.928	0	183.089	5.34917	1.72843	1.80514e-47
LmxM.14.0405.1	Hypothetical protein, conserved	195	105.932	0	103.925	2.17132	0.981054	0.177654
LmxM.32.2190.1	Hypothetical protein, unknown function	1123	105.955	0	126.672	7.93241	1.19552	0.00450547
LmxM.34.1610.1	Hypothetical protein, conserved	953	105.961	0	94.831	10.0347	0.894961	0.133681
LmxM.24.0960.1	Hypothetical protein, conserved	1010	106.037	0	125.58	7.41105	1.1843	0.00418244
LmxM.36.2000.1	Hypothetical protein, conserved	1279	106.103	0	120.051	5.4934	1.13145	0.00555856
LmxM.24.0980.1	Hypothetical protein, conserved	1577	106.146	0	104.928	8.986	0.988518	0.446056
LmxM.16.0660.1	Hypothetical protein, conserved	628	106.149	0	120.355	11.7458	1.13383	0.113241
LmxM.26.1830.1	Hypothetical protein, conserved	873	106.263	0	108.664	13.0688	1.02259	0.427138
LmxM.12.0550.1	Hypothetical protein, unknown function	833	106.273	0	105.641	3.06484	0.994057	0.418363
LmxM.33.3390.1	Hypothetical protein, conserved	729	106.282	0	125.573	3.03511	1.18151	1.03474e-10
LmxM.29.1900.1	Hypothetical protein, conserved	997	106.304	0	97.6546	8.87484	0.918635	0.164879
LmxM.25.1730.1	Hypothetical protein, conserved	313	106.427	0	161.821	11.6868	1.52048	1.06954e-06
LmxM.36.0900.1	SNF1-related protein kinases, putative (fragment)	485	106.552	0	114.879	12.2603	1.07815	0.248522
LmxM.27.0510.1	Cysteine peptidase, Clan CA, family C2, putative	4341	106.565	0	99.2076	4.09697	0.930957	0.0362588
LmxM.36.5530.1	Phosphorylated CTD interacting factor 1 WW domain containing protein, putative	657	106.607	0	163.834	11.94	1.5368	8.21995e-07
LmxM.25.1490.1	Rab3 GTPase-activating protein catalytic subunit, putative	1244	106.617	0	160.305	13.1792	1.50356	2.31393e-05
LmxM.36.1720.1	Hypothetical protein, conserved	4352	106.658	0	136.354	11.6372	1.27842	0.00535809
LmxM.20.1490.1	Hypothetical protein, conserved	975	106.87	0	101.814	8.00884	0.952695	0.263945
LmxM.20.1365.1	Hypothetical protein	453	106.919	0	91.7426	11.7393	0.858057	0.0980426
LmxM.08.0135.1	Hypothetical protein, conserved (pseudogene)	585	107.005	0	121.438	17.4053	1.13488	0.20349
LmxM.31.1810.1	Protein kinase, putative	655	107.052	0	136.793	9.66473	1.27782	0.00104449
LmxM.30.1860.1	Hypothetical protein, unknown function	267	107.436	0	170.322	10.042	1.58533	1.89681e-10
LmxM.15.0225.1	WD domain, G-beta repeat, putative	347	107.437	0	168.183	7.63099	1.56541	8.57175e-16
LmxM.27.1650.1	Hypothetical protein, conserved	1294	107.456	0	130.138	13.0792	1.21107	0.0414468
LmxM.12.0330.1	Hypothetical protein, unknown function	1312	107.483	0	115.266	5.74441	1.07242	0.0877005
LmxM.32.0550.1	Hypothetical protein, conserved	2117	107.491	0	88.835	8.80972	0.826438	0.0170998
LmxM.36.2900.1	Hypothetical protein, conserved	855	107.514	0	161.521	9.33854	1.50232	3.66441e-09
LmxM.26.1360.1	Hypothetical protein, conserved	590	107.624	0	108.446	12.3569	1.00764	0.473457
LmxM.32.2920.1	Hypothetical protein, conserved	404	107.635	0	145.545	9.33946	1.35221	2.4624e-05
LmxM.19.0940.1	CAP-Gly domain containing protein, putative	653	107.684	0	118.558	6.23473	1.10098	0.0405697
LmxM.21.0870.1	Hypothetical protein	912	107.712	0	119.914	8.6543	1.11329	0.0792713
LmxM.12.0150.1	Leucine-rich repeat protein, putative	1061	107.723	0	87.1955	4.83732	0.809446	1.10047e-05
LmxM.21.0875.1	Hypothetical protein, conserved	1269	107.735	0	106.639	7.65395	0.989821	0.443033
LmxM.02.0630.1	Gamma-glutamyl phosphate reductase-like protein	659	107.784	0	125.867	11.069	1.16776	0.0511728
LmxM.31.2880.1	Protein of unknown function (DUF778), putative	772	107.791	0	93.5882	4.32356	0.868237	0.000509921
LmxM.19.1200.1	Actin-related protein 2, putative	480	107.888	0	176.19	11.7155	1.63307	2.7715e-09
LmxM.28.0840.1	Hypothetical protein, conserved	822	107.935	0	158.828	24.6421	1.47151	0.0194495
LmxM.12.1210.1	Hypothetical protein, conserved	996	107.977	0	118.096	6.38905	1.09372	0.0566172
LmxM.05.0430.1	Hypothetical protein, conserved	676	108.046	0	168.494	11.6301	1.55946	1.00988e-07
LmxM.19.1370.1	Hypothetical protein, conserved	741	108.046	0	125.798	3.56112	1.1643	3.09926e-07
LmxM.29.1870.1	Hypothetical protein, conserved	1272	108.206	0	126.05	10.5894	1.1649	0.0459908
LmxM.07.0740.1	Hypothetical protein, conserved	3810	108.285	0	132.488	7.69447	1.22351	0.000828965
LmxM.01.0700.1	Hypothetical protein	362	108.312	0	193.142	19.8831	1.78321	9.9299e-06
LmxM.05.1160.1	Hypothetical protein, unknown function	855	108.476	0	165.495	5.46625	1.52564	8.94336e-26
LmxM.18.1320.1	Hypothetical protein, conserved	1470	108.486	0	155.666	12.1338	1.43489	5.04794e-05
LmxM.31.3350.1	B-box zinc finger, putative	1317	108.493	0	155.559	16.4007	1.43381	0.0020543
LmxM.28.1800.1	Hypothetical protein, conserved	2579	108.509	0	86.1645	8.26606	0.794077	0.00343414
LmxM.32.0520.1	D-xylulose reductase, putative	349	108.54	0	177.662	8.84255	1.63683	2.7058e-15
LmxM.10.0425.1	Hypothetical protein	650	108.636	0	169.162	21.5038	1.55714	0.00244146
LmxM.32.2480.1	Hypothetical protein, conserved	587	108.722	0	156.582	7.46947	1.44021	7.39783e-11
LmxM.08.0400.1	Hypothetical protein, conserved	1287	108.742	0	134.588	5.76199	1.23768	3.63643e-06
LmxM.34.2000.1	Hypothetical protein, conserved	914	108.751	0	155.66	8.69121	1.43135	3.38213e-08
LmxM.23.0470.1	Hypothetical protein, conserved	350	108.819	0	160.448	21.67	1.47445	0.00859719
LmxM.04.1060.1	Hypothetical protein	476	108.855	0	134.055	7.60669	1.2315	0.000461686
LmxM.08_29.0410.1	Hypothetical protein, conserved	576	108.861	0	164.75	20.8289	1.5134	0.00364549
LmxM.34.1990.1	U3 small nucleolar RNA-associated protein 6, putative	1059	108.877	0	102.378	9.09166	0.940313	0.237372
LmxM.02.0050.1	Cytochrome b-domain protein, putative	213	108.895	0	144.688	10.0785	1.32869	0.000191607
LmxM.09.0460.1	Hypothetical protein, conserved	3064	108.896	0	118.471	4.69937	1.08793	0.0207935
LmxM.15.1230.1	Nucleoside transporter 1, putative	491	109.087	0	148.62	10.6536	1.3624	0.000103298
LmxM.34.4600.1	Hypothetical protein, conserved	512	109.132	0	163.068	14.3776	1.49423	8.79292e-05
LmxM.03.0620.1	Mitochondrial protein 99, putative	674	109.271	0	110.005	20.8969	1.00672	0.485978
LmxM.15.0550.1	Hypothetical protein, unknown function	1765	109.273	0	135.122	13.0877	1.23656	0.02413
LmxM.08_29.1620.1	Hypothetical protein, conserved	2211	109.282	0	77.0364	11.2893	0.704932	0.00214296
LmxM.17.1180.1	Hypothetical protein, unknown function	911	109.348	0	134.255	8.07536	1.22778	0.00102007
LmxM.17.0590.1	Hypothetical protein, conserved	1761	109.398	0	119.763	8.41281	1.09475	0.108955
LmxM.06.0790.1	Hypothetical protein, unknown function	1031	109.485	0	129.61	12.7387	1.18382	0.0570682
LmxM.09.0580.1	Surface antigen-like protein	285	109.498	0	189.878	28.1145	1.73407	0.00212483
LmxM.12.0270.1	Hypothetical protein, conserved	597	109.523	0	173.731	20.8499	1.58625	0.00103672
LmxM.26.1755.1	Hypothetical protein, conserved	380	109.526	0	122.439	19.8153	1.1179	0.257303
LmxM.24.0690.1	Hypothetical predicted transmembrane protein	153	109.571	0	131.042	5.26392	1.19596	2.26142e-05
LmxM.26.1070.1	Hypothetical protein, conserved	563	109.71	0	114.456	26.3396	1.04326	0.428496
LmxM.18.0930.1	Hypothetical protein, conserved	872	109.733	0	168.161	11.2387	1.53245	1.00312e-07
LmxM.06.0550.1	Hypothetical protein, conserved	1727	109.737	0	104.279	8.85014	0.950261	0.268705
LmxM.17.0450.1	Hypothetical protein, conserved	1589	109.787	0	99.7907	8.61347	0.908949	0.122915
LmxM.09.0120.1	Kinesin, putative	1081	109.8	0	133.487	8.47456	1.21573	0.00259456
LmxM.29.3250.1	ATP-dependent RNA helicase, putative	1029	109.821	0	122.527	7.93097	1.1157	0.0545633
LmxM.12.0620.1	Hypothetical protein, conserved	1390	109.844	0	117.938	6.30058	1.07369	0.0994618
LmxM.23.1280.1	Hypothetical protein, conserved	1300	109.888	0	112.138	8.09881	1.02047	0.390611
LmxM.34.0720.1	Hypothetical protein, conserved	511	109.979	0	151.254	6.67614	1.37529	3.15731e-10
LmxM.01.0390.1	Hypothetical protein, conserved	822	110.207	0	165.171	20.2096	1.49873	0.00326721
LmxM.33.1480.1	Hypothetical protein, conserved	999	110.254	0	144.894	7.29138	1.31418	1.0129e-06
LmxM.36.1150.1	Endonuclease/exonuclease/phosphatase, putative	927	110.329	0	153.279	12.3614	1.38929	0.000255864
LmxM.19.1140.1	Hypothetical protein, unknown function	778	110.345	0	100.356	4.13159	0.909472	0.00780765
LmxM.07.0250.1	Protein kinase, putative	1904	110.437	0	88.8643	2.10814	0.804663	1e-05
LmxM.25.0180.1	Hypothetical protein, conserved	1049	110.475	0	120.297	7.00623	1.0889	0.0804807
LmxM.31.3420.1	Hypothetical protein, conserved	765	110.477	0	142.019	19.7039	1.28551	0.0547123
LmxM.19.0430.1	Hypothetical protein, conserved	1270	110.634	0	108.191	8.32094	0.977914	0.384512
LmxM.34.4210.1	Hypothetical protein, unknown function	746	110.67	0	174.247	31.4085	1.57448	0.021474
LmxM.26.2540.1	Hypothetical protein, conserved	784	110.707	0	109.778	19.3357	0.991613	0.48085
LmxM.32.0630.1	Hypothetical protein, conserved	512	110.748	0	148.258	14.7045	1.33869	0.00537255
LmxM.23.0790.1	SET domain containing protein, putative	872	110.832	0	130.301	11.9031	1.17566	0.0509607
LmxM.28.0610.1	Dynein heavy chain, putative	4262	110.879	0	103.898	4.237	0.937046	0.0497314
LmxM.08.0620.1	Hypothetical protein, conserved	2839	110.951	0	111.026	3.51253	1.00067	0.491499
LmxM.27.1780.1	Casein kinase I-like protein	568	110.975	0	209.487	57.7925	1.8877	0.0441361
LmxM.08_29.1250.1	Hypothetical protein, unknown function	1824	111.044	0	124.415	4.55732	1.12041	0.00167324
LmxM.36.1280.1	Tuzin-like protein	636	111.062	0	138.988	14.1616	1.25144	0.0243075
LmxM.01.0380.1	Dyggve-Melchior-Clausen syndrome protein, putative	829	111.08	0	125.692	16.945	1.13154	0.194257
LmxM.28.1520.1	Hypothetical protein, conserved	642	111.115	0	141.557	7.64997	1.27396	3.45665e-05
LmxM.25.0340.1	Ring finger domain containing protein, putative	760	111.121	0	153.114	4.02651	1.37791	9.10992e-26
LmxM.13.0940.1	N(2), N(2)-dimethylguanosine tRNA methyltransferase, putative	725	111.121	0	129.297	10.5607	1.16357	0.0426172
LmxM.26.2260.1	Syntaxin binding protein 1, putative	740	111.171	0	92.4456	18.9147	0.831566	0.161096
LmxM.33.3020.1	Protein kinase, putative	936	111.25	0	108.077	5.54123	0.971473	0.283415
LmxM.26.0590.1	Spliced leader RNA PSE-promoter transcription factor, putative	671	111.443	0	119.209	16.2258	1.06968	0.316111
LmxM.36.4690.1	Alpha/beta hydrolase family, putative	983	111.45	0	132.934	5.61752	1.19277	6.5512e-05
LmxM.14.1060.1	Dynein heavy chain, putative	4268	111.479	0	102.419	7.23465	0.918727	0.105224
LmxM.34.5020.1	Hypothetical protein, conserved	1017	111.496	0	103.141	11.3054	0.925064	0.229942
LmxM.03.0880.1	Hypothetical protein, conserved	2011	111.513	0	96.6025	19.4632	0.86629	0.221814
LmxM.23.1350.1	Acetyltransferase-like protein	702	111.538	0	108.058	5.70872	0.968803	0.271086
LmxM.06.1200.1	Hypothetical protein, unknown function	394	111.544	0	136.471	13.0047	1.22347	0.0276348
LmxM.02.0330.1	Hypothetical protein	418	111.564	0	128.548	14.3108	1.15224	0.117654
LmxM.23.1062.1	Hydrophilic surface protein 2	100	111.573	0	175.334	24.6066	1.57147	0.00478186
LmxM.15.0530.1	Hypothetical protein, conserved	1878	111.599	0	136.211	5.02002	1.22053	4.7277e-07
LmxM.30.0470b.1	Hypothetical protein	242	111.6	0	207.924	46.2509	1.86311	0.0186421
LmxM.09.0990.1	N-terminal region of Chorein, a TM vesicle-mediated sorter, putative	5280	111.706	0	112.164	11.492	1.0041	0.484096
LmxM.24.1730.1	Protein kinase, putative	1415	111.751	0	159.878	8.81398	1.43067	2.37619e-08
LmxM.34.0670.1	Hypothetical protein, conserved	4170	111.754	0	109.876	7.94934	0.983194	0.406616
LmxM.18.1030.1	Hypothetical protein, conserved	818	111.764	0	178.214	29.9802	1.59456	0.0133291
LmxM.33.4050.1	Conserved protein, unknown function	674	111.859	0	167.627	20.7568	1.49855	0.00360805
LmxM.25.1570.1	ER-golgi trafficking TRAPP I complex 85 kDa subunit, putative	2289	111.891	0	116.112	11.0361	1.03772	0.351066
LmxM.24.1710.1	Ubiquitin-conjugating enzyme E2, putative	312	111.945	0	117.358	18.628	1.04836	0.385681
LmxM.27.2030.1	Branched-chain amino acid aminotransferase, putative	401	112.018	0	87.5445	1.00269	0.781523	1e-05
LmxM.15.0700.1	Hypothetical protein, conserved	1037	112.032	0	156.391	18.664	1.39595	0.00873371
LmxM.23.1263.1	Hypothetical protein, conserved	269	112.107	0	160.183	23.3562	1.42884	0.0197773
LmxM.26.0950.1	Meiotic cell cortex C-terminal pleckstrin homology, putative	611	112.152	0	102.205	12.8624	0.91131	0.219667
LmxM.29.1730.1	Hypothetical protein, conserved	394	112.255	0	119.322	1.42049	1.06296	3.25628e-07
LmxM.06.0800.1	Hypothetical protein, conserved	1553	112.263	0	120.475	7.67861	1.07315	0.142437
LmxM.04.0980.1	Hypothetical protein, conserved	1272	112.298	0	126.441	13.992	1.12594	0.15606
LmxM.34.2750.1	Hypothetical protein, conserved	591	112.485	0	125.49	7.09071	1.11561	0.0333305
LmxM.24.0650.1	PPPDE putative peptidase domain containing protein, putative	995	112.579	0	184.72	7.95776	1.6408	6.20122e-20
LmxM.18.1180.1	Hypothetical protein, conserved	1551	112.646	0	118.717	11.2556	1.05389	0.294815
LmxM.02.0340.1	UAA transporter family, putative	940	112.719	0	139.733	18.5183	1.23966	0.0723109
LmxM.10.0520.1	Hypothetical protein, conserved	911	112.74	0	143.905	15.2371	1.27643	0.0204106
LmxM.34.2890.1	SpoU rRNA Methylase family, putative	607	112.783	0	162.156	16.2203	1.43778	0.00116751
LmxM.29.1560.1	Protein kinase, putative	1680	112.931	0	119.755	2.1247	1.06042	0.000660491
LmxM.14.0020.1	Phosphatidylinositol 3-kinase, putative	1047	113.109	0	131.276	18.6324	1.16062	0.16477
LmxM.26.2490.1	Hypothetical protein, conserved	1561	113.12	0	84.3512	14.7498	0.74568	0.0255618
LmxM.26.2300.1	Hypothetical protein, conserved	1241	113.123	0	95.1753	16.649	0.841342	0.140513
LmxM.24.0490.1	Leucine Rich repeats (2 copies)/Leucine rich repeat, putative	1783	113.138	0	138.15	14.3094	1.22107	0.0402388
LmxM.19.0820.1	ATG8/AUT7/APG8/PAZ2, putative	121	113.14	0	278.829	65.1192	2.46445	0.00547346
LmxM.14.0510.1	Stearic acid desaturase, putative	454	113.162	0	176.845	34.8632	1.56276	0.0338751
LmxM.24.1435.1	Hypothetical protein	914	113.164	0	124.031	12.1542	1.09603	0.185643
LmxM.08_29.2380.1	Kinesin, putative	590	113.172	0	104.939	5.3737	0.927252	0.0627474
LmxM.03.0830.1	Hypothetical protein, conserved	408	113.191	0	171.825	34.4544	1.51801	0.0443962
LmxM.13.1270.1	DNA/RNA non-specific endonuclease-like protein	808	113.199	0	142.603	7.48026	1.25975	4.23253e-05
LmxM.17.1315.1	Hypothetical protein	415	113.214	0	130.279	17.7742	1.15073	0.168502
LmxM.09.0760.1	Hypothetical protein, conserved	5460	113.233	0	107.114	4.78116	0.945961	0.100304
LmxM.22.1300.1	Polyprotein, putative	365	113.433	0	131.047	1.99957	1.15528	6.33029e-19
LmxM.01.0670.1	Hypothetical protein, conserved	288	113.584	0	163.357	3.29822	1.4382	9.30642e-52
LmxM.33.3960.1	HECT E3 ligase, putative	1369	113.619	0	90.2652	4.02608	0.794453	3.30165e-09
LmxM.29.1350.1	GTPase activating protein, putative	715	113.684	0	185.171	8.89632	1.62882	4.6574e-16
LmxM.22.0530.1	Peptidyl-prolyl cis-trans isomerase, putative	438	113.786	0	120.925	8.29762	1.06274	0.194778
LmxM.34.0550.1	Proteophosphoglycan ppg1	1610	113.806	0	145.091	27.36	1.27489	0.126429
LmxM.18.0160.1	Lipase (class 3), putative	705	113.861	0	144.87	11.3832	1.27234	0.00322408
LmxM.25.1870.1	Hypothetical protein, unknown function	377	113.94	0	140.632	22.163	1.23427	0.114224
LmxM.33.2030.1	Hypothetical protein, conserved	1245	114.005	0	110.362	9.11892	0.968042	0.34475
LmxM.12.0430.1	Hypothetical protein, conserved	705	114.06	0	152.42	10.8783	1.33631	0.000210776
LmxM.26.0160.1	Nuclear lim interactor-interacting factor-like protein	290	114.072	0	157.667	52.61	1.38217	0.203653
LmxM.32.2590.1	Hypothetical protein, conserved	1054	114.152	0	127.601	2.1837	1.11782	3.66256e-10
LmxM.30.2420.1	Hypothetical protein, unknown function	227	114.172	0	182.864	15.6885	1.60164	5.97663e-06
LmxM.26.1170.1	Ring finger domain containing protein, putative	529	114.402	0	132.422	18.913	1.15752	0.170348
LmxM.19.1240.1	Hypothetical protein, conserved	1795	114.501	0	124.593	5.25287	1.08813	0.0273612
LmxM.32.2050.1	Hypothetical protein, conserved	407	114.641	0	158.371	13.7805	1.38146	0.000753442
LmxM.25.1040.1	Hypothetical protein, conserved	982	114.699	0	117.673	3.96031	1.02593	0.226297
LmxM.08.0390.1	Hypothetical protein, conserved	1980	114.757	0	139.646	6.12812	1.21689	2.43795e-05
LmxM.21.1230.1	WD domain, G-beta repeat, putative	596	114.818	0	164.023	21.7237	1.42854	0.0117555
LmxM.02.0150.1	Vps51/Vps67, putative	1930	114.831	0	106.715	4.99966	0.92932	0.0522557
LmxM.05.1010.1	Methyltransferase-like protein	613	114.832	0	142.548	7.56839	1.24136	0.000125108
LmxM.33.0540.1	Gamma-soluble NSF attachment protein (SNAP-gamma) (N-ethylmaleimide-sensitive factor attachment protein, gamma), putative	389	114.888	0	136.971	7.83042	1.19221	0.00240047
LmxM.24.1810.1	Short chain dehydrogenase/reductase, putative	578	114.891	0	150.957	4.88369	1.31392	7.6206e-14
LmxM.27.2350.1	Vesicle-associated membrane protein 7	220	114.915	0	152.861	19.6158	1.33021	0.0265283
LmxM.23.0770.1	Hypothetical protein, conserved	1424	114.931	0	144.7	14.045	1.25902	0.0170206
LmxM.18.1220.1	Prolyl-tRNA synthetase, putative,bifunctional aminoacyl-tRNA synthetase, putative	715	115.133	0	85.663	10.0164	0.744032	0.00162937
LmxM.31.2290.1	Sphingosine-1-phosphate phosphatase, putative (pseudogene)	566	115.135	0	149.164	15.1991	1.29556	0.0125814
LmxM.26.1110.1	TROVE domain containing protein, putative	4169	115.146	0	90.6898	12.2026	0.787606	0.0225249
LmxM.19.0270.1	Hypothetical protein, conserved	959	115.253	0	119.47	16.8324	1.03658	0.401106
LmxM.31.2501.1	Hypothetical protein	745	115.293	0	150.744	18.4173	1.30748	0.0271241
LmxM.32.0200.1	Metallo-peptidase, Clan MC, Family M14, putative	1677	115.316	0	120.394	1.85201	1.04404	0.00305248
LmxM.34.4500.1	Anaphase promoting complex subunit protein, putative	82	115.367	0	144.984	3.58306	1.25672	6.93846e-17
LmxM.27.0600.1	Hypothetical protein, conserved	954	115.376	0	128.565	6.34083	1.11431	0.0187624
LmxM.32.2350.1	Rab-GTPase-TBC domain containing protein, putative	860	115.403	0	114.375	0.817848	0.991088	0.104285
LmxM.30.1990.1	Hypothetical protein, unknown function	657	115.464	0	132.447	13.3204	1.14708	0.101165
LmxM.11.0190.1	DEAD-boc ATP-dependent (RNA) helicase, putative	609	115.532	0	143.717	4.9542	1.24396	6.38321e-09
LmxM.36.2350.1	Glyceraldehyde 3-phosphate dehydrogenase, cytosolic, putative	331	115.535	0	59.0894	5.87604	0.511443	1e-05
LmxM.12.0905.1	Hypothetical protein	267	115.56	0	181.735	24.8765	1.57265	0.00390533
LmxM.21.1650.1	Protein kinase, putative	499	115.569	0	123.776	5.58363	1.07101	0.0708028
LmxM.27.1140.1	Hypothetical protein, conserved	583	115.573	0	117.917	6.43903	1.02029	0.357887
LmxM.29.1670.1	Hypothetical protein, conserved	492	115.744	0	142.294	17.1259	1.22938	0.0605403
LmxM.29.1600.1	Hypothetical protein, conserved	533	115.77	0	178.258	14.6482	1.53975	9.95559e-06
LmxM.24.0250.1	ATP-dependent DEAD/H RNA helicase, putative	605	115.799	0	125.84	13.1969	1.08672	0.223358
LmxM.01.0120.1	Hypothetical protein, conserved	650	115.851	0	146.641	9.44422	1.26577	0.000556776
LmxM.22.0250.1	Phosphoinositide phosphatase	258	115.939	0	228.86	45.0422	1.97396	0.00608802
LmxM.11.0070.1	GRIP domain containing protein, putative	1562	115.94	0	100.198	8.34701	0.864225	0.0296525
LmxM.08_29.0500.1	Ca2+-ATPase N terminal autoinhibitory domain containing protein, putative	1312	115.994	0	138.674	10.1502	1.19552	0.012728
LmxM.24.1460.1	Hypothetical protein, conserved	829	115.995	0	129.526	6.30642	1.11665	0.0159534
LmxM.08_29.0570.1	Ankyrin repeats (3 copies), putative	843	116.003	0	124.587	2.47219	1.074	0.000258187
LmxM.25.1443.1	U1 small nuclear ribonucleoprotein 24 kDa	261	116.009	0	136.207	11.8583	1.17411	0.0442577
LmxM.34.5170.1	Hypothetical protein, conserved	416	116.02	0	154.944	18.6597	1.33549	0.018491
LmxM.27.1990.1	Rab-GTPase-TBC domain containing protein, putative	1014	116.177	0	119.111	7.48182	1.02525	0.347483
LmxM.26.0370.1	TPR repeat, putative	853	116.281	0	123.727	26.8753	1.06404	0.390867
LmxM.09.0540.1	Hypothetical protein, unknown function	1099	116.347	0	145.051	13.5562	1.24672	0.0171106
LmxM.26.2510.1	Protein kinase, putative	485	116.36	0	119.786	28.3987	1.02944	0.451989
LmxM.34.1360.1	Hypothetical protein, unknown function	514	116.363	0	116.981	8.07372	1.00531	0.469503
LmxM.36.6520.1	Hypothetical protein, conserved	716	116.396	0	131.841	2.93629	1.13269	7.20189e-08
LmxM.08_29.0970.1	Kinesin, putative	1730	116.453	0	98.0133	6.64844	0.841657	0.00277278
LmxM.29.0510.1	Hypothetical protein, conserved	1141	116.499	0	110.116	5.37141	0.945211	0.117357
LmxM.10.0500.1	Hypothetical protein, conserved	6777	116.606	0	144.667	7.93014	1.24066	0.00020111
LmxM.23.1680.1	Inositol hexakisphosphate, putative	1719	116.659	0	133.481	4.00432	1.1442	1.32891e-05
LmxM.13.0100.1	Hypothetical protein, unknown function	413	116.689	0	165.602	4.19955	1.41917	1.18826e-31
LmxM.03.0310.1	Hypothetical protein	2061	116.693	0	125.878	19.3384	1.07871	0.3174
LmxM.36.4870.1	Sugar efflux transporter for intercellular exchange, putative	239	116.715	0	170.2	11.5884	1.45825	1.96217e-06
LmxM.36.5730.1	Hypothetical protein, conserved	670	116.718	0	124.845	5.65724	1.06963	0.0754305
LmxM.21.1280.1	Hypothetical protein, conserved	674	116.73	0	143.166	14.3994	1.22647	0.0331839
LmxM.21.1590.1	F-box-like, putative	463	116.732	0	161.791	9.2704	1.386	5.85476e-07
LmxM.01.0430.1	Ring finger domain/Zn-finger in ubiquitin-hydrolases and other protein, putative	751	116.785	0	143.058	7.07845	1.22496	0.000102996
LmxM.08_29.2050.1	Hypothetical protein, conserved	746	116.786	0	121.389	8.91735	1.03942	0.302841
LmxM.32.1060.1	Chloride channel protein, putative	1080	116.786	0	137.407	3.00013	1.17657	3.13845e-12
LmxM.28.0410.1	Hypothetical protein, conserved	686	116.822	0	136.914	28.0022	1.17199	0.236528
LmxM.27.1840.1	Dual specificity phosphatase, catalytic domain containing protein, putative	1716	116.875	0	119.313	10.6086	1.02086	0.40911
LmxM.33.3400.1	HECT-domain (ubiquitin-transferase), putative	320	116.88	0	147.099	16.5238	1.25855	0.0337108
LmxM.05.0210.1	Hypothetical protein, conserved	1474	116.899	0	114.827	10.3794	0.98227	0.420864
LmxM.14.0340.1	Inositol polyphosphate kinase-like protein, putative	1098	116.921	0	114.45	9.72627	0.97887	0.399743
LmxM.30.2040.1	Hypothetical protein, unknown function	500	116.982	0	156.907	15.5582	1.34129	0.00514128
LmxM.36.4130.1	Amastin surface glycoprotein, putative	237	117.011	0	217.982	20.1131	1.86291	2.58177e-07
LmxM.32.0440.1	Hypothetical protein, conserved	309	117.044	0	145.385	9.84838	1.24214	0.00200244
LmxM.03.0720.1	Hypothetical protein, conserved	1013	117.048	0	133.594	24.4323	1.14136	0.249137
LmxM.31.3460.1	Exosome-associated protein 2, putative	312	117.206	0	160.19	13.458	1.36674	0.00070165
LmxM.05.0410.1	TPR repeat, putative	913	117.296	0	142.618	8.90377	1.21588	0.00222786
LmxM.36.2630.1	Protein kinase, putative	3456	117.329	0	93.3937	6.16644	0.796	5.19063e-05
LmxM.25.1210.1	Hypothetical protein, conserved	1063	117.351	0	112.937	10.9265	0.962386	0.343114
LmxM.25.0940.1	Hypothetical protein, conserved	683	117.529	0	170.085	16.1594	1.44718	0.000572235
LmxM.10.0190.1	Hypothetical protein, unknown function	660	117.563	0	134.631	15.7095	1.14518	0.138631
LmxM.25.0480.1	Hypothetical protein, conserved	1688	117.603	0	131.691	15.9924	1.11979	0.189187
LmxM.20.1190.1	Cysteine peptidase, Clan CA, family C2, putative	687	117.749	0	195.338	20.8979	1.65893	0.000102515
LmxM.32.0490.1	Hypothetical protein, conserved	1058	117.794	0	134.794	9.2188	1.14432	0.032584
LmxM.24.2120.1	Hypothetical protein, conserved	1198	117.796	0	126.808	9.94102	1.07651	0.182322
LmxM.07.0860.1	Hypothetical protein, unknown function	1475	117.841	0	122.972	9.53015	1.04354	0.29517
LmxM.33.1260.1	Mitochondrial DNA polymerase I protein A, putative	1222	117.882	0	168.846	5.0065	1.43234	1.22173e-24
LmxM.08_29.1980.1	Hypothetical protein, conserved	1935	117.893	0	109.996	3.21487	0.933022	0.00702179
LmxM.21.1300.1	RF-1 domain containing protein, putative	679	117.981	0	138.979	11.7152	1.17798	0.0365367
LmxM.34.2990.1	3'-5' exonuclease, putative	413	118.06	0	156.328	5.02004	1.32413	1.24059e-14
LmxM.12.1220.1	WD repeat and HMG-box DNA-binding protein, putative	1410	118.069	0	122.318	0.130609	1.03599	1.55345e-232
LmxM.23.0140.1	Alpha/beta hydrolase family, putative	410	118.151	0	142.986	14.172	1.21019	0.0398553
LmxM.20.1500.1	Hypothetical protein, conserved	974	118.167	0	112.988	11.736	0.956172	0.329499
LmxM.05.0380.1	KH-associated protein 2	782	118.184	0	127.559	9.41429	1.07933	0.159668
LmxM.08_29.0050.1	Hypothetical protein, conserved	672	118.392	0	128.268	16.5859	1.08342	0.275775
LmxM.31.1690.1	Protein phosphatase 2C, putative	563	118.405	0	124.312	8.42041	1.0499	0.241462
LmxM.34.5370.1	Diacylglycerol kinase-like protein	387	118.468	0	147.948	3.114	1.24885	1.43844e-21
LmxM.18.1200.1	Complex 1 protein (LYR family), putative	270	118.49	0	176.38	25.9855	1.48856	0.0129476
LmxM.21.0853.1	Serine/threonine-protein kinase NEK19, putative	1908	118.639	0	141.573	5.62634	1.19331	2.28973e-05
LmxM.11.1020.1	Hypothetical protein, conserved	1173	118.722	0	125.23	0.679831	1.05482	5.18115e-22
LmxM.33.1380.1	Hypothetical protein, unknown function	1305	118.857	0	187.799	22.2307	1.58004	0.000963745
LmxM.34.0860.1	Hypothetical protein, conserved	426	118.858	0	151.04	23.9418	1.27076	0.0894439
LmxM.18.0180.1	RNA recognition motif. (a.k.a. RRM, RBD, or RNP domain), putative	347	118.951	0	159.73	17.0439	1.34282	0.00836516
LmxM.24.1451.1	Hypothetical protein, conserved	3279	118.957	0	116.562	12.6096	0.979861	0.424658
LmxM.34.3640.1	Hypothetical protein, conserved	201	118.981	0	124.227	18.2086	1.04409	0.386632
LmxM.13.1420.1	Hypothetical protein, conserved	246	119.028	0	165.948	16.0757	1.39419	0.00175746
LmxM.19.1260.1	Hypothetical protein, conserved	171	119.035	0	157.336	13.5171	1.32176	0.00230198
LmxM.23.0450.1	Permease-like protein	1104	119.041	0	161.624	15.136	1.35772	0.0024511
LmxM.18.0340.1	Domain of unknown function (DUF4475), putative	465	119.174	0	172.651	5.91992	1.44873	8.32344e-20
LmxM.29.1760.1	Microtubule associated protein xmap215	1954	119.194	0	117.255	5.66766	0.983733	0.366136
LmxM.07.0540.1	Hypothetical protein, conserved	989	119.276	0	127.425	8.69024	1.06832	0.174211
LmxM.20.0070.1	Hypothetical protein, conserved	203	119.288	0	171.049	23.5684	1.43392	0.0140376
LmxM.33.0620.1	Hypothetical protein, conserved	2400	119.321	0	144.561	16.7495	1.21153	0.0659137
LmxM.08.0350.1	Hypothetical protein	606	119.337	0	138.77	7.70939	1.16285	0.00585507
LmxM.26.1950.1	Microtubule-associated protein, putative	2834	119.391	0	94.6008	22.5984	0.792364	0.136327
LmxM.03.0790.1	Hypothetical protein, conserved	455	119.394	0	158.852	32.876	1.33048	0.115033
LmxM.08.0170.1	Hypothetical protein, unknown function	632	119.452	0	85.2455	9.80559	0.713639	0.000242913
LmxM.29.1150.1	MA3 domain containing protein, putative	895	119.577	0	161.557	3.1461	1.35107	6.47526e-41
LmxM.30.2115.1	Hypothetical protein, unknown function	344	119.678	0	194.764	37.085	1.6274	0.0214493
LmxM.25.1980.1	Hypothetical protein, conserved	1472	119.686	0	88.4069	12.5931	0.738658	0.00649911
LmxM.07.0380.1	RAVE protein 1 C terminal, putative	3563	119.807	0	103.515	8.72923	0.86402	0.0310003
LmxM.12.1310.1	FAM91 N-terminus/FAM91 C-terminus, putative	870	119.82	0	154.733	8.6685	1.29138	2.81763e-05
LmxM.17.0660.1	Hypothetical protein, conserved	1290	119.925	0	152.461	7.35535	1.27131	4.85521e-06
LmxM.18.1050.1	Hypothetical protein, conserved	1442	120.017	0	141.665	17.3671	1.18037	0.106295
LmxM.02.0410.1	Kinetoplastid RNA editing protein 1, putative	1032	120.079	0	107.796	6.73152	0.897711	0.0340266
LmxM.09.0003.1	Hypothetical protein, conserved	144	120.089	0	366.021	54.1682	3.04791	2.81066e-06
LmxM.11.0370.1	Hypothetical protein, conserved	672	120.122	0	134.224	13.6312	1.11739	0.150451
LmxM.34.0770.1	RRNA dimethyltransferase, putative	539	120.137	0	154.187	26.6406	1.28342	0.100607
LmxM.16.1020.1	Protein of unknown function (DUF3184), putative	950	120.29	0	118.431	8.12152	0.984549	0.409493
LmxM.36.4710.1	Hypothetical protein, conserved	727	120.35	0	133.796	8.45281	1.11172	0.0558402
LmxM.32.3080.1	Hypothetical protein, unknown function	2134	120.394	0	141.236	10.9897	1.17312	0.028946
LmxM.34.0830.1	NADH-dependent fumarate reductase-like protein	1238	120.427	0	198.855	22.0117	1.65125	0.000183307
LmxM.28.1250.1	Hypothetical protein, conserved	438	120.455	0	134.01	3.34002	1.11252	2.47348e-05
LmxM.36.0960.1	Hypothetical protein, unknown function	915	120.478	0	133.784	5.482	1.11045	0.00760525
LmxM.29.0340.1	KU80 protein, putative	798	120.499	0	150.699	5.93587	1.25063	1.81174e-07
LmxM.34.3520.1	NLI interacting factor-like phosphatase, putative	547	120.615	0	146.792	17.5253	1.21703	0.0676286
LmxM.26.1660.1	Hypothetical protein, conserved	603	120.638	0	139.437	14.25	1.15583	0.0935519
LmxM.10.0700.1	RNA recognition motif. (a.k.a. RRM, RBD, or RNP domain), putative	957	120.747	0	150.608	11.7326	1.2473	0.00546191
LmxM.29.2450.1	DnaJ domain protein-like protein	336	120.785	0	137.873	11.546	1.14147	0.0694433
LmxM.25.1705.1	LSM domain containing protein, putative	131	120.862	0	127.392	8.05623	1.05403	0.208821
LmxM.31.2870.1	Phosphatidate cytidylyltransferase-like protein	498	120.913	0	144.593	17.0491	1.19584	0.0824318
LmxM.26.1890.1	Hypothetical protein, conserved	317	120.998	0	111.894	17.7171	0.924755	0.303669
LmxM.08_29.1900.1	Hypothetical protein, conserved	447	121.098	0	139.529	8.19844	1.1522	0.0122835
LmxM.30.0460a.1	Hypothetical protein	786	121.115	0	253.169	42.5492	2.09033	0.00095598
LmxM.12.0380.1	Pumillio protein 4, putative	1465	121.138	0	137.594	12.0916	1.13584	0.0867767
LmxM.36.3830.1	Zinc finger, C3HC4 type (RING finger), putative	312	121.151	0	151.712	10.3132	1.25225	0.00152205
LmxM.32.2450.1	Hypothetical protein, conserved	1625	121.168	0	119.475	3.93959	0.986025	0.333666
LmxM.21.1490.1	Hypothetical protein, unknown function	676	121.338	0	133.96	4.86439	1.10402	0.0047324
LmxM.34.4050.1	Kinetoplastid kinetochore protein 3, putative	1296	121.367	0	112.95	4.68801	0.93065	0.0362951
LmxM.07.0690.1	Protein kinase, putative	1873	121.534	0	108.726	7.77553	0.894621	0.0497687
LmxM.36.1440.1	N-terminal region of Chorein, a TM vesicle-mediated sorter, putative	5606	121.536	0	123.953	2.91118	1.01989	0.203189
LmxM.31.1970.1	Ribosome biogenesis protein TSR3, putative	297	121.584	0	113.369	18.7248	0.932432	0.330427
LmxM.09.0290.1	Kinesin, putative	1317	121.604	0	126.447	9.66162	1.03982	0.308114
LmxM.28.1390.1	Amastin surface glycoprotein, putative	338	121.607	0	156.415	14.3887	1.28623	0.0077791
LmxM.14.0550.1	Hypothetical protein, unknown function	457	121.66	0	204.517	22.2872	1.68105	0.000100532
LmxM.09.0740.1	Ubiquitin ligase, putative	2242	121.665	0	131.04	3.70295	1.07706	0.00567446
LmxM.04.0410.1	Hypothetical protein, conserved	1130	121.718	0	118.458	1.66912	0.973216	0.0254008
LmxM.07.0750.1	Hypothetical protein, conserved	442	121.72	0	124.358	17.7104	1.02167	0.440812
LmxM.24.1000.1	Hypothetical protein, conserved	547	121.726	0	139.673	6.62549	1.14744	0.00337581
LmxM.09.0340.1	Hypothetical protein, conserved	1042	121.744	0	188.679	18.5425	1.5498	0.000153201
LmxM.33.0240.1	Hypothetical protein, conserved	1375	121.774	0	135.777	19.3675	1.11499	0.234844
LmxM.08_29.0470.1	Hypothetical protein, conserved	448	121.793	0	130.963	12.9462	1.07529	0.239378
LmxM.04.0180.1	Surface antigen-like protein	506	121.8	0	375.319	48.8744	3.08143	1.06769e-07
LmxM.15.0140.1	Zinc finger (CCCH type) protein, putative	215	121.8	0	161.998	20.6265	1.33003	0.0256561
LmxM.33.0430.1	Hypothetical protein, conserved	269	121.879	0	201.558	4.60235	1.65375	1.89127e-67
LmxM.12.0405.1	Hypothetical protein	392	121.895	0	164.111	5.84639	1.34633	2.58384e-13
LmxM.09.1410.1	SET domain containing protein, putative	572	121.958	0	111.537	8.20722	0.914554	0.102094
LmxM.21.1150.1	Hypothetical protein, conserved	1757	122.032	0	122.457	8.9866	1.00348	0.481138
LmxM.17.0237.1	Receptor-type adenylate cyclase b	1330	122.124	0	146.58	8.14638	1.20025	0.00134108
LmxM.29.1700.1	AAA domain (Cdc48 subfamily), putative	971	122.278	0	142.778	11.5564	1.16765	0.0380429
LmxM.30.1960.1	Tryparedoxin 3, putative	191	122.288	0	204.724	28.0383	1.67412	0.0016403
LmxM.11.1220a.1	Hypothetical protein	359	122.356	0	141.023	8.15908	1.15256	0.0110732
LmxM.24.0180.1	ATPase domain protein, putative	535	122.363	0	150.255	12.9531	1.22795	0.0156459
LmxM.32.2200.1	Hypothetical protein, unknown function	449	122.413	0	126.834	15.0268	1.03612	0.384282
LmxM.27.2280.1	Meiotic cell cortex C-terminal pleckstrin homology, putative	570	122.519	0	111.951	13.1026	0.913749	0.209974
LmxM.30.2200.1	Hypothetical protein, unknown function	485	122.535	0	154.375	11.2431	1.25985	0.00231293
LmxM.24.1750.1	SET domain containing protein, putative	745	122.575	0	148.03	17.1095	1.20767	0.0684031
LmxM.36.2240.1	Gamma-tubulin complex component 3-like protein	2615	122.646	0	104.978	10.5311	0.85594	0.0466988
LmxM.33.0940.1	Wee1-like protein kinase, putative	1000	122.746	0	126.218	10.4992	1.02828	0.370468
LmxM.31.0030.1	Hypothetical protein, unknown function	367	122.811	0	177.533	6.25703	1.44558	1.1084e-18
LmxM.24.1680.1	Ssl1-like, putative	423	122.815	0	162.93	30.1014	1.32663	0.0913199
LmxM.32.2760.1	Hypothetical protein, conserved	929	122.83	0	170.728	12.0829	1.38995	3.68387e-05
LmxM.12.1160.1	Putative integral membrane protein conserved region (DUF2404), putative	943	122.944	0	149.383	9.58976	1.21504	0.00291722
LmxM.20.0320.1	Nucleolar protein 49, putative	699	122.974	0	123.627	6.39589	1.00531	0.459311
LmxM.03.0510.1	Hypothetical protein, conserved	2516	123.023	0	121.199	28.817	0.985172	0.474763
LmxM.28.2190.1	Hypothetical protein, conserved	907	123.15	0	142.283	2.82989	1.15536	6.85962e-12
LmxM.35.2500.1	Hypothetical protein, conserved	557	123.154	0	111.806	4.39159	0.90785	0.00488063
LmxM.03.0560.1	Hypothetical protein	707	123.2	0	146.453	31.1828	1.18874	0.227926
LmxM.27.2410.1	Aldo-keto reductase-like protein	372	123.345	0	155.065	31.233	1.25717	0.154907
LmxM.18.0850.1	Hypothetical protein, conserved	2828	123.424	0	131.259	5.18589	1.06349	0.0654016
LmxM.23.1620.1	Hypothetical protein	612	123.433	0	146.541	21.5123	1.18721	0.141369
LmxM.24.1905.1	Hypothetical protein, conserved	485	123.455	0	146.485	6.74287	1.18654	0.000318491
LmxM.18.1550.1	Hypothetical protein, unknown function	422	123.479	0	152.184	9.7446	1.23247	0.00161113
LmxM.12.0420.1	Hypothetical protein, unknown function	96	123.53	0	163.726	8.9857	1.32539	3.85125e-06
LmxM.05.0530.1	Kinetoplast-associated protein-like protein	2050	123.565	0	115.545	10.5832	0.935091	0.224269
LmxM.34.1020.1	Hypothetical protein, unknown function	429	123.592	0	149.557	20.0378	1.21009	0.0975236
LmxM.21.0410.1	PIWI-like protein	1249	123.597	0	155.805	8.08131	1.26059	3.36665e-05
LmxM.20.1210.1	Cysteine peptidase, Clan CA, family C2, putative	549	123.671	0	161.439	3.75596	1.30539	4.34441e-24
LmxM.20.0960.1	Protein kinase, putative	3649	123.734	0	155.609	10.9891	1.25761	0.0018622
LmxM.26.2440.1	Protein kinase, putative	1291	123.764	0	106.636	15.4854	0.861606	0.134345
LmxM.23.0480.1	Hypothetical protein, conserved	1423	123.767	0	130.273	4.14174	1.05256	0.0581218
LmxM.29.0950.1	Histone-binding protein RBBP4 or subunit C of CAF1 complex/WD domain, G-beta repeat, putative	648	123.857	0	137.084	4.16092	1.10679	0.000739332
LmxM.02.0660.1	Nop14-like family, putative	930	123.889	0	154.05	14.2976	1.24345	0.0174504
LmxM.36.1470.1	Kelch motif containing protein, putative	1131	123.891	0	127.877	2.7264	1.03217	0.0718635
LmxM.05.0670.1	Hypothetical protein, conserved	2414	123.907	0	137.581	8.42768	1.11035	0.0523509
LmxM.36.0140.1	Hypothetical protein, unknown function	647	123.981	0	152.357	11.4199	1.22887	0.00648245
LmxM.04.0500.1	Nucleotidyltransferase domain containing protein, putative	2994	124	0	105.33	8.85385	0.849436	0.0174862
LmxM.08.0520.1	Hypothetical protein, conserved	2327	124.041	0	155.074	6.74046	1.25019	2.07193e-06
LmxM.36.5760.1	Rab3 GTPase-activating protein regulatory subunit N-terminus, putative	1771	124.066	0	134.81	7.24896	1.0866	0.0691409
LmxM.11.0920.1	Short C-terminal domain/PUB domain containing protein, putative	593	124.098	0	112.894	14.4036	0.909714	0.218318
LmxM.34.2790.1	Hypothetical protein, conserved	592	124.124	0	180.15	30.891	1.45138	0.0348633
LmxM.30.2090.1	Leishmania development 1 protein	382	124.194	0	223.078	26.9832	1.7962	0.000123842
LmxM.08.0800.1	Amastin-like protein, putative	175	124.219	0	229.031	12.3369	1.84377	9.82738e-18
LmxM.34.2630.1	PHD-like zinc-binding domain containing protein, putative	743	124.259	0	146.252	8.8711	1.17699	0.0065847
LmxM.12.1250.1	Puromycin-sensitive aminopeptidase-like protein	1382	124.317	0	156.653	6.55487	1.26011	4.0447e-07
LmxM.30.0500.1	Hypothetical protein, conserved	640	124.328	0	150.578	9.67977	1.21113	0.00334558
LmxM.31.1510.1	YqaJ-like viral recombinase domain containing protein, putative	915	124.396	0	136.349	1.30043	1.09608	1.94205e-20
LmxM.08.0530.1	Protein kinase , putative	1949	124.427	0	175.83	13.48	1.41311	6.85799e-05
LmxM.11.0310.1	Hypothetical protein, conserved	2027	124.501	0	124.301	11.75	0.998391	0.493201
LmxM.23.1760.1	Hypothetical protein, conserved	849	124.508	0	146.084	4.1017	1.17329	7.19427e-08
LmxM.21.0650.1	Hypothetical protein, conserved	639	124.526	0	145.062	11.3975	1.16491	0.0357911
LmxM.31.3690.1	Hypothetical protein, conserved	985	124.556	0	129.707	8.2355	1.04135	0.265845
LmxM.27.2130.1	Hypothetical protein, conserved	1851	124.613	0	122.812	4.18178	0.985548	0.333361
LmxM.01.0810.1	Calcium/potassium channel (CAKC), putative	1033	124.743	0	166.464	8.28394	1.33446	2.3718e-07
LmxM.36.4390.1	Gamma-tubulin complex component 2	863	124.75	0	125.86	7.94544	1.00889	0.444472
LmxM.36.4560.1	PSP1 C-terminal conserved region, putative	585	124.76	0	117.653	9.89506	0.943036	0.23631
LmxM.28.0350.1	Sugar efflux transporter for intercellular exchange, putative	242	124.798	0	125.982	13.7943	1.00949	0.465801
LmxM.25.1720.1	Hypothetical protein, conserved	1570	124.866	0	121.627	3.44099	0.974062	0.173289
LmxM.30.0450d.1	Amastin (Hypothetical)	211	124.892	0	278.402	77.5575	2.22915	0.0238908
LmxM.28.0030.1	Origin recognition complex subunit 1 (ORC1), putative	431	124.966	0	204.924	8.7618	1.63983	3.56435e-20
LmxM.31.2310.1	Hypothetical protein, conserved	1227	125.02	0	133.406	3.42356	1.06708	0.00715245
LmxM.06.1150.1	Domain of unknown function (DUF4379), putative	521	125.025	0	189.823	22.997	1.51828	0.00241857
LmxM.14.0391.1	Hypothetical protein, conserved	310	125.073	0	180.21	6.45738	1.44084	6.79365e-18
LmxM.23.0630.1	Exocyst complex component Sec10, putative	1353	125.137	0	163.076	6.86332	1.30318	1.62165e-08
LmxM.20.0930.1	Transmembrane protein, conserved	2091	125.236	0	100.526	1.159	0.802692	1e-05
LmxM.28.1850.1	C-terminal motor kinesin, putative	965	125.281	0	126.015	4.99819	1.00586	0.441576
LmxM.11.0250.1	Serine/threonine protein kinase, putative	989	125.376	0	196.959	17.7466	1.57095	2.74601e-05
LmxM.34.0080.1	Transporter, putative	579	125.62	0	193.946	32.7046	1.54392	0.0183444
LmxM.34.0870.1	Hypothetical protein, conserved	923	125.645	0	141.595	19.9304	1.12694	0.211782
LmxM.33.0680.1	Flagellar attachment zone protein 1, putative	1124	125.695	0	89.8843	7.62452	0.715098	1.32146e-06
LmxM.06.0640.1	Protein kinase, putative	3105	125.702	0	116.101	5.9494	0.923622	0.0532909
LmxM.32.1890.1	Hypothetical protein, conserved	636	125.763	0	110.934	7.1496	0.882087	0.0190339
LmxM.31.1290.1	Protein kinase domain containing protein, putative	568	125.775	0	144.712	13.3142	1.15056	0.0774681
LmxM.17.1200.1	Hypothetical protein, conserved	863	125.789	0	143.491	9.64196	1.14073	0.0331853
LmxM.03.0810.1	Hypothetical protein	1078	125.799	0	143.018	20.023	1.13687	0.194908
LmxM.31.2490.1	Hypothetical protein, conserved	1289	125.904	0	134.343	11.4041	1.06702	0.22966
LmxM.06.0600.1	Hypothetical protein, conserved	1435	125.952	0	138.16	4.23178	1.09692	0.0019593
LmxM.22.0630.1	Hypothetical protein, unknown function	1201	126.006	0	155.133	11.7639	1.23116	0.00664366
LmxM.15.0360.1	RNA pseudouridylate synthase, putative	1008	126.013	0	138.782	12.2717	1.10133	0.149056
LmxM.18.1340.1	Hypothetical protein, conserved	766	126.062	0	126.05	9.38323	0.999901	0.499471
LmxM.34.0880.1	Hypothetical protein, conserved	586	126.103	0	145.734	13.5358	1.15567	0.0734931
LmxM.21.1120.1	U4/U6 small nuclear ribonuclear protein, putative	615	126.237	0	170.736	10.8098	1.3525	1.92313e-05
LmxM.09.0250.1	DNA replication licensing factor MCM4	983	126.355	0	153.288	7.1964	1.21316	9.10498e-05
LmxM.26.1870.1	Hypothetical protein, conserved	2939	126.364	0	95.8105	12.7324	0.758213	0.00820572
LmxM.12.0320.1	Myotubularin-related protein, putative	3227	126.381	0	140.212	1.83335	1.10944	2.27716e-14
LmxM.33.2250.1	Galactose oxidase, central domain containing protein, putative	1950	126.442	0	113.875	13.793	0.90061	0.181118
LmxM.08.0930.1	Protein kinase, putative	1160	126.5	0	134.103	2.88967	1.0601	0.00425699
LmxM.33.0520.1	Hypothetical protein, unknown function	1693	126.553	0	167.757	7.23719	1.32559	6.22446e-09
LmxM.27.2080.1	Hypothetical protein, unknown function	82	126.61	0	162.206	5.99772	1.28114	1.47079e-09
LmxM.30.1760.1	Hypothetical protein, unknown function	375	126.69	0	248.407	62.6557	1.96074	0.026031
LmxM.01.0250.1	Right handed beta helix region, putative	834	126.713	0	129.18	15.1634	1.01947	0.435373
LmxM.26.1150.1	Hypothetical protein, conserved	799	126.714	0	129.718	15.3611	1.0237	0.4225
LmxM.36.4960.1	Hypothetical protein, unknown function	977	126.777	0	160.788	1.5192	1.26827	2.61399e-111
LmxM.36.0830.1	CAMP binding protein, putative	1935	126.922	0	108.841	11.1858	0.857547	0.0530072
LmxM.24.0880.1	Hypothetical predicted transmembrane protein	117	126.924	0	173.062	17.7179	1.36352	0.00460609
LmxM.34.1550.1	Hypothetical protein, conserved	726	127.004	0	148.591	16.3055	1.16997	0.092768
LmxM.23.1170.1	Membrane-bound acid phosphatase 2	531	127.021	0	175.244	25.9655	1.37965	0.0316399
LmxM.20.0400.1	TFIIH basal transcription factor subunit, putative	589	127.051	0	167.403	12.0478	1.3176	0.000405022
LmxM.06.0190.1	Hypothetical protein, conserved	725	127.062	0	151.953	4.41873	1.1959	8.85187e-09
LmxM.29.1975.1	Hypothetical protein, conserved	418	127.064	0	147.58	11.8754	1.16146	0.0420268
LmxM.36.3250.1	Hypothetical protein, conserved	515	127.078	0	177.915	6.12688	1.40005	5.3191e-17
LmxM.33.0470.1	WD domain, G-beta repeat, putative	716	127.099	0	117.711	6.28305	0.926139	0.0675703
LmxM.29.2270.1	Hypothetical protein, conserved	1714	127.103	0	152.972	6.14074	1.20353	1.26191e-05
LmxM.27.1800.1	Protein kinase-like protein	1727	127.113	0	123.046	7.33862	0.968	0.289693
LmxM.34.2700.1	Hypothetical protein, conserved	1517	127.151	0	166.314	8.23416	1.308	9.86555e-07
LmxM.07.0743.1	Protein phosphatase inhibitor, putative	150	127.198	0	220.173	6.35838	1.73095	1.01095e-48
LmxM.05.0200.1	50S ribosome-binding GTPase, putative	787	127.205	0	127.264	10.932	1.00047	0.497833
LmxM.01.0730.1	Meckel syndrome type 6 protein, putative	2230	127.222	0	138.739	2.82653	1.09053	2.30465e-05
LmxM.21.1450.1	Methyltransferase-like protein	1016	127.227	0	134.957	2.05425	1.06076	8.39386e-05
LmxM.20.0990.1	Hypothetical protein, unknown function	504	127.258	0	175.452	22.3363	1.3787	0.0154785
LmxM.36.3870.1	Hypothetical protein, conserved	842	127.287	0	130.91	3.8099	1.02847	0.170788
LmxM.29.1170.1	DHHC palmitoyltransferase, putative	682	127.313	0	224.039	23.3786	1.75976	1.7563e-05
LmxM.12.1090.1	Promastigote surface antigen protein PSA	514	127.39	0	316.975	107.495	2.48822	0.0388951
LmxM.33.0180.1	Hypothetical protein, conserved	828	127.396	0	133.093	9.76816	1.04472	0.279868
LmxM.20.1100.1	MORN repeat-containing protein	1957	127.42	0	132.293	5.31637	1.03824	0.179677
LmxM.34.0810.1	Hypothetical protein, unknown function	1540	127.531	0	178.978	18.7673	1.4034	0.00306011
LmxM.20.0410.1	Conserved protein, unknown function	1343	127.557	0	136.417	15.7921	1.06946	0.287389
LmxM.36.5470.1	Hypothetical protein, conserved	965	127.585	0	166.582	21.8981	1.30566	0.0374682
LmxM.36.4840.1	Leucine-rich repeat domain containing protein	1207	127.667	0	157.206	14.9459	1.23137	0.0240557
LmxM.24.0620.1	Ubiquitin carboxyl-terminal hydrolase, putative	807	127.676	0	171.742	4.40524	1.34514	7.38362e-24
LmxM.10.0610.1	Endonuclease G, putative	512	127.704	0	154.388	29.7026	1.20896	0.184489
LmxM.33.0670.1	ABC transporter-like protein	2090	127.805	0	126.624	9.01146	0.990761	0.447875
LmxM.27.1770.1	Frag1/DRAM/Sfk1 family, putative	1392	127.939	0	164.359	38.2758	1.28467	0.170671
LmxM.07.0170.1	Protein kinase, putative	1062	127.964	0	145.6	4.52164	1.13782	4.80012e-05
LmxM.31.2730.1	Hypothetical protein, conserved	1004	127.976	0	172.182	8.33678	1.34543	5.70991e-08
LmxM.14.1280.1	NADP oxidoreductase coenzyme F420-dependent, putative	578	128.01	0	184.322	16.4044	1.4399	0.00029875
LmxM.24.0930.1	Hypothetical protein, conserved	929	128.039	0	155.239	17.613	1.21244	0.0612504
LmxM.06.0940.1	Hypothetical protein, conserved	652	128.05	0	155.708	11.6998	1.21599	0.00904166
LmxM.36.6985.1	RNA-binding protein 14	164	128.096	0	129.884	12.0253	1.01396	0.440898
LmxM.21.1510.1	Hypothetical protein, conserved	1458	128.102	0	125.998	4.55807	0.983573	0.32216
LmxM.03.0800.1	6-phosphofructo-2-kinase 1	2444	128.118	0	152.456	31.4091	1.18996	0.219212
LmxM.05.0390.1	Protein kinase, putative	791	128.177	0	152.985	11.2844	1.19354	0.0139606
LmxM.25.1260.1	Hypothetical protein, conserved	2294	128.211	0	139.678	14.6864	1.08944	0.217454
LmxM.20.0620.1	Quinonprotein alcohol dehydrogenase-like protein, putative	1623	128.238	0	144.785	10.3643	1.12903	0.0551842
LmxM.20.1330.1	Kinase-like protein	388	128.281	0	138.092	16.0707	1.07648	0.27078
LmxM.31.1520.1	Hypothetical protein, conserved	595	128.313	0	188.677	9.04421	1.47044	1.24197e-11
LmxM.20.1090.1	Hypothetical protein, conserved	2298	128.324	0	113.973	5.89984	0.88816	0.00749579
LmxM.05.0010.1	Kinetochore interacting protein 1, putative	915	128.335	0	124.551	15.0959	0.970516	0.401042
LmxM.11.1240.1	ABC1 transporter, putative	1909	128.363	0	198.549	24.6833	1.54677	0.00223134
LmxM.08_29.1560.1	GTPase activator protein, putative	783	128.373	0	143.825	1.96038	1.12036	1.61246e-15
LmxM.32.0670.1	Protein phosphatase 2A regulatory subunit, putative	780	128.38	0	152.035	2.85129	1.18426	5.36125e-17
LmxM.32.2090.1	Copper-transporting ATPase-like protein, putative	1246	128.386	0	121.135	1.73744	0.943519	1.4993e-05
LmxM.26.1730.1	Protein kinase, putative	1025	128.387	0	99.2378	22.53	0.77296	0.0978704
LmxM.31.2430.1	NOL1/NOP2/sun family, putative	413	128.443	0	182.735	6.46596	1.42269	2.29997e-17
LmxM.04.0975.1	Hypothetical protein	466	128.606	0	161.197	14.8041	1.25342	0.013849
LmxM.33.1500.1	Protein of unknown function (DUF3808), putative	803	128.613	0	183.455	16.752	1.42641	0.000530611
LmxM.26.2670.1	P-glycoprotein-like protein	1267	128.618	0	157.019	46.7942	1.22081	0.27195
LmxM.19.1180.1	Hypothetical protein, conserved	1734	128.656	0	156.91	16.7223	1.21962	0.045548
LmxM.32.2320.1	Cell division cycle 45 (CDC45), putative	784	128.702	0	116.52	7.73295	0.905344	0.0575832
LmxM.25.0740.1	DNA repair protein, putative	1092	128.714	0	134.971	9.52498	1.04861	0.255614
LmxM.34.1190.1	NADH-dependent fumarate reductase, putative	495	128.767	0	126.807	18.5113	0.984785	0.457854
LmxM.30.3190.1	Phosphoglycan beta 1,3 galactosyltransferase 5	814	128.791	0	170.269	16.3386	1.32206	0.00556408
LmxM.32.2910.1	Hypothetical protein, conserved	1929	128.816	0	123.212	6.14462	0.956498	0.180893
LmxM.29.2390.1	Hypothetical protein, conserved	3788	128.853	0	109.176	6.10551	0.847291	0.000634645
LmxM.06.0420.1	Hypothetical protein, conserved	560	128.855	0	133.191	10.9671	1.03365	0.346274
LmxM.18.0580.1	Peroxisomal enoyl-coa hydratase, putative	323	128.925	0	146.794	3.7193	1.13859	7.76955e-07
LmxM.21.0620.1	DNA polymerase eta, putative	772	128.99	0	142.439	27.4875	1.10426	0.312331
LmxM.04.0465.1	Hypothetical protein	856	129.12	0	161.371	5.44469	1.24978	1.57645e-09
LmxM.25.2155.1	Hypothetical protein, conserved	251	129.246	0	182.717	22.1902	1.41372	0.00798332
LmxM.31.0700.1	Ubiquitin-conjugating enzyme E2, putative	234	129.334	0	153.945	14.3735	1.19029	0.0434264
LmxM.25.0610.1	Regulatory-associated protein of TOR1	1474	129.546	0	127.994	4.82096	0.988025	0.373811
LmxM.17.1420.1	Hypothetical protein, conserved	257	129.561	0	166.055	9.434	1.28168	5.47867e-05
LmxM.34.2040.1	Ankyrin repeat protein, putative	3729	129.561	0	121.42	11.4955	0.937165	0.239413
LmxM.32.1600.1	Hypothetical protein, conserved	887	129.568	0	169.209	6.82441	1.30595	3.14627e-09
LmxM.20.1185.1	Calpain-like cysteine peptidase, putative	651	129.612	0	177.046	17.8446	1.36596	0.00392883
LmxM.33.1990.1	Zeta toxin, putative	1015	129.631	0	205.43	3.27008	1.58474	3.64135e-119
LmxM.26.1160.1	RNA pseudouridylate synthase, putative	988	129.671	0	121.385	13.9708	0.9361	0.276561
LmxM.07.0730.1	Malonyl-coa decarboxylase-like protein	865	129.696	0	181.831	21.9348	1.40198	0.00873095
LmxM.32.0680.1	Sterol C-24 reductase, putative	496	129.794	0	157.209	16.7587	1.21121	0.0509387
LmxM.34.0960.1	Hypothetical protein, conserved	795	129.831	0	147.137	8.91453	1.1333	0.0261088
LmxM.34.3450.1	DNA-repair protein, putative	885	129.991	0	142.183	11.9653	1.09379	0.154106
LmxM.36.2115.1	Hypothetical protein, conserved	774	130.093	0	166.952	10.7007	1.28333	0.000285974
LmxM.32.0380.1	Hypothetical protein, conserved	437	130.094	0	175.004	7.37217	1.34521	5.57985e-10
LmxM.07.0120.1	Sec7 domain containing protein, putative	2201	130.109	0	105.539	3.0858	0.811158	8.88178e-16
LmxM.34.0450.1	Hypothetical protein, unknown function	603	130.259	0	194.219	35.9328	1.49102	0.0375381
LmxM.29.1310.1	Hypothetical protein, conserved	1931	130.302	0	143.007	6.99131	1.0975	0.0345877
LmxM.01.0790.1	Hypothetical protein	514	130.306	0	165.536	10.8238	1.27037	0.000567091
LmxM.34.3120.1	Hypothetical protein, conserved	1760	130.323	0	146.289	2.87037	1.12252	1.32916e-08
LmxM.34.2140.1	Hypothetical protein, conserved	546	130.379	0	108.543	21.058	0.832517	0.149876
LmxM.28.2520.1	R3H domain containing protein, putative	640	130.444	0	129.05	7.14373	0.989311	0.422624
LmxM.34.1620.1	Concanavalin A-like lectin/glucanases superfamily, putative	1949	130.448	0	143.625	8.03299	1.10101	0.050464
LmxM.28.2390.1	WW domain containing protein, putative	1355	130.452	0	137.236	13.6201	1.052	0.309216
LmxM.07.0480.1	Dynein heavy chain, N-terminal region 2, putative	4850	130.485	0	133.855	12.7987	1.02582	0.396164
LmxM.24.1100.1	Pre-mRNA-splicing factor ATP-dependent RNA helicase, putative	1088	130.496	0	183.343	15.2124	1.40497	0.000256418
LmxM.32.0480.1	Hypothetical protein, conserved	663	130.53	0	159.71	14.4796	1.22355	0.0219412
LmxM.26.2120.1	Hypothetical protein, conserved	4117	130.531	0	106.858	23.5434	0.81864	0.157326
LmxM.08.0580.1	Hypothetical protein, unknown function	235	130.556	0	201.935	35.949	1.54674	0.0235404
LmxM.32.2670.1	Hypothetical protein, conserved	1232	130.563	0	139.012	11.915	1.06471	0.239139
LmxM.18.0920.1	Actin-related protein 2/3 complex subunit 1, putative	624	130.577	0	180.865	14.6394	1.38512	0.000296164
LmxM.12.0230.1	Hypothetical protein, conserved	1572	130.629	0	146.744	16.5914	1.12337	0.1657
LmxM.05.0590.1	ATP-dependent RNA helicase, putative	995	130.719	0	128.342	13.0909	0.981818	0.427966
LmxM.24.1290.1	WASH complex subunit 7, N-terminal/WASH complex subunit 7/WASH complex subunit 7, C-terminal, putative	1381	130.757	0	171.152	11.4234	1.30893	0.000203045
LmxM.36.2090.1	Hypothetical protein, conserved	954	130.765	0	135.433	2.25903	1.03569	0.0194055
LmxM.09.0330.1	Hypothetical protein, conserved	851	130.789	0	149.351	4.65424	1.14193	3.32694e-05
LmxM.29.1370.1	PSP1 C-terminal conserved region, putative	1053	130.85	0	120.553	12.6843	0.92131	0.208465
LmxM.34.4950.1	Hypothetical protein, conserved	1032	130.912	0	150.502	16.7975	1.14964	0.121758
LmxM.26.1210.1	Aldo/keto reductase, putative	414	130.913	0	164.825	38.6793	1.25904	0.190311
LmxM.21.0480.1	Hypothetical protein, conserved	509	130.985	0	190.85	12.8446	1.45704	1.5752e-06
LmxM.15.1180.1	Hypothetical protein, conserved	3182	131.039	0	121.23	13.3388	0.925145	0.231059
LmxM.33.1230.1	Hypothetical protein, conserved	1590	131.041	0	124.734	8.68756	0.951876	0.233954
LmxM.10.0650.1	Hypothetical protein, unknown function	524	131.11	0	236.537	22.9299	1.80411	2.13498e-06
LmxM.24.1070.1	Hypothetical protein, conserved	2514	131.118	0	143.488	7.93119	1.09434	0.0594276
LmxM.27.1660.1	Hereditary spastic paraplegia protein strumpellin, putative	1294	131.123	0	146.506	4.88657	1.11731	0.000822309
LmxM.15.0600.1	Hypothetical protein, conserved	1251	131.131	0	156.824	9.62453	1.19593	0.0037984
LmxM.26.1840.1	Hypothetical protein, conserved	986	131.16	0	131.127	21.8416	0.999743	0.499385
LmxM.18.1530.1	Kinesin, putative	1324	131.2	0	163.908	8.91998	1.2493	0.00012281
LmxM.32.2205.1	Hypothetical protein	383	131.277	0	139.884	4.93226	1.06556	0.0404867
LmxM.08.1070.1	Cathepsin L-like protease, putative	443	131.397	0	534.487	34.038	4.06772	1.17902e-32
LmxM.36.4100.1	Glycosyl hydrolase-like protein	1475	131.402	0	190.89	14.2266	1.45272	1.44793e-05
LmxM.01.0760.1	Hypothetical protein, conserved	324	131.488	0	228.268	17.5048	1.73603	1.61263e-08
LmxM.34.3430.1	Hypothetical protein, conserved	586	131.535	0	171.897	15.2026	1.30685	0.00396614
LmxM.11.0940.1	Hypothetical protein, unknown function	1412	131.547	0	123.766	12.3882	0.940847	0.264961
LmxM.20.0630.1	Hypothetical protein, conserved	1211	131.571	0	118.633	7.7399	0.901669	0.0473083
LmxM.29.2570.1	Hypothetical protein, conserved	409	131.636	0	186.671	10.4703	1.41809	7.34682e-08
LmxM.36.2620.1	VRR-NUC domain containing protein, putative	1737	131.672	0	136.945	10.9122	1.04004	0.314478
LmxM.30.0830.1	Triacylglycerol lipase-like protein	172	131.68	0	213.567	1.34182	1.62187	1e-05
LmxM.34.2810.1	Hypothetical protein, conserved	705	131.696	0	224.672	41.4803	1.70599	0.0124983
LmxM.26.0980.1	Protein kinase, putative	1389	131.708	0	124.052	40.9478	0.941873	0.425845
LmxM.31.1635.1	Hypothetical protein, conserved	250	131.819	0	172.266	8.70981	1.30683	1.71052e-06
LmxM.33.0920.1	Hypothetical protein, conserved	764	131.928	0	122.317	9.73234	0.927153	0.161701
LmxM.28.0820.1	Hypothetical protein, conserved	502	131.945	0	167.491	12.9377	1.2694	0.00300257
LmxM.32.0780.1	NLI interacting factor-like phosphatase, putative	1689	131.995	0	107.692	2.07127	0.815882	1e-05
LmxM.26.2680.1	Hypothetical protein, unknown function	377	132.062	0	394.617	115.757	2.98812	0.0116596
LmxM.27.2230.1	Hypothetical protein, conserved	2274	132.092	0	119.832	13.5323	0.907183	0.182463
LmxM.24.0470.1	Hypothetical protein, conserved	421	132.108	0	203.528	5.53337	1.54061	2.05425e-38
LmxM.08_29.0700.1	Hypothetical protein, conserved	718	132.13	0	125.754	3.61356	0.951741	0.0388164
LmxM.01.0550.1	Hypothetical protein, conserved	378	132.146	0	208.142	28.7461	1.57509	0.00410049
LmxM.24.0380.1	Ppg3-related protein-like protein	991	132.174	0	144.459	3.05588	1.09295	2.90867e-05
LmxM.23.0845.1	Hypothetical protein	974	132.3	0	149.618	5.5486	1.1309	0.000900592
LmxM.25.0830.1	Hypothetical protein, conserved	1030	132.368	0	112.665	8.64475	0.851146	0.0113261
LmxM.29.1580.1	Hypothetical protein, conserved	843	132.395	0	213.223	18.0632	1.61051	3.82506e-06
LmxM.33.0290.1	Trafficking protein Mon1, putative	680	132.395	0	149.026	10.4965	1.12561	0.0565504
LmxM.24.0820.1	Inositol polyphosphate phosphatase, putative	2743	132.448	0	133.806	5.89254	1.01025	0.408881
LmxM.04.0570.1	DENN (AEX-3) domain containing protein, putative	1792	132.496	0	132.552	3.44592	1.00043	0.493452
LmxM.25.0380.1	Hypothetical protein, conserved	832	132.505	0	151.164	5.14599	1.14082	0.000143939
LmxM.31.2070.1	Cytidylyltransferase, putative	334	132.507	0	175.607	4.12087	1.32527	6.66725e-26
LmxM.31.0990.1	WD domain, G-beta repeat, putative	1478	132.54	0	160.328	10.2245	1.20965	0.00328647
LmxM.33.4530.1	Phosphatidylinositol 3-kinase tor2	2438	132.586	0	117.595	1.25651	0.886936	1e-05
LmxM.24.0450.1	Protein of unknown function (DUF3184), putative	1372	132.746	0	135.883	3.56888	1.02363	0.189712
LmxM.32.2150.1	Hypothetical protein, conserved	873	132.815	0	179.148	10.4263	1.34885	4.4193e-06
LmxM.12.0200.1	Hypothetical protein, unknown function	1064	132.879	0	164.237	7.81785	1.23598	3.0234e-05
LmxM.05.0760.1	Kinesin-like protein	1463	132.899	0	215.548	21.0724	1.62188	4.38891e-05
LmxM.29.0745.1	Hypothetical protein, conserved	279	132.9	0	193.97	7.40627	1.45952	8.21133e-17
LmxM.09.1240.1	ATP-dependent helicase, putative	2475	132.914	0	119.706	12.1249	0.900632	0.138016
LmxM.05.0700.1	Hypothetical protein, conserved	1762	132.942	0	121.099	10.2276	0.910922	0.12346
LmxM.05.1130.1	Hypothetical protein, conserved	503	132.97	0	134.84	19.2914	1.01406	0.461389
LmxM.33.0600.1	Hypothetical protein, conserved	828	132.985	0	140.688	5.20739	1.05793	0.0695213
LmxM.12.0310.1	Hypothetical protein, conserved	601	132.994	0	180.945	12.8008	1.36055	8.98671e-05
LmxM.20.0200.1	Hypothetical protein, conserved	864	133.029	0	145.069	17.6865	1.09051	0.248016
LmxM.11.0170.1	Myotubularin-associated protein, putative	717	133.032	0	164.275	8.88984	1.23486	0.00022024
LmxM.32.1575.1	Hypothetical protein, conserved	513	133.065	0	127.204	15.8976	0.955959	0.356201
LmxM.08_29.0680.1	Triple RNA binding domain protein 3	772	133.147	0	127.379	15.1748	0.956679	0.351931
LmxM.19.1570.1	ELMO/CED-12 family, putative	318	133.197	0	184.18	12.2198	1.38276	1.5091e-05
LmxM.04.1180.1	Hypothetical protein, conserved	2386	133.214	0	131.742	10.6352	0.988952	0.44497
LmxM.08_29.1020.1	Hypothetical protein, conserved	721	133.3	0	140.745	6.27892	1.05585	0.117859
LmxM.10.0750.1	Hypothetical protein, conserved	1946	133.36	0	175.831	15.5718	1.31847	0.00319161
LmxM.20.0550.1	Chaperone protein DNAJ-like protein	544	133.383	0	126.489	4.19026	0.948311	0.0499485
LmxM.13.0990.1	Hypothetical protein, conserved	490	133.514	0	156.746	10.2834	1.174	0.0119365
LmxM.31.3930.1	HECT E3 ligase, putative	4148	133.567	0	165.167	13.7995	1.23659	0.0110121
LmxM.09.0630.1	PH domain containing protein, putative	1143	133.585	0	145.846	11.9794	1.09178	0.153035
LmxM.09.0500.1	Hypothetical protein, conserved	1712	133.609	0	161.192	19.6442	1.20644	0.0801417
LmxM.34.1700.1	RNA re-capping enzyme, cytoplasmic, putative	362	133.612	0	145.465	7.70735	1.08871	0.0620501
LmxM.27.0770.1	Flagella connector protein 1	1332	133.683	0	152.36	2.94226	1.13971	1.09287e-10
LmxM.30.1650.1	MYND finger, putative	462	133.717	0	105.945	7.85276	0.792306	0.000202634
LmxM.30.0230.1	Hypothetical protein, conserved	859	133.732	0	185.127	12.6356	1.38432	2.37583e-05
LmxM.18.0240.1	Hypothetical protein, conserved	404	133.76	0	138.443	5.00276	1.035	0.174664
LmxM.33.4280.1	Ankyrin repeats (3 copies), putative	405	133.846	0	156.145	37.1341	1.1666	0.274084
LmxM.34.1450.1	Hypothetical protein, conserved	3110	133.85	0	121.248	8.83727	0.905846	0.0769238
LmxM.31.1460.1	Phosphatidylinositol 3-related kinase, putative	3211	133.912	0	129.037	6.30756	0.963591	0.219765
LmxM.20.1170.1	Endo-1,4-beta-xylanase z precursor-like protein	417	134.007	0	205.003	27.4045	1.52979	0.00478945
LmxM.24.0810.1	Phosphotransferase, putative	605	134.123	0	143.736	13.978	1.07168	0.245793
LmxM.06.1000.1	SET domain containing protein, putative	494	134.249	0	193.002	7.70464	1.43764	1.21445e-14
LmxM.14.0440.1	Pyridine nucleotide-disulphide oxidoreductase, putative	550	134.253	0	132.888	11.1415	0.98983	0.451235
LmxM.32.2720.1	Beta-ketoacyl synthase family protein, putative	479	134.287	0	180.87	12.8423	1.34689	0.00014319
LmxM.22.1020.1	Hypothetical protein, unknown function	492	134.328	0	171.875	7.56097	1.27952	3.41939e-07
LmxM.32.0930.1	Hypothetical protein, conserved	882	134.33	0	162.09	13.5235	1.20665	0.0200503
LmxM.24.1530.1	ATP-dependent DEAD/H DNA helicase recQ, putative	1957	134.373	0	141.459	8.36046	1.05274	0.198323
LmxM.24.1690.1	SET domain containing protein, putative	379	134.379	0	196.319	33.0992	1.46094	0.0306475
LmxM.06.0020.1	Hypothetical protein, conserved	535	134.415	0	222.803	32.317	1.65757	0.00311888
LmxM.19.1050.1	Hypothetical protein, unknown function	1345	134.468	0	119.388	4.85774	0.887855	0.000953679
LmxM.28.3030.1	Nucleoporin NUP149	1468	134.535	0	85.7546	10.7712	0.637416	2.96692e-06
LmxM.33.0800.1	Serine/threonine-protein phosphatase PP1, putative	300	134.556	0	180.154	9.68588	1.33888	1.25291e-06
LmxM.28.1070.1	Hypothetical protein, conserved	1548	134.699	0	120.568	24.4269	0.895089	0.281458
LmxM.17.0950.1	3'5'-cyclic nucleotide phosphodiesterase, putative	1587	134.729	0	171.112	7.28625	1.27005	2.96595e-07
LmxM.28.0070.1	Hypothetical protein, conserved	521	134.765	0	154.712	14.4383	1.14802	0.0835553
LmxM.12.1320.1	Vacuolar sorting protein 39 domain 1/Vacuolar sorting protein 39 domain 2, putative	971	134.789	0	168.509	9.07797	1.25016	0.000101827
LmxM.36.4990.1	Tubulin delta chain	564	134.843	0	138.184	7.61795	1.02478	0.33049
LmxM.26.1450.1	Hypothetical protein, conserved	1383	134.853	0	157.068	48.681	1.16474	0.324072
LmxM.18.0650.1	PA26 p53-induced protein (sestrin), putative	1301	134.873	0	103.705	3.04426	0.768909	1e-05
LmxM.33.2530.1	Flagellar attachment zone protein, putative (fragment)	2269	134.896	0	99.3664	21.657	0.736613	0.0504428
LmxM.25.1450.1	Peptide chain release factor 1, mitochondrial, putative	439	134.901	0	150.2	4.86548	1.1134	0.000832478
LmxM.26.1440.1	Hypothetical protein, conserved	775	134.94	0	140.43	34.289	1.04068	0.436408
LmxM.36.2810.1	Hypothetical protein, conserved	645	134.947	0	117.921	2.09362	0.873836	2.22045e-16
LmxM.19.0690.1	Flagellum attachment zone protein 7	1099	134.97	0	154.804	9.10379	1.14695	0.0146775
LmxM.24.1490.1	WD domain, G-beta repeat, putative	447	134.995	0	159.889	12.6417	1.1844	0.0244671
LmxM.32.2070.1	Mitogen-activated protein kinase, putative	992	135.119	0	120.803	12.9652	0.89405	0.134758
LmxM.21.0680.1	Histone deacetylase, putative	455	135.169	0	174.402	22.8183	1.29025	0.0427731
LmxM.29.2160.1	Hypothetical protein, conserved	757	135.18	0	167.526	14.1378	1.23929	0.0110704
LmxM.10.1260.1	Beta-1,2 mannoside phosphorylase	315	135.182	0	153.266	15.3646	1.13377	0.119603
LmxM.29.2560.1	Hypothetical protein, conserved	1081	135.217	0	140.001	8.94848	1.03538	0.296438
LmxM.28.1710.1	Hypothetical protein, conserved	2383	135.265	0	135.866	9.67888	1.00444	0.475244
LmxM.30.2220.1	Hypothetical protein, unknown function	2291	135.268	0	178.452	19.944	1.31924	0.0151847
LmxM.33.1460.1	Hypothetical protein, conserved	744	135.287	0	202.693	19.0096	1.49825	0.000195644
LmxM.32.1110.1	Hypothetical protein, conserved	782	135.316	0	147.496	5.63876	1.09001	0.015382
LmxM.32.2170.1	Hypothetical protein, conserved	1469	135.332	0	160.629	7.90069	1.18692	0.000682885
LmxM.24.1050.1	SWI/SNF-related matrix-associated actin-dependent regulator of chromatin subfamily-related, putative	1297	135.435	0	132.895	5.76012	0.981243	0.329593
LmxM.13.1340.1	Hypothetical protein, conserved	1345	135.44	0	143.651	13.9189	1.06063	0.277603
LmxM.25.2000.1	Hypothetical protein, conserved	1327	135.445	0	131.831	6.66044	0.973314	0.293678
LmxM.12.0180.1	Hypothetical protein, conserved	909	135.452	0	160.352	16.4008	1.18383	0.0644807
LmxM.33.0740.1	CBF/Mak21 family, putative	468	135.476	0	160.156	10.2979	1.18217	0.00827479
LmxM.33.3180.1	Hypothetical protein, conserved	403	135.481	0	141.594	12.7358	1.04512	0.315617
LmxM.27.1890.1	Endo/exonuclease Mre11, putative	858	135.506	0	158.715	8.93958	1.17128	0.00471258
LmxM.28.0940.1	Oxidoreductase-like protein	955	135.522	0	121.62	11.1769	0.897419	0.106784
LmxM.30.0460.1	Calpain-like cysteine peptidase, putative	708	135.594	0	264.767	51.9818	1.95265	0.00647802
LmxM.30.1320.1	Protein phosphatase 2C, putative	2566	135.626	0	144.798	8.12957	1.06763	0.129603
LmxM.30.2430.1	Hypothetical protein, unknown function	234	135.648	0	183.92	10.5828	1.35586	2.54145e-06
LmxM.32.0390.1	Hypothetical protein, conserved	369	135.662	0	181.771	18.3225	1.33988	0.00592655
LmxM.20.1530.1	Cell division cycle protein-like protein	812	135.686	0	136.469	16.1542	1.00578	0.480654
[truncated: 6,849 more rows]

## Sheet: Upregulated transcripts P-IW
Gene ID	Name	Protein length	mean RPKM (Parental)	std RPKM (Parental)	mean RPKM (Mutant)	std RPKM (Mutant)	RPKM Ratio	p value
[truncated: 45 more rows]

[truncated: 1 more sheets: Downregulated transcripts P-IW]
