# Supplementary material for: Regulation of Leishmania surface coat proteins by the nuclear protein ESB1
Source: J Cell Sci. 2026 Jul 13;139(13):jcs264459. doi: 10.1242/jcs.264459 (PMC13405223; doi:10.1242/jcs.264459)
Supplement: Table S2. FAZ5 KO [file joces-139-264459-TableS2.xlsx]

## Sheet: Table S2 legend
Table S2 FAZ5 KO
Transcriptomic analysis of the 2 FAZ5 deletion mutant clones. Transcripts were from the FAZ5 deletion mutants in the intial week and final week after recovery from transfection were compared to the parental cells. Plus, transcripts from the intial and final week of recovery were compared to each other. Only transcripts with 20 or more reads in the parental sample and that aligned with mapped gene…
For transcriptome-wide analysis of differentially expressed genes, these were filtered based on an absolute log2 ratio​ greater than 1 and −log10(p-values) exceeding 5.26 (p = 5.45 × 10−6): a Bonferroni correction applied to the p-value threshold of 0.05, accounting for the 9,182 genes annotated for L. mexicana.
P = parental; IW = initial week; FW = final week

## Sheet: All transcripts P-IW
Gene ID	Name	Protein length	mean RPKM (Parental)	std RPKM (Parental)	mean RPKM (Mutant)	std RPKM (Mutant)	RPKM Ratio	p value
LmxM.01.0010.1	Protein of unknown function (DUF2946), putative	334	191.153	0	162.52	8.07824	0.850208	0.000196687
LmxM.01.0020.1	Endonuclease/Exonuclease/phosphatase family, putative	541	184.208	0	216.356	14.8175	1.17452	0.0150196
LmxM.01.0030.1	Kinesin-13 1, putative	672	354.167	0	322.531	34.1335	0.910675	0.177006
LmxM.01.0040.1	Hypothetical protein, unknown function	186	299.688	0	296.983	16.4062	0.990975	0.434527
LmxM.01.0050.1	Carboxylase, putative	665	152.729	0	191.02	31.9084	1.25072	0.115061
LmxM.01.0060.1	Hypothetical protein, conserved	251	409.864	0	448.997	19.8531	1.09548	0.024354
LmxM.01.0070.1	BSD domain containing protein, putative	599	152.698	0	179.171	22.3797	1.17336	0.118429
LmxM.01.0080.1	Hypothetical protein, conserved	237	217.036	0	173.581	3.20322	0.799779	1e-05
LmxM.01.0090.1	UMP-CMP kinase, mitochondrial, putative	274	202.319	0	226.977	1.37155	1.12188	1.43968e-72
LmxM.01.0100.1	Glycosyl transferase family 11, putative	345	198.193	0	198.917	14.5477	1.00365	0.480148
LmxM.01.0110.1	Glutaredoxin-like protein	200	404.047	0	434.989	6.73419	1.07658	2.166e-06
LmxM.01.0120.1	Hypothetical protein, conserved	650	115.851	0	154.673	5.52291	1.3351	1.03823e-12
LmxM.01.0130.1	Hypothetical protein, conserved	398	176.692	0	220.995	22.4436	1.25073	0.0241947
LmxM.01.0140.1	Hypothetical protein	82	432.288	0	281.247	0.390355	0.650601	1e-05
LmxM.01.0150.1	Hypothetical protein, conserved	116	236.284	0	235.126	0.739407	0.9951	0.0587049
LmxM.01.0160.1	LSM domain containing protein, putative	80	597.424	0	742.137	22.912	1.24223	1.34205e-10
LmxM.01.0170.1	Hypothetical protein	448	187.073	0	201.672	7.76397	1.07804	0.0300266
LmxM.01.0180.1	CLC-type chloride channel, putative	770	285.242	0	317.389	14.6325	1.1127	0.0140135
LmxM.01.0190.1	Hypothetical protein, conserved	196	361.601	0	620.913	61.6738	1.71712	1.30787e-05
LmxM.01.0200.1	Low molecular weight phosphotyrosine protein phosphatase, putative	266	199.194	0	259.831	4.95771	1.30441	1.06275e-34
LmxM.01.0210.1	CUE domain/Domain of unknown function (DUF1771)/Smr domain containing protein, putative	896	248.352	0	335.222	5.58613	1.34979	7.82462e-55
LmxM.01.0220.1	Cyclophilin type peptidyl-prolyl cis-trans isomerase, putative	334	321.608	0	384.98	29.2122	1.19705	0.0150269
LmxM.01.0230.1	Hypothetical protein, conserved	138	304.667	0	370.458	31.7055	1.21594	0.0189899
LmxM.01.0240.1	DNA excision/repair protein SNF2, putative	927	178.827	0	231.886	32.1496	1.2967	0.0494339
LmxM.01.0250.1	Right handed beta helix region, putative	834	126.713	0	152.633	6.07893	1.20455	1.00462e-05
LmxM.01.0260.1	Calmodulin-binding, putative	279	236.558	0	321.285	2.52436	1.35817	2.81996e-247
LmxM.01.0270.1	Thioredoxin, putative	143	779.238	0	747.37	0.790197	0.959105	1e-05
LmxM.01.0280.1	Pseudouridylate synthase-like protein	414	282.942	0	280.818	23.2808	0.992493	0.463653
LmxM.01.0290.1	Hypothetical protein, conserved	172	338.303	0	450.148	3.26252	1.33061	7.29651e-258
LmxM.01.0300.1	4F5 protein family, putative	59	995.403	0	991.485	5.67383	0.996064	0.244913
LmxM.01.0310.1	Acidocalcisomal exopolyphosphatase, putative	387	308.902	0	337.584	38.0879	1.09285	0.225708
LmxM.01.0315.1	Hypothetical protein, conserved	143	297.862	0	260.361	8.6376	0.8741	7.07291e-06
LmxM.01.0320.1	Poly(A) export protein, putative	339	338.903	0	383.853	8.98565	1.13264	2.8299e-07
LmxM.01.0330.1	Hypothetical protein, conserved	210	388.644	0	482.748	33.6139	1.24213	0.00255878
LmxM.01.0335.1	Mitochondrial pyruvate carrier 1	97	958.063	0	927.403	106.445	0.967998	0.386659
LmxM.01.0340.1	Hypothetical protein, conserved	258	325.473	0	336.847	24.9893	1.03495	0.324497
LmxM.01.0350.1	Hypothetical protein, conserved	750	198.022	0	213.202	11.2408	1.07665	0.0884501
LmxM.01.0360.1	Hypothetical protein, conserved	191	332.539	0	388.269	31.7334	1.16759	0.0395269
LmxM.01.0370.1	Protein of unknown function (DUF788), putative	188	522.789	0	636.583	17.4665	1.21767	3.63444e-11
LmxM.01.0380.1	Dyggve-Melchior-Clausen syndrome protein, putative	829	111.08	0	164.066	2.00547	1.477	3.97771e-154
LmxM.01.0390.1	Hypothetical protein, conserved	822	110.207	0	191.738	1.67075	1.7398	1e-05
LmxM.01.0400.1	Hypothetical protein, conserved	553	61.4268	0	79.3576	2.6794	1.29191	1.09989e-11
LmxM.01.0410.1	Hypothetical protein	200	17906.6	0	26215.4	2316.35	1.46401	0.000167229
LmxM.01.0430.1	Ring finger domain/Zn-finger in ubiquitin-hydrolases and other protein, putative	751	116.785	0	162.137	2.63642	1.38834	1.28027e-66
LmxM.01.0440.1	Protein of unknown function (DUF791), putative	592	565.881	0	465.387	15.0207	0.822411	1.11294e-11
LmxM.01.0450.1	Alpha/beta-hydrolase-like protein	213	161.244	0	203.535	1.0984	1.26227	1e-05
LmxM.01.0460.1	Conserved protein	1560	187.041	0	217.251	40.6391	1.16152	0.228628
LmxM.01.0470.1	Fatty acyl CoA syntetase 1, putative	696	806.424	0	802.013	35.3842	0.994529	0.450389
LmxM.01.0480.1	Beta eliminating lyase,putative	369	279.882	0	343.968	21.2026	1.22897	0.00125332
LmxM.01.0490.1	Long-chain-fatty-acid-CoA ligase, putative	698	624.371	0	622.966	7.19748	0.997749	0.422599
LmxM.01.0500.1	Fatty acyl CoA synthetase 2, putative	707	348.603	0	356.066	5.51187	1.02141	0.0878657
LmxM.01.0510.1	Hypothetical protein	67	156.169	0	138.555	6.32156	0.887216	0.00266633
LmxM.01.0520.1	Long-chain-fatty-acid-CoA ligase, putative	715	951.366	0	927.736	36.6217	0.975162	0.259386
LmxM.01.0530.1	Long-chain-fatty-acid-CoA ligase, putative	1615	86.4168	0	119.881	2.51263	1.38724	9.04271e-41
LmxM.01.0540.1	Hypothetical protein, conserved	701	215.565	0	214.133	10.8385	0.993355	0.447429
LmxM.01.0550.1	Hypothetical protein, conserved	378	132.146	0	236.249	21.2336	1.78778	4.72554e-07
LmxM.01.0560.1	Pre-mRNA processing factor 3 (PRP3)/Protein of unknown function (DUF1115), putative	621	175.044	0	296.322	9.65118	1.69284	1.62219e-36
LmxM.01.0570.1	Tricarboxylate carrier, putative	326	529.766	0	707.718	1.25856	1.33591	1e-05
LmxM.01.0580.1	Hypothetical protein, conserved	962	166.005	0	180.646	10.2594	1.08819	0.0767815
LmxM.01.0590.1	Mitochondrial RNA editing ligase 1	489	271.925	0	344.467	15.3896	1.26677	1.21623e-06
LmxM.01.0600.1	Rab-GTPase-TBC domain containing protein, putative	1840	72.9104	0	92.2456	2.65885	1.26519	1.77061e-13
LmxM.01.0610.1	DNA-damage inducible protein DDI1-like protein	387	195.307	0	226.596	2.94181	1.16021	1.01194e-26
LmxM.01.0620.1	Beat-regulation protein	566	355.247	0	351.651	9.48686	0.989877	0.352319
LmxM.01.0630.1	Hypothetical protein	845	100.076	0	148.468	1.01444	1.48355	1e-05
LmxM.01.0640.1	HSP70-like protein	1116	318.588	0	432.808	3.38534	1.35852	7.58018e-250
LmxM.01.0650.1	Mitochondrial-processing peptidase subunit beta, putative	494	548.597	0	682.893	0.400801	1.2448	1e-05
LmxM.01.0660.1	Hypothetical protein, conserved	1505	102.262	0	146.215	15.4283	1.4298	0.00219414
LmxM.01.0670.1	Hypothetical protein, conserved	288	113.584	0	123.071	3.04125	1.08352	0.000906429
LmxM.01.0680.1	Hypothetical protein, unknown function	805	182.234	0	183.747	7.637	1.0083	0.421487
LmxM.01.0690.1	PLAC8 family, putative	229	1066.81	0	1141.25	255.619	1.06977	0.38545
LmxM.01.0700.1	Hypothetical protein	362	108.312	0	127.14	14.2478	1.17384	0.0931668
LmxM.01.0710.1	Ubiquitin activating enzyme, putative	525	153.94	0	235.874	20.0747	1.53225	2.2375e-05
LmxM.01.0720.1	Hypothetical protein, conserved	1591	82.8321	0	95.7619	11.4283	1.1561	0.128946
LmxM.01.0730.1	Meckel syndrome type 6 protein, putative	2230	127.222	0	159.184	18.088	1.25123	0.0386119
LmxM.01.0740.1	Hypothetical protein, conserved	743	172.376	0	253.356	2.98986	1.46979	7.39503e-162
LmxM.01.0750.1	CMGC family protein kinase, putative	1395	140.387	0	186.994	3.71933	1.33199	2.52447e-36
LmxM.01.0760.1	Hypothetical protein, conserved	324	131.488	0	210.929	41.4659	1.60417	0.0276945
LmxM.01.0770.1	Eukaryotic initiation factor 4A-1	456	3551.94	0	2934.93	271.452	0.826289	0.0115132
LmxM.01.0790.1	Hypothetical protein	514	130.306	0	176.039	16.4421	1.35097	0.00270562
LmxM.01.0800.1	Hypothetical protein	471	161.126	0	241.899	4.23651	1.5013	2.42905e-81
LmxM.01.0810.1	Calcium/potassium channel (CAKC), putative	1033	124.743	0	137.152	23.0159	1.09948	0.294894
LmxM.01.0820.1	Hypothetical protein	1120	81.0668	0	100.961	19.5857	1.24541	0.154873
LmxM.01.0830.1	Hypothetical protein	255	1e-05	0	1e-05	1e-05	1	0.5
LmxM.01_107651.1	None	84	349.639	0	483.542	44.9794	1.38298	0.00145546
LmxM.01_123594.1	None	111	401.587	0	824.692	78.4359	2.05358	3.43999e-08
LmxM.01_195286.1	None	41	118.465	0	155.725	4.88944	1.31453	1.26243e-14
LmxM.01_232406.1	None	105	1e-05	0	1e-05	1e-05	1	0.5
LmxM.01_240110.1	None	60	870.087	0	1035.74	35.1196	1.19039	1.19693e-06
LmxM.01_53687.1	None	105	293.654	0	358.809	58.5464	1.22188	0.132882
LmxM.01_57483.1	None	147	265.237	0	332.435	22.0257	1.25335	0.00114082
LmxM.02.0030.1	Hypothetical protein	103	47.645	0	79.5043	15.9815	1.66868	0.0231032
LmxM.02.0040.1	Xaa-Pro aminopeptidase, putative	617	235.271	0	207.646	14.6491	0.882584	0.0296641
LmxM.02.0050.1	Cytochrome b-domain protein, putative	213	108.895	0	111.078	1.97931	1.02004	0.135073
LmxM.02.0060.1	Hypothetical protein, conserved	214	352.224	0	413.608	30.2929	1.17428	0.0213637
LmxM.02.0070.1	Hypothetical protein, conserved	397	104.263	0	136.632	0.0774875	1.31045	1e-05
LmxM.02.0080.1	Hypothetical protein, conserved	997	137.469	0	167.796	1.42991	1.22061	3.97004e-100
LmxM.02.0085.1	Hypothetical protein, conserved	293	305.251	0	361.817	38.4915	1.18531	0.0708387
LmxM.02.0090.1	Hypothetical protein, conserved	354	507.245	0	479.258	18.6025	0.944826	0.0662296
LmxM.02.0100.1	Hypothetical protein	355	477.679	0	560.681	42.0866	1.17376	0.0242949
LmxM.02.0110.1	Exportin-T, putative	1167	166.659	0	137.323	7.11897	0.823976	1.88751e-05
LmxM.02.0120.1	Phosphatidylinositol 3-kinase-like protein	4921	80.6334	0	104.893	6.51768	1.30086	9.87723e-05
LmxM.02.0130.1	Hypothetical protein, conserved	233	297.059	0	358.798	12.8959	1.20783	8.44336e-07
LmxM.02.0140.1	Ankyrin repeats (3 copies)/Zinc finger, C3HC4 type (RING finger), putative	893	157.899	0	160.528	10.746	1.01665	0.403387
LmxM.02.0150.1	Vps51/Vps67, putative	1930	114.831	0	129.017	8.10801	1.12354	0.0400915
LmxM.02.0160.1	Hypothetical protein	818	77.2721	0	81.1392	9.75949	1.05005	0.345963
LmxM.02.0170.1	Hypothetical protein	798	76.3792	0	90.7159	2.56004	1.1877	1.07052e-08
LmxM.02.0200.1	Phosphoglycan beta 1,3 galactosyltransferase-like protein	846	307.318	0	298.817	27.7464	0.972339	0.379659
LmxM.02.0200partial.1	Hypothetical protein	286	37.4609	0	44.8666	0.682965	1.19769	1.07136e-27
LmxM.02.0230.1	Hypothetical protein	989	299.966	0	267.717	5.60887	0.892489	4.46836e-09
LmxM.02.0240.1	Glycosyltransferase (GlcNAc), putative	1002	188.211	0	241.019	24.4109	1.28058	0.015259
LmxM.02.0250.1	Hypothetical protein, conserved	1143	136.48	0	171.651	22.5573	1.2577	0.0594762
LmxM.02.0260.1	Small GTP binding protein rab6-like protein	274	345.733	0	385.052	33.4325	1.11372	0.119787
LmxM.02.0270.1	Hypothetical protein, conserved	158	566.486	0	594.869	3.68377	1.0501	6.55383e-15
LmxM.02.0280.1	Hypothetical protein, conserved	155	248.994	0	284.152	15.2688	1.1412	0.01065
LmxM.02.0290.1	Mitogen-activated kinase kinase kinase, putative	539	309.272	0	316.636	1.1385	1.02381	4.97051e-11
LmxM.02.0300.1	ABC1 transporter, putative	2789	163.459	0	199.254	3.51987	1.21898	1.35973e-24
LmxM.02.0310.1	Paraflagellar rod component, putative	669	348.639	0	353.121	4.1251	1.01286	0.138627
LmxM.02.0320.1	Ribosomal RNA processing protein 41B, putative	342	262.55	0	364.556	20.884	1.38852	5.18652e-07
LmxM.02.0330.1	Hypothetical protein	418	111.564	0	160.52	7.06747	1.43882	2.14975e-12
LmxM.02.0340.1	UAA transporter family, putative	940	112.719	0	143.227	9.60292	1.27065	0.000744225
LmxM.02.0350.1	Hypothetical protein, conserved	1055	102.458	0	134.221	17.9543	1.31001	0.0384392
LmxM.02.0360.1	Casein kinase II, alpha chain, putative	381	351.62	0	389.233	0.750181	1.10697	1e-05
LmxM.02.0370.1	Proteasome regulatory non-ATPase subunit 6, putative	529	343.141	0	311.608	9.8788	0.908106	0.000706568
LmxM.02.0380.1	FtsJ-like methyltransferase, putative	454	366.554	0	460.634	38.9094	1.25666	0.00780454
LmxM.02.0390.1	E2 SUMO-conjugating enzyme, putative	224	491.666	0	522.603	11.709	1.06292	0.00411849
LmxM.02.0400.1	Hypothetical protein	55	843.884	0	571.85	19.3182	0.677641	1e-05
LmxM.02.0410.1	Kinetoplastid RNA editing protein 1, putative	1032	120.079	0	149.743	2.62872	1.24704	7.8115e-30
LmxM.02.0420.1	Hypothetical protein, conserved	1010	308.304	0	271.954	23.7918	0.882098	0.0632778
LmxM.02.0430.1	Serine peptidase, Clan S-, family S54, putative	370	248.064	0	267.132	34.9513	1.07687	0.292685
LmxM.02.0440.1	Hypothetical protein	768	215.742	0	273.158	37.4022	1.26614	0.0623781
LmxM.02.0450.1	Voltage-dependent anion-selective channel, putative	277	687.565	0	830.68	46.0662	1.20815	0.000945871
LmxM.02.0460.1	Mitochondrial outer membrane protein porin, putative	291	2002.24	0	1723.93	14.7762	0.860998	1e-05
LmxM.02.0470.1	Hypothetical protein, unknown function	3334	100.877	0	139.428	8.37647	1.38216	2.08869e-06
LmxM.02.0480.1	Hypothetical protein	201	143.797	0	191.172	8.2523	1.32945	4.71195e-09
LmxM.02.0490.1	Hypothetical protein, conserved	1133	62.7672	0	107.897	0.524844	1.71901	1e-05
LmxM.02.0500.1	Glycerate kinase, putative	917	82.3698	0	130.15	10.8445	1.58007	5.26635e-06
LmxM.02.0510.1	Hypothetical protein, conserved	170	288.534	0	311.887	5.4968	1.08094	1.07605e-05
LmxM.02.0520.1	Hypothetical protein, conserved	2085	105.384	0	111.429	11.2796	1.05737	0.295992
LmxM.02.0530.1	Hypothetical protein, conserved	863	189.336	0	183.545	18.848	0.969414	0.379328
LmxM.02.0540.1	Hypothetical protein, conserved	494	540.326	0	393.046	15.0568	0.727424	1e-05
LmxM.02.0550.1	Hypothetical protein, unknown function	163	2321.03	0	1819.69	185.298	0.784004	0.00340969
LmxM.02.0560.1	Hypothetical protein, unknown function	847	153.609	0	197.532	32.3834	1.28594	0.0874963
LmxM.02.0570.1	Protein kinase, putative	1425	100.014	0	103.954	7.26043	1.0394	0.293669
LmxM.02.0580.1	Hypothetical protein, conserved	3785	86.8616	0	99.2087	9.24589	1.14215	0.09087
LmxM.02.0590.1	TPR repeat/Tetratricopeptide repeat, putative	523	170.541	0	222.032	5.7535	1.30193	1.78478e-19
LmxM.02.0600.1	ARP2/3 complex subunit, putative	210	196.378	0	253.925	8.27537	1.29304	1.77596e-12
LmxM.02.0610.1	Hypothetical protein, conserved	321	327.735	0	394.221	3.69478	1.20286	1.07745e-72
LmxM.02.0620.1	Hypothetical protein, conserved	578	226.413	0	282.834	8.35321	1.24919	7.17417e-12
LmxM.02.0630.1	Gamma-glutamyl phosphate reductase-like protein	659	107.784	0	108.822	5.94258	1.00963	0.430694
LmxM.02.0640.1	Hypothetical protein, unknown function	1412	90.0158	0	115.731	2.99121	1.28567	4.09483e-18
LmxM.02.0650.1	Hypothetical protein, conserved	314	233.523	0	297.727	6.28787	1.27494	8.86622e-25
LmxM.02.0660.1	Nop14-like family, putative	930	123.889	0	176.338	7.2977	1.42336	3.30779e-13
LmxM.02.0670.1	Mitochondrial carrier protein, putative	313	933.378	0	834.073	24.1796	0.893608	2.00467e-05
LmxM.02.0680.1	Hypothetical protein, conserved	159	673.987	0	826.565	15.7164	1.22638	1.39159e-22
LmxM.02.0690.1	Hypothetical protein, conserved	454	230.873	0	343.562	37.0968	1.4881	0.001192
LmxM.02.0700.1	Hypothetical protein, conserved	937	354.004	0	447.773	42.7742	1.26488	0.0141831
LmxM.02.0710.1	Serine peptidase, putative	817	657.294	0	530.716	37.0394	0.807426	0.000316126
LmxM.02.0720.1	Hypothetical protein, unknown function	80	502.243	0	412.008	2.66811	0.820336	1e-05
LmxM.02.0730.1	Dehydrogenase/oxidoreductase-like protein	57	319.228	0	409.62	56.8711	1.28316	0.0559825
LmxM.02.0740.1	Peptidyl dipeptidase, putative	678	870.833	0	821.209	193.956	0.943016	0.399033
LmxM.02_11936.1	None	88	262.44	0	247.221	37.1807	0.942009	0.34115
LmxM.02_159692.1	None	51	463.692	0	617.525	21.2574	1.33176	2.2995e-13
LmxM.02_84177.1	None	131	212.894	0	294.958	2.84863	1.38547	8.41738e-183
LmxM.03.0010.1	Hypothetical protein	977	60.142	0	63.5701	2.92055	1.057	0.120241
LmxM.03.0020.1	Hypothetical protein, conserved	267	459.742	0	515.946	14.6397	1.12225	6.17162e-05
LmxM.03.0030.1	D-3-phosphoglycerate dehydrogenase-like protein	407	822.914	0	572.026	26.4399	0.695122	1e-05
LmxM.03.0040.1	2-aminoethylphosphonate:pyruvateaminotransferas e-like protein	366	580.138	0	346.878	13.2566	0.597923	1e-05
LmxM.03.0060.1	Met-10+ like-protein, putative	390	237.96	0	233.035	3.78182	0.979306	0.0964371
LmxM.03.0070.1	Hypothetical protein, conserved	833	282.385	0	263.289	12.0827	0.932377	0.0570054
LmxM.03.0080.1	Glycerol-3-phosphate acyl transferase	717	630.189	0	490.612	9.04415	0.778515	1e-05
LmxM.03.0090.1	DNA primase large subunit, putative	567	243.654	0	192.76	17.3612	0.791121	0.00168665
LmxM.03.0100.1	Cytochrome c oxidase assembly protein, putative	253	1055.43	0	824.034	31.2718	0.780754	6.82787e-14
LmxM.03.0110.1	Hypothetical protein, conserved	894	148.129	0	133.363	4.91664	0.900312	0.00133487
LmxM.03.0120.1	Hypothetical protein, conserved	925	219.821	0	210.96	6.84957	0.959689	0.0978871
LmxM.03.0130.1	Acetyltransferase, putative	184	837.498	0	583.972	28.5488	0.697282	1e-05
LmxM.03.0140.1	Hypothetical protein, conserved	139	627.694	0	586.801	66.8133	0.934851	0.270251
LmxM.03.0150.1	Hypothetical protein, conserved	311	1040.4	0	894.817	37.8151	0.860067	5.90619e-05
LmxM.03.0160.1	ABC transporter protein, putative	724	613.634	0	555.767	22.6821	0.905698	0.00536728
LmxM.03.0170.1	Hypothetical protein	193	612.781	0	562.211	20.6301	0.917475	0.00711785
LmxM.03.0180.1	Zinc-finger of acetyl-transferase ESCO, putative	617	159.758	0	122.592	10.9864	0.767363	0.000358676
LmxM.03.0190.1	U2 splicing auxiliary factor, putative	210	1027.3	0	651.953	16.853	0.634625	1e-05
LmxM.03.0200.1	Delta-1-pyrroline-5-carboxylate dehydrogenase, putative	560	1083.11	0	710.753	54.1226	0.656217	2.99627e-12
LmxM.03.0210.1	Protein kinase, putative	379	554.141	0	436.082	1.98869	0.786952	1e-05
LmxM.03.0220.1	Hypothetical protein, conserved	313	657.176	0	559.891	40.0735	0.851965	0.00759815
LmxM.03.0230.1	Long chain fatty Acyl CoA synthetase, putative	705	642.644	0	345.897	37.9142	0.538241	2.55351e-15
LmxM.03.0240.1	Hypothetical protein, conserved	154	316.409	0	341.324	62.2	1.07874	0.344371
LmxM.03.0250.1	Ribosomal protein L38, putative	83	9962.96	0	10860.5	1029.78	1.09009	0.191712
LmxM.03.0260.1	Hypothetical protein, conserved	342	295.758	0	200.104	7.65159	0.676582	1e-05
LmxM.03.0270.1	FYVE zinc finger/Apolipoprotein A1/A4/E domain containing protein, putative	1372	181.355	0	145.043	21.6725	0.799774	0.0469186
LmxM.03.0280.1	Hypothetical protein	970	105.431	0	122.293	14.5003	1.15994	0.122437
LmxM.03.0290.1	Hypothetical protein	376	151.248	0	131.325	19.1188	0.868278	0.148695
LmxM.03.0310.1	Hypothetical protein	2061	116.693	0	107.906	11.631	0.924702	0.224986
LmxM.03.0320.1	Hypothetical protein, conserved	1010	254.23	0	267.55	5.20517	1.05239	0.00524789
LmxM.03.0330.1	Hypothetical protein, conserved	652	208.685	0	206.768	8.77827	0.990812	0.413546
LmxM.03.0340.1	DDRGK domain containing protein, putative	368	242.558	0	270.699	3.81709	1.11602	8.37295e-14
LmxM.03.0350.1	Hypothetical protein	1451	163.865	0	157.231	19.8475	0.959517	0.369102
LmxM.03.0360.1	Hypothetical protein	1630	180.246	0	103.644	2.98581	0.575014	1e-05
LmxM.03.0370.1	GPR1/FUN34/yaaH family, putative	311	446.353	0	305.459	6.94849	0.684344	1e-05
LmxM.03.0380.1	GPR1/FUN34/yaaH family, putative	372	354.098	0	207.122	9.07957	0.584928	1e-05
LmxM.03.0390.1	Hypothetical protein	446	173.203	0	148.462	24.1313	0.857157	0.15262
LmxM.03.0400.1	GPR1/FUN34/yaaH family, putative	294	1045.38	0	775.932	21.8811	0.742252	1e-05
LmxM.03.0410.1	Hypothetical protein	657	1130.91	0	694.855	38.3474	0.614422	1e-05
LmxM.03.0420.1	Hypothetical protein, conserved	1691	137.372	0	135.83	7.17269	0.988773	0.414873
LmxM.03.0430.1	60S acidic ribosomal protein P2, putative	110	2073.99	0	2666.74	34.1377	1.2858	7.78975e-68
LmxM.03.0440.1	60S acidic ribosomal protein P2, putative	110	7899.15	0	7146.71	457.159	0.904744	0.0498911
LmxM.03.0450.1	TLD domain protein, conserved	1684	154.154	0	130.445	8.15522	0.846204	0.00182391
LmxM.03.0460.1	Hypothetical protein	1050	148.056	0	102.636	4.27468	0.693222	1e-05
LmxM.03.0470.1	Hypothetical protein, conserved	966	376.958	0	331.654	2.90071	0.879818	1e-05
LmxM.03.0480.1	Ankyrin repeats (3 copies)/DHHC palmitoyltransferase, putative	1008	345.041	0	289.904	14.6141	0.840202	8.06946e-05
LmxM.03.0490.1	Hypothetical protein, conserved	986	204.396	0	183.414	7.85114	0.897346	0.00376472
LmxM.03.0500.1	Phosphate-Repressible Phosphate Permease-like protein	573	101.062	0	75.931	2.62785	0.751331	1e-05
LmxM.03.0510.1	Hypothetical protein, conserved	2516	123.023	0	105.277	16.1764	0.855745	0.136305
LmxM.03.0520.1	Hypothetical protein, conserved	848	355.403	0	312.075	24.2244	0.878088	0.0368394
LmxM.03.0530.1	Hypothetical protein, conserved	2155	167.807	0	151.453	6.12053	0.902545	0.00377072
LmxM.03.0540.1	Serine peptidase, Clan SJ, family S16, putative	396	825.825	0	561.409	55.9245	0.679816	1.13323e-06
LmxM.03.0550.1	Hypothetical protein, conserved	1370	200.362	0	165.99	0.336685	0.828453	1e-05
LmxM.03.0560.1	Hypothetical protein	707	123.2	0	100.759	0.167635	0.817848	1e-05
LmxM.03.0570.1	Quinone oxidoreductase, putative	332	428.369	0	520.246	29.3913	1.21448	0.000885957
LmxM.03.0580.1	Hypothetical protein, conserved	178	779.701	0	690.11	2.20633	0.885095	1e-05
LmxM.03.0590.1	DNA repair helicase, putative	1422	229.83	0	224.56	11.777	0.97707	0.327266
LmxM.03.0600.1	Arginine N-methyltransferase, putative	405	911.597	0	660.704	1.49869	0.724777	1e-05
LmxM.03.0610.1	Kinase-like protein	349	268.428	0	263.775	2.25347	0.982665	0.0194669
LmxM.03.0620.1	Mitochondrial protein 99, putative	674	109.271	0	96.26	3.54305	0.880932	0.000120266
LmxM.03.0630.1	Hypothetical protein, conserved	322	239.338	0	275.533	27.6812	1.15123	0.0955081
LmxM.03.0640.1	Hypothetical protein, conserved	600	364.056	0	293.129	19.8652	0.805175	0.000178199
LmxM.03.0650.1	Hypothetical protein	892	520.71	0	314.722	24.2243	0.604409	1e-05
LmxM.03.0660.1	Hypothetical protein, conserved	815	475.974	0	337.51	15.4112	0.709094	1e-05
LmxM.03.0670.1	Hypothetical protein, conserved	568	61.8241	0	60.8093	11.057	0.983585	0.463436
LmxM.03.0680.1	Uroporphyrinogen-III synthase HemD, putative	286	102.452	0	99.6877	6.05394	0.973019	0.323979
LmxM.03.0690.1	DEAD/DEAH box helicase, putative	2211	502.589	0	393.416	27.2799	0.78278	3.1413e-05
LmxM.03.0700.1	Hypothetical protein, conserved	2862	146.424	0	131.804	7.23465	0.90015	0.0216453
LmxM.03.0710.1	Aminoacyl-tRNA editing domain containing protein, putative	248	415.739	0	387.921	38.8908	0.933086	0.23721
LmxM.03.0720.1	Hypothetical protein, conserved	1013	117.048	0	116.627	7.42553	0.996398	0.47736
LmxM.03.0730.1	Hypothetical protein, conserved	371	328.011	0	307.458	29.8647	0.93734	0.245662
LmxM.03.0740.1	Cytochrome c oxidase copper chaperone, putative	84	664.725	0	484.626	20.1075	0.729064	1e-05
LmxM.03.0750.1	TatD related DNase, putative	702	395.08	0	320.552	1.14241	0.81136	1e-05
LmxM.03.0760.1	Hypothetical protein, conserved	323	254.364	0	217.072	8.81241	0.853394	1.15984e-05
LmxM.03.0770.1	Ubiquitin-like domain containing protein, putative	540	248.533	0	209.395	4.14009	0.842522	1e-05
LmxM.03.0780.1	Serine/threonine-protein kinase, putative	3050	144.181	0	141.207	8.3995	0.97937	0.361624
LmxM.03.0790.1	Hypothetical protein, conserved	455	119.394	0	123.119	5.13897	1.03119	0.234303
LmxM.03.0800.1	6-phosphofructo-2-kinase 1	2444	128.118	0	119.935	10.4	0.936127	0.215684
LmxM.03.0810.1	Hypothetical protein	1078	125.799	0	129.637	8.60327	1.0305	0.327791
LmxM.03.0820.1	Hypothetical protein, conserved	2904	83.1106	0	90.7333	10.3985	1.09172	0.231761
LmxM.03.0821.1	Choline/ethanolamine phosphotransferase, putative	599	484.496	0	330.307	2.45867	0.681753	1e-05
LmxM.03.0830.1	Hypothetical protein, conserved	408	113.191	0	90.7011	6.71217	0.80131	0.000403168
LmxM.03.0840.1	Hypothetical protein, conserved	975	185.229	0	231.039	15.737	1.24732	0.00180126
LmxM.03.0850.1	Hypothetical protein, conserved	2311	193.997	0	172.105	17.9712	0.887152	0.111577
LmxM.03.0860.1	Hypothetical protein, conserved	1536	105.91	0	124.155	7.91491	1.17226	0.0105812
LmxM.03.0870.1	Hypothetical protein, conserved	1363	101.573	0	108.633	0.34162	1.0695	3.63142e-95
LmxM.03.0880.1	Hypothetical protein, conserved	2011	111.513	0	112.67	8.77644	1.01037	0.447566
LmxM.03.0890.1	NLI interacting factor-like phosphatase, putative	726	312.896	0	355.569	20.6009	1.13638	0.0191604
LmxM.03.0900.1	Peter pan protein, putative	372	328.373	0	267.294	9.9639	0.813996	4.39406e-10
LmxM.03.0910.1	Inorganic pyrophosphatase, putative	265	568.848	0	580.517	36.4455	1.02051	0.374417
LmxM.03.0920.1	Got1/Sft2-like family, putative	216	727.827	0	645.9	42.9272	0.887436	0.0281631
LmxM.03.0930.1	Amidohydrolase family, putative	697	211.527	0	225.752	14.9818	1.06725	0.17119
LmxM.03.0940.1	Hypothetical protein, conserved	328	239	0	245.378	12.0457	1.02669	0.298243
LmxM.03.0950.1	Multicopper oxidase, putative	635	545.68	0	497.479	42.4555	0.911667	0.128116
LmxM.03.0960.1	Hypothetical protein, conserved	104	3588.77	0	3130.92	405.088	0.872422	0.129188
LmxM.03.0970.1	MORN repeat, putative	325	958.245	0	678.66	12.6455	0.708232	1e-05
LmxM.03.0980.1	Eukaryotic translation initiation factor 2 subunit alpha	413	2726.53	0	2367.3	70.6205	0.868246	1.821e-07
LmxM.03_101644.1	None	37	163.935	0	97.2483	31.7896	0.593212	0.0179634
LmxM.03_153620.1	None	68	302.64	0	312.452	4.99939	1.03242	0.024839
LmxM.03_204918.1	None	49	696.135	0	566.026	68.2969	0.813098	0.0283865
LmxM.03_78395.1	None	73	95.6934	0	71.8351	8.52463	0.75068	0.00256508
LmxM.04.0010.1	Organelle-type calcium ATPase	1025	852.18	0	753.015	42.5924	0.883634	0.00994992
LmxM.04.0020.1	Pteridine transporter (truncated), putative	552	149.434	0	155.523	26.1363	1.04075	0.407887
LmxM.04.0030.1	CAMP-specific phosphodiesterase, putative	667	233.09	0	248.124	20.5742	1.0645	0.232473
LmxM.04.0035.1	Hypothetical protein	73	492.385	0	606.558	54.3467	1.23188	0.0178284
LmxM.04.0040.1	Hypothetical protein	439	607.63	0	570.241	35.54	0.938467	0.146391
LmxM.04.0045.1	Hypothetical protein, conserved	167	446.964	0	579.003	100.975	1.29541	0.0954974
LmxM.04.0050.1	Hypothetical protein, conserved	531	700.297	0	740.419	10.775	1.05729	9.81979e-05
LmxM.04.0060.1	DNA topoisomerase type IB small subunit, putative	262	368.095	0	353.073	19.3315	0.959189	0.218553
LmxM.04.0070.1	Hypothetical protein, conserved	245	598.194	0	640.881	36.5299	1.07136	0.121291
LmxM.04.0080.1	Hypothetical protein, conserved	158	405.241	0	534.623	60.5764	1.31927	0.0163459
LmxM.04.0090.1	Hypothetical protein, conserved	1856	209.781	0	192.832	0.880329	0.919209	1e-05
LmxM.04.0100.1	Hypothetical protein, conserved	585	281.016	0	536.976	131.382	1.91084	0.0256949
LmxM.04.0110.1	Hypothetical protein, conserved	347	313.811	0	365.868	6.77447	1.16589	7.69005e-15
LmxM.04.0120.1	Exosome complex exonuclease RRP40, putative	332	235.293	0	273.632	37.6215	1.16294	0.154085
LmxM.04.0123.1	Hypothetical protein, conserved	155	621.72	0	659.087	30.2205	1.0601	0.108138
LmxM.04.0127.1	Hypothetical protein, conserved	386	212.605	0	261.9	27.2542	1.23186	0.0352493
LmxM.04.0130.1	Hypothetical protein	613	249.194	0	340.164	114.603	1.36506	0.213663
LmxM.04.0180.1	Surface antigen-like protein	506	121.8	0	183.587	19.9396	1.50728	0.000971952
LmxM.04.0190.1	Surface antigen-like protein	709	140.935	0	214.632	33.7821	1.52292	0.0145713
LmxM.04.0200.1	Surface antigen-like protein	182	189.566	0	219.064	52.1165	1.15561	0.285694
LmxM.04.0210.1	Surface antigen-like protein	296	307.123	0	270.497	55.4017	0.880745	0.254274
LmxM.04.0220.1	Hypothetical protein	354	745.47	0	630.848	46.1851	0.846242	0.00653627
LmxM.04.0230.1	Hypothetical protein, conserved	262	357.778	0	380.091	38.9286	1.06237	0.283257
LmxM.04.0240.1	GRAM domain containing protein, putative	290	915.001	0	589.824	36.3335	0.644617	1e-05
LmxM.04.0250.1	RNA pseudouridylate synthase-like protein	1455	144.569	0	169.484	0.406357	1.17234	1e-05
LmxM.04.0260.1	Hypothetical protein, conserved	267	208.978	0	326.015	1.34403	1.56004	1e-05
LmxM.04.0270.1	Mitochondrial 39-S ribosomal protein L47 (MRP-L47), putative	480	602.763	0	675.89	22.6814	1.12132	0.000631818
LmxM.04.0280.1	Adenosine monophosphate deaminase, putative	1962	230.49	0	235.436	8.64059	1.02146	0.28354
LmxM.04.0290.1	Alcohol dehydrogenase GroES-like domain containing protein, putative	451	314.975	0	329.443	39.3194	1.04593	0.356455
LmxM.04.0300.1	Hypothetical protein, conserved	260	272.344	0	367.189	20.4442	1.34825	1.74873e-06
LmxM.04.0310.1	Beta-fructofuranosidase, putative	641	526.587	0	285.816	5.24958	0.54277	1e-05
LmxM.04.0320.1	Hypothetical protein	399	198.958	0	154.838	6.43818	0.778246	3.62044e-12
LmxM.04.0330.1	Mitochondrial exoribonuclease DSS-1, putative	843	164.283	0	197.235	13.5783	1.20058	0.00761561
LmxM.04.0340.1	ADP-ribosylation factor, putative	184	297.249	0	315.905	18.5744	1.06276	0.157596
LmxM.04.0350.1	Hypothetical protein	2131	205.062	0	204.608	6.27631	0.997788	0.471187
LmxM.04.0370.1	Hypothetical protein, conserved	190	260.162	0	352.004	41.8618	1.35302	0.0141205
LmxM.04.0380.1	Phytanoyl-CoA dioxygenase (PhyH), putative	353	204.885	0	219.724	48.5232	1.07243	0.379871
LmxM.04.0390.1	Hypothetical protein	260	188.175	0	182.449	15.0421	0.969571	0.351728
LmxM.04.0400.1	Anaphase promoting complex, subunit 10-like protein	343	240.244	0	344.397	20.0079	1.43353	9.66884e-08
LmxM.04.0410.1	Hypothetical protein, conserved	1130	121.718	0	113.405	2.52786	0.931699	0.000503214
LmxM.04.0420.1	Tetratricopeptide repeat, putative	361	373.178	0	364.238	14.4844	0.976045	0.268555
LmxM.04.0430.1	Hypothetical protein, conserved	4149	151.577	0	170.139	10.0942	1.12246	0.0329649
LmxM.04.0440.1	Serine/threonine protein kinase-like protein	1320	176.849	0	161.396	15.2239	0.912619	0.155038
LmxM.04.0450.1	Calpain-like cysteine peptidase, putative	856	153.942	0	169.387	17.8807	1.10033	0.19386
LmxM.04.0460.1	Adenylosuccinate lyase, putative	484	195.691	0	186.744	13.8707	0.954277	0.259442
LmxM.04.0465.1	Hypothetical protein	856	129.12	0	172.398	3.99757	1.33518	1.29423e-27
LmxM.04.0470.1	60S ribosomal protein L11 (L5, L16)	188	4617.73	0	6109	610.56	1.32294	0.00729372
LmxM.04.0480.1	ADP-ribosylation factor, putative	190	190.24	0	165.516	18.3919	0.870039	0.0894303
LmxM.04.0490.1	Hypothetical protein, conserved	324	302.377	0	295.047	11.9034	0.975759	0.269019
LmxM.04.0500.1	Nucleotidyltransferase domain containing protein, putative	2994	124	0	145.687	10.3527	1.1749	0.0180925
LmxM.04.0510.1	Hypothetical protein	1531	255.727	0	300.959	8.26361	1.17687	2.20524e-08
LmxM.04.0520.1	Huntingtin interacting protein (HIP), putative	1058	332.754	0	276.57	6.93582	0.831156	2.22045e-16
LmxM.04.0530.1	Hypothetical protein	356	172.756	0	193.365	7.78861	1.11929	0.00407243
LmxM.04.0540.1	Zinc finger, C3HC4 type (RING finger), putative	596	169.987	0	161.247	12.7696	0.948584	0.24685
LmxM.04.0550.1	Intraflagellar transport protein 139, putative	1546	173.505	0	200.111	0.0245939	1.15334	1e-05
LmxM.04.0560.1	Tyrosine phosphatase, putative	292	156.536	0	206.478	6.85058	1.31905	1.54696e-13
LmxM.04.0570.1	DENN (AEX-3) domain containing protein, putative	1792	132.496	0	149.651	18.6744	1.12948	0.179137
LmxM.04.0580.1	Spermidine synthase, putative	300	933.338	0	913.658	22.6111	0.978915	0.192053
LmxM.04.0590.1	Hypothetical protein	267	336.365	0	417.189	31.3854	1.24029	0.00500879
LmxM.04.0600.1	Hypothetical protein	3051	78.2122	0	107.445	4.25219	1.37376	3.10644e-12
LmxM.04.0610.1	Hypothetical protein, conserved	167	177.094	0	271.354	7.27163	1.53226	9.95676e-39
LmxM.04.0620.1	Hypothetical protein	1275	177.82	0	211.376	13.8444	1.18871	0.00768012
LmxM.04.0625.1	Hypothetical protein	338	593.828	0	623.562	78.2287	1.05007	0.351943
LmxM.04.0630.1	Hypothetical protein, conserved	200	2167.25	0	2556.85	179.782	1.17977	0.015115
LmxM.04.0640.1	Zinc finger, C3HC4 type (RING finger), putative	326	236.237	0	192.836	17.1085	0.81628	0.00559311
LmxM.04.0650.1	Serine-threonine protein kinase-like protein	1246	208.228	0	299.786	6.61682	1.4397	7.59796e-44
LmxM.04.0660.1	Hypothetical protein	148	586.335	0	585.722	42.403	0.998955	0.494233
LmxM.04.0670.1	Hypothetical protein, conserved	152	2728.77	0	2365.37	69.146	0.866828	7.38173e-08
LmxM.04.0680.1	Ubiquitin-conjugating enzyme E2, putative	148	1037.76	0	681.238	78.2289	0.656449	2.58879e-06
LmxM.04.0690.1	Axonemal dynein light chain, putative	746	281.471	0	347.696	0.267118	1.23528	1e-05
LmxM.04.0700.1	Hypothetical protein, conserved	1076	64.9764	0	89.5849	3.28981	1.37873	3.7097e-14
LmxM.04.0710.1	Tir chaperone protein (CesT) family/PDZ domain containing protein, putative	794	203.039	0	239.186	3.45904	1.17803	7.34035e-26
LmxM.04.0720.1	Hypothetical protein	684	142.721	0	156.751	10.8978	1.09831	0.0989706
LmxM.04.0730.1	Protein of unknown function (DUF974), putative	640	158.406	0	205.735	9.95838	1.29878	1.00377e-06
LmxM.04.0740.1	Hypothetical protein, conserved	820	153.991	0	191.653	4.05884	1.24457	8.55308e-21
LmxM.04.0750.1	60S ribosomal protein L10, putative	213	4377.21	0	6423.95	609.629	1.46759	0.000393454
LmxM.04.0760.1	Hypothetical protein	172	7589.86	0	8414.11	1042.79	1.1086	0.21464
LmxM.04.0770.1	Hypothetical protein	171	2360	0	1985.02	294.26	0.841111	0.101277
LmxM.04.0780.1	Heat shock protein, putative	577	472.068	0	449.13	25.2662	0.95141	0.181979
LmxM.04.0790.1	Hypothetical protein, conserved	1170	185.201	0	225.938	17.8585	1.21997	0.0112697
LmxM.04.0800.1	Hypothetical protein	305	374.463	0	371.894	35.7636	0.993139	0.471365
LmxM.04.0810.1	Pescadillo N-terminus/BRCA1 C Terminus (BRCT) domain containing protein, putative	671	349.208	0	391.957	2.0007	1.12242	1.35444e-101
LmxM.04.0820.1	Peptide deformylase 2, putative	401	282.492	0	326.985	15.9509	1.1575	0.00264105
LmxM.04.0830.1	Hypothetical protein, conserved	1413	169.503	0	188.275	13.4015	1.11075	0.0806402
LmxM.04.0840.1	Tyrosine phospatase-like protein	879	167.16	0	236.147	13.4082	1.4127	1.33669e-07
LmxM.04.0850.1	Serine peptidase, Clan S-, family S54, putative	393	497.946	0	448.073	32.7022	0.899842	0.0636194
LmxM.04.0860.1	Hypothetical protein	231	296.709	0	393.069	28.8315	1.32476	0.00041562
LmxM.04.0870.1	Hypothetical protein	1210	163.437	0	200.246	3.74792	1.22522	4.55981e-23
LmxM.04.0890.1	Hypothetical protein, conserved	1268	140.611	0	163.235	20.7172	1.1609	0.137406
LmxM.04.0910.1	Hypothetical protein, conserved	186	201.048	0	172.354	0.471254	0.857282	1e-05
LmxM.04.0920.1	Hypothetical protein	596	333.695	0	293.222	38.5427	0.87871	0.146836
LmxM.04.0930.1	Hypothetical protein	148	422.005	0	432.209	28.7668	1.02418	0.36139
LmxM.04.0940.1	Hypothetical protein	493	449.479	0	352.666	15.715	0.784611	3.62536e-10
LmxM.04.0950.1	Hypothetical protein	213	5848.19	0	6816.4	457.7	1.16556	0.017199
LmxM.04.0960.1	Adenylate kinase, putative	207	460.802	0	522.277	21.4651	1.13341	0.00209182
LmxM.04.0970.1	Hypothetical protein, conserved	519	152.008	0	177.093	4.22365	1.16502	1.43213e-09
LmxM.04.0975.1	Hypothetical protein	466	128.606	0	198.28	0.93927	1.54176	1e-05
LmxM.04.0980.1	Hypothetical protein, conserved	1272	112.298	0	140.16	6.53101	1.2481	9.94828e-06
LmxM.04.0990.1	Hypothetical protein, conserved	292	813.989	0	867.562	19.304	1.06582	0.00275825
LmxM.04.1000.1	Chloride channel protein, putative	1174	218.42	0	202.011	3.53279	0.924875	1.70257e-06
LmxM.04.1010.1	Domain of unknown function (DUF947), putative	224	438.626	0	579.046	57.9719	1.32013	0.00771357
LmxM.04.1030.1	COPI associated protein, putative	194	1744.17	0	1487.74	82.173	0.852977	0.00090223
LmxM.04.1040.1	Hypothetical protein	321	536.769	0	537.859	23.1579	1.00203	0.481219
LmxM.04.1050.1	Acyltransferase-like protein, copy 2	210	1130.07	0	1048.43	46.927	0.927751	0.0409403
LmxM.04.1060.1	Hypothetical protein	476	108.855	0	135.828	7.51536	1.24779	0.000165892
LmxM.04.1070.1	Hypothetical protein, conserved	129	239.167	0	301.262	51.7883	1.25963	0.11526
LmxM.04.1080.1	Transcriptional repressor TCF25, putative	939	229.325	0	224.886	1.58407	0.980644	0.00253784
LmxM.04.1090.1	Hypothetical protein, conserved	1469	148.409	0	166.432	8.44519	1.12144	0.0164172
LmxM.04.1100.1	Hypothetical protein	109	404.202	0	376.797	16.5605	0.932199	0.0489772
LmxM.04.1110.1	Proton motive ATPase, putative	957	154.08	0	227.767	6.74061	1.47824	4.05811e-28
LmxM.04.1120.1	Hypothetical protein	729	257.253	0	271.922	7.25904	1.05702	0.0216459
LmxM.04.1130.1	Cytochrome c oxidase assembly factor, putative	310	705.939	0	589.692	59.7857	0.83533	0.0259239
LmxM.04.1140.1	Hypothetical protein	356	227.448	0	247.589	43.5355	1.08855	0.321814
LmxM.04.1150.1	Hypothetical protein, conserved	168	165.283	0	239.138	25.6837	1.44684	0.00201649
LmxM.04.1160.1	Fructose-1,6-bisphosphatase, cytosolic, putative	351	736.513	0	712.927	14.3873	0.967976	0.0505655
LmxM.04.1165.1	Hypothetical protein	408	419.696	0	499.129	34.8627	1.18926	0.0113503
LmxM.04.1170.1	Double RNA binding domain protein 3	311	567.213	0	372.28	10.9255	0.656331	1e-05
LmxM.04.1180.1	Hypothetical protein, conserved	2386	133.214	0	136.823	1.87221	1.02709	0.0269436
LmxM.04.1190.1	TRNA nucleotidyltransferase, putative	523	406.222	0	486.06	17.3846	1.19654	2.19081e-06
LmxM.04.1200.1	Hypothetical protein, conserved	187	534.799	0	419.93	95.6028	0.785211	0.114774
LmxM.04.1210.1	Casein kinase I, putative	368	139.756	0	170.488	8.39234	1.21989	0.000125192
LmxM.04.1220.1	Hypothetical protein, conserved	1061	268.697	0	280.165	3.14457	1.04268	0.000132573
LmxM.04.1230.1	Actin	376	3178.6	0	3233.75	105.204	1.01735	0.300058
LmxM.04_123059.1	None	65	343.705	0	344.818	5.81866	1.00324	0.424144
LmxM.04_201044.1	None	33	292.718	0	275.506	8.53304	0.941199	0.0218423
LmxM.04_212255.1	None	50	116.04	0	124.557	3.27315	1.07339	0.00463518
LmxM.04_243246.1	None	83	636.174	0	632.169	28.4528	0.993705	0.44403
LmxM.04_246981.1	None	151	10.4652	0	23.8686	8.43292	2.28076	0.0559834
LmxM.04_422972.1	None	86	1471.91	0	1620.6	187.154	1.10102	0.213456
LmxM.04_50854.1	None	58	372.172	0	338.192	27.9021	0.908698	0.111644
LmxM.05.0010.1	Kinetochore interacting protein 1, putative	915	128.335	0	167.107	8.6482	1.30211	3.67715e-06
LmxM.05.0020.1	Hypothetical protein, conserved	139	403.228	0	758.925	45.7822	1.88212	3.94539e-15
LmxM.05.0030.1	Small GTP-binding protein, putative	195	1566.34	0	1373.51	97.9927	0.876891	0.0245452
LmxM.05.0040.1	Paraflagellar rod component par4, putative	581	594.725	0	747.921	35.5034	1.25759	7.98147e-06
LmxM.05.0050.1	Hypothetical protein, conserved	841	238.107	0	221.737	17.6138	0.93125	0.176345
LmxM.05.0060.1	Major vault protein, putative	833	402.847	0	403.367	39.1046	1.00129	0.494697
LmxM.05.0070.1	Dynein light chain, putative	91	740.9	0	670.389	150.15	0.90483	0.319319
LmxM.05.0080.1	Rrp15p, putative	201	217.315	0	285.832	15.1727	1.31529	3.15447e-06
LmxM.05.0090.1	Nudix hydrolase 2, putative	179	387.196	0	388.127	44.601	1.0024	0.491673
LmxM.05.0100.1	Phosphoprotein phosphatase, putative	637	675.374	0	486.467	48.7479	0.720294	5.32758e-05
LmxM.05.0110.1	Hypothetical protein, conserved	123	568.901	0	508.792	2.66599	0.89434	1e-05
LmxM.05.0120.1	Hypothetical protein, conserved	338	206.844	0	236.553	20.9898	1.14363	0.0784755
LmxM.05.0130.1	Protein kinase, putative	432	234.666	0	193.389	13.1145	0.824103	0.0008236
LmxM.05.0140.1	Nucleolar RNA helicase II, putative	684	405.175	0	454.205	13.9424	1.12101	0.000218504
LmxM.05.0150.1	Hypothetical protein, conserved	442	202.166	0	276.528	38.3498	1.36783	0.0262473
LmxM.05.0160.1	Hypothetical protein, unknown function	511	166.043	0	213.303	6.12244	1.28462	5.86063e-15
LmxM.05.0170.1	Basal body component, putative	762	186.875	0	271.71	16.8016	1.45397	2.21821e-07
LmxM.05.0180.1	Dihydrolipoamide branched chain transacylase, putative	477	378.473	0	333.377	37.7642	0.880847	0.116211
LmxM.05.0190.1	Fip1 motif/Zinc finger C-x8-C-x5-C-x3-H type (and similar), putative	371	632.682	0	572.431	38.6101	0.904769	0.0593205
LmxM.05.0200.1	50S ribosome-binding GTPase, putative	787	127.205	0	163.536	7.18816	1.28562	2.15907e-07
LmxM.05.0210.1	Hypothetical protein, conserved	1474	116.899	0	138.241	6.99902	1.18257	0.00114688
LmxM.05.0220.1	Dual specificity phosphatase-like protein	883	180.089	0	152.84	12.4864	0.848695	0.0145457
LmxM.05.0230.1	Hydrogenase, putative	646	139.667	0	185.908	6.11416	1.33108	1.9691e-14
LmxM.05.0240.1	Viscerotropic leishmaniasis antigen, putative	1229	102.513	0	79.1449	1.21607	0.772051	1e-05
LmxM.05.0241.1	Viscerotropic leishmaniasis antigen, putative	1411	77.7028	0	55.1476	0.632003	0.709724	1e-05
LmxM.05.0250.1	Hypothetical protein, conserved	97	191.793	0	266.994	33.4886	1.39209	0.0123656
LmxM.05.0260.1	Hypothetical protein, conserved	390	244.321	0	334.442	16.2379	1.36887	1.42764e-08
LmxM.05.0270.1	Hypothetical protein, conserved	317	156.313	0	155.97	8.70692	0.997803	0.484269
LmxM.05.0280.1	Protein tyrosine phosphatase, putative	224	1223.45	0	1183.39	159.536	0.967264	0.40089
LmxM.05.0285.1	ARP2/3 complex 16kDa subunit, putative	170	324.086	0	286.676	22.5727	0.884565	0.0487243
LmxM.05.0290.1	Phosphate carrier protein, mitochondrial precursor-like protein	485	457.38	0	431.604	5.30106	0.943644	5.79817e-07
LmxM.05.0300.1	Hypothetical protein, conserved	653	167.789	0	226.404	21.8445	1.34934	0.00364478
LmxM.05.0310.1	Glutaredoxin-like protein	180	337.119	0	359.416	33.3742	1.06614	0.252036
LmxM.05.0320.1	Hypothetical protein, unknown function	37	304.314	0	305.452	30.7142	1.00374	0.485216
LmxM.05.0330.1	Minichromosome maintenance protein-like protein	1002	138.463	0	206.282	0.994758	1.4898	1e-05
LmxM.05.0340.1	Hypothetical protein, conserved	371	255.163	0	427.891	57.5716	1.67693	0.00134891
LmxM.05.0350.1	Trypanothione reductase	491	1291.4	0	1555.75	186.371	1.20471	0.0780298
LmxM.05.0360.1	ATP-dependent RNA helicase, putative	621	85.0554	0	130.874	4.98028	1.53869	1.78873e-20
LmxM.05.0370.1	Hypothetical protein, conserved	327	242.705	0	264.239	24.6346	1.08872	0.191024
LmxM.05.0380.1	KH-associated protein 2	782	118.184	0	100.103	8.41258	0.84701	0.0158061
LmxM.05.0390.1	Protein kinase, putative	791	128.177	0	134.813	14.8271	1.05177	0.327249
LmxM.05.0400.1	Structural maintenance of chromosome (SMC), putative	1213	175.07	0	216.499	25.4171	1.23665	0.051553
LmxM.05.0410.1	TPR repeat, putative	913	117.296	0	135.888	0.0332441	1.1585	1e-05
LmxM.05.0420.1	Dynein-light chain-protein, putative	111	480.186	0	541.321	2.95523	1.12732	2.2619e-95
LmxM.05.0430.1	Hypothetical protein, conserved	676	108.046	0	131.39	9.87293	1.21606	0.00902853
LmxM.05.0440.1	Hypothetical protein, conserved	879	72.1572	0	74.4728	4.51933	1.03209	0.304198
LmxM.05.0450.1	Hypothetical protein, conserved	196	2150.64	0	1659.52	6.85506	0.771641	1e-05
LmxM.05.0460.1	GTPase, putative	627	430.531	0	379.733	49.2764	0.882012	0.151301
LmxM.05.0470.1	Hypothetical protein, unknown function	242	292.693	0	375.997	27.896	1.28461	0.0014123
LmxM.05.0480.1	Monocarboxylate transporter-like protein	573	188.416	0	174.396	11.0005	0.925589	0.101244
LmxM.05.0490.1	Hypothetical protein, conserved	167	399.933	0	293.118	12.0249	0.732918	1e-05
LmxM.05.0500.1	ATP synthase F1, alpha subunit, putative	574	847.18	0	993.239	5.97111	1.17241	1.91732e-132
LmxM.05.0510.1	ATP synthase F1, alpha subunit, putative	574	1898.67	0	1219.64	56.009	0.642363	1e-05
LmxM.05.0510b.1	Hypothetical protein	574	1e-05	0	1e-05	1e-05	1	0.5
LmxM.05.0520.1	Nuclear receptor binding factor-like protein	340	220.086	0	208.066	7.62335	0.945382	0.0574171
LmxM.05.0530.1	Kinetoplast-associated protein-like protein	2050	123.565	0	155.185	7.74325	1.2559	2.21728e-05
LmxM.05.0540.1	U6 snrna-associated sm-like protein lsm3	137	376.495	0	350.76	4.05081	0.931646	1.05545e-10
LmxM.05.0550.1	Protein kinase, putative	318	247.085	0	270.28	5.11754	1.09387	2.91525e-06
LmxM.05.0560.1	Hypothetical protein, conserved	419	196.121	0	205.437	13.0953	1.0475	0.238417
LmxM.05.0570.1	Hypothetical protein, conserved	410	344.608	0	503.329	63.9922	1.46059	0.00656304
LmxM.05.0580.1	Hypothetical protein, conserved	789	275.349	0	270.403	22.5669	0.982037	0.413257
LmxM.05.0590.1	ATP-dependent RNA helicase, putative	995	130.719	0	163.315	5.27169	1.24936	3.13938e-10
LmxM.05.0600.1	COG4 transport protein, putative	910	95.6117	0	138.489	11.5179	1.44846	9.85487e-05
LmxM.05.0610.1	Surp module, putative	968	68.3506	0	101.052	1.69048	1.47843	1.14141e-83
LmxM.05.0620.1	Hypothetical protein, conserved	879	188.108	0	293.635	6.63488	1.56099	2.93718e-57
LmxM.05.0630.1	Kinesin, putative	1222	232.543	0	315.737	16.2482	1.35776	1.52573e-07
LmxM.05.0640.1	Ankyrin repeats (many copies)/Ankyrin repeats (3 copies), putative	1917	164.629	0	200.83	1.05483	1.21989	2.01855e-258
LmxM.05.0650.1	Hypothetical protein, conserved	895	245.103	0	263.159	9.66264	1.07367	0.0308341
LmxM.05.0660.1	Nitroreductase-like protein	315	208.768	0	302.062	19.7751	1.44688	1.19236e-06
LmxM.05.0670.1	Hypothetical protein, conserved	2414	123.907	0	141.93	9.60254	1.14545	0.0302677
LmxM.05.0680.1	Sre-2/carboxylate carrier-like protein	346	331.381	0	361.721	29.6963	1.09156	0.153469
LmxM.05.0690.1	Hypothetical protein, conserved	2684	86.9055	0	109.06	0.916358	1.25492	1.97007e-129
LmxM.05.0700.1	Hypothetical protein, conserved	1762	132.942	0	144.116	8.12359	1.08405	0.0844858
LmxM.05.0710.1	CYC2-like cyclin, putative	1407	282.795	0	328.909	43.4293	1.16306	0.144162
LmxM.05.0720.1	Phosphatase-like protein	1394	148.049	0	148.919	12.4239	1.00588	0.472075
LmxM.05.0730.1	Hypothetical protein, conserved	725	163.479	0	169.543	8.38573	1.03709	0.234801
LmxM.05.0740.1	Vta1 like, putative	367	279.971	0	261.282	10.5435	0.933245	0.0381476
LmxM.05.0750.1	Flavodoxin/Radical SAM superfamily/Wyosine base formation, putative	800	366.517	0	482.594	5.85896	1.3167	1.17661e-87
LmxM.05.0760.1	Kinesin-like protein	1463	132.899	0	156.789	4.70625	1.17976	1.92543e-07
LmxM.05.0770.1	Hypothetical protein, unknown function	1362	191.899	0	232.714	33.2251	1.21269	0.10964
LmxM.05.0780.1	Hypothetical protein, conserved	147	1e-05	0	1e-05	1e-05	1	0.5
LmxM.05.0790.1	Mitochondrial glycoprotein, putative	412	284.366	0	290.857	14.7773	1.02283	0.330232
LmxM.05.0800.1	MYND zinc finger (ZnF) domain-like protein	429	230.497	0	297.259	8.41613	1.28964	1.07265e-15
LmxM.05.0810.1	Got1/Sft2-like family, putative	163	529.062	0	429.039	61.5343	0.810944	0.0520314
LmxM.05.0820.1	Hypothetical protein, conserved	928	345.867	0	431.432	32.267	1.2474	0.00400318
LmxM.05.0830.1	Methylthioadenosine phosphorylase, putative	306	1093.15	0	1061.83	74.3498	0.971354	0.336814
LmxM.05.0840.1	Hypothetical protein, unknown function	1323	234.92	0	323.741	25.3737	1.37809	0.000232196
LmxM.05.0850.1	Zinc-finger of a C2HC-type, putative	639	256.622	0	282.851	18.0545	1.10221	0.0731465
LmxM.05.0860.1	Hypothetical protein, conserved	155	429.843	0	407.69	12.1681	0.948463	0.0343364
LmxM.05.0870.1	Hypothetical protein, conserved	1921	147.159	0	143.444	4.28015	0.974751	0.19267
LmxM.05.0880.1	Hypothetical protein, conserved	201	490.877	0	506.901	34.6246	1.03264	0.321756
LmxM.05.0890.1	CPSF A subunit region, putative	1982	191.815	0	230.38	10.0234	1.20105	5.96752e-05
LmxM.05.0900.1	Surface antigen-like protein	286	136.486	0	188.411	62.2786	1.38044	0.20221
LmxM.05.0910.1	Hypothetical protein, conserved	1074	214.688	0	231.21	26.5852	1.07696	0.267139
LmxM.05.0920.1	Paraflagellar rod protein, putative	1074	188.337	0	236.302	6.92285	1.25467	2.12741e-12
LmxM.05.0930.1	Ubiquitin-conjugating enzyme E2, putative	463	259.892	0	253.213	57.2349	0.9743	0.45355
LmxM.05.0940.1	Hypothetical protein, conserved	1272	145.865	0	169.524	9.85205	1.1622	0.00816576
LmxM.05.0950.1	Glutaminyl cyclase, putative	908	214.839	0	281.059	13.5382	1.30823	5.00729e-07
LmxM.05.0960.1	Metallo-peptidase, Clan M-, Family M49	679	590.025	0	829.412	70.0338	1.40572	0.000315231
LmxM.05.0970.1	Mercaptopyruvate sulfurtransferase	370	455.288	0	499.619	48.8793	1.09737	0.182219
LmxM.05.0980.1	NADH-ubiquinone oxidoreductase, mitochondrial, putative	481	335.726	0	381.639	67.3974	1.13676	0.24786
LmxM.05.0990.1	Hypothetical protein, conserved	89	141.473	0	128.738	9.36907	0.909987	0.0870418
LmxM.05.1000.1	Hypothetical protein, conserved	103	731.839	0	499.273	49.1239	0.682217	1.09925e-06
LmxM.05.1010.1	Methyltransferase-like protein	613	114.832	0	146.983	4.79603	1.27998	1.01611e-11
LmxM.05.1020.1	Dynein regulatory complex subunit 7, putative	919	246.065	0	253.461	3.39681	1.03005	0.0147375
LmxM.05.1030.1	Hypothetical protein, conserved	145	1152.71	0	814.699	64.3832	0.706765	7.60225e-08
LmxM.05.1040.1	Stomatin-like protein	357	757.272	0	757.452	41.3552	1.00024	0.498264
LmxM.05.1050.1	Hypothetical protein, unknown function	443	200.027	0	219.374	15.7219	1.09672	0.109239
LmxM.05.1060.1	ATPase, putative	478	159.588	0	142.221	8.92455	0.891176	0.0258291
LmxM.05.1061.1	ATPase, putative	499	60.0713	0	56.7545	5.02354	0.944787	0.254551
LmxM.05.1070.1	Legume-like lectin family, putative	522	92.3964	0	99.1084	5.27925	1.07264	0.101793
LmxM.05.1070a.1	Hypothetical protein	611	22.4182	0	15.2353	0.72419	0.679595	1e-05
LmxM.05.1080.1	Phosphatidylinositol 4-phosphate 5-kinase, putative	726	261.159	0	237.104	7.43037	0.907891	0.00060314
LmxM.05.1080a.1	Phosphatidylinositol 4-phosphate 5-kinase, putative (fragment)	164	1e-05	0	1e-05	1e-05	1	0.5
LmxM.05.1090.1	Double-strand-break repair protein rad21 homolog, putative	574	183.517	0	163.579	22.0523	0.891357	0.182966
LmxM.05.1100.1	Methyltransferase domain containing protein, putative	245	568.693	0	625.852	99.4131	1.10051	0.282657
LmxM.05.1110.1	Hypothetical protein, conserved	1245	1322.33	0	1232.95	327.706	0.932404	0.39252
LmxM.05.1120.1	Hypothetical protein, unknown function	120	205.05	0	235.537	13.2595	1.14868	0.0107456
LmxM.05.1130.1	Hypothetical protein, conserved	503	132.97	0	181.746	22.9127	1.36682	0.016636
LmxM.05.1140.1	V-type proton ATPase subunit D, putative	357	341.354	0	334.18	67.4942	0.978983	0.457674
LmxM.05.1160.1	Hypothetical protein, unknown function	855	108.476	0	128.997	14.554	1.18917	0.0792717
LmxM.05.1170.1	Elongation of very long chain fatty acids protein, putative	249	1057.88	0	677.657	56.7652	0.640578	1.05483e-11
LmxM.05.1180.1	Hypothetical protein, conserved	523	276.704	0	353.006	23.0499	1.27575	0.000465956
LmxM.05.1190.1	Hypothetical protein, conserved	1957	142.151	0	149.012	4.80139	1.04827	0.0764852
LmxM.05.1200.1	Prefoldin subunit, putative	132	895.917	0	1087.96	6.1596	1.21436	1.04886e-213
LmxM.05.1210.1	Protein phosphatase type 1 regulator-like protein	396	459.426	0	429.673	39.7923	0.935239	0.227319
LmxM.05.1215.1	Surface antigen-like protein	284	143.535	0	157.662	12.9556	1.09843	0.137754
LmxM.05_111769.1	None	102	255.462	0	302.298	2.16723	1.18334	7.07616e-104
LmxM.05_145594.1	None	29	153.764	0	218.215	22.9642	1.41916	0.00250349
LmxM.05_253920.1	None	71	357.077	0	282.537	21.3874	0.79125	0.000245872
LmxM.05_296301.1	None	96	1447.26	0	1293.57	67.7102	0.893802	0.0116066
LmxM.05_361535.1	None	41	4.12461	0	8.59373	2.14407	2.08353	0.0185615
LmxM.05_399275.1	None	45	209.771	0	237.041	2.91614	1.13	4.32364e-21
LmxM.05_414407.1	None	36	378.199	0	511.597	18.5347	1.35272	3.07289e-13
LmxM.05_426918.1	None	164	197.75	0	288.288	12.5012	1.45784	2.20499e-13
LmxM.06.0010.1	Histone H4	100	10271	0	13999.1	963.206	1.36297	5.43094e-05
LmxM.06.0020.1	Hypothetical protein, conserved	535	134.415	0	136.781	10.3786	1.0176	0.409832
LmxM.06.0030.1	WD domain, G-beta repeat, putative	673	804.379	0	706.191	157.991	0.877933	0.267142
LmxM.06.0040.1	39S mitochondrial ribosomal protein L46, putative	291	643.468	0	589.271	6.10903	0.915774	1e-05
LmxM.06.0050.1	Hypothetical protein, conserved	481	389.16	0	305.576	44.6757	0.78522	0.0306793
LmxM.06.0060.1	Hypothetical protein, conserved	348	209.866	0	231.616	34.1484	1.10364	0.262084
LmxM.06.0070.1	Hypothetical protein, conserved	458	240.201	0	283.797	7.1518	1.1815	5.44235e-10
LmxM.06.0080.1	ATP-binding cassette protein subfamily G, member 1, putative	657	201.705	0	205.806	11.3121	1.02033	0.358481
LmxM.06.0090.1	ATP-binding cassette protein subfamily G, member 2	663	341.561	0	238.406	23.9941	0.697989	8.57114e-06
LmxM.06.0100.1	ATP-binding cassette protein subfamily G, member 3, putative	248	202.681	0	208.726	25.4553	1.02982	0.406157
LmxM.06.0110.1	Hypothetical protein, conserved	602	513.153	0	573.41	35.407	1.11742	0.0443931
LmxM.06.0120.1	Cyclophilin	217	2592.72	0	1921.42	11.3161	0.741083	1e-05
LmxM.06.0130.1	Hypothetical protein, conserved	186	316.343	0	311.081	3.88142	0.983366	0.087603
LmxM.06.0140.1	Proteasome beta 6 subunit, putative	247	1031.87	0	896.371	102.021	0.868683	0.092059
LmxM.06.0150.1	Hypothetical protein, conserved	109	450.312	0	595.569	66.4373	1.32257	0.0143941
LmxM.06.0160.1	HD domain containing protein, putative	454	331.875	0	404.698	14.3325	1.21943	1.8769e-07
LmxM.06.0170.1	Trm112p-like protein, putative	141	244.07	0	258.13	2.94029	1.05761	8.68143e-07
LmxM.06.0180.1	Kinesin-like protein	719	189.197	0	259.365	17.23	1.37087	2.32607e-05
LmxM.06.0190.1	Hypothetical protein, conserved	725	127.062	0	160.554	15.9264	1.26359	0.0177356
LmxM.06.0200.1	Hypothetical protein, conserved	491	315.598	0	352.001	7.6353	1.11534	9.31882e-07
LmxM.06.0210.1	FHA domain containing protein, putative	675	170.559	0	174.665	8.20448	1.02407	0.308382
LmxM.06.0220.1	Hypothetical protein, conserved	286	517.852	0	541.955	90.2435	1.04654	0.394701
LmxM.06.0230.1	Hypothetical protein, conserved	213	484.892	0	474.925	19.5058	0.979444	0.30468
LmxM.06.0240.1	Present in the outer mitochondrial membrane proteome 34	937	283.32	0	336.013	0.0598367	1.18598	1e-05
LmxM.06.0250.1	Hypothetical protein, conserved	278	557.766	0	683.76	73.8407	1.22589	0.0439764
LmxM.06.0260.1	5'-3' exoribonuclease A, putative	1515	305.374	0	283.382	21.0501	0.927983	0.148068
LmxM.06.0270.1	Hypothetical protein, conserved	312	463.647	0	379.832	19.7956	0.819227	1.14775e-05
LmxM.06.0280.1	Hypothetical protein, conserved	851	191.563	0	191.582	4.39835	1.0001	0.498232
LmxM.06.0290.1	Ribonuclease H1, putative	445	401.412	0	435.865	18.3982	1.08583	0.0305619
LmxM.06.0300.1	MYND finger domain-like protein	169	466.742	0	581.872	14.0412	1.24667	1.20729e-16
LmxM.06.0310.1	Pteridine transporter, putative	677	323.709	0	346.108	14.1561	1.06919	0.0567928
LmxM.06.0320.1	Hypothetical protein, conserved	1037	375.431	0	437.74	47.3311	1.16597	0.0940124
LmxM.06.0330.1	Hypothetical protein, conserved	1185	185.14	0	215.056	8.48795	1.16158	0.000212147
LmxM.06.0340.1	Serine peptidase, clan SC, family S9A-like protein	905	311.82	0	338.138	4.31312	1.0844	5.24516e-10
LmxM.06.0350.1	NAD(P)-dependent steroid dehydrogenase protein, putative	407	1069.25	0	1018.12	3.30519	0.952181	1e-05
LmxM.06.0360.1	Hypothetical protein, conserved	451	277.585	0	328.137	28.1909	1.18212	0.0364678
LmxM.06.0370.1	Glutamine synthetase, putative	379	3305.48	0	3535.58	40.8869	1.06961	9.13628e-09
LmxM.06.0380.1	Present in the outer mitochondrial membrane proteome 35	374	274.436	0	324.219	20.5419	1.1814	0.00768576
LmxM.06.0390.1	Hypothetical protein, conserved	911	248.152	0	240.037	3.59291	0.967302	0.0119608
LmxM.06.0400.1	Hypothetical protein	314	138.361	0	142.84	6.24494	1.03237	0.236635
LmxM.06.0410.1	60S ribosomal protein L19, putative	247	2560.37	0	4276.64	468.902	1.67032	0.000126019
LmxM.06.0412.1	Hypothetical protein, conserved	189	363.995	0	308.076	14.0839	0.846374	3.58756e-05
LmxM.06.0415.1	60S ribosomal protein L19, putative	247	4640.52	0	5306.69	634.338	1.14355	0.146818
LmxM.06.0420.1	Hypothetical protein, conserved	560	128.855	0	145.922	14.8807	1.13245	0.12571
LmxM.06.0430.1	Hypothetical protein, conserved	691	258.935	0	284.454	3.73403	1.09855	4.12667e-12
LmxM.06.0440.1	Hypothetical protein, conserved	993	216.958	0	209.66	3.74961	0.966364	0.0258137
LmxM.06.0450.1	Hypothetical protein, unknown function	455	159.737	0	247.367	5.82027	1.5486	1.57264e-51
LmxM.06.0460.1	ATP-NAD kinase-like protein	1250	142.657	0	149.991	12.7005	1.05141	0.281818
LmxM.06.0470.1	Condensin complex subunit 2, putative	1150	187.016	0	262.385	9.91115	1.40301	1.43003e-14
LmxM.06.0480.1	Hypothetical protein, conserved	314	243.707	0	305.645	21.6358	1.25415	0.0020997
LmxM.06.0490.1	Hypothetical protein, conserved	486	218.549	0	299.889	6.49666	1.37218	2.88903e-36
LmxM.06.0500.1	SpoU rRNA Methylase family, putative	545	154.203	0	183.649	15.7028	1.19096	0.0303824
LmxM.06.0510.1	U-box domain containing protein, putative	714	229.422	0	214.072	18.1705	0.933091	0.19911
LmxM.06.0520.1	Hypothetical protein, conserved	1898	94.5183	0	105.309	0.623651	1.11416	2.26667e-67
LmxM.06.0530.1	Hypothetical protein, conserved	298	474.941	0	494.371	13.4551	1.04091	0.0743582
LmxM.06.0540.1	Hypothetical protein, conserved	867	140.858	0	189.118	0.233464	1.34261	1e-05
LmxM.06.0550.1	Hypothetical protein, conserved	1727	109.737	0	132.105	14.8197	1.20383	0.0656095
LmxM.06.0560.1	Deoxyuridine triphosphatase, putative	269	2249.68	0	2150.01	328.289	0.955694	0.380711
LmxM.06.0570.1	60S ribosomal protein L23a, putative	145	6653.54	0	5627.84	755.787	0.845841	0.0873701
LmxM.06.0580.1	60S ribosomal protein L23a, putative	145	6638.6	0	6769.22	470.406	1.01968	0.390631
LmxM.06.0590.1	Hypothetical protein, conserved	1515	157.402	0	209.994	6.57688	1.33413	6.39972e-16
LmxM.06.0600.1	Hypothetical protein, conserved	1435	125.952	0	138.683	6.23585	1.10107	0.0206013
LmxM.06.0610.1	Carbonic anhydrase family protein, putative	386	210.044	0	206.639	12.1974	0.983787	0.39005
LmxM.06.0620.1	Putative Phosphatase/Protein of unknown function DUF89, putative	1010	229.88	0	310.364	34.5539	1.35012	0.00992316
LmxM.06.0630.1	Hypothetical protein, unknown function	412	222.207	0	196.234	20.814	0.883116	0.106046
LmxM.06.0640.1	Protein kinase, putative	3105	125.702	0	155.801	10.2118	1.23945	0.00160153
LmxM.06.0650.1	Lanosterol synthase, putative	1002	275.373	0	261.437	8.97224	0.949394	0.0601915
LmxM.06.0660.1	Hypothetical protein, conserved	634	264.351	0	330.504	2.61273	1.25025	9.6947e-142
LmxM.06.0670.1	Hypothetical protein, conserved	1332	185.185	0	183.179	25.7088	0.989165	0.468896
LmxM.06.0680.1	Hypothetical protein, conserved	243	482.897	0	609.752	71.7032	1.2627	0.0384328
LmxM.06.0685.1	Hypothetical protein, conserved	405	215.456	0	323.947	75.7855	1.50354	0.0761375
LmxM.06.0690.1	Hypothetical protein, conserved	2567	178.68	0	238.852	19.7019	1.33676	0.00112852
LmxM.06.0700.1	C2 domain/Ankyrin repeats (3 copies), putative	735	333.989	0	231.531	40.1843	0.693228	0.00539053
LmxM.06.0710.1	Hypothetical protein	614	103.643	0	122.822	4.37168	1.18505	5.74421e-06
LmxM.06.0720.1	YEATS family, putative	1756	142.226	0	162.844	12.6193	1.14496	0.0511467
LmxM.06.0730.1	Threonine ammonia-lyase	338	380.713	0	312.657	34.912	0.821241	0.0256263
LmxM.06.0740.1	Hypothetical protein, conserved	907	62.0055	0	88.151	2.18813	1.42166	3.29377e-33
LmxM.06.0750.1	Haemolysin-III related, putative	702	175.832	0	154.319	24.3792	0.877647	0.188765
LmxM.06.0760.1	Hypothetical protein, conserved	1175	166.76	0	208.316	1.93752	1.2492	2.38577e-102
LmxM.06.0770.1	Double RNA binding domain protein 12	1923	66.7076	0	92.2636	2.95266	1.3831	2.45936e-18
LmxM.06.0790.1	Hypothetical protein, unknown function	1031	109.485	0	143.177	0.256249	1.30773	1e-05
LmxM.06.0800.1	Hypothetical protein, conserved	1553	112.263	0	140.297	5.5859	1.24972	2.59984e-07
LmxM.06.0810.1	Hypothetical protein, unknown function	3554	88.6354	0	101.719	5.54589	1.14761	0.00916031
LmxM.06.0820.1	Qb-SNARE protein, putative	399	104.324	0	120.887	7.74942	1.15877	0.0162847
LmxM.06.0830.1	Lipin, putative	1403	194.398	0	209.713	35.8616	1.07878	0.334669
LmxM.06.0840.1	Hypothetical protein, conserved	245	655.807	0	692.398	41.9532	1.0558	0.191554
LmxM.06.0850.1	Hypothetical protein, conserved	3524	175.927	0	202.633	9.96666	1.1518	0.00368564
LmxM.06.0860.1	Dihydrofolate reductase-thymidylate synthase	520	594.214	0	529.081	6.56224	0.890387	1e-05
LmxM.06.0870.1	Protein arginine n-methyltransferase 7	440	382.596	0	403.04	3.99527	1.05343	1.55211e-07
LmxM.06.0880.1	Acyl-coenzyme a dehydrogenase, putative	416	456.929	0	545.849	29.5329	1.1946	0.00130245
LmxM.06.0890.1	Hypothetical protein, conserved	754	176.236	0	214.083	2.01716	1.21475	7.6682e-79
LmxM.06.0900.1	Protein phosphatase 2C, putative	1791	78.9395	0	103.746	6.72584	1.31425	0.000112886
LmxM.06.0910.1	Peptidyl-tRNA hydrolase, putative	221	396.944	0	407.582	11.715	1.0268	0.181927
LmxM.06.0920.1	Hypothetical protein, conserved	435	274.44	0	350.554	11.6904	1.27734	3.73833e-11
LmxM.06.0930.1	2,4-dienoyl-coa reductase-like protein	730	164.928	0	202.381	4.71723	1.22709	1.01327e-15
LmxM.06.0940.1	Hypothetical protein, conserved	652	128.05	0	112.444	1.88383	0.878123	1.11022e-16
LmxM.06.0950.1	Glucosamine-fructose-6-phosphate aminotransferase, putative	670	267.164	0	263.821	28.7517	0.987487	0.453719
LmxM.06.0960.1	Cell cycle associated protein MOB1, putative	223	868.497	0	1012.99	24.1003	1.16637	1.01463e-09
LmxM.06.0970.1	Domain of unknown function (DUF3883), putative	1662	74.0054	0	104.078	3.49176	1.40636	3.57237e-18
LmxM.06.0980.1	Leucine Rich Repeat, putative	1080	429.352	0	410.52	32.5817	0.956137	0.281627
LmxM.06.0990.1	Hypothetical protein, conserved	1215	142.368	0	153.773	18.7744	1.08011	0.271774
LmxM.06.0995.1	Hypothetical protein, unknown function	155	178.159	0	220.815	12.6469	1.23942	0.000372039
LmxM.06.1000.1	SET domain containing protein, putative	494	134.249	0	199.978	1.79831	1.4896	8.86852e-293
LmxM.06.1010.1	Hypothetical protein, conserved	759	200.357	0	264.581	19.405	1.32055	0.000466993
LmxM.06.1020.1	G-patch domain containing protein, putative	230	200.966	0	269.535	2.53941	1.3412	7e-161
LmxM.06.1030.1	Kinesin, putative	889	160.888	0	216.593	1.03053	1.34623	1e-05
LmxM.06.1040.1	Outer dynein arm docking complex protein 2, putative	722	172.072	0	235.443	12.5926	1.36828	2.42249e-07
LmxM.06.1050.1	Protein disulfide isomerase	133	1312.28	0	1352.81	172.421	1.03088	0.407088
LmxM.06.1060.1	2OG-Fe(II) oxygenase superfamily, putative	334	219.618	0	275.593	4.77452	1.25488	4.81671e-32
LmxM.06.1070.1	Deoxyribose-phosphate aldolase, putative	281	349.288	0	374.999	23.1783	1.07361	0.133662
LmxM.06.1080.1	Staphylococcal nuclease homologue, putative	224	354.653	0	428.657	54.0901	1.20867	0.0856312
LmxM.06.1090.1	Hypothetical protein, conserved	595	104.787	0	144.528	3.96291	1.37926	5.72503e-24
LmxM.06.1100.1	Peripherally associated ATOM36	302	367.446	0	410.58	13.9885	1.11739	0.00102301
LmxM.06.1110.1	Hypothetical protein, conserved	1092	211.549	0	218.631	10.6816	1.03348	0.25367
LmxM.06.1120.1	Hypothetical protein, conserved	273	309.874	0	293.903	9.00421	0.948459	0.0380524
LmxM.06.1130.1	Hypothetical protein, conserved	328	283.154	0	363.536	11.4745	1.28388	1.23242e-12
LmxM.06.1140.1	Hypothetical protein, conserved	751	141.156	0	200.412	2.00037	1.41979	3.86482e-193
LmxM.06.1150.1	Domain of unknown function (DUF4379), putative	521	125.025	0	139.585	12.1061	1.11646	0.114539
LmxM.06.1160.1	Hypothetical protein, conserved	1098	153.155	0	199.447	2.14658	1.30225	1.90683e-103
LmxM.06.1170.1	MRNA transport regulator MTR2, putative	135	458.718	0	402.652	11.5544	0.877776	6.09903e-07
LmxM.06.1180.1	Protein kinase, putative	455	435.719	0	534.96	47.9446	1.22776	0.0192303
LmxM.06.1190.1	Thioredoxin, putative	147	663.286	0	772.783	134.462	1.16508	0.207726
LmxM.06.1200.1	Hypothetical protein, unknown function	394	111.544	0	126.838	3.39984	1.13711	3.42349e-06
LmxM.06.1210.1	Hypothetical protein, unknown function	585	218.369	0	251.506	7.03526	1.15175	1.23788e-06
LmxM.06.1220.1	Hypothetical protein, unknown function	790	156.246	0	178.527	1.70337	1.1426	2.13287e-39
LmxM.06.1230.1	Protein of unknown function (DUF1637), putative	293	157.208	0	250.275	16.3472	1.59199	6.23742e-09
LmxM.06.1240.1	FAD binding domain containing protein, putative	495	229.219	0	259.88	14.4854	1.13376	0.0171442
LmxM.06.1245.1	Transcription factor e(y)2, putative	100	180.995	0	404.705	7.50865	2.236	2.36338e-195
LmxM.06.1250.1	Hypothetical protein, conserved	238	377.647	0	384.791	23.9308	1.01892	0.382656
LmxM.06.1260.1	Pteridine transporter, putative	651	4827.61	0	2908.88	135.206	0.602551	1e-05
LmxM.06.1270.1	Coproporphyrinogen III oxidase, putative	301	400.435	0	303.143	16.902	0.757035	4.30056e-09
LmxM.06.1280.1	Protoporphyrinogen oxidase-like protein	231	584.376	0	498.86	1.30063	0.853663	1e-05
LmxM.06.1290.1	Hypothetical protein, unknown function	123	3616.57	0	3741.4	226.783	1.03452	0.291008
LmxM.06_101525.1	None	37	396.786	0	336.367	8.50734	0.847729	6.14842e-13
LmxM.06_109552.1	None	31	289.342	0	263.606	31.3209	0.911053	0.205626
LmxM.06_129660.1	None	38	1328.62	0	1199.73	271.158	0.902991	0.317278
LmxM.06_1380.1	None	50	1e-05	0	1e-05	1e-05	1	0.5
LmxM.06_152779.1	None	36	198.699	0	146.39	50.7294	0.736744	0.15124
LmxM.06_18579.1	None	39	341.309	0	345.127	17.967	1.01118	0.415869
LmxM.06_265056.1	None	31	291.189	0	226.627	36.0609	0.778282	0.0366988
LmxM.06_27195.1	None	34	227.117	0	224.711	58.553	0.989408	0.483615
LmxM.06_277328.1	None	40	477.554	0	291.211	10.8285	0.609797	1e-05
LmxM.06_29862.1	None	55	259.653	0	211.493	23.9708	0.814523	0.0222635
LmxM.06_299794.1	None	68	185.433	0	260.414	5.15301	1.40435	2.88796e-48
LmxM.06_391458.1	None	79	240.932	0	265.588	11.8225	1.10234	0.0185111
LmxM.06_413612.1	None	32	534.171	0	659.406	5.7039	1.23445	3.78567e-107
LmxM.06_425823.1	None	31	334.943	0	486.095	7.38721	1.45128	2.37933e-93
LmxM.06_449544.1	None	113	310.417	0	522.336	11.1115	1.68269	2.15606e-81
LmxM.06_68747.1	None	78	804.524	0	902.018	47.7314	1.12118	0.0205482
LmxM.06_69456.1	None	32	249.176	0	204.06	14.3823	0.81894	0.000853735
LmxM.06_9341.1	None	34	428.006	0	483.934	65.4842	1.13067	0.196531
LmxM.06_94775.1	None	268	395.799	0	386.459	31.6265	0.976402	0.383873
LmxM.07.0010.1	Ubiquitin-like modifier-activating enzyme ATG7, putative	725	163.002	0	166.301	11.5465	1.02024	0.387519
LmxM.07.0020.1	Isy1-like splicing family, putative	269	258.779	0	381.468	36.2935	1.47411	0.000361798
LmxM.07.0025.1	Histone-lysine N-methyltransferase, putative	299	2946.68	0	3077.51	20.869	1.0444	1.81684e-10
LmxM.07.0030.1	Hypothetical protein, conserved	151	546.957	0	672.87	70.1851	1.23021	0.0364046
LmxM.07.0040.1	Hypothetical protein, conserved	316	217.251	0	273.283	19.3257	1.25791	0.00186967
LmxM.07.0050.1	Alpha-adaptin-like protein	961	254.886	0	242.759	20.9162	0.952422	0.281026
LmxM.07.0060.1	Cytochrome c1, heme protein, mitochondrial, putative	258	4101.11	0	3264.37	81.8791	0.795973	1e-05
LmxM.07.0070.1	Hypothetical protein, conserved	192	437.637	0	667.432	75.4494	1.52508	0.00116073
LmxM.07.0080.1	Golgi/lysosome glycoprotein 1, putative	623	682.408	0	543.342	38.9406	0.796213	0.000177655
LmxM.07.0090.1	Cobalamin-dependent methionine synthase, putative	1252	373.987	0	374.421	6.37279	1.00116	0.472849
LmxM.07.0100.1	Pitrilysin-like metalloprotease	1032	270.123	0	230.488	2.05651	0.853272	1e-05
LmxM.07.0110.1	Hypothetical protein, conserved	448	224.141	0	290.88	4.74731	1.29775	3.428e-45
LmxM.07.0120.1	Sec7 domain containing protein, putative	2201	130.109	0	135.074	4.47478	1.03816	0.133579
LmxM.07.0130.1	TRNA-methyl transferase, putative	603	82.6449	0	101.366	18.2102	1.22652	0.151965
LmxM.07.0140.1	Hypothetical protein, conserved	352	229.145	0	245.512	2.33117	1.07142	1.10324e-12
LmxM.07.0150.1	Eukaryotic membrane protein family, putative	596	173.862	0	181.102	3.46876	1.04164	0.0184341
LmxM.07.0160.1	Protein kinase, putative	847	188.723	0	210.663	9.98023	1.11625	0.0139628
LmxM.07.0170.1	Protein kinase, putative	1062	127.964	0	143.478	18.1235	1.12124	0.195986
LmxM.07.0180.1	Hypothetical protein, unknown function	2103	44.7888	0	64.6944	3.37292	1.44443	1.79988e-09
LmxM.07.0190.1	Protein phosphatase 2A, regulatory subunit B, putative	393	328.462	0	418.129	55.7634	1.27299	0.0539186
LmxM.07.0200.1	Phosphatidylglycerolphosphate synthase, mitochondrial, putative	752	360.738	0	372.627	8.19328	1.03296	0.0733886
LmxM.07.0210.1	Hypothetical protein, conserved	252	89.4477	0	131.832	12.7138	1.47385	0.000428437
LmxM.07.0220.1	Hypothetical protein, conserved	635	573.703	0	706.015	0.412351	1.23063	1e-05
LmxM.07.0230.1	Cytokine-induced anti-apoptosis inhibitor 1, Fe-S biogenesis, putative	119	374.154	0	285.979	58.0574	0.764335	0.0644122
LmxM.07.0240.1	Hypothetical protein, conserved	606	170.482	0	209.346	6.29729	1.22796	3.38265e-10
LmxM.07.0250.1	Protein kinase, putative	1904	110.437	0	96.9715	3.10663	0.878074	7.31017e-06
LmxM.07.0260.1	Homoserine dehydrogenase-like protein	367	336.029	0	428.92	2.7681	1.27644	3.49829e-247
LmxM.07.0270.1	Acetylornithine deacetylase-like protein	397	514.801	0	453.101	7.45915	0.880148	1.11022e-16
LmxM.07.0280.1	HECT E3 ligase, putative	6213	50.7314	0	63.0097	0.996178	1.24203	3.30383e-35
LmxM.07.0290.1	Uncharacterised protein family (UPF0172), putative	254	561.344	0	617.224	10.9728	1.09955	1.7663e-07
LmxM.07.0300.1	Hypothetical protein, conserved	865	217.314	0	208.806	16.2948	0.96085	0.300792
LmxM.07.0310.1	Paraflagellar rod protein, putative	808	326.337	0	369.732	21.353	1.13298	0.0210619
LmxM.07.0320.1	Hypothetical protein, conserved	1143	210.338	0	229.034	6.71898	1.08888	0.00269691
LmxM.07.0330.1	Protein of unknown function (DUF3735)/Abscisic acid G-protein coupled receptor, putative	826	271.418	0	264.134	10.98	0.973162	0.25353
LmxM.07.0335.1	NUDIX family hydrolase, putative	772	175.628	0	278.706	13.7626	1.58691	3.45103e-14
LmxM.07.0340.1	ATP-dependent RNA helicase DBP2B, putative	559	628.373	0	523.798	10.6678	0.833578	1e-05
LmxM.07.0350.1	Hypothetical protein, conserved	657	319.969	0	282.881	19.2929	0.884086	0.0272773
LmxM.07.0360.1	Protein of unknown function (DUF1674), putative	107	427.066	0	422.9	11.0498	0.990247	0.353102
LmxM.07.0370.1	Zinc finger, C3HC4 type (RING finger), putative	919	53.2374	0	52.5612	4.70977	0.987299	0.44292
LmxM.07.0380.1	RAVE protein 1 C terminal, putative	3563	119.807	0	130.155	14.4415	1.08638	0.236817
LmxM.07.0390.1	Hypothetical protein, conserved	895	147.21	0	168.311	0.472927	1.14334	1e-05
LmxM.07.0400.1	EamA-like transporter family, putative	611	236.874	0	197.993	23.9177	0.835859	0.0520162
LmxM.07.0410.1	Hypothetical protein, conserved	512	175.06	0	176.946	10.4626	1.01077	0.428489
LmxM.07.0420.1	Hypothetical protein, conserved	109	1607.45	0	1176.22	17.7703	0.731735	1e-05
LmxM.07.0430.1	Maoc family dehydratase-like protein	157	830.839	0	962.232	73.0914	1.15814	0.036116
LmxM.07.0440.1	Maoc family dehydratase-like protein	157	413.139	0	423.255	16.6543	1.02449	0.271788
LmxM.07.0450.1	Hypothetical protein, conserved	166	408.449	0	461.05	3.17479	1.12878	5.89532e-62
LmxM.07.0460.1	Acyl-CoA dehydrogenase, mitochondrial precursor, putative	519	566.373	0	623.798	2.90592	1.10139	3.21607e-87
LmxM.07.0470.1	Pre-rrna-processing protein tsr1 homolog	780	232.33	0	248.055	4.02558	1.06769	4.6846e-05
LmxM.07.0475.1	Hypothetical protein, conserved	159	215.829	0	323.124	3.19065	1.49713	3.29156e-248
LmxM.07.0480.1	Dynein heavy chain, N-terminal region 2, putative	4850	130.485	0	136.185	1.04211	1.04368	2.25273e-08
LmxM.07.0490.1	Hypothetical protein, conserved	396	239.099	0	204.174	20.2863	0.853932	0.0425714
LmxM.07.0500.1	60S ribosomal protein L7a, putative	264	2474.58	0	3464.42	555.788	1.4	0.0374589
LmxM.07.0510.1	60S ribosomal protein L7a, putative	264	4707.21	0	5340.24	741.489	1.13448	0.19663
LmxM.07.0520.1	QA-SNARE protein putative	236	273.584	0	375.559	10.1368	1.37273	4.15698e-24
LmxM.07.0530.1	Adp/ATP carrier-like protein	364	205.092	0	191.514	10.7248	0.933795	0.102749
LmxM.07.0540.1	Hypothetical protein, conserved	989	119.276	0	141.83	4.68496	1.18908	7.39922e-07
LmxM.07.0550.1	Cysteine peptidase B (CPB), putative	1897	137.018	0	143.177	10.9722	1.04495	0.287281
LmxM.07.0560.1	Ras-related protein rab-14, putative	225	539.169	0	485.311	3.20852	0.90011	1e-05
LmxM.07.0570.1	Nucleolar protein 54, putative	468	355.238	0	443.745	43.7787	1.24915	0.0216042
LmxM.07.0580.1	Molybdopterin guanine dinucleotide synthesis protein B, putative	1361	152.621	0	176.016	2.79037	1.15329	2.55164e-17
LmxM.07.0590.1	Sel1 repeat, putative	1600	242.225	0	239.815	0.619181	0.99005	4.96132e-05
LmxM.07.0600.1	Electron transfer flavoprotein-ubiquinone oxidoreductase, putative	575	419.418	0	395.344	43.7596	0.942601	0.291109
LmxM.07.0610.1	Hypothetical protein, conserved	195	636.415	0	696.685	15.0047	1.0947	2.95037e-05
LmxM.07.0615.1	Hypothetical protein, conserved	255	232.605	0	280.863	39.2622	1.20747	0.109513
LmxM.07.0620.1	Hypothetical protein, conserved	636	293.175	0	309.758	21.9709	1.05656	0.225195
LmxM.07.0630.1	Vacuolar-type Ca2+-ATPase, putative	1104	212.521	0	156.112	17.1484	0.734572	0.00050189
LmxM.07.0640.1	Eukaryotic translation initiation factor 3 subunit h	335	870.731	0	801.189	0.761247	0.920133	1e-05
LmxM.07.0650.1	Vacuolar-type Ca2+-ATPase, putative	1119	354.278	0	340.311	5.53855	0.960574	0.00583637
LmxM.07.0660.1	Hypothetical protein, conserved	520	137.035	0	157	8.4722	1.1457	0.00922186
LmxM.07.0670.1	Qa-SNARE protein, putative	169	630.01	0	641.112	13.1295	1.01762	0.198906
LmxM.07.0680.1	40S ribosomal protein S9, putative	189	7201.68	0	9774.36	192.976	1.35723	7.57776e-41
LmxM.07.0690.1	Protein kinase, putative	1873	121.534	0	124.371	0.087772	1.02335	1.42452e-229
LmxM.07.0700.1	Topoisomerase-related function protein-like protein	912	164.377	0	183.218	14.3182	1.11462	0.0941099
LmxM.07.0710.1	Centrin, putative	187	374.717	0	374.394	19.5165	0.999137	0.49339
LmxM.07.0715.1	Hypothetical protein	580	235.228	0	298.973	3.62567	1.27099	1.70463e-69
LmxM.07.0720.1	Hypothetical protein, conserved	1259	150.157	0	199.651	7.3972	1.32962	1.10869e-11
LmxM.07.0730.1	Malonyl-coa decarboxylase-like protein	865	129.696	0	160.463	5.32981	1.23723	3.90065e-09
LmxM.07.0740.1	Hypothetical protein, conserved	3810	108.285	0	126.552	3.85745	1.1687	1.09204e-06
LmxM.07.0743.1	Protein phosphatase inhibitor, putative	150	127.198	0	167.521	24.4366	1.31701	0.0494613
LmxM.07.0750.1	Hypothetical protein, conserved	442	121.72	0	154.67	19.4191	1.2707	0.0448685
LmxM.07.0760.1	6-phosphofructo-2-kinase-like protein	1308	73.3201	0	98.4062	0.56795	1.34215	1e-05
LmxM.07.0770.1	DNAJ-domain transmembrane-like protein	599	312.109	0	278.53	22.4925	0.892411	0.0677284
LmxM.07.0780.1	Hypothetical protein, conserved	541	256.726	0	237.035	4.73495	0.923299	1.6003e-05
LmxM.07.0790.1	Hypothetical protein, conserved	322	221.794	0	265.469	6.11967	1.19692	4.77551e-13
LmxM.07.0800.1	Flavoprotein subunit-like protein	672	230.058	0	183.654	12.1164	0.798293	6.41013e-05
LmxM.07.0802.1	Hypothetical protein, conserved	353	1054.09	0	864.749	199.225	0.820375	0.170958
LmxM.07.0805.1	Phosphoacetylglucosamine mutase-like protein	597	297.857	0	297.18	29.41	0.997729	0.490827
LmxM.07.0810.1	Cytochrome b5-like protein	153	326.403	0	274.03	3.72526	0.839545	1e-05
LmxM.07.0830.1	Hypothetical protein, conserved	2397	205.186	0	203.318	9.15714	0.990894	0.419164
LmxM.07.0831.1	Hypothetical protein, conserved	1987	74.8468	0	82.8876	3.6865	1.10743	0.0145863
LmxM.07.0840.1	Hypothetical protein, conserved	1243	95.4594	0	92.2782	10.0452	0.966675	0.37574
LmxM.07.0850.1	Ubiquitin-conjugating enzyme E2, putative	182	1130.32	0	1059.5	38.8075	0.937346	0.0340101
LmxM.07.0860.1	Hypothetical protein, unknown function	1475	117.841	0	134.857	8.72441	1.1444	0.0255637
LmxM.07.0870.1	Splicing factor ptsr1-like protein	372	851.352	0	698.435	1.09394	0.820383	1e-05
LmxM.07.0880.1	Protein kinase, putative	1442	160.741	0	152.847	17.6934	0.95089	0.327742
LmxM.07.0890.1	Hypothetical protein, unknown function	626	221.426	0	206.052	23.5412	0.930571	0.256866
LmxM.07.0900.1	Serine/threonine kinase, putative	296	854.67	0	529.366	18.6196	0.619381	1e-05
LmxM.07.0910.1	Hypothetical protein, conserved	1834	169.106	0	201.887	19.0904	1.19385	0.0429735
LmxM.07.0920.1	Protein of unknown function (DUF3608), putative	2535	238.394	0	255.745	11.3679	1.07278	0.0634682
LmxM.07.0930.1	Hypothetical protein, conserved	330	570.942	0	538.134	22.3859	0.942536	0.0713799
LmxM.07.0940.1	Domain of unknown function (DUF3437), putative	2434	181.54	0	178.189	3.7649	0.98154	0.186698
LmxM.07.0950.1	Hypothetical protein, conserved	2456	77.0232	0	89.1096	2.80773	1.15692	8.36101e-06
LmxM.07.0960.1	Hypothetical protein, conserved	1155	180.603	0	207.448	6.22573	1.14864	8.09376e-06
LmxM.07.0970.1	Hypothetical protein, conserved	879	260.468	0	260.233	5.10286	0.999098	0.481638
LmxM.07.0980.1	RNA binding protein, putative	118	522.138	0	596.879	25.4909	1.14314	0.00168359
LmxM.07.0990.1	Nucleolar RNA-binding protein, putative	341	6021.13	0	4967.75	264.061	0.825053	3.31546e-05
LmxM.07.1000.1	RNA binding protein-like protein	366	1517.28	0	1412.63	42.4802	0.931026	0.00687786
LmxM.07.1010.1	Domain of unknown function DUF59, putative	162	676.619	0	887.001	61.3351	1.31093	0.000301743
LmxM.07.1020.1	PIF1 helicase-like protein, putative	1341	165.921	0	203.68	7.6147	1.22757	3.54807e-07
LmxM.07.1030.1	Peptidyl-prolyl cis-trans isomerase/rotamase, putative	115	953.365	0	1080.67	21.3437	1.13354	1.22551e-09
LmxM.07.1035.1	Hypothetical protein	188	383.796	0	465.367	77.6343	1.21254	0.146697
LmxM.07.1040.1	Hypothetical protein, conserved	444	244.058	0	290.918	45.1048	1.192	0.149424
LmxM.07.1050.1	Cation-transporting ATPase, putative	1244	798.367	0	709.549	36.1306	0.88875	0.0069808
LmxM.07.1055.1	Dpy-30 motif containing protein, putative	112	526.108	0	658.198	155.154	1.25107	0.197289
LmxM.07.1060.1	Lipoyltransferase, putative	514	187.92	0	221.791	18.9696	1.18024	0.0370868
LmxM.07.1070.1	RNA-editing complex protein, putative	445	195.96	0	252.941	5.13916	1.29078	7.21021e-29
LmxM.07.1080.1	Hypothetical protein, conserved	838	283.624	0	388.744	19.6882	1.37063	4.667e-08
LmxM.07.1090.1	Fatty acid desaturase, putative	417	657.639	0	524.185	46.3283	0.79707	0.0019844
LmxM.07.1100.1	Hypothetical protein, conserved	305	272.392	0	378.511	3.76932	1.38958	1.08653e-174
LmxM.07.1101.1	Hypothetical protein	554	263.686	0	146.005	8.76876	0.553706	1e-05
LmxM.07.1110.1	Hypothetical protein, conserved	362	383.58	0	410.372	8.99893	1.06985	0.00145415
LmxM.07.1120.1	Proteasome regulatory non-ATP-ase subunit, putative	345	732.047	0	771.399	32.8694	1.05376	0.115611
LmxM.07.1130.1	Hypothetical protein, conserved	576	425.288	0	512.908	75.7001	1.20602	0.123542
LmxM.07.1140.1	Peptide methionine sulfoxide reductase-like	176	1128.52	0	903.537	39.4857	0.800639	6.06716e-09
LmxM.07.1150.1	N-terminal region of Chorein, a TM vesicle-mediated sorter, putative	2535	211.539	0	209.688	11.8861	0.99125	0.438128
LmxM.07.1160.1	Amino acid transporter 19, putative	491	3403.25	0	2612.54	46.3009	0.76766	1e-05
LmxM.07.1170.1	Phosphoglycan beta 1,3 galactosyltransferase 1	741	395.14	0	491.543	25.2344	1.24397	6.66464e-05
LmxM.07_189754.1	None	83	359.048	0	371.295	71.6198	1.03411	0.432112
LmxM.07_339360.1	None	28	250.328	0	227.607	25.891	0.909232	0.190083
LmxM.07_39505.1	None	90	307.165	0	377.475	15.5766	1.2289	3.18341e-06
LmxM.07_431674.1	None	130	415.905	0	397.327	7.01764	0.955332	0.0040571
LmxM.07_440071.1	None	38	670.435	0	696.356	34.982	1.03866	0.229347
LmxM.07_452850.1	None	337	171.277	0	222.764	5.64775	1.30061	3.88283e-20
LmxM.07_533696.1	None	103	397.538	0	369.858	59.9921	0.93037	0.322255
LmxM.07_534553.1	None	106	1627.45	0	1114.33	71.2205	0.684708	2.90878e-13
LmxM.07_561159.1	None	36	360.234	0	522.005	68.7193	1.44907	0.00928408
LmxM.08.0010.1	Adaptor complex protein (AP) 3 delta subunit 1, putative	1198	293.551	0	315.779	24.5876	1.07572	0.182986
LmxM.08.0020.1	Hypothetical protein, conserved	273	250.117	0	223.283	13.4199	0.892714	0.0227736
LmxM.08.0030.1	Qc-SNARE protein, putative	215	403.694	0	423.983	67.0219	1.05026	0.381053
LmxM.08.0040.1	Hypothetical protein, conserved	229	400.45	0	502.025	14.2804	1.25365	5.68244e-13
LmxM.08.0050.1	Hypothetical protein	75	986.24	0	954.314	49.5048	0.967628	0.259492
LmxM.08.0060.1	Phosphoglycerate mutase protein, putative	185	182.547	0	205.069	16.9511	1.12338	0.0919815
LmxM.08.0070.1	Putative zinc finger motif, C2HC5-type/ASCH domain containing protein, putative	629	246.519	0	315.212	21.1518	1.27865	0.000581914
LmxM.08.0080.1	ATP-dependent DEAD/H RNA helicase, putative	866	463.805	0	539.235	0.0288565	1.16263	1e-05
LmxM.08.0090.1	Adaptor complex protein (AP) 3 delta subunit 1, putative	1133	255.751	0	261.138	10.3574	1.02106	0.3015
LmxM.08.0100.1	Dual-specificity protein phosphatase, putative	554	237.168	0	240.682	42.4678	1.01482	0.467028
LmxM.08.0110.1	Hypothetical protein, unknown function	756	280.234	0	296.613	10.8165	1.05845	0.0649827
LmxM.08.0120.1	Hypothetical protein, conserved	270	760.636	0	711.989	64.3143	0.936045	0.224707
LmxM.08.0130.1	Hypothetical protein, conserved	1152	163.428	0	151.388	4.73753	0.926329	0.00552086
LmxM.08.0135.1	Hypothetical protein, conserved (pseudogene)	585	107.005	0	123.01	5.43932	1.14957	0.0016284
LmxM.08.0140.1	DNA repair protein, putative	1260	137.393	0	171.417	12.3442	1.24764	0.00292293
LmxM.08.0150.1	GPI-GlcNAc transferase complex, PIG-H component, putative	514	199.565	0	227.386	8.51192	1.13941	0.000540719
LmxM.08.0160.1	Hypothetical protein, conserved	232	354.863	0	407.307	24.2253	1.14779	0.0152004
LmxM.08.0170.1	Hypothetical protein, unknown function	632	119.452	0	96.4433	2.16128	0.807382	1e-05
LmxM.08.0180.1	Bacterial transferase hexapeptide (six repeats), putative	294	472.095	0	348.497	38.4125	0.738192	0.000646212
LmxM.08.0190.1	Hypothetical protein, unknown function	959	277.907	0	249.37	1.78788	0.897313	1e-05
LmxM.08.0200.1	Inositol phosphosphingolipids phospholipase C	645	266.619	0	243.553	46.9595	0.913489	0.311649
LmxM.08.0210.1	Hypothetical protein, unknown function	517	49.9567	0	81.1565	11.9211	1.62454	0.00443268
LmxM.08.0220.1	Ubiquitin-activating enzyme-like protein	1053	179.28	0	186.323	18.4174	1.03928	0.351079
LmxM.08.0230.1	ABC1 family, putative	522	377.711	0	501.308	31.8587	1.32723	5.23253e-05
LmxM.08.0240.1	Hypothetical protein, conserved	262	461.2	0	530.444	11.2561	1.15014	3.83148e-10
LmxM.08.0250.1	Hypothetical protein, conserved	113	594.878	0	871.601	75.7653	1.46518	0.000129912
LmxM.08.0260.1	Hypothetical protein, conserved	676	193.054	0	249.806	4.55574	1.29397	6.38381e-36
LmxM.08.0270.1	Hypothetical protein	833	180.539	0	187.798	11.8168	1.04021	0.26949
LmxM.08.0280.1	Ribosomal protein L2, putative	426	391.812	0	379.465	2.78054	0.968488	4.48934e-06
LmxM.08.0290.1	Iron superoxide dismutase A, mitochondrial	230	2122.07	0	1529.41	76.5999	0.720715	5.10703e-15
LmxM.08.0300.1	Isochorismatase family, putative	252	510.867	0	588.089	11.8922	1.15116	4.19327e-11
LmxM.08.0310.1	Isochorismatase family, putative	275	329.478	0	427.94	17.2368	1.29884	5.57223e-09
LmxM.08.0320.1	Mitochondrial associated ribonuclease, putative	222	993.135	0	1136.63	31.4186	1.14449	2.47137e-06
LmxM.08.0330.1	Tim10/DDP family zinc finger, putative	95	632.621	0	647.617	16.4266	1.0237	0.180642
LmxM.08.0340.1	Hypothetical protein, conserved	4978	88.4526	0	108.588	5.61976	1.22764	0.000169836
LmxM.08.0350.1	Hypothetical protein	606	119.337	0	134.367	1.08246	1.12595	3.90159e-44
LmxM.08.0360.1	Hypothetical protein, conserved	574	148.972	0	166.471	9.00614	1.11747	0.0260074
LmxM.08.0370.1	Hypothetical protein, conserved	219	239.682	0	266.188	30.3515	1.11059	0.191253
LmxM.08.0380.1	Hypothetical protein, conserved	1908	158.062	0	179.974	6.21301	1.13863	0.000210374
LmxM.08.0390.1	Hypothetical protein, conserved	1980	114.757	0	156.705	11.3472	1.36554	0.000109158
LmxM.08.0400.1	Hypothetical protein, conserved	1287	108.742	0	139.798	5.05365	1.2856	3.9887e-10
LmxM.08.0410.1	WD domain, G-beta repeat, putative	1401	267.141	0	202.046	4.43203	0.756329	1e-05
LmxM.08.0420.1	Hypothetical protein,conserved	1960	177.577	0	199.223	5.14909	1.12189	1.31239e-05
LmxM.08.0430.1	Hypothetical protein, conserved	914	284.452	0	342.746	35.552	1.20494	0.0505349
LmxM.08.0440.1	Hypothetical protein, conserved	2408	197.756	0	214.954	19.9106	1.08697	0.19386
LmxM.08.0450.1	Signal peptidase type I, putative	180	648.755	0	636.408	32.7915	0.980968	0.353263
LmxM.08.0460.1	Hypothetical protein, unknown function	297	648.475	0	552.626	5.68936	0.852194	1e-05
LmxM.08.0470.1	Small ubiquitin protein, putative	117	849.336	0	741.573	12.6117	0.873121	1e-05
LmxM.08.0480.1	Hypothetical protein, conserved	276	285.397	0	357.916	21.283	1.2541	0.000327934
LmxM.08.0490.1	Hypothetical protein, conserved	507	144.815	0	211.189	4.34703	1.45833	6.17049e-53
LmxM.08.0500.1	Hypothetical protein, unknown function	328	77.4857	0	109.042	3.75141	1.40726	2.017e-17
LmxM.08.0510.1	Ribose-phosphate pyrophosphokinase, putative	838	379.257	0	451.827	49.6924	1.19135	0.0720919
LmxM.08.0520.1	Hypothetical protein, conserved	2327	124.041	0	135.475	14.0482	1.09218	0.207836
LmxM.08.0530.1	Protein kinase , putative	1949	124.427	0	156.878	16.3685	1.2608	0.0237127
LmxM.08.0540.1	Hypothetical protein, conserved	352	404.352	0	460.134	43.1401	1.13795	0.0979975
LmxM.08.0545.1	Cyclopropane-fatty-acyl-phospholipid synthase	488	163.973	0	177.094	0.469055	1.08002	1.71109e-172
LmxM.08.0550.1	Translation initiation factor-like protein	344	1293.11	0	1340.66	106.129	1.03677	0.327068
LmxM.08.0560.1	Hypothetical protein, conserved	276	337.425	0	298.045	2.32501	0.883292	1e-05
LmxM.08.0570.1	Hypothetical protein, conserved	179	176.411	0	221.08	4.07924	1.2532	3.31821e-28
LmxM.08.0580.1	Hypothetical protein, unknown function	235	130.556	0	131.765	10.1709	1.00927	0.452653
LmxM.08.0590.1	Hypothetical protein, unknown function	237	151.25	0	142.914	6.39507	0.944885	0.0961966
LmxM.08.0600.1	Hypothetical protein, unknown function	218	569.496	0	607.702	71.7334	1.06709	0.297153
LmxM.08.0620.1	Hypothetical protein, conserved	2839	110.951	0	122.742	13.4483	1.10627	0.190311
LmxM.08.0630.1	Hypothetical protein, unknown function	2209	244.87	0	224.078	12.6237	0.915091	0.0497757
LmxM.08.0640.1	Amastin surface glycoprotein, putative	304	797.103	0	767.107	21.3308	0.962369	0.079827
LmxM.08.0650.1	DnaJ domain containing protein, putative	288	230.069	0	187.121	24.2755	0.813328	0.0384328
LmxM.08.0660.1	Protein kinase, putative	1339	73.6955	0	82.4195	7.3165	1.11838	0.116557
LmxM.08.0720.1	Amastin-like protein, putative	184	315.391	0	590.717	180.23	1.87297	0.0633014
LmxM.08.0730.1	Amastin-like protein, putative	208	532.406	0	952.083	270.736	1.78826	0.0605547
LmxM.08.0740.1	Amastin-like protein, putative	195	647.885	0	975.837	325.707	1.50619	0.156993
LmxM.08.0750.1	Amastin-like protein, putative	195	478.734	0	1119.4	407.762	2.33825	0.0580704
LmxM.08.0760.1	Amastin-like protein, putative	195	199.738	0	335.581	81.574	1.68011	0.0479292
LmxM.08.0770.1	Amastin-like protein, putative	208	237.143	0	465.911	136.31	1.96469	0.0466448
LmxM.08.0780.1	Tuzin, putative	604	304.432	0	369.185	13.4868	1.2127	7.88567e-07
LmxM.08.0790.1	Tuzin, putative	767	163.554	0	213.898	8.8625	1.30782	6.71031e-09
LmxM.08.0790a.1	Tuzin (Hypothetical)	190	1e-05	0	1e-05	1e-05	1	0.5
LmxM.08.0800.1	Amastin-like protein, putative	175	124.219	0	118.45	7.29905	0.95356	0.214663
LmxM.08.0801.1	Tuzin (Hypothetical)	355	153.144	0	178.523	10.0304	1.16572	0.00569975
LmxM.08.0810.1	Amastin (Hypothetical)	217	457.967	0	482.084	60.5238	1.05266	0.345138
LmxM.08.0840.1	Amastin-like protein, putative	193	383.462	0	461.245	25.0579	1.20284	0.000954208
LmxM.08.0850.1	Amastin-like protein, putative	192	213.374	0	222.49	9.65133	1.04272	0.172442
LmxM.08.0860.1	Hypothetical protein, unknown function	290	614.597	0	558.341	10.0838	0.908466	1.21018e-08
LmxM.08.0870.1	Hypothetical protein, unknown function	419	143.217	0	160.126	57.9729	1.11807	0.385267
LmxM.08.0880.1	SET domain containing protein, putative	503	259.641	0	288.833	17.2865	1.11244	0.0456328
LmxM.08.0890.1	Mitochondrial DNA polymerase beta	376	283.327	0	251.956	7.18253	0.889277	6.27919e-06
LmxM.08.0900.1	Mitochondrial DNA polymerase beta-PAK, putative	1478	164.378	0	174.299	10.4694	1.06036	0.17165
LmxM.08.0910.1	Beta-lactamase superfamily domain containing protein, putative	2108	181.409	0	190.395	17.5872	1.04953	0.304697
LmxM.08.0920.1	Hypothetical protein, conserved	204	620.433	0	720.647	62.1802	1.16152	0.0535165
LmxM.08.0930.1	Protein kinase, putative	1160	126.5	0	133.59	1.56266	1.05605	2.84796e-06
LmxM.08.0940.1	Hypothetical protein, conserved	296	276.62	0	258.429	32.174	0.934239	0.285906
LmxM.08.0950.1	Hypothetical protein, conserved	146	748.394	0	827.482	46.1101	1.10568	0.0431535
LmxM.08.0960.1	Dpy-30 motif containing protein, putative	565	296.843	0	319.459	7.8145	1.07619	0.00190152
LmxM.08.0970.1	Protein of unknown function (DUF2453), putative	812	171.498	0	153.806	9.92319	0.896844	0.0373094
LmxM.08.0980.1	Hypothetical protein, unknown function	1043	70.0837	0	80.2733	6.89731	1.14539	0.0697924
LmxM.08.0990.1	DnaJ domain containing protein, putative	326	434.496	0	452.62	1.64289	1.04171	1.34528e-28
LmxM.08.1000.1	AAA domain (dynein-related subfamily)/von Willebrand factor type A domain containing protein, putative	2566	143.692	0	152.775	9.70721	1.06321	0.174707
LmxM.08.1030.1	Cathepsin (Hypothetical)	236	4.73953	0	23.4627	0.323261	4.95042	1e-05
LmxM.08.1030a.1	Cathepsin (Hypothetical)	533	2.404	0	9.70421	2.62684	4.0367	0.00272559
LmxM.08.1040.1	Cathepsin (Hypothetical)	503	2.54709	0	13.1012	3.47821	5.14358	0.00120533
LmxM.08.1040a.1	Cathepsin (Hypothetical)	88	1e-05	0	1e-05	1e-05	1	0.5
LmxM.08.1040b.1	Cathepsin (Hypothetical)	359	220.419	0	362.149	25.7748	1.643	1.9122e-08
LmxM.08.1040c.1	Cathepsin (Hypothetical)	331	9.66668	0	117.557	38.4541	12.1611	0.00251036
LmxM.08.1050.1	Cathepsin (Hypothetical)	230	1e-05	0	1e-05	1e-05	1	0.5
LmxM.08.1050a.1	Cathepsin (Hypothetical)	98	1e-05	0	1e-05	1e-05	1	0.5
LmxM.08.1060.1	Cathepsin L-like protease, putative	366	38.3108	0	85.1515	28.6774	2.22265	0.0511962
LmxM.08.1070.1	Cathepsin L-like protease, putative	443	131.397	0	326.947	99.3563	2.48824	0.0245242
LmxM.08.1070partial.1	Cathepsin (Hypothetical)	375	1.28032	0	1.55621	0.309607	1.21549	0.186437
LmxM.08.1080.1	Cathepsin L-like protease, putative	468	482.175	0	708.643	22.1354	1.46968	7.19763e-25
LmxM.08.1090.1	Histone deacetylase, putative	535	298.312	0	316.943	8.22631	1.06245	0.0117623
LmxM.08.1091.1	Ring finger domain containing protein, putative	363	408.648	0	394.396	39.5466	0.965126	0.359287
LmxM.08.1100.1	Hypothetical protein, conserved	365	3033.45	0	2838.85	21.973	0.935847	1e-05
LmxM.08.1110.1	Stress-induced protein sti1	545	1356.32	0	1223.74	117.55	0.902249	0.129686
LmxM.08.1120.1	Repeat of unknown function (DUF1126), putative	861	284.417	0	251.115	2.72973	0.88291	1e-05
LmxM.08.1130.1	Phosphoribosylpyrophosphate synthetase	371	798.319	0	888.354	41.8586	1.11278	0.01574
LmxM.08.1140.1	Suppressive immunomodulating factor, putative	946	217.409	0	186.184	15.237	0.856379	0.0202184
LmxM.08.1150.1	Exocyst complex component Sec3, putative	1144	402.141	0	515.896	19.2685	1.28287	1.77789e-09
LmxM.08.1160.1	Thiopurine S-methyltransferase (TPMT), putative	426	477.008	0	477.288	16.0683	1.00059	0.49303
LmxM.08.1170.1	MRB1 complex subunit MRB3010	555	214.897	0	183.062	7.18332	0.85186	4.67321e-06
LmxM.08.1171.1	Hypothetical protein	443	3.87512	0	3.52124	1.23494	0.908679	0.387226
LmxM.08.1180.1	Hypothetical protein, conserved	418	224.894	0	366.682	17.9914	1.63047	1.62519e-15
LmxM.08.1190.1	Intraflagellar transport protein 122B, putative	1247	195.687	0	211.535	10.9746	1.08099	0.0743638
LmxM.08.1200.1	MIX protein	195	438.79	0	430.423	5.99891	0.980933	0.0815612
LmxM.08.1210.1	Hypothetical protein, conserved	390	200.848	0	209.573	0.0616343	1.04344	1e-05
LmxM.08.1215.1	Zinc finger, C3HC4 type (RING finger), putative	573	397.3	0	564.758	7.8409	1.42149	1.68052e-101
LmxM.08.1218.1	Hypothetical protein, conserved	510	267.678	0	313.712	7.40713	1.17198	2.5688e-10
LmxM.08.1222.1	Hypothetical protein, conserved	99	3237.42	0	2659.65	213.168	0.821533	0.00335994
LmxM.08.1223.1	Hypothetical protein, unknown function	434	368.004	0	325.789	0.686652	0.885286	1e-05
LmxM.08.1225.1	Amidinotransferase, putative	238	635.103	0	960.237	36.1677	1.51194	1.24036e-19
LmxM.08.1228.1	STE group serine/threonine-protein kinase, putative	845	179.665	0	158.277	3.26836	0.880956	2.99502e-11
LmxM.08.1230.1	Beta tubulin (fragment)	414	4841.48	0	4675.02	90.5105	0.965618	0.0329477
LmxM.08_1000447.1	None	54	197.129	0	195.632	21.9055	0.992408	0.472764
LmxM.08_1008719.1	None	36	554.099	0	588.783	29.0576	1.0626	0.116309
LmxM.08_1040671.1	None	42	331.172	0	185.36	8.88277	0.559708	1e-05
LmxM.08_1048727.1	None	123	769.338	0	501.224	55.4886	0.651501	6.76318e-07
LmxM.08_1059897.1	None	45	35.5662	0	36.3725	0.644661	1.02267	0.105494
LmxM.08_1074274.1	None	45	492.004	0	589.344	6.54174	1.19784	2.22669e-50
LmxM.08_1101248.1	None	64	292.413	0	226.34	8.98861	0.774041	9.84768e-14
LmxM.08_1102071.1	None	46	306.649	0	352.984	21.048	1.1511	0.0138542
LmxM.08_1121173.1	None	40	92.7699	0	91.6187	15.2853	0.987591	0.469983
LmxM.08_1139529.1	None	59	81.6003	0	66.4652	8.36782	0.814522	0.0352468
LmxM.08_1144994.1	None	59	1e-05	0	1e-05	1e-05	1	0.5
LmxM.08_1153879.1	None	29	186.013	0	214.244	38.6628	1.15177	0.23264
LmxM.08_1157406.1	None	75	248.849	0	207.432	22.0653	0.833566	0.0302574
LmxM.08_1172187.1	None	28	86.9627	0	86.2042	15.7202	0.991278	0.480758
LmxM.08_1424150.1	None	51	146.83	0	189.202	6.64972	1.28858	9.3327e-11
LmxM.08_1437036.1	None	98	218.637	0	226.201	1.85712	1.0346	2.3197e-05
LmxM.08_1446422.1	None	26	170.156	0	263.449	2.75388	1.54828	7.28856e-252
LmxM.08_1449783.1	None	33	253.009	0	447.177	4.64074	1.76744	1e-05
LmxM.08_1455604.1	None	373	81.6703	0	121.818	10.6751	1.49159	8.46444e-05
LmxM.08_1463383.1	None	317	178.623	0	260.278	4.89977	1.45713	1.17734e-62
LmxM.08_1469531.1	None	60	108.217	0	123.357	11.534	1.13991	0.0946504
LmxM.08_1476073.1	None	302	163.19	0	257.469	88.8614	1.57773	0.144353
LmxM.08_1479331.1	None	400	110.332	0	100.447	8.8654	0.910409	0.13243
LmxM.08_1484979.1	None	391	50.187	0	64.313	3.88691	1.28147	0.000139392
LmxM.08_1491863.1	None	97	329.498	0	194.038	2.64135	0.588889	1e-05
LmxM.08_1505806.1	None	53	3.76094	0	1.96305	2.08483	0.521957	0.194242
LmxM.08_1509453.1	None	61	448.671	0	1106.52	62.095	2.46623	1.58334e-26
LmxM.08_1514466.1	None	53	5.17129	0	9.80109	1.41659	1.89529	0.000541037
LmxM.08_1545655.1	None	28	437.996	0	485.197	24.1277	1.10777	0.0252133
LmxM.08_158460.1	None	84	164.428	0	173.447	1.79652	1.05485	2.57715e-07
LmxM.08_1603858.1	None	159	202.928	0	280.316	37.9108	1.38136	0.0206095
LmxM.08_1616063.1	None	81	580.29	0	759.252	62.4237	1.3084	0.00207255
LmxM.08_1640715.1	None	56	594.741	0	670.497	45.1226	1.12738	0.0465861
LmxM.08_185075.1	None	49	394.674	0	371.308	5.86094	0.940797	3.35005e-05
LmxM.08_208836.1	None	51	124.902	0	162.95	7.25597	1.30462	7.87006e-08
LmxM.08_237531.1	None	30	245.295	0	193.406	11.8083	0.788462	5.55662e-06
LmxM.08_24839.1	None	91	290.458	0	292.452	16.7248	1.00686	0.452559
LmxM.08_29.0010.1	3,2-trans-enoyl-CoA isomerase, mitochondrial precursor-like protein	251	448.778	0	359.376	10.0778	0.800789	1e-05
LmxM.08_29.0020.1	Transcription factor-like protein	1046	568.789	0	534.021	15.8512	0.938874	0.0141402
LmxM.08_29.0030.1	Ribosomal protein L3-like protein	467	590.98	0	552.948	40.1306	0.935646	0.171639
LmxM.08_29.0040.1	Hypothetical protein, conserved	287	477.714	0	544.884	58.7696	1.14061	0.126532
LmxM.08_29.0050.1	Hypothetical protein, conserved	672	118.392	0	96.6412	13.7134	0.81628	0.056356
LmxM.08_29.0060.1	Tryptophanyl-tRNA synthetase, putative	396	1080.01	0	1037.94	37.9014	0.961049	0.133515
LmxM.08_29.0070.1	Syntaxin, putative	254	383.513	0	416.08	4.61906	1.08492	8.90536e-13
LmxM.08_29.0080.1	Hypothetical protein, conserved	124	207.714	0	301.376	20.6987	1.45092	3.01903e-06
LmxM.08_29.0090.1	Intraflagellar transport protein 27	186	481.833	0	347.707	18.2899	0.721635	1.12244e-13
LmxM.08_29.0100.1	Hypothetical protein, conserved	536	327.327	0	366.491	27.844	1.11965	0.0797796
LmxM.08_29.0110.1	C2 domain in Dock180 and Zizimin proteins, putative	2840	164.369	0	166.867	3.28854	1.0152	0.223779
LmxM.08_29.0120.1	Proteasome regulatory non-ATPase subunit, putative	909	688.356	0	575.834	20.7568	0.836535	2.96345e-08
LmxM.08_29.0130.1	Hypothetical protein, conserved	901	173.6	0	169.645	5.03347	0.977213	0.215958
LmxM.08_29.0140.1	DNA-directed RNA polymerase II subunit 3, putative	337	388.864	0	445.282	3.63447	1.14508	1.21087e-54
LmxM.08_29.0150.1	Putative intraflagellar transport protein B2	692	338.374	0	301.37	12.6523	0.89064	0.00172365
LmxM.08_29.0160.1	Hypothetical protein, conserved	569	438.056	0	403.559	35.5054	0.92125	0.165625
LmxM.08_29.0170.1	Protein phosphatase inhibitor 2 (ipp-2), putative	137	473.44	0	383.268	5.9066	0.809538	1e-05
LmxM.08_29.0180.1	Hypothetical protein, conserved	536	209.903	0	261.223	12.3866	1.2445	1.71211e-05
LmxM.08_29.0190.1	Hypothetical protein, conserved	1019	238.542	0	274.807	1.49063	1.15203	4.89833e-131
LmxM.08_29.0200.1	SNF2 family N-terminal domain/Helicase conserved C-terminal domain containing protein, putative	1577	153.791	0	167.517	6.567	1.08925	0.0183022
LmxM.08_29.0210.1	Hypothetical protein, conserved	267	453.467	0	631.485	0.35619	1.39257	1e-05
LmxM.08_29.0220.1	Protein transport protein Sec24A, putative	972	294.45	0	226.351	16.6895	0.768726	2.2487e-05
LmxM.08_29.0230.1	Hypothetical protein, conserved	215	357.911	0	317.741	2.08563	0.887767	1e-05
LmxM.08_29.0240.1	Serine/threonine protein kinase RIO1, putative	537	194.95	0	205.616	10.2049	1.05471	0.147958
LmxM.08_29.0250.1	Oxidase-like protein	319	12.3145	0	15.8282	1.92043	1.28533	0.0336526
LmxM.08_29.0251.1	Thymine-7-hydroxylase, putative	319	192.595	0	232.304	0.877001	1.20618	1e-05
LmxM.08_29.0260.1	Tubulin-tyrosine ligase family, putative	585	283.357	0	380.307	0.0223801	1.34215	1e-05
LmxM.08_29.0270.1	Hypothetical protein	242	517.409	0	659.804	44.882	1.27521	0.00075527
LmxM.08_29.0280.1	Hypothetical protein	491	361.23	0	309.563	39.1435	0.856969	0.093428
LmxM.08_29.0290.1	Zinc-finger of a C2HC-type, putative	382	212.109	0	211.586	1.43547	0.997533	0.357756
LmxM.08_29.0300.1	Hypothetical protein	337	358.686	0	431.589	16.9002	1.20325	8.02543e-06
LmxM.08_29.0320.1	TPR repeat, putative	387	2642.29	0	2286.45	90.0818	0.865329	3.90467e-05
LmxM.08_29.0330.1	Putative GTPase activating protein for Arf, putative	389	293.501	0	473.479	34.7549	1.61321	1.11854e-07
LmxM.08_29.0340.1	UBX domain-containing protein	428	204.279	0	180.764	17.4459	0.884887	0.0888473
LmxM.08_29.0350.1	Hypothetical protein, conserved	1367	246.574	0	273.777	17.98	1.11032	0.0651455
LmxM.08_29.0360.1	Hypothetical protein, conserved	174	436.16	0	557.616	17.715	1.27847	3.5383e-12
LmxM.08_29.0370.1	Protein kinase-like protein	1550	150.916	0	135.116	3.06197	0.895304	1.23357e-07
LmxM.08_29.0380.1	Domain of unknown function (DUF3451), putative	979	147.556	0	164.931	7.50602	1.11776	0.0103098
LmxM.08_29.0390.1	RNA binding protein, putative	260	248.883	0	242.885	56.0375	0.975903	0.457385
LmxM.08_29.0400.1	RNA polymerase Rpb4, putative	166	500.571	0	579.305	18.7399	1.15729	1.32623e-05
LmxM.08_29.0410.1	Hypothetical protein, conserved	576	108.861	0	148.932	16.2133	1.36809	0.00672752
LmxM.08_29.0420.1	Hypothetical protein, conserved	404	325.653	0	378.33	23.0948	1.16176	0.011278
LmxM.08_29.0430.1	Hypothetical protein, conserved	564	234.052	0	254.147	3.87065	1.08586	1.04175e-07
LmxM.08_29.0440.1	Hypothetical protein, conserved	380	595.237	0	554.976	60.7298	0.932361	0.25368
LmxM.08_29.0450.1	RecA bacterial DNA recombination protein, putative	649	183.093	0	202.343	1.0838	1.10514	6.99519e-71
LmxM.08_29.0460.1	Hypothetical protein, conserved	687	182.735	0	143.251	2.18682	0.783929	1e-05
LmxM.08_29.0470.1	Hypothetical protein, conserved	448	121.793	0	99.1336	1.77133	0.813949	1e-05
LmxM.08_29.0480partial.1	Hypothetical protein	310	176.69	0	275.541	12.0312	1.55946	1.05033e-16
LmxM.08_29.0490.1	Hypothetical protein, conserved	364	395.395	0	299.031	20.3432	0.756285	1.08502e-06
LmxM.08_29.0500.1	Ca2+-ATPase N terminal autoinhibitory domain containing protein, putative	1312	115.994	0	112.28	1.1435	0.96798	0.000580978
LmxM.08_29.0510.1	Cofilin-like protein	139	2446.92	0	1608.07	58.3341	0.65718	1e-05
LmxM.08_29.0520.1	Hypothetical protein, conserved	452	166.172	0	233.784	25.8456	1.40688	0.00444813
LmxM.08_29.0530.1	Hypothetical protein, conserved	2975	93.6134	0	94.9834	2.27753	1.01464	0.273737
LmxM.08_29.0540.1	Exonuclease, putative	502	338.694	0	446.28	22.6139	1.31765	9.79963e-07
LmxM.08_29.0550.1	Exonuclease, putative	1087	104.405	0	103.887	8.66103	0.995039	0.476159
LmxM.08_29.0555.1	Hypothetical protein	253	74.2139	0	123.989	12.0065	1.67069	1.69429e-05
LmxM.08_29.0560.1	Exonuclease, putative	405	193.337	0	235.461	38.6618	1.21788	0.137954
LmxM.08_29.0570.1	Ankyrin repeats (3 copies), putative	843	116.003	0	148.656	21.1715	1.28149	0.0614984
LmxM.08_29.0580.1	Hypothetical protein, conserved	482	214.377	0	231.688	28.7785	1.08075	0.273738
LmxM.08_29.0590.1	Tfiih basal transcription factor complex helicase xpb subunit	1103	161.733	0	192.78	0.737502	1.19196	1e-05
LmxM.08_29.0600.1	Hypothetical protein, conserved	578	192.149	0	233.906	13.2792	1.21732	0.000831628
LmxM.08_29.0610.1	Hypothetical protein, conserved	635	390.98	0	388.923	14.9969	0.99474	0.445463
LmxM.08_29.0620.1	ABC transporter, putative	1867	195.996	0	166.861	6.44171	0.85135	3.05058e-06
LmxM.08_29.0630.1	BET1-like protein, putative	139	380.702	0	413.702	36.8095	1.08668	0.184987
LmxM.08_29.0640.1	Scavenger mRNA decapping enzyme C-term binding, putative	264	174.525	0	151.367	5.64049	0.867309	2.01605e-05
LmxM.08_29.0650.1	Phosphate transporter, putative	469	497.635	0	379.275	14.5553	0.762155	2.22045e-16
LmxM.08_29.0660.1	Flagellar radial spoke protein-like, putative	588	279.746	0	288.979	28.0842	1.033	0.371168
LmxM.08_29.0670.1	Hypothetical protein, conserved	137	448.358	0	476.3	17.6061	1.06232	0.0562495
LmxM.08_29.0680.1	Triple RNA binding domain protein 3	772	133.147	0	180.73	15.2539	1.35737	0.000906049
LmxM.08_29.0690.1	NADH-ubiquinone oxidoreductase complex I subunit, putative	278	437.637	0	480.604	8.34299	1.09818	1.30211e-07
LmxM.08_29.0700.1	Hypothetical protein, conserved	718	132.13	0	149.493	3.90008	1.1314	4.25786e-06
LmxM.08_29.0710.1	Bardet-biedl syndrome 7 protein	855	212.045	0	243.85	4.73948	1.14999	9.69088e-12
LmxM.08_29.0720.1	Elongation factor Ts, mitochondrial, putative	276	576.111	0	503.752	89.6307	0.8744	0.209746
LmxM.08_29.0730.1	Hypothetical protein, conserved	225	429.635	0	435.933	38.2788	1.01466	0.434655
LmxM.08_29.0740.1	Peroxisomal targeting signal 2 receptor, putative	373	325.988	0	255.726	1.02896	0.784464	1e-05
LmxM.08_29.0750.1	U3 small nucleolar ribonucleoprotein protein MPP10, putative	679	209.626	0	254.302	0.0489013	1.21312	1e-05
LmxM.08_29.0760.1	Heat shock protein 90, putative	771	1176.13	0	1053.62	56.5757	0.895835	0.015177
LmxM.08_29.0770.1	Hypothetical protein, conserved	195	485.637	0	489.05	58.1571	1.00703	0.476599
LmxM.08_29.0780.1	U-box domain protein, putative	601	855.001	0	571.672	30.6675	0.668622	1e-05
LmxM.08_29.0790.1	Hypothetical protein, conserved	1589	222.2	0	246.461	5.48085	1.10918	4.79168e-06
LmxM.08_29.0795.1	Tuzin (pseudogene)	70	227.14	0	265.57	1.66314	1.16919	1.97633e-118
LmxM.08_29.0800.1	Nucleoporin NUP53b	673	211.433	0	201.337	4.07739	0.952246	0.00663795
LmxM.08_29.0805.1	Hypothetical protein, conserved	602	204.12	0	182.253	7.45909	0.892871	0.00168603
LmxM.08_29.0810.1	Hypothetical protein, conserved	613	499.068	0	460.297	4.92336	0.922312	1.66533e-15
LmxM.08_29.0820.1	CPC cysteine peptidase, Clan CA, family C1, Cathepsin B-like	340	2147.29	0	2389.93	140.659	1.113	0.042258
LmxM.08_29.0830.1	Hypothetical protein, conserved	478	231.477	0	277.419	13.8291	1.19847	0.000446722
LmxM.08_29.0840.1	Hypothetical protein, conserved	391	715.749	0	494.629	7.13961	0.691065	1e-05
LmxM.08_29.0850.1	High mobility group protein TDP1	300	1242.29	0	961.782	3.43128	0.774204	1e-05
LmxM.08_29.0860.1	Hypothetical protein, unknown function	592	89.9083	0	110.478	2.2185	1.22879	9.12488e-21
LmxM.08_29.0865.1	RNA recognition motif. (a.k.a. RRM, RBD, or RNP domain), putative	114	207.44	0	280.932	13.3068	1.35428	1.66718e-08
LmxM.08_29.0867.1	Guanine deaminase, putative	454	923.909	0	1021.18	46.5279	1.10528	0.018281
LmxM.08_29.0868.1	Cytochrome b5-like Heme/Steroid binding domain containing protein, putative	168	526.759	0	362.64	4.51397	0.688437	1e-05
LmxM.08_29.0870.1	Hypothetical protein, conserved	491	755.361	0	833.547	12.7613	1.10351	4.48168e-10
LmxM.08_29.0880.1	ADP-ribosylation factor-like protein 3A, putative	179	2222.18	0	2415.72	202.17	1.08709	0.169205
LmxM.08_29.0885.1	Phytanoyl-CoA dioxygenase (PhyH), putative	349	243.508	0	323.003	20.5274	1.32645	5.38386e-05
LmxM.08_29.0890.1	Eukaryotic protein of unknown function (DUF914), putative	452	409.142	0	351.595	2.25241	0.859348	1e-05
LmxM.08_29.0900.1	IPP transferase, putative	215	208.147	0	266.052	30.9073	1.2782	0.0304978
LmxM.08_29.0910.1	Signal peptide peptidase, putative	338	623.503	0	645.296	33.9394	1.03495	0.260405
LmxM.08_29.0920.1	LETM1 and EF-hand domain-containing protein 1, putative	503	356.539	0	281.114	5.30418	0.788452	1e-05
LmxM.08_29.0930.1	ABC transporter-like protein	722	295.018	0	234.702	0.815497	0.795551	1e-05
LmxM.08_29.0935.1	A-1 protein, putative	175	140.864	0	218.983	23.4993	1.55456	0.000443245
LmxM.08_29.0940.1	Hypothetical protein, conserved	757	1296.64	0	1389.71	5.62853	1.07177	1.03758e-61
LmxM.08_29.0950.1	Hypothetical protein, conserved	574	245.269	0	224.353	3.17431	0.914724	2.21462e-11
LmxM.08_29.0960.1	Hypothetical protein, unknown function	522	300.987	0	259.767	23.2874	0.86305	0.038358
LmxM.08_29.0970.1	Kinesin, putative	1730	116.453	0	135.642	0.796352	1.16478	1.35906e-128
LmxM.08_29.0980.1	Hypothetical protein, unknown function	547	152.428	0	163.726	11.3566	1.07412	0.159905
LmxM.08_29.0990.1	Hypothetical protein, conserved	994	235.72	0	224.818	26.0098	0.953749	0.337549
LmxM.08_29.1000.1	Hypothetical protein, conserved	628	560.808	0	458.97	17.6652	0.818409	4.08572e-09
LmxM.08_29.1010.1	Putative NAD(P)H quinone oxidoreductase, PIG3 family, putative	350	594.683	0	566.75	32.329	0.953029	0.193788
LmxM.08_29.1020.1	Hypothetical protein, conserved	721	133.3	0	159.096	16.0493	1.19352	0.0539947
LmxM.08_29.1030.1	Hypothetical protein, conserved	197	943.881	0	669.648	90.1173	0.709462	0.0011709
LmxM.08_29.1040.1	Flagellar Member 6	1898	145.337	0	136.876	2.63475	0.941787	0.000661139
LmxM.08_29.1050.1	KU70 protein, putative	948	145.926	0	172.687	1.58005	1.18339	1.20119e-64
LmxM.08_29.1060.1	Hypothetical protein, conserved	1076	148.123	0	117.028	4.24063	0.790072	1.12799e-13
LmxM.08_29.1070.1	Ribosomal protein L1a, putative	373	260.704	0	236.875	8.50339	0.908598	0.00253712
LmxM.08_29.1090.1	Ribosomal protein L1a, putative	373	1166.66	0	1208.49	8.6339	1.03585	6.33741e-07
LmxM.08_29.1100.1	Ankyrin repeats (3 copies), putative	360	578.993	0	500.854	4.23421	0.865044	1e-05
LmxM.08_29.1110.1	Hypothetical protein, conserved	625	348.404	0	321.968	3.85715	0.924123	3.59812e-12
LmxM.08_29.1120.1	PSP1 C-terminal conserved region, putative	1131	73.8509	0	83.881	7.30866	1.13582	0.0849767
LmxM.08_29.1130.1	Tryparedoxin-like protein	370	311.101	0	385.828	13.6762	1.2402	2.32758e-08
LmxM.08_29.1140.1	Tryparedoxin-like protein	275	428.921	0	242.55	5.75198	0.565489	1e-05
LmxM.08_29.1150.1	Tryparedoxin 2, putative	149	2589.17	0	1662.5	28.248	0.642098	1e-05
LmxM.08_29.1160.1	Tryparedoxin 1, putative	145	6274.8	0	6262.77	947.759	0.998082	0.494934
LmxM.08_29.1170.1	Hypothetical protein, conserved	363	907.069	0	773.294	66.0584	0.85252	0.0214286
LmxM.08_29.1180.1	Hypothetical protein, conserved	2440	174.272	0	143.116	8.02361	0.821222	5.15796e-05
LmxM.08_29.1190.1	Etoposide-induced protein 2.4 (EI24), putative	597	139.705	0	149.226	17.2511	1.06815	0.290509
LmxM.08_29.1200.1	Hypothetical protein, conserved	598	284.527	0	337.189	22.9883	1.18509	0.0109874
LmxM.08_29.1210.1	Hypothetical protein, conserved	371	271.809	0	297.503	24.1775	1.09453	0.143953
LmxM.08_29.1220.1	Family of unknown function (DUF572), putative	479	273.13	0	390.297	19.3472	1.42898	6.97755e-10
LmxM.08_29.1230.1	COPII coat assembly protein sec16, putative (fragment)	2182	149.154	0	163.918	13.9165	1.09899	0.144364
LmxM.08_29.1240.1	Hsp70 protein/TPR repeat, putative	782	860.637	0	724.665	65.998	0.84201	0.0196872
LmxM.08_29.1250.1	Hypothetical protein, unknown function	1824	111.044	0	126.391	2.47516	1.13821	2.8111e-10
LmxM.08_29.1260.1	Wnt-binding factor required for Wnt secretion/Lipase (class 3), putative	1213	72.1916	0	88.3902	3.05895	1.22438	5.9357e-08
LmxM.08_29.1270.1	Serine peptidase, putative	865	193.804	0	226.423	19.923	1.16831	0.0507873
LmxM.08_29.1280.1	Lipase domain protein, putative	1877	210.604	0	243.679	4.14508	1.15705	7.34937e-16
LmxM.08_29.1290.1	Hypothetical protein, conserved	118	1022.3	0	1202.4	49.183	1.17617	0.000125178
LmxM.08_29.1300.1	Hypothetical protein, conserved	357	363.358	0	284.547	15.5205	0.783102	1.90807e-07
LmxM.08_29.1310.1	Carnitine/choline acetyltransferase, putative	600	180.464	0	135.42	3.16474	0.750397	1e-05
LmxM.08_29.1320.1	RNA polymerase Rpc34 subunit, putative	448	242.134	0	214.302	1.1569	0.885057	1e-05
LmxM.08_29.1330.1	Serine/threonine-protein kinase, putative	586	148.638	0	177.026	10.7256	1.19099	0.00406288
LmxM.08_29.1335.1	Hypothetical protein	228	53.9561	0	45.6175	15.8645	0.845456	0.299579
LmxM.08_29.1340.1	RNA-binding protein, putative	638	33.2194	0	47.6977	4.79154	1.43584	0.00125702
LmxM.08_29.1350.1	RNA binding protein, putative	924	8.24019	0	12.5217	1.12602	1.51959	7.16626e-05
LmxM.08_29.1360.1	RNA binding protein, putative	665	5.25181	0	11.4808	0.926592	2.18607	8.9314e-12
LmxM.08_29.1370.1	RNA binding protein, putative	1546	27.7329	0	29.631	1.14363	1.06844	0.0484814
LmxM.08_29.1380.1	Hypothetical protein, conserved	659	186.186	0	235.391	19.924	1.26428	0.00676209
LmxM.08_29.1390.1	RNA binding protein, putative	780	25.5036	0	28.3888	5.56688	1.11313	0.302135
LmxM.08_29.1400.1	LYAR-type C2HC zinc finger, putative	316	420.122	0	408.673	14.6878	0.972749	0.217852
LmxM.08_29.1410.1	Hypothetical protein, unknown function	1198	45.5174	0	43.7638	1.50758	0.961475	0.122384
LmxM.08_29.1430.1	Hypothetical protein, conserved	539	164.748	0	239.595	3.93881	1.45431	8.13512e-81
LmxM.08_29.1440.1	Sigma adaptin, putative	158	297.721	0	346.229	45.394	1.16293	0.142627
LmxM.08_29.1450.1	Phosphatidylinositol-kinase domain protein, putative	2659	70.8053	0	83.0326	4.58103	1.17269	0.00380262
LmxM.08_29.1460.1	Hypothetical protein, conserved	1375	174.777	0	193.936	13.6011	1.10962	0.0794793
LmxM.08_29.1470.1	Hypothetical protein, conserved	711	537.76	0	511.563	20.0629	0.951286	0.0958228
LmxM.08_29.1480.1	Hypothetical protein, conserved	303	1e-05	0	1e-05	1e-05	1	0.5
LmxM.08_29.1490.1	Asparagine synthase, putative	1232	344.014	0	384.886	2.30073	1.11881	6.6586e-71
LmxM.08_29.1500.1	Nodulin-like, putative	672	1072.11	0	877.244	56.6718	0.818242	0.000292518
LmxM.08_29.1500a.1	Hypothetical protein	219	184.537	0	127.842	34.2674	0.692773	0.0490149
LmxM.08_29.1520.1	Major facilitator superfamily, putative	648	325.551	0	304.132	24.6466	0.934208	0.192414
LmxM.08_29.1530.1	Hypothetical protein, conserved	708	365.797	0	463.331	16.0019	1.26663	5.46752e-10
LmxM.08_29.1540.1	Hypothetical protein, conserved	192	392.681	0	477.842	63.5851	1.21687	0.0902313
LmxM.08_29.1550.1	Hypothetical protein, conserved	786	200.503	0	251.264	21.6687	1.25317	0.00957534
LmxM.08_29.1560.1	GTPase activator protein, putative	783	128.373	0	138.327	1.09412	1.07753	4.64238e-20
LmxM.08_29.1570.1	Metallo-peptidase, Clan MH, Family M18	401	580.104	0	433.588	55.0698	0.747432	0.00390065
LmxM.08_29.1575.1	Hypothetical protein, conserved	629	196.72	0	233.611	0.00469125	1.18753	1e-05
LmxM.08_29.1580.1	XPC-binding domain containing protein, putative	399	438.136	0	535.692	3.37612	1.22266	6.73116e-184
LmxM.08_29.1585.1	Hypothetical protein, conserved	123	358.547	0	346.167	4.87132	0.965471	0.00551908
LmxM.08_29.1590.1	Hypothetical protein, unknown function	1016	185.207	0	166.918	6.51204	0.901249	0.00248822
LmxM.08_29.1600.1	Endomembrane protein 70, putative	680	560.312	0	438.849	26.2458	0.783222	1.84676e-06
LmxM.08_29.1605.1	Hypothetical protein	37	1213.39	0	398.072	20.6906	0.328065	1e-05
LmxM.08_29.1610.1	Integral membrane protein S linking to the trans Golgi network, putative	375	234.002	0	223.992	5.08639	0.957226	0.0245439
LmxM.08_29.1620.1	Hypothetical protein, conserved	2211	109.282	0	97.2105	5.60921	0.889537	0.0156945
LmxM.08_29.1630.1	Zn-finger domain protein, putative	1292	198.492	0	151.744	7.63693	0.764483	4.63888e-10
LmxM.08_29.1640.1	ABC transporter domain protein, putative	463	153.399	0	141.444	28.7163	0.922061	0.338579
LmxM.08_29.1650.1	Thioredoxin, putative	449	284.18	0	254.263	3.85009	0.894725	3.88578e-15
LmxM.08_29.1660.1	Hypothetical protein, conserved	269	537.685	0	508.908	2.27134	0.94648	1e-05
LmxM.08_29.1690.1	Acyl-coenzyme A thioesterase, putative	398	324.631	0	295.182	0.0829181	0.909284	1e-05
LmxM.08_29.1700.1	MORN repeat, putative	1228	383.864	0	395.252	34.8668	1.02967	0.37198
LmxM.08_29.1710.1	MutS-like protein	1096	46.1383	0	68.9297	10.3072	1.49398	0.0135108
LmxM.08_29.1720.1	Histone H2A, putative	132	4267.51	0	2786.6	65.3471	0.652981	1e-05
LmxM.08_29.1730.1	Histone H2A, putative	132	6342.69	0	5537.23	116.238	0.87301	2.11398e-12
LmxM.08_29.1740.1	Histone H2A, putative	132	7744.55	0	8038.88	545.309	1.03801	0.294683
LmxM.08_29.1750.1	Paraflagellar rod protein 1D, putative	595	877.697	0	542.82	72.4063	0.618459	1.87319e-06
LmxM.08_29.1760.1	Paraflagellar rod protein 1D, putative	595	985.753	0	624.257	3.88998	0.63328	1e-05
LmxM.08_29.1780.1	Diphthamide synthesis protein, putative	373	491.739	0	599.61	16.0108	1.21936	8.06538e-12
LmxM.08_29.1790.1	Hypothetical protein, conserved	1172	232.941	0	232.929	14.0915	0.999952	0.499683
LmxM.08_29.1800.1	40S ribosomal protein S15A, putative	130	7109.74	0	10613.7	1533.76	1.49284	0.0111695
LmxM.08_29.1810.1	Vesicle coat protein involved in Golgi to plasma membrane transport, putative	619	279.01	0	349.91	26.7435	1.25411	0.00401148
LmxM.08_29.1820.1	Hypothetical protein, conserved	473	309.919	0	292.079	11.4204	0.942436	0.0591287
LmxM.08_29.1830.1	Dihydrolipoamide dehydrogenase, putative	508	378.827	0	447.758	43.8651	1.18196	0.0580425
LmxM.08_29.1840.1	Hypothetical protein, conserved	332	90.2191	0	114.081	0.0262943	1.26449	1e-05
LmxM.08_29.1850.1	Pre-RNA processing PIH1/Nop17, putative	280	174.834	0	278.972	11.6275	1.59564	1.68023e-19
LmxM.08_29.1860.1	Hypothetical protein, conserved	554	255.156	0	274.958	6.85594	1.07761	0.00193638
LmxM.08_29.1870.1	Hypothetical protein, conserved	107	1350.74	0	1446.25	186.409	1.07071	0.304196
LmxM.08_29.1880.1	Hypothetical protein, conserved	1067	146.577	0	145.002	7.1134	0.989256	0.412397
LmxM.08_29.1890.1	DnaJ domain containing protein, putative	396	81.7781	0	163.686	12.8439	2.00159	9.01652e-11
LmxM.08_29.1900.1	Hypothetical protein, conserved	447	121.098	0	146.833	11.9798	1.21251	0.0158495
LmxM.08_29.1910.1	Hypothetical protein, conserved	452	142.136	0	219.408	3.59953	1.54365	1.56921e-102
LmxM.08_29.1920.1	Hypothetical protein, unknown function	275	256.472	0	299.558	31.7158	1.16799	0.0871522
LmxM.08_29.1930.1	Hypothetical protein, conserved	603	229.56	0	266.673	9.26775	1.16167	3.10717e-05
LmxM.08_29.1940.1	Hypothetical protein, conserved	206	464.381	0	464.249	50.9557	0.999716	0.498968
LmxM.08_29.1950.1	Protein farnesyltransferase alpha subunit, putative	764	136.848	0	185.009	6.44735	1.35193	4.01217e-14
LmxM.08_29.1960.1	Fumarate hydratase, putative	218	668.361	0	557.627	19.3146	0.83432	4.92862e-09
LmxM.08_29.1970.1	Hypothetical protein, unknown function	62	280.833	0	385.692	31.6286	1.37339	0.000457672
LmxM.08_29.1980.1	Hypothetical protein, conserved	1935	117.893	0	135.382	4.68474	1.14835	9.45085e-05
LmxM.08_29.1990.1	Hypothetical protein, conserved	536	52.8767	0	99.9534	2.56072	1.89031	8.78909e-76
LmxM.08_29.1995.1	Hypothetical protein, conserved	367	85.0077	0	101.887	9.77876	1.19856	0.0421612
LmxM.08_29.2000.1	Hypothetical protein, conserved	703	166.291	0	196.552	3.64762	1.18198	5.37597e-17
LmxM.08_29.2010.1	Hypothetical protein, conserved	704	94.4484	0	109.519	0.977148	1.15956	5.7333e-54
LmxM.08_29.2020.1	5'-AMP-activated protein kinase catalytic subunit alpha, putative	815	140.907	0	108.059	7.48174	0.766883	5.65727e-06
LmxM.08_29.2030.1	N-acetylglucosamyl transferase component GPI1, putative	880	300.855	0	275.667	4.04531	0.916279	2.3856e-10
LmxM.08_29.2040.1	Hypothetical protein, conserved	1278	192.482	0	242.865	17.9923	1.26176	0.00255297
LmxM.08_29.2050.1	Hypothetical protein, conserved	746	116.786	0	102.077	8.62463	0.874059	0.0440634
LmxM.08_29.2060.1	Hypothetical protein, conserved	1097	250.077	0	283.002	5.49907	1.13166	1.06584e-09
LmxM.08_29.2070.1	Hypothetical protein, unknown function	444	151.322	0	212.98	22.0759	1.40746	0.00261119
LmxM.08_29.2080.1	Short chain dehydrogenase, putative	451	105.832	0	81.667	0.650994	0.771668	1e-05
LmxM.08_29.2090.1	AAA domain containing protein, putative	1602	203.484	0	207.494	9.3402	1.01971	0.33384
LmxM.08_29.2100.1	Present in the outer mitochondrial membrane proteome 37	640	294.794	0	290.101	13.8562	0.984081	0.367427
LmxM.08_29.2110.1	UDP-glucose:glycoprotein glucosyltransferase, putative	1793	343.134	0	391.647	20.2165	1.14138	0.00820453
LmxM.08_29.2120.1	VIT family, putative	297	575.91	0	479.586	2.79069	0.832745	1e-05
LmxM.08_29.2130.1	Hypothetical protein, conserved	473	302.648	0	236.249	21.7496	0.780605	0.00113317
LmxM.08_29.2140.1	C-8 sterol isomerase-like protein	223	670.153	0	681.208	8.45986	1.0165	0.0956491
LmxM.08_29.2150.1	Cdc2-related kinase 10, putative	577	35.1972	0	40.8544	1.74024	1.16073	0.000575423
LmxM.08_29.2160.1	Rab-GDP dissociation inhibitor, putative	445	616.126	0	531.544	51.8271	0.86272	0.0513394
LmxM.08_29.2170.1	DTW domain containing protein, putative	608	195.906	0	289.961	19.7749	1.4801	9.8595e-07
LmxM.08_29.2180.1	Domain of unknown function (DUF4379), putative	535	151.492	0	188.796	18.9534	1.24624	0.0245237
LmxM.08_29.2190.1	Hypothetical protein, conserved	1435	378.663	0	273.518	1.99831	0.722327	1e-05
LmxM.08_29.2200.1	Dynamin-1-like protein	691	548.327	0	449.034	30.084	0.818916	0.000482515
LmxM.08_29.2210.1	Leucine-rich repeat-containing protein	487	242.857	0	290.173	24.0052	1.19483	0.0243589
LmxM.08_29.2220.1	Hypothetical protein, unknown function	347	585.461	0	654.065	98.2556	1.11718	0.242521
LmxM.08_29.2230.1	Hypothetical protein, conserved	534	228.69	0	268.284	1.50199	1.17313	1.93295e-153
LmxM.08_29.2240.1	Aminopeptidase M1, putative	868	412.883	0	356.885	40.6547	0.864374	0.0841948
LmxM.08_29.2250.1	Hypothetical protein, conserved	704	164.989	0	195.39	10.3194	1.18426	0.0016096
LmxM.08_29.2260.1	DNA replication complex GINS protein SLD5, putative	320	198.109	0	236.859	24.6759	1.1956	0.0581632
LmxM.08_29.2270.1	Hypothetical protein, unknown function	275	405.018	0	305.002	15.4294	0.753058	4.5206e-11
LmxM.08_29.2280.1	Acyltransferase, putative	309	311.131	0	268.39	5.303	0.862626	3.33067e-16
LmxM.08_29.2290.1	Hypothetical protein, unknown function	412	83.8272	0	84.0753	2.94931	1.00296	0.46648
LmxM.08_29.2300.1	Ubiquitin carboxyl-terminal hydrolase, putative	748	378.814	0	336.333	52.9325	0.887859	0.21112
LmxM.08_29.2310.1	Enoyl-CoA hydratase/isomerase-like protein	267	529.44	0	396.623	14.6862	0.749136	1e-05
LmxM.08_29.2320.1	Mitogen-activated protein kinase kinase 1	372	665.456	0	585.146	49.1953	0.879316	0.0512896
LmxM.08_29.2330.1	Hypothetical protein, conserved	368	232.677	0	300.849	2.83798	1.29299	8.29472e-128
LmxM.08_29.2340.1	Nucleosome assembly protein (NAP), putative	184	1270.73	0	1159.99	121.9	0.912851	0.181813
LmxM.08_29.2350.1	Ubiquinone biosynthesis protein COQ7, putative	206	835.774	0	934.292	71.5682	1.11788	0.0843253
LmxM.08_29.2360.1	Aspartyl aminopeptidase, putative	453	886.942	0	784.628	60.711	0.884644	0.0459692
LmxM.08_29.2370.1	60S ribosomal protein L39, putative	51	5637.04	0	7893.31	61.2993	1.40026	7.05973e-297
LmxM.08_29.2380.1	Kinesin, putative	590	113.172	0	111.934	10.7342	0.989054	0.454061
LmxM.08_29.2390.1	Kinesin, putative	589	191.561	0	180.715	28.5856	0.943384	0.352195
LmxM.08_29.2400.1	NLI interacting factor-like phosphatase, putative	399	223.007	0	182.847	26.3623	0.819914	0.0638286
LmxM.08_29.2410.1	Acyltransferase, putative	414	270.314	0	293.298	7.1765	1.08503	0.000680694
LmxM.08_29.2420.1	Hypothetical protein, conserved	695	192.774	0	296.564	24.591	1.53841	1.21791e-05
LmxM.08_29.2430.1	Hypothetical protein, unknown function	790	306.972	0	316.998	26.5401	1.03266	0.352801
LmxM.08_29.2440.1	3'5'-cyclic nucleotide phosphodiesterase, putative	714	485.3	0	311.015	8.78418	0.640871	1e-05
LmxM.08_29.2450.1	Heat shock protein 20, putative	155	322.201	0	246.663	11.6438	0.765555	4.36429e-11
LmxM.08_29.2460.1	60S ribosomal protein L13, putative	220	4813.31	0	6853.86	419.155	1.42394	5.62962e-07
LmxM.08_29.2461.1	60S ribosomal protein L13, putative	220	5034.76	0	6598.56	132.862	1.3106	2.78115e-32
LmxM.08_29.2480.1	Hypothetical protein, conserved	851	176.568	0	147.659	2.90887	0.836271	1e-05
LmxM.08_29.2490.1	Protein kinase, putative	448	183.57	0	196.308	8.83025	1.06939	0.0745764
LmxM.08_29.2500.1	Vacuolar protein sorting-associated protein 4	445	307.189	0	262.654	33.2079	0.855024	0.0899452
LmxM.08_29.2510.1	ATP-dependent 6-phosphofructokinase, glycosomal	486	666.322	0	599.435	106.212	0.899618	0.264429
LmxM.08_29.2520.1	MIZ/SP-RING zinc finger, putative	402	274.86	0	320.288	15.0031	1.16528	0.00123121
LmxM.08_29.2530.1	Hypothetical protein, conserved	67	537.391	0	447.156	9.71971	0.832086	1e-05
LmxM.08_29.2540.1	NOL1/NOP2/sun family, putative	634	490.26	0	542.207	66.2365	1.10596	0.216443
LmxM.08_29.2550.1	RNA polymerase-associated protein CTR9, putative	873	253.923	0	211.853	18.7011	0.83432	0.0122369
LmxM.08_29.2560.1	Domain of unknown function (DUF4586), putative	340	407.079	0	393.26	5.77118	0.966054	0.0083235
LmxM.08_29.2570.1	Serine/threonine-protein kinase, putative	501	785.72	0	635.989	47.6138	0.809435	0.00083131
LmxM.08_29.2580.1	Hypothetical protein, conserved	601	474.373	0	390.61	41.1554	0.823424	0.0209109
LmxM.08_29.2590.1	Hypothetical protein, conserved	693	206.891	0	213.962	0.609615	1.03418	2.06463e-31
LmxM.08_29.2600.1	Poly(A) polymerase, putative	500	261.862	0	248.639	1.26358	0.949506	1e-05
LmxM.08_29.2610.1	Hypothetical protein, conserved	720	169.812	0	226.096	17.4601	1.33145	0.000632998
LmxM.08_29.2620.1	Hypothetical protein, conserved	122	1101.72	0	879.719	5.89368	0.798494	1e-05
LmxM.08_29.2630.1	Present in the outer mitochondrial membrane proteome 24	1236	349.746	0	366.324	14.8216	1.0474	0.13168
LmxM.08_29.2640.1	Hypothetical protein, conserved	441	213.822	0	217.714	19.8021	1.0182	0.422092
LmxM.08_29.2650.1	Nuclear condensing complex subunits, C-term domain containing protein, putative	1040	176.131	0	186.377	9.48587	1.05818	0.14003
LmxM.08_29.2660.1	Helicase, putative	953	397.245	0	434.376	56.1299	1.09347	0.254135
LmxM.08_29.2670.1	Serine/threonine-protein kinase Nek, putative	522	197.44	0	187.801	15.0639	0.951182	0.261134
LmxM.08_29.2680.1	Hypothetical protein, conserved	1083	240.7	0	259.266	5.80336	1.07713	0.000689294
LmxM.08_29.2690.1	Hypothetical protein, conserved	309	265.474	0	231.3	6.95437	0.87127	4.45911e-07
LmxM.08_29.2700.1	Hypothetical protein, conserved	992	99.6956	0	106.122	11.1612	1.06446	0.282378
LmxM.08_29.2710.1	Right handed beta helix region, putative	278	346.753	0	421.139	32.9317	1.21452	0.0119485
LmxM.08_29.2720.1	Serine/threonine protein kinase, putative	323	393.374	0	503.835	4.35957	1.2808	6.16647e-142
LmxM.08_29.2730.1	START domain containing protein, putative	366	253.002	0	261.733	4.7473	1.03451	0.0329428
LmxM.08_29.2740.1	Actin-like protein, putative	323	323.261	0	392.56	59.7604	1.21438	0.123102
LmxM.08_29.2750.1	Hypothetical protein, conserved	75	279.196	0	489.941	40.3609	1.75483	8.8738e-08
LmxM.08_29.2760.1	Putative intraflagellar transport protein C3	568	511.572	0	602.135	7.22639	1.17703	2.48434e-36
LmxM.08_29.2770.1	Hypothetical protein, conserved	204	427.805	0	478.528	10.3209	1.11857	4.44807e-07
LmxM.08_29.2780.1	Mitochondrial carrier protein-like protein	291	428.851	0	420.91	10.5311	0.981484	0.225419
LmxM.08_29.2790.1	Hypothetical protein	192	332.895	0	380.938	2.66819	1.14432	8.78852e-73
LmxM.08_29.2800.1	Inosine-adenosine-guanosine-nucleosidehydrolase, putative	333	721.353	0	568.616	3.83068	0.788262	1e-05
LmxM.08_29.2810.1	Hypothetical protein	739	335.225	0	332.851	42.2756	0.992919	0.477611
LmxM.08_29.2820.1	Hypothetical protein, conserved	106	74.0112	0	109.221	4.20477	1.47573	2.79215e-17
LmxM.08_29.2830.1	RNA recognition motif. (a.k.a. RRM, RBD, or RNP domain), putative	210	882.982	0	555.948	39.3582	0.629625	1e-05
LmxM.08_29.2840.1	Hypothetical protein, conserved	311	147.095	0	171.923	27.5489	1.16879	0.183731
LmxM.08_29.2850.1	Hypothetical protein, conserved	125	187.919	0	307.744	7.07965	1.63764	1.46622e-64
LmxM.08_29.2860.1	40S ribosomal protein S19-like protein	161	6275.36	0	10190.1	1630.98	1.62383	0.00819159
LmxM.08_29.2870.1	Hypothetical protein, conserved	385	226.151	0	257.768	4.61061	1.1398	3.509e-12
LmxM.08_344258.1	None	58	88.9038	0	111.553	9.51945	1.25476	0.00867375
LmxM.08_345792.1	None	67	51.1847	0	52.6695	10.2458	1.02901	0.442385
LmxM.08_379547.1	None	27	491.647	0	572.089	25.7763	1.16362	0.000901812
LmxM.08_37973.1	None	56	89.9851	0	123.251	2.02375	1.36968	5.1316e-61
LmxM.08_413798.1	None	60	618.266	0	557.197	71.9598	0.901225	0.198035
LmxM.08_422207.1	None	32	435.746	0	467.283	41.8015	1.07238	0.225288
LmxM.08_474959.1	None	108	301.972	0	274.441	20.6896	0.908827	0.0916449
LmxM.08_486417.1	None	93	275.85	0	276.742	69.1469	1.00323	0.494857
LmxM.08_498113.1	None	32	539.977	0	613.831	78.4635	1.13677	0.173286
LmxM.08_52740.1	None	101	325.5	0	329.042	73.8775	1.01088	0.480883
LmxM.08_560271.1	None	46	317.189	0	411.358	23.9335	1.29688	4.16705e-05
LmxM.08_590248.1	None	120	152.953	0	111.583	0.350898	0.729524	1e-05
LmxM.08_627089.1	None	30	20.6852	0	30.859	4.75315	1.49184	0.01616
LmxM.08_632833.1	None	26	189.24	0	143.465	1.12166	0.758112	1e-05
LmxM.08_645231.1	None	40	914.661	0	1213.39	200.605	1.3266	0.0682237
LmxM.08_708030.1	None	89	206.857	0	166.854	23.153	0.806616	0.0420161
LmxM.08_73062.1	None	26	455.651	0	399.502	45.8478	0.876772	0.110347
LmxM.08_766410.1	None	46	317.361	0	408.724	0.683533	1.28788	1e-05
LmxM.08_767558.1	None	108	302.573	0	335.251	2.282	1.108	8.23348e-47
LmxM.08_801135.1	None	65	1343.38	0	1242.76	86.7239	0.925102	0.122986
LmxM.08_822992.1	None	31	240.318	0	154.63	9.7849	0.643441	1e-05
LmxM.08_825120.1	None	173	784.469	0	949.668	169.192	1.21059	0.164433
LmxM.08_850472.1	None	26	1349.17	0	1318.42	111.945	0.977205	0.391762
LmxM.08_851909.1	None	29	730.288	0	1007.42	22.4746	1.37948	3.0848e-35
LmxM.08_884211.1	None	253	326.151	0	393.105	10.5347	1.20529	1.03849e-10
LmxM.08_889917.1	None	26	459.169	0	401.486	24.522	0.874374	0.00932853
LmxM.09.0003.1	Hypothetical protein, conserved	144	120.089	0	321.783	50.1623	2.67954	2.89972e-05
LmxM.09.0005.1	Hypothetical protein, conserved	373	196.393	0	300.454	34.5568	1.52986	0.00130067
LmxM.09.0010.1	Hypothetical protein, conserved	107	3730.85	0	3128.05	31.7174	0.838429	1e-05
LmxM.09.0020.1	Hypothetical protein, conserved	619	242.359	0	253.849	3.33764	1.04741	0.000288278
LmxM.09.0030.1	Peroxisomal biogenesis factor 11 (PEX11), putative	320	392.015	0	425.538	20.0772	1.08551	0.0474881
LmxM.09.0040.1	N-acetylglucosaminyl-phosphatidylinositol deacetylase	249	417.324	0	467.547	23.2579	1.12035	0.0154088
LmxM.09.0050.1	Endonuclease III, putative	258	425.933	0	501.926	6.70671	1.17841	4.61425e-30
LmxM.09.0060.1	RNA-binding protein 5, putative	131	1844.92	0	1923.38	29.8188	1.04253	0.00425285
LmxM.09.0070.1	RNA helicase, putative	1315	139.39	0	151.344	10.0026	1.08576	0.116027
LmxM.09.0080.1	RNA-binding protein 5-like protein	245	77.3799	0	75.8433	6.79433	0.980141	0.410534
LmxM.09.0090.1	RNA-binding protein 5-like protein	299	135.915	0	153.749	16.0867	1.13121	0.133798
LmxM.09.0100.1	Flagellar pocket cytoskeletal protein bilbo1	582	473.494	0	425.682	3.31746	0.899024	1e-05
LmxM.09.0105.1	Hypothetical protein, conserved	221	445.122	0	338.296	0.45346	0.760007	1e-05
LmxM.09.0110.1	Hypothetical protein, conserved	712	177.226	0	248.42	2.62634	1.40171	4.01951e-162
LmxM.09.0120.1	Kinesin, putative	1081	109.8	0	145.278	10.3486	1.32312	0.00030364
LmxM.09.0140.1	FHA domain/Ring finger domain containing protein, putative	524	453.456	0	403.274	23.509	0.889334	0.016397
LmxM.09.0150.1	ATG8/AUT7/APG8/PAZ2, putative	124	394.453	0	502.336	65.466	1.2735	0.049683
LmxM.09.0180.1	ATG8/AUT7/APG8/PAZ2, putative	124	179.961	0	192.208	37.9552	1.06805	0.373475
LmxM.09.0190.1	Hypothetical protein, conserved	126	441.951	0	510.591	31.2578	1.15531	0.0140488
LmxM.09.0200.1	NRDE protein, putative	493	218.476	0	218.13	10.7466	0.998416	0.487159
LmxM.09.0210.1	Domain of unknown function (DUF4586), putative	305	487.35	0	405.115	10.3976	0.831261	1.33227e-15
LmxM.09.0220.1	Hypothetical protein, conserved	813	386.029	0	413.236	19.8623	1.07048	0.0853775
LmxM.09.0230.1	ATP-dependent protease ATPase subunit HslU2	503	350.273	0	375.584	17.473	1.07226	0.0737267
LmxM.09.0240.1	Cysteine peptidase, Clan CA, family C19, putative	949	196.588	0	164.247	8.16635	0.835487	3.74267e-05
LmxM.09.0250.1	DNA replication licensing factor MCM4	983	126.355	0	176.197	6.43556	1.39446	4.78709e-15
LmxM.09.0260.1	G10 protein, putative	272	369.415	0	425.602	13.1054	1.1521	9.04181e-06
LmxM.09.0270.1	Integral membrane transport protein, putative	621	348.984	0	369.882	4.98222	1.05988	1.36681e-05
LmxM.09.0280.1	Hypothetical protein, conserved	781	181.399	0	194.864	6.33818	1.07423	0.0168159
LmxM.09.0290.1	Kinesin, putative	1317	121.604	0	143.666	9.82154	1.18142	0.0123434
LmxM.09.0300.1	Hypothetical protein, conserved	249	340.805	0	483.789	23.7592	1.41955	8.82654e-10
LmxM.09.0310.1	Cdc2-related kinase 12	882	214.559	0	259.221	0.638741	1.20816	1e-05
LmxM.09.0320.1	Hypothetical protein, conserved	917	178.217	0	184.534	7.38399	1.03544	0.196143
LmxM.09.0330.1	Hypothetical protein, conserved	851	130.789	0	126.127	16.7027	0.964352	0.390071
LmxM.09.0340.1	Hypothetical protein, conserved	1042	121.744	0	142.354	17.7891	1.16929	0.123312
LmxM.09.0345.1	Hypothetical protein, conserved	244	212.814	0	302.744	25.3957	1.42257	0.000199206
LmxM.09.0350.1	Ring finger domain containing protein, putative	868	188.358	0	208.826	17.9334	1.10866	0.126871
LmxM.09.0360.1	DNA photolyase, putative	1078	164.654	0	223.471	3.3567	1.35721	4.84585e-69
LmxM.09.0365.1	Ankyrin repeats (3 copies), putative	210	217.212	0	240.999	13.1331	1.10951	0.0350526
LmxM.09.0367.1	Hypothetical protein	87	469.716	0	548.217	18.5588	1.16712	1.16922e-05
LmxM.09.0370.1	Hypothetical protein, conserved	270	256.28	0	313.763	2.17052	1.2243	7.44447e-155
LmxM.09.0380.1	Hypothetical protein, conserved	360	186.441	0	247.835	19.5194	1.32929	0.000829628
LmxM.09.0390.1	Hypothetical protein, conserved	1946	142.171	0	151.488	14.3351	1.06554	0.257845
LmxM.09.0400.1	Kinetoplastid kinetochore protein 10, putative	469	381.137	0	311.295	50.0545	0.816755	0.0814617
LmxM.09.0410.1	Kinetoplastid kinetochore protein 19, putative	416	96.0107	0	134.85	0.282278	1.40453	1e-05
LmxM.09.0420.1	Tyrosine phosphatase, putative	1075	145.242	0	154.972	3.3198	1.06699	0.00169044
LmxM.09.0430.1	Zinc finger, C3HC4 type (RING finger), putative	477	253.352	0	255.911	26.3534	1.0101	0.461318
LmxM.09.0440.1	Bardet-Biedl syndrome 8 protein	622	165.989	0	236.065	2.44934	1.42217	2.51818e-180
LmxM.09.0450.1	Hypothetical protein, conserved	1028	136.986	0	182.721	7.44747	1.33387	4.09686e-10
LmxM.09.0460.1	Hypothetical protein, conserved	3064	108.896	0	129.814	3.64416	1.1921	4.72601e-09
LmxM.09.0470.1	Serine/threonine protein phosphatase, putative	652	332.733	0	296.654	6.88836	0.891569	8.1342e-08
LmxM.09.0480.1	Hypothetical protein, conserved	726	352.535	0	420.723	22.5999	1.19342	0.00127559
LmxM.09.0490.1	Hypothetical protein, conserved	411	359.457	0	339.267	40.4963	0.943831	0.309041
LmxM.09.0500.1	Hypothetical protein, conserved	1712	133.609	0	157.828	4.80646	1.18127	2.34032e-07
LmxM.09.0510.1	Hypothetical protein, conserved	392	380.923	0	623.094	49.5675	1.63575	5.15329e-07
LmxM.09.0520.1	Flagellum attachment zone protein 3	770	391.286	0	359.097	14.0612	0.917735	0.011033
LmxM.09.0530.1	Leucine-rich repeat protein, putative	985	193.24	0	183.587	4.38871	0.95005	0.0139264
LmxM.09.0540.1	Hypothetical protein, unknown function	1099	116.347	0	133.572	8.10883	1.14806	0.0168214
LmxM.09.0550.1	Dual specificity phosphatase, catalytic domain containing protein, putative	633	326.171	0	398.252	14.3022	1.22099	2.33001e-07
LmxM.09.0560.1	Histidine phosphatase superfamily (branch 1), putative	262	306.656	0	379.969	17.4464	1.23907	1.32185e-05
LmxM.09.0570.1	Hypothetical protein, conserved	494	249.844	0	257.155	3.62434	1.02926	0.0218304
LmxM.09.0580.1	Surface antigen-like protein	285	109.498	0	99.5324	10.8666	0.908987	0.179545
LmxM.09.0590.1	ATP-dependent DNA helicase, putative	1149	200.584	0	227.736	18.8544	1.13536	0.0749216
LmxM.09.0600.1	Cyclin 1	335	535.573	0	760.499	89.0393	1.41997	0.00576629
LmxM.09.0610.1	Glucosidase II beta subunit-like, putative	970	255.619	0	335.723	23.6524	1.31337	0.000353676
LmxM.09.0620.1	Hypothetical protein, conserved	751	79.12	0	104.088	1.43098	1.31557	1.77735e-68
LmxM.09.0630.1	PH domain containing protein, putative	1143	133.585	0	138.575	12.3726	1.03735	0.343359
LmxM.09.0640.1	Hypothetical protein, conserved	500	633.379	0	637.813	44.6714	1.007	0.460472
LmxM.09.0650.1	Zeta toxin, putative	636	325.957	0	281.947	5.60254	0.864983	1.9984e-15
LmxM.09.0660.1	Methyltransferase TYW3, putative	346	343.582	0	460.047	73.7881	1.33897	0.0572404
LmxM.09.0670.1	Prefoldin subunit 2, putative	138	1480.39	0	1306.74	27.5285	0.882695	1.41087e-10
LmxM.09.0680.1	Hypothetical protein, conserved	370	143.341	0	252.03	21.2706	1.75826	1.61209e-07
LmxM.09.0690.1	Hypothetical protein, conserved	306	4.44289	0	6.25844	3.83219	1.40864	0.317835
LmxM.09.0700.1	Hypothetical protein, conserved	514	175.768	0	204.717	15.3723	1.1647	0.0298348
LmxM.09.0710.1	Hypothetical protein, conserved	534	165.603	0	198.667	18.9594	1.19965	0.0405873
LmxM.09.0720.1	Cleavage and polyadenylation specificity factor 30 kDa subunit, putative	343	413.36	0	480.271	10.803	1.16187	2.93815e-10
LmxM.09.0730.1	Hypothetical protein, conserved	642	179.511	0	207.621	18.5841	1.15659	0.0651922
LmxM.09.0740.1	Ubiquitin ligase, putative	2242	121.665	0	131.59	10.7271	1.08158	0.177413
LmxM.09.0750.1	Acyl-CoA binding protein, putative	999	206.405	0	203.793	23.493	0.987347	0.455742
LmxM.09.0760.1	Hypothetical protein, conserved	5460	113.233	0	126.237	6.3913	1.11484	0.0209449
LmxM.09.0770.1	Oligopeptidase b	731	524.55	0	570.567	37.7253	1.08773	0.111272
LmxM.09.0780.1	Domain of unknown function (DUF4464), putative	232	437.705	0	642.464	38.074	1.4678	3.76735e-08
LmxM.09.0790.1	Hypothetical protein, conserved	1214	231.366	0	190.256	30.7504	0.822317	0.0906288
LmxM.09.0800.1	Kinetoplast-associated protein-like protein	1437	230.361	0	280.415	11.9071	1.21728	1.31316e-05
LmxM.09.0810.1	Prefoldin subunit, putative	214	344.846	0	389.435	26.4982	1.1293	0.0462179
LmxM.09.0820.1	Hypothetical protein, conserved	559	457.988	0	452.596	23.2321	0.988227	0.408237
LmxM.09.0830.1	DEAD/DEAH box helicase-like protein	776	306.309	0	432.982	19.441	1.41354	3.61704e-11
LmxM.09.0840.1	Uncharacterised protein family (UPF0160), putative	398	410.288	0	507.18	4.17414	1.23616	1.70703e-119
LmxM.09.0850.1	Ras family protein-like protein	274	219.217	0	291.267	34.6731	1.32867	0.0188546
LmxM.09.0860.1	Hypothetical protein, conserved	106	684.981	0	704.468	76.7998	1.02845	0.399848
LmxM.09.0870.1	Hypothetical protein, conserved	521	309.767	0	283.158	0.890454	0.9141	1e-05
LmxM.09.0880.1	Histone h1-like protein	515	348.501	0	372.061	41.3368	1.06761	0.284348
LmxM.09.0890.1	Phospholipid transporting ATPase-like protein, putative	2526	168.735	0	168.003	5.83561	0.995659	0.450061
LmxM.09.0891.1	Polyubiquitin, putative	128	534.248	0	576.041	37.9514	1.07823	0.135397
LmxM.09.0900.1	Ef-hand protein 5, putative	186	517.073	0	501.829	33.617	0.97052	0.325117
LmxM.09.0910.1	Calmodulin, putative	149	2631.75	0	2237.94	18.5783	0.850362	1e-05
LmxM.09.0920.1	Calmodulin, putative	149	1987.17	0	1312.14	22.8555	0.660305	1e-05
LmxM.09.0930.1	Calmodulin, putative	149	3045.53	0	1933.15	86.5119	0.634749	1e-05
LmxM.09.0940.1	Hypothetical protein, conserved	1189	265.506	0	314.594	19.8445	1.18488	0.00668739
LmxM.09.0950.1	O-phosphoseryl-tRNA(Sec) selenium transferase, putative	595	105.878	0	175.165	8.03645	1.65441	3.3009e-18
LmxM.09.0960.1	Hypothetical protein, conserved	705	188.538	0	208.402	1.84864	1.10536	3.12704e-27
LmxM.09.0970.1	Elongation factor-1 gamma	404	4251.28	0	4459.58	20.7473	1.049	5.09409e-24
LmxM.09.0980.1	Hypothetical protein, conserved	1131	300.799	0	310.991	43.4598	1.03388	0.407295
LmxM.09.0990.1	N-terminal region of Chorein, a TM vesicle-mediated sorter, putative	5280	111.706	0	134.461	3.2079	1.2037	6.54436e-13
LmxM.09.1000.1	PUB domain containing protein, putative	311	283.034	0	345.461	36.8851	1.22056	0.0452795
LmxM.09.1010.1	Present in the outer mitochondrial membrane proteome 10	616	759.445	0	579.924	19.9645	0.763616	1e-05
LmxM.09.1020.1	LEM3 (ligand-effect modulator 3) family / CDC50 family, putative	595	289.606	0	315.21	4.37586	1.08841	2.43798e-09
LmxM.09.1030.1	Hypothetical protein, conserved	387	180.454	0	231.603	1.77543	1.28345	8.17768e-183
LmxM.09.1040.1	Phospholipid:diacylglycerol acyltransferase, putative	762	223.94	0	210.604	1.21001	0.940444	1e-05
LmxM.09.1050.1	MSP (Major sperm protein) domain containing protein, putative	241	466.375	0	407.517	24.1133	0.873796	0.00732522
LmxM.09.1060.1	DNA-directed RNA polymerase III subunit, putative	297	187.051	0	264.047	13.4029	1.41163	4.60484e-09
LmxM.09.1070.1	Eukaryotic translation initiation factor 2 subunit, putative	479	2201.81	0	1591.52	111.549	0.722824	2.2369e-08
LmxM.09.1090.1	Translation initiation factor EIF-2B gamma subunit, putative	595	67.0208	0	83.2581	6.1588	1.24227	0.004189
LmxM.09.1100.1	Hypothetical protein, conserved	282	450.355	0	508.799	74.1646	1.12977	0.215343
LmxM.09.1110.1	Hypothetical protein, conserved	456	338.343	0	363.457	7.71611	1.07423	0.000567331
LmxM.09.1120.1	Mitochondrial RNA binding protein 2	242	1002.71	0	836.091	10.3529	0.833833	1e-05
LmxM.09.1130.1	Mitochondrial import inner membrane translocase subunit TIM17, putative	152	695.907	0	573.52	3.54257	0.824133	1e-05
LmxM.09.1140.1	Hypothetical protein, conserved	158	594.623	0	730.218	66.0628	1.22803	0.02006
LmxM.09.1150.1	Hypothetical protein, conserved	287	218.512	0	252.845	32.582	1.15712	0.146002
LmxM.09.1160.1	Hypothetical protein, conserved	723	220.245	0	245.037	20.894	1.11257	0.117698
LmxM.09.1170.1	Hypothetical protein, conserved	196	358.856	0	335.63	48.6428	0.935276	0.316505
LmxM.09.1180.1	Hypothetical protein, conserved	976	158.225	0	149.437	7.26339	0.944459	0.113157
LmxM.09.1190.1	Hypothetical protein, conserved	604	169.647	0	211.999	1.07468	1.24964	1e-05
LmxM.09.1200.1	Hypothetical protein, conserved	1543	99.7704	0	126.64	5.00524	1.26932	3.97268e-08
LmxM.09.1210.1	Zinc finger, C3HC4 type (RING finger), putative	417	361.841	0	344.196	11.3141	0.951237	0.0594396
LmxM.09.1220.1	AAA family ATPase, putative	1369	243.671	0	250.289	8.32373	1.02716	0.21331
LmxM.09.1230.1	Hypothetical protein, conserved	442	466.409	0	505.166	49.8306	1.0831	0.218353
LmxM.09.1240.1	ATP-dependent helicase, putative	2475	132.914	0	162.9	4.75845	1.22561	1.47173e-10
LmxM.09.1250.1	Hypothetical protein, conserved	184	272.35	0	268.256	7.33053	0.98497	0.288281
LmxM.09.1260.1	Bromodomain factor 5	694	192.383	0	202.783	10.2901	1.05406	0.156092
LmxM.09.1270.1	Mitochondrial carrier protein, putative	341	245.065	0	248.378	43.9195	1.01352	0.469934
LmxM.09.1280.1	Hypothetical protein, conserved	367	166.546	0	162.527	1.46526	0.975868	0.00304517
LmxM.09.1290.1	Hypothetical protein, conserved	571	137.303	0	211.382	24.3395	1.53953	0.001169
LmxM.09.1300.1	PPPDE putative peptidase domain containing protein, putative	218	323.7	0	262.414	18.7042	0.810669	0.000525291
LmxM.09.1310.1	PPPDE putative peptidase domain containing protein, putative	254	177.117	0	178.795	12.8558	1.00947	0.448083
LmxM.09.1315.1	Hypothetical protein	350	511.157	0	757.687	64.3791	1.4823	6.42391e-05
LmxM.09.1320.1	Paraflagellar rod component, putative	606	480.804	0	455.59	36.9633	0.947557	0.24757
LmxM.09.1330.1	Hypothetical protein, conserved	601	185.617	0	211.879	46.8985	1.14149	0.287742
LmxM.09.1340.1	Histone H2B	107	8199.79	0	9289.7	380.139	1.13292	0.0020711
LmxM.09.1350.1	Hypothetical protein, conserved	192	434.53	0	391.649	68.753	0.901317	0.266416
LmxM.09.1360.1	Hypothetical protein, unknown function	236	160.731	0	223.474	5.52104	1.39036	3.1436e-30
LmxM.09.1370.1	Hypothetical protein, conserved	268	173.211	0	228.253	6.47524	1.31778	9.44511e-18
LmxM.09.1380.1	Hypothetical protein, conserved	580	183.468	0	285.913	3.84349	1.55838	7.9869e-157
LmxM.09.1390.1	Hypothetical protein, conserved	655	220.753	0	235.434	0.357859	1.0665	1e-05
LmxM.09.1400.1	Hypothetical protein, unknown function	537	320.253	0	340.048	17.718	1.06181	0.131944
LmxM.09.1410.1	SET domain containing protein, putative	572	121.958	0	135.312	11.8353	1.1095	0.129595
LmxM.09.1420.1	Hypothetical protein, conserved	139	898.754	0	856.911	17.014	0.953443	0.00695927
LmxM.09.1430.1	Ubiquinone biosynthesis protein-like protein, putative	238	490.295	0	452.617	39.5208	0.923154	0.170205
LmxM.09.1440.1	DnaJ domain containing protein, putative	411	185.99	0	238.864	16.6844	1.28428	0.00076472
LmxM.09.1450.1	Rhodanese-like domain containing protein, putative	131	277.027	0	280.836	46.8626	1.01375	0.46761
LmxM.09.1460.1	Rhodanese-like domain containing protein, putative	150	679.816	0	745.715	60.9628	1.09694	0.139853
LmxM.09.1470.1	Rhodanese-like domain containing protein, putative	120	588.782	0	447.937	27.4885	0.760786	1.49725e-07
LmxM.09.1480.1	J-binding protein	814	363.059	0	414.783	40.962	1.14247	0.103344
LmxM.09.1490.1	Cytochrome b5-like protein, putative	117	1618.03	0	1446.16	116.332	0.893778	0.0697837
LmxM.09.1500.1	Cytochrome b5-like protein (pseudogene)	50	207.699	0	280.465	19.9293	1.35034	0.000130514
LmxM.09.1505.1	Hypothetical protein, conserved	121	644.909	0	598.206	4.9636	0.927582	1e-05
LmxM.09.1510.1	Hypothetical protein, conserved	1642	329.775	0	350.254	13.8668	1.0621	0.0698568
LmxM.09.1520.1	Hypothetical protein, conserved	338	511.863	0	534.497	26.185	1.04422	0.193694
LmxM.09.1530.1	Radial spoke protein 11	161	304.971	0	316.058	20.2641	1.03635	0.292144
LmxM.09.1540.1	Hypothetical protein, conserved	663	103.825	0	136.596	6.43831	1.31563	1.79063e-07
LmxM.09.1550.1	Hypothetical protein, conserved	181	193.414	0	271.351	4.3174	1.40295	3.82238e-73
LmxM.09_138074.1	None	44	101.61	0	84.6757	19.1345	0.833336	0.188067
LmxM.09_206921.1	None	51	209.498	0	136.138	18.166	0.649831	2.6918e-05
LmxM.09_382995.1	None	45	354.023	0	397.103	0.693319	1.12169	1e-05
LmxM.09_413310.1	None	225	1e-05	0	1e-05	1e-05	1	0.5
LmxM.09_417796.1	None	71	121.742	0	131.823	9.84166	1.0828	0.152851
LmxM.09_507449.1	None	211	283.682	0	467.098	6.65203	1.64655	1.17604e-167
LmxM.09_515422.1	None	50	722.101	0	610.579	17.079	0.84556	3.29365e-11
LmxM.09_6143.1	None	61	324.788	0	329.956	24.9108	1.01591	0.417822
LmxM.09_73559.1	None	34	174.214	0	139.126	5.58864	0.798593	1.70991e-10
LmxM.09_94875.1	None	95	277.149	0	263.062	17.0447	0.949171	0.204265
LmxM.10.0030.1	Phosphate-Repressible Phosphate Permease-like protein	464	280.944	0	267.887	14.1598	0.953525	0.178239
LmxM.10.0040.1	Gryzun, putative trafficking through Golgi, putative	1065	153.11	0	181.272	26.1304	1.18393	0.140574
LmxM.10.0050.1	Dos2-interacting transcription regulator of RNA-Pol-II, putative	956	197.869	0	169.569	1.02082	0.856978	1e-05
LmxM.10.0060.1	Thymidylate kinase-like protein	362	388.565	0	357.891	5.42183	0.921057	7.67702e-09
LmxM.10.0070.1	Ribosomal protein l35a, putative	144	7894.69	0	15265.8	1934.95	1.93368	6.9636e-05
LmxM.10.0080.1	Hypothetical protein, unknown function	343	268.407	0	260.743	16.9839	0.971448	0.325916
LmxM.10.0090.1	Dehydrogenase-like protein	412	177.028	0	202.703	47.724	1.14503	0.295291
LmxM.10.0100.1	SRP40, C-terminal domain containing protein, putative	256	187.439	0	243.843	41.0285	1.30092	0.0846036
LmxM.10.0110.1	Hypothetical protein, conserved	390	323.492	0	487.242	70.625	1.50619	0.0102089
LmxM.10.0120.1	PSP1 C-terminal conserved region, putative	362	138.874	0	124.245	6.4294	0.894657	0.0114416
LmxM.10.0130.1	Hypothetical protein, conserved	734	304.56	0	244.747	20.9037	0.80361	0.00210934
LmxM.10.0140.1	Mitochondrial	781	346.24	0	462.263	17.409	1.33509	1.32751e-11
LmxM.10.0150.1	Conserved protein, unknown function	369	379.348	0	329.233	31.0665	0.867892	0.0533562
LmxM.10.0160.1	Hypothetical protein, conserved	704	341.238	0	334.519	9.60524	0.980308	0.242095
LmxM.10.0170.1	Nucleoside phosphatase, putative	692	611.904	0	660.553	48.0354	1.0795	0.155585
LmxM.10.0180.1	Leucine-rich repeat protein, putative	257	581.692	0	420.849	17.1608	0.723492	1e-05
LmxM.10.0185.1	Hypothetical protein	107	325.521	0	258.023	0.103785	0.792645	1e-05
LmxM.10.0190.1	Hypothetical protein, unknown function	660	117.563	0	141.562	2.57254	1.20414	5.3532e-21
LmxM.10.0195.1	Hypothetical protein, conserved	221	465.647	0	451.571	55.3677	0.96977	0.399655
LmxM.10.0200.1	Mitogen-activated protein kinase 10, putative	407	426.696	0	295.538	26.7394	0.692619	4.67031e-07
LmxM.10.0210.1	Nucleolar protein 56, putative	474	1248.35	0	1227.34	65.6329	0.98317	0.374441
LmxM.10.0218.1	Hypothetical protein, unknown function	715	279.01	0	360.164	30.4841	1.29087	0.00388158
LmxM.10.0219.1	Hypothetical protein, unknown function	292	1705.67	0	975.505	20.7995	0.57192	1e-05
LmxM.10.0220.1	Amastin surface glycoprotein, putative	504	584.923	0	440.489	49.5098	0.753071	0.00176544
LmxM.10.0230.1	Amastin surface glycoprotein, putative	418	212.714	0	216.437	24.0727	1.0175	0.438543
LmxM.10.0240.1	Hypothetical protein, conserved	745	188.029	0	247.448	19.3744	1.31601	0.00108165
LmxM.10.0250.1	Pterin 4 alpha carbinolamine dehydratase, putative	278	302.798	0	358.197	3.89149	1.18296	2.74313e-46
LmxM.10.0260.1	COPI associated protein, putative	129	2508.13	0	1350.39	3.64204	0.538404	1e-05
LmxM.10.0270.1	Exonuclease, putative	973	249.236	0	313.843	9.17441	1.25922	9.47138e-13
LmxM.10.0280.1	Hypothetical protein, conserved	2352	141.898	0	156.853	7.27104	1.1054	0.0198492
LmxM.10.0290.1	Isocitrate dehydrogenase [NADP]	435	2343.25	0	2045.18	55.6028	0.8728	4.14847e-08
LmxM.10.0300.1	Kinetoplastid kinetochore protein 4, putative	765	236.859	0	302.243	3.81506	1.27604	3.85024e-66
LmxM.10.0310.1	Protein transport protein SEC23, putative	1038	154.959	0	154.509	21.521	0.997092	0.491646
LmxM.10.0320.1	Hypothetical protein, conserved	1952	172.155	0	159.907	17.406	0.928854	0.240817
LmxM.10.0330.1	Hypothetical protein, conserved	490	344.639	0	324.015	23.2451	0.940158	0.187476
LmxM.10.0350.1	Pteridine transporter ft5, putative	745	195.49	0	179.326	9.91857	0.917316	0.0515867
LmxM.10.0360.1	Pteridine transporter ft6, putative	693	340.455	0	243.306	2.43794	0.714649	1e-05
LmxM.10.0370.1	Folate/biopterin transporter, putative	695	256.432	0	236.319	3.25592	0.921566	3.25862e-10
LmxM.10.0380.1	Hypothetical protein	697	262.655	0	266.959	2.63351	1.01639	0.051094
LmxM.10.0390.1	GP63, leishmanolysin	602	1602.23	0	768.843	6.54717	0.479859	1e-05
LmxM.10.0400.1	Pteridine transporter ft5, putative	720	405.599	0	370.277	27.5194	0.912914	0.0996535
LmxM.10.0405.1	GP63, leishmanolysin	644	255.702	0	293.478	2.28166	1.14774	7.19024e-62
LmxM.10.0420.1	Dihydroxyacetone kinase 1-like protein	589	180.507	0	191.409	17.9516	1.06039	0.271834
LmxM.10.0425.1	Hypothetical protein	650	108.636	0	126.169	6.66089	1.16139	0.004242
LmxM.10.0430.1	Zinc finger, C3HC4 type (RING finger), putative	161	284.639	0	283.302	35.6344	0.995303	0.485035
LmxM.10.0440.1	Zinc finger, C3HC4 type (RING finger), putative	203	528.328	0	471.141	8.30772	0.89176	2.91978e-12
LmxM.10.0450.1	4F5 protein family/Zinc-binding, putative	83	518.431	0	557.164	34.4989	1.07471	0.130778
LmxM.10.0460.1	GP63, leishmanolysin	654	946.158	0	683.104	59.9917	0.721977	5.80367e-06
LmxM.10.0465.1	GP63, leishmanolysin	646	267.235	0	433.935	83.8739	1.62379	0.0234333
LmxM.10.0465a.1	Hypothetical protein	251	78.9599	0	186.74	45.3998	2.36499	0.0087979
LmxM.10.0470.1	GP63, leishmanolysin	602	492.437	0	733.522	79.992	1.48958	0.00128972
LmxM.10.0483.1	Hypothetical protein	894	161.991	0	203.896	5.23839	1.25869	6.24164e-16
LmxM.10.0485.1	Hypothetical protein, unknown function	78	57.8899	0	80.9583	7.97816	1.39849	0.00191738
LmxM.10.0490.1	Mitogen-activated protein kinase	388	185.668	0	190.189	7.15164	1.02435	0.26368
LmxM.10.0500.1	Hypothetical protein, conserved	6777	116.606	0	143.06	13.7827	1.22687	0.0274671
LmxM.10.0510.1	Glycerol-3-phosphate dehydrogenase [NAD+], glycosomal/mitochondrial	367	378.507	0	373.318	71.4464	0.986292	0.471053
LmxM.10.0520.1	Hypothetical protein, conserved	911	112.74	0	138.304	8.81405	1.22675	0.00186403
LmxM.10.0530.1	Hypothetical protein, conserved	1189	202.577	0	216.778	25.8983	1.0701	0.291736
LmxM.10.0540.1	Hypothetical protein, unknown function	1088	185.433	0	289.248	26.6888	1.55985	5.01567e-05
LmxM.10.0550.1	Hypothetical protein, conserved	431	253.806	0	272.761	12.9812	1.07468	0.0721249
LmxM.10.0560.1	Zinc binding dehydrogenase-like protein	371	218.578	0	236.618	16.3623	1.08254	0.135103
LmxM.10.0570.1	Zinc-binding dehydrogenase-like protein	478	211.412	0	180.508	15.8917	0.853819	0.0259066
LmxM.10.0580.1	Chromatin assembly factor 1 subunit A, putative	766	153.062	0	190.589	5.57258	1.24517	8.24048e-12
LmxM.10.0590.1	Hypothetical protein, conserved	267	362.348	0	413.297	43.5731	1.14061	0.121146
LmxM.10.0600.1	ABC1 family, putative	595	605.048	0	444.446	3.02812	0.734563	1e-05
LmxM.10.0610.1	Endonuclease G, putative	512	127.704	0	176.002	21.5518	1.37821	0.0125119
LmxM.10.0620.1	FLA1-binding protein	755	290	0	222.408	16.6227	0.766925	2.3891e-05
LmxM.10.0630.1	Flagellum adhesion protein 1	602	293.706	0	205.92	9.10361	0.701109	1e-05
LmxM.10.0640.1	Hypothetical protein, conserved	243	320.477	0	331.846	59.8908	1.03548	0.424721
LmxM.10.0650.1	Hypothetical protein, unknown function	524	131.11	0	183.214	9.08276	1.39741	4.82862e-09
LmxM.10.0660.1	Hypothetical protein, unknown function	1954	190.32	0	160.119	6.3854	0.841311	1.12372e-06
LmxM.10.0670.1	Hypothetical protein, conserved	374	842.287	0	751.59	4.38013	0.892321	1e-05
LmxM.10.0680.1	Hypothetical protein, unknown function	687	184.469	0	193.63	6.74628	1.04967	0.0872227
LmxM.10.0690.1	Hypothetical protein, conserved	1677	95.98	0	110.558	7.79418	1.15189	0.0307132
LmxM.10.0700.1	RNA recognition motif. (a.k.a. RRM, RBD, or RNP domain), putative	957	120.747	0	159.566	5.08284	1.32149	1.10895e-14
LmxM.10.0715.1	Amino acid transporter, putative	180	1e-05	0	0.920559	0.0028949	92055.9	1e-05
LmxM.10.0720.1	Amino acid permease 24, putative	488	736.274	0	633.66	32.3848	0.860631	0.00076594
LmxM.10.0730.1	Deaminase, putative	281	164.572	0	229.076	27.6159	1.39195	0.00975161
LmxM.10.0740.1	Hypothetical protein, conserved	122	1320.2	0	1389.03	218.701	1.05214	0.376484
LmxM.10.0750.1	Hypothetical protein, conserved	1946	133.36	0	156.955	13.7114	1.17692	0.0426434
LmxM.10.0760.1	Hypothetical protein, conserved	629	78.2329	0	120.251	12.1455	1.53709	0.000270514
LmxM.10.0770.1	Hypothetical protein, unknown function	746	78.0093	0	123.12	2.7945	1.57828	6.3837e-59
LmxM.10.0780.1	WD domain, G-beta repeat, putative	419	493.851	0	486.297	5.36835	0.984704	0.0797009
LmxM.10.0790.1	Hypothetical protein, conserved	221	991.289	0	1047.83	3.14303	1.05704	1.14583e-72
LmxM.10.0800.1	Hypothetical protein, conserved	1276	151.91	0	184.873	6.95617	1.21699	1.07565e-06
LmxM.10.0810.1	Hypothetical protein, conserved	2050	103.939	0	107.153	21.3011	1.03092	0.440032
LmxM.10.0820.1	Hypothetical protein, conserved	522	160.012	0	171.525	11.4846	1.07196	0.158039
LmxM.10.0830.1	Serine/threonine-protein kinase, putative	1704	170.09	0	187.792	9.79394	1.10407	0.0353486
LmxM.10.0840.1	Hypothetical protein, conserved	720	181.332	0	278.841	33.3202	1.53774	0.00171432
LmxM.10.0850.1	Nuclear transport factor 2, putative	124	1154.4	0	1114.9	38.001	0.965785	0.149313
LmxM.10.0860.1	Ribosome biogenesis protein Nop16, putative	196	274.233	0	258.892	14.5237	0.94406	0.14543
LmxM.10.0870.1	Histone H3	130	1219.98	0	1276.24	110.44	1.04611	0.305238
LmxM.10.0880.1	Hypothetical protein, conserved	1158	178.156	0	209.303	2.85603	1.17483	5.40412e-28
LmxM.10.0890.1	FKBP-type peptidyl-prolyl cis-trans isomerase, putative	155	3029.06	0	2715.35	4.05264	0.896434	1e-05
LmxM.10.0900.1	Hypothetical protein, conserved	1564	137.672	0	162.132	5.82562	1.17767	1.3416e-05
LmxM.10.0910.1	Small GTP-binding protein Rab11, putative	208	998.129	0	836.903	93.2601	0.838472	0.0419245
LmxM.10.0920.1	Hypothetical protein, conserved	199	1175.18	0	668.39	95.2617	0.568753	5.18789e-08
LmxM.10.0930.1	Hypothetical protein	292	247.699	0	307.467	25.7412	1.24129	0.0101195
LmxM.10.0935.1	Hypothetical protein	841	232.223	0	216.447	4.58383	0.932067	0.000289175
LmxM.10.0940.1	Hypothetical protein, conserved	1331	247.771	0	240.604	21.4506	0.971074	0.369144
LmxM.10.0945.1	Archaic translocase of outer membrane 12 kDa subunit, putative	107	1482.76	0	1036.68	22.3147	0.699156	1e-05
LmxM.10.0950.1	Translation initiation factor eif-2b beta subunit, putative	533	157.082	0	191.946	12.6122	1.22195	0.00285167
LmxM.10.0960.1	Proximal docking complex protein 1	855	190.534	0	211.546	13.0341	1.11028	0.0534658
LmxM.10.0970.1	Histone H3, putative	130	5260.27	0	4757.83	359.585	0.904483	0.0811637
LmxM.10.0980.1	Hypothetical protein, unknown function	614	137.038	0	153.189	12.888	1.11786	0.105071
LmxM.10.0990.1	Histone H3	130	1701.05	0	1394.64	64.1849	0.819865	9.02981e-07
LmxM.10.1000.1	ARP2/3 complex subunit, putative	419	152.195	0	167.155	4.54867	1.09829	0.00050311
LmxM.10.1010.1	Nucleoside phosphorylase-like protein	341	214.279	0	278.366	13.3964	1.29908	8.59613e-07
LmxM.10.1020.1	Carrier protein, putative	395	256.098	0	224.221	29.0346	0.875528	0.136125
LmxM.10.1030.1	RNA-binding protein-like protein	382	575.401	0	684.014	39.1549	1.18876	0.00276919
LmxM.10.1040.1	Domain of Unknown Function (DUF1042), putative	1183	185.68	0	188.233	6.54987	1.01375	0.348327
LmxM.10.1050.1	DnaJ domain containing protein, putative	251	342.926	0	427.437	42.2777	1.24644	0.0228067
LmxM.10.1060.1	Hypothetical protein, conserved	322	287.557	0	380.546	21.2208	1.32338	5.87915e-06
LmxM.10.1070.1	Hypothetical protein, unknown function	592	238.221	0	350.813	23.4245	1.47263	7.67667e-07
LmxM.10.1080.1	Eukaryotic translation initiation factor 4 gamma 5	781	307.689	0	244.799	29.3526	0.795603	0.0160728
LmxM.10.1085.1	Hypothetical protein	973	163.512	0	183.57	13.6198	1.12267	0.0704121
LmxM.10.1090.1	Hypothetical protein, conserved	177	1232.51	0	1008.96	74.9939	0.818617	0.00143651
LmxM.10.1100.1	Hypothetical protein, conserved	425	323.961	0	322.86	36.3569	0.9966	0.487916
LmxM.10.1110.1	PAB1-binding protein , putative	524	657.6	0	643.984	87.7656	0.979294	0.438353
LmxM.10.1120.1	Hypothetical protein, conserved	192	695.571	0	754.187	31.4935	1.08427	0.0313591
LmxM.10.1130.1	Hypothetical protein, conserved	1528	143.966	0	138.986	6.86471	0.965408	0.234086
LmxM.10.1140.1	Zinc finger, C3HC4 type (RING finger), putative	360	326.493	0	473.93	42.9446	1.45158	0.000298268
LmxM.10.1150.1	Cilia- and flagella-associated protein 45, putative	480	359.642	0	456.067	21.2711	1.26811	2.90549e-06
LmxM.10.1160.1	Ras-related protein RabX1, putative	216	613.371	0	525.492	72.1889	0.856728	0.111736
LmxM.10.1170.1	Small GTP-binding protein Rab7, putative	221	321.285	0	282.779	41.6703	0.88015	0.177725
LmxM.10.1180.1	Hypothetical protein, conserved	140	359.302	0	306.811	7.0744	0.853909	5.86198e-14
LmxM.10.1190.1	Flagellar protofilament ribbon protein-like protein	397	384.489	0	428.44	16.6563	1.11431	0.00416105
LmxM.10.1195.1	Hypothetical protein, conserved	189	426.617	0	445.643	14.2757	1.0446	0.0913158
LmxM.10.1200.1	Hypothetical protein, conserved	1107	157.274	0	174.036	2.747	1.10658	5.23172e-10
LmxM.10.1210.1	Hypothetical protein, conserved	567	195.685	0	246.632	0.298347	1.26035	1e-05
LmxM.10.1220.1	Spinocerebellar ataxia type 10 protein domain containing protein, putative	306	327.786	0	353.608	48.4658	1.07878	0.297089
LmxM.10.1225.1	Hypothetical protein, conserved	133	524.354	0	640.68	24.7096	1.22185	1.25243e-06
LmxM.10.1227.1	Kinetoplastid kinetochore protein 20	245	213.133	0	273.225	18.1644	1.28194	0.000469504
LmxM.10.1228.1	Methyltransferase domain containing protein, putative	65	193.897	0	288.522	12.9784	1.48801	1.53929e-13
LmxM.10.1230.1	Beta-1,2 mannosyltransferase	328	418.809	0	417.094	21.9173	0.995903	0.468799
LmxM.10.1240.1	Beta-1,2 mannosyltransferase	321	389.772	0	462.217	20.0285	1.18587	0.000148952
LmxM.10.1250.1	Beta-1,2 mannoside phosphorylase	318	491.184	0	401.971	13.1552	0.818371	5.9428e-12
LmxM.10.1260.1	Beta-1,2 mannoside phosphorylase	315	135.182	0	133.865	4.49754	0.990256	0.384807
LmxM.10.1270.1	Mannosyltransferase/ phosphorylase family protein, putative	313	543.533	0	505.163	7.24964	0.929406	6.02567e-08
LmxM.10.1280.1	Beta-1,2 mannoside phosphorylase	316	767.042	0	574.911	23.9376	0.749517	5.55112e-16
LmxM.10.1290.1	Beta-1,2 mannoside phosphorylase	311	409.373	0	381.195	27.4685	0.931169	0.152491
LmxM.10.1300.1	Phosphate-Repressible Phosphate Permease-like protein	493	1414.36	0	1286.74	5.12967	0.909767	1e-05
LmxM.10.1310.1	Pteridine transporter, putative	659	401.093	0	401.879	49.2305	1.00196	0.493632
LmxM.10.1320.1	Fatty acid desaturase, putative	394	458.139	0	431.682	20.5035	0.942251	0.0984625
LmxM.10_140396.1	None	37	276.815	0	250.473	10.5414	0.904841	0.00622997
LmxM.10_142346.1	None	108	648.818	0	586.676	7.55266	0.904223	1.11022e-16
LmxM.10_170718.1	None	86	447.898	0	397.175	25.0514	0.886753	0.0214462
LmxM.10_173304.1	None	32	300.875	0	324.967	55.3299	1.08007	0.331631
LmxM.10_199248.1	None	27	340.805	0	388.601	14.7649	1.14024	0.000603732
LmxM.10_201839.1	None	215	160.77	0	115.921	10.9061	0.721034	1.95842e-05
LmxM.10_2591.1	None	59	98.0231	0	134.556	5.31085	1.3727	3.01375e-12
LmxM.10_305390.1	None	243	57.9902	0	57.774	3.30685	0.996272	0.473939
LmxM.10_310478.1	None	62	449.009	0	413.015	47.47	0.919835	0.224147
LmxM.10_313308.1	None	36	973.066	0	949.967	200.476	0.976262	0.454135
LmxM.10_437565.1	None	107	313.64	0	279.654	54.6305	0.89164	0.266936
LmxM.10_477682.1	None	67	1163.17	0	1442.27	51.1045	1.23995	2.36192e-08
LmxM.10_478397.1	None	134	667.396	0	693.876	23.1577	1.03968	0.126424
LmxM.10_62641.1	None	39	1008.58	0	596.74	16.0146	0.591662	1e-05
LmxM.10_74864.1	None	29	267.522	0	311.132	11.8881	1.16301	0.000122054
LmxM.10_90343.1	None	109	690.351	0	468.93	61.6972	0.679263	0.00016608
LmxM.11.0010.1	Hypothetical protein, conserved	298	79.6967	0	154.471	24.628	1.93823	0.00119812
LmxM.11.0020.1	Endoplasmic Reticulum-Golgi Intermediate Compartment (ERGIC)/Endoplasmic reticulum vesicle transporter, putative	397	303.942	0	352.581	45.7358	1.16003	0.143778
LmxM.11.0030.1	Bacterial transferase hexapeptide (six repeats), putative	307	322.729	0	357.28	6.28376	1.10706	1.91533e-08
LmxM.11.0040.1	ABC transporter, putative	301	548.512	0	726.988	69.3642	1.32538	0.00504066
LmxM.11.0050.1	SNF2/RAD54 related DNA helicase, putative	958	99.1073	0	164.54	22.2736	1.66022	0.00165333
LmxM.11.0060.1	Protein kinase, putative	1248	153.892	0	207.087	27.018	1.34566	0.024484
LmxM.11.0070.1	GRIP domain containing protein, putative	1562	115.94	0	131.585	7.42832	1.13494	0.0175996
LmxM.11.0080.1	Hypothetical protein, conserved	217	449.995	0	554.142	29.8952	1.23144	0.000247223
LmxM.11.0090.1	MORN repeat, putative	666	254.202	0	275.358	29.1331	1.08322	0.233864
LmxM.11.0100.1	Seryl-tRNA synthetase	474	1159.19	0	1161	107.185	1.00156	0.493266
LmxM.11.0110.1	Cdc2-related kinase 8, putative	397	200.311	0	283.815	6.94009	1.41687	1.20357e-33
LmxM.11.0120.1	Hypothetical protein, conserved	189	277.881	0	263.747	32.5483	0.949138	0.332059
LmxM.11.0130.1	NGG1 interacting factor 3-like protein	279	421.015	0	413.139	36.4635	0.981292	0.41449
LmxM.11.0140.1	Hypothetical protein, conserved	292	287.149	0	282.159	6.22095	0.982623	0.211255
LmxM.11.0150.1	Hypothetical protein, conserved	867	202.586	0	222.164	22.2654	1.09664	0.189627
LmxM.11.0160.1	Hypothetical protein, conserved	1028	152.082	0	184.584	9.85356	1.21371	0.000486039
LmxM.11.0170.1	Myotubularin-associated protein, putative	717	133.032	0	165.31	13.3708	1.24264	0.00788662
LmxM.11.0180.1	Hypothetical protein, conserved	195	429.648	0	579.213	4.90875	1.34811	3.35136e-204
LmxM.11.0190.1	DEAD-boc ATP-dependent (RNA) helicase, putative	609	115.532	0	165.562	12.8906	1.43304	5.19768e-05
LmxM.11.0200.1	Hypothetical protein, conserved	184	158.388	0	231.231	24.3929	1.4599	0.00141229
LmxM.11.0210.1	Acidocalcisomal pyrophosphatase	443	657.673	0	490.569	40.8696	0.745917	2.16898e-05
LmxM.11.0220.1	Pterin-4-alpha-carbinolamine dehydratase, putative	111	428.976	0	494.422	40.1876	1.15256	0.0517097
LmxM.11.0230.1	Rad51, putative	572	171.929	0	229.229	26.4138	1.33328	0.0150293
LmxM.11.0240.1	Proteasome alpha 7 subunit, putative	247	1392.9	0	1170.02	1.96615	0.83999	1e-05
LmxM.11.0250.1	Serine/threonine protein kinase, putative	989	125.376	0	135.754	5.61565	1.08278	0.0322952
LmxM.11.0260.1	Hypothetical protein, conserved	594	313.487	0	293.833	17.4345	0.937307	0.129814
LmxM.11.0270.1	NADH-cytochrome b5 reductase-like protein	426	221.121	0	266.336	1.74563	1.20448	3.19847e-148
LmxM.11.0280.1	Hypothetical protein, unknown function	973	202.414	0	277.971	1.78653	1.37328	1e-05
LmxM.11.0290.1	Hypothetical protein, unknown function	508	156.211	0	178.173	8.3622	1.14059	0.00431651
LmxM.11.0300.1	Sec20, putative	274	164.092	0	210.956	15.6482	1.2856	0.00137293
LmxM.11.0310.1	Hypothetical protein, conserved	2027	124.501	0	136.329	2.2033	1.095	3.97728e-08
LmxM.11.0320.1	PIF1 helicase-like protein, putative	1570	177.692	0	221.361	5.90521	1.24576	7.06307e-14
LmxM.11.0330.1	PIF1 helicase-like protein, putative	1221	143.352	0	113.921	2.71401	0.794693	1e-05
LmxM.11.0340.1	Hypothetical protein, unknown function	503	105.031	0	147.093	8.32289	1.40048	2.16514e-07
LmxM.11.0350.1	14-3-3 protein 2, putative	253	1278.95	0	1266.51	87.3312	0.99027	0.443348
LmxM.11.0360.1	Optic atrophy 3 protein (OPA3), putative	401	253.563	0	324.764	6.46134	1.2808	1.53725e-28
LmxM.11.0370.1	Hypothetical protein, conserved	672	120.122	0	160.139	10.045	1.33313	3.39203e-05
LmxM.11.0380.1	Domain of unknown function(DUF2779), putative	1137	193.283	0	186.6	11.3567	0.965427	0.27813
LmxM.11.0390.1	Hypothetical protein, conserved	560	257.438	0	252.284	30.9438	0.979981	0.433862
LmxM.11.0400.1	Tubulin-tyrsoine ligase-like protein	1295	312.281	0	277.177	46.1455	0.887587	0.223408
LmxM.11.0410.1	Nucleolar protein 89, putative	846	300.473	0	324.062	24.2104	1.07851	0.164944
LmxM.11.0420.1	Regulator of chromatin condensation, putative	774	174.045	0	198.783	9.05598	1.14214	0.00315057
LmxM.11.0430.1	Hypothetical protein, conserved	644	191.64	0	195.848	3.21378	1.02196	0.0951675
LmxM.11.0440.1	Hypothetical protein, conserved	587	142.434	0	119.539	21.5142	0.839255	0.143617
LmxM.11.0450.1	DNA ligase, putative	762	188.153	0	202.143	7.21012	1.07435	0.0261738
LmxM.11.0460.1	Hypothetical protein, unknown function	644	204.534	0	284.026	2.78402	1.38865	1.28895e-179
LmxM.11.0470.1	Pumilio-repeat, RNA-binding protein, putative	745	371.434	0	433.008	12.7	1.16578	6.22247e-07
LmxM.11.0475.1	Hypothetical protein	490	15.6761	0	29.052	1.71729	1.85327	3.37878e-15
LmxM.11.0480.1	MRNA cap guanine-N7 methyltransferase, putative	1060	458.941	0	313.719	14.0597	0.683571	1e-05
LmxM.11.0490.1	Tetratricopeptide repeat (TPR) protein	407	154.217	0	227.406	35.6929	1.47459	0.0201565
LmxM.11.0500.1	Hypothetical protein, conserved	132	472.035	0	478.025	4.36334	1.01269	0.0848864
LmxM.11.0510.1	Protein kinase, putative	578	137.248	0	162.098	11.4046	1.18106	0.0146667
LmxM.11.0520.1	Amino acid permease/transporter, putative	570	547.377	0	400.684	7.74231	0.732008	1e-05
LmxM.11.0530.1	Hypothetical protein, conserved	721	139.64	0	130.214	7.69299	0.932496	0.110231
LmxM.11.0540.1	Protein of unknown function (DUF563), putative	646	339.222	0	358.719	22.8997	1.05748	0.197268
LmxM.11.0550.1	Nucleobase transporter	549	680.012	0	666.657	15.1862	0.98036	0.189584
LmxM.11.0560.1	Transcription modulator/accessory protein, putative	1081	230.051	0	237.554	20.2019	1.03262	0.355167
LmxM.11.0570.1	Argonaute like protein, putative	457	601.401	0	577.044	9.25889	0.9595	0.00426116
LmxM.11.0580.1	Cytochrome b5, putative	142	674.863	0	643.557	35.0553	0.953612	0.18592
LmxM.11.0590.1	3-methylcrotonoyl-CoA carboxylase beta subunit, putative	691	335.103	0	343.424	13.9219	1.02483	0.275034
LmxM.11.0600.1	Nucleolar protein 47, putative	594	170.717	0	240.372	11.8852	1.40802	2.30421e-09
LmxM.11.0610.1	Conserved protein, unknown function	1076	68.0707	0	63.4098	3.56625	0.931528	0.0956148
LmxM.11.0620.1	Metallo-peptidase, Clan MF, Family M17	273	290.376	0	280.31	5.75012	0.965335	0.0400127
LmxM.11.0630.1	Metallo-peptidase, Clan MF, Family M17	535	905.278	0	669.321	15.481	0.739355	1e-05
LmxM.11.0640.1	Hypothetical protein, unknown function	1943	218.65	0	245.072	10.2648	1.12084	0.00502603
LmxM.11.0650.1	Protein Associated with Differentiation, putative	643	91.6633	0	100.496	3.94813	1.09636	0.012637
LmxM.11.0660.1	Protein Associated with Differentiation, putative	653	195.87	0	191.738	4.05322	0.978904	0.153999
LmxM.11.0660a.1	Protein associated with differentiation 4, putative	628	201.413	0	187.852	7.92276	0.93267	0.0434796
LmxM.11.0670.1	Major facilitator superfamily, putative	623	465.495	0	406.671	68.7193	0.873631	0.195998
LmxM.11.0675.1	Hypothetical protein, conserved in leishmania	111	98.1427	0	109.711	22.8831	1.11788	0.306585
LmxM.11.0690.1	Ankyrin repeats (3 copies)/Ankyrin repeats (many copies), putative	226	193.267	0	193.622	17.4357	1.00184	0.491875
LmxM.11.0700.1	Anion-transporting ATPase-like protein	410	325.977	0	409.785	11.5167	1.2571	1.70578e-13
LmxM.11.0710.1	Hypothetical protein, conserved	556	172.946	0	200.106	9.05333	1.15704	0.00135029
LmxM.11.0720.1	PUF nine target 1	653	467.946	0	509.493	80.9721	1.08879	0.303941
LmxM.11.0730.1	Hypothetical protein, conserved	1375	160.744	0	169.26	1.10959	1.05298	8.30197e-15
LmxM.11.0740.1	Hypothetical protein, conserved	442	322.335	0	347.407	10.0983	1.07778	0.0065182
LmxM.11.0750.1	Hypothetical protein, conserved	205	423.721	0	337.679	29.3431	0.796939	0.00168259
LmxM.11.0760.1	40S ribosomal protein S21, putative	167	7049.6	0	8620.51	863.362	1.22284	0.0344156
LmxM.11.0770.1	40S ribosomal protein S21, putative	159	9468.17	0	12303.8	1496.07	1.2995	0.0290183
LmxM.11.0790.1	Hypothetical protein, conserved	255	368.765	0	486.313	55.823	1.31876	0.0176145
LmxM.11.0800.1	Hypothetical protein, conserved	147	285.718	0	294.499	27.0112	1.03073	0.372557
LmxM.11.0810.1	Hypothetical protein, conserved	974	235.809	0	257.186	4.25106	1.09065	2.47022e-07
LmxM.11.0820.1	Hypothetical protein, conserved	475	1032.49	0	704.934	89.8173	0.682752	0.000132714
LmxM.11.0830.1	Hypothetical protein, conserved	1413	223.113	0	244.849	21.7602	1.09742	0.158922
LmxM.11.0840.1	Alpha/beta hydrolase family, putative	476	155.543	0	143.185	13.6198	0.920544	0.182091
LmxM.11.0850.1	Alpha/beta hydrolase family, putative	472	468.825	0	446.308	4.69681	0.951971	8.16687e-07
LmxM.11.0860.1	Hypothetical protein, conserved	1822	105.23	0	116.217	2.77654	1.10441	3.79607e-05
LmxM.11.0870.1	Kinesin, putative	1485	225.505	0	175.546	12.3041	0.778458	2.44986e-05
LmxM.11.0880.1	START domain containing protein, putative	328	593.159	0	662.782	21.6937	1.11738	0.000665117
LmxM.11.0890.1	Hypothetical protein, conserved	1013	199.571	0	212.562	0.623211	1.0651	8.27224e-97
LmxM.11.0900.1	60S ribosomal protein L24, putative	190	296.772	0	301.393	11.3884	1.01557	0.342449
LmxM.11.0910.1	ATPase, putative	1549	156.897	0	173.531	8.18319	1.10602	0.0210433
LmxM.11.0920.1	Short C-terminal domain/PUB domain containing protein, putative	593	124.098	0	119.353	19.0993	0.961763	0.401894
LmxM.11.0930.1	Hypothetical protein, conserved	377	136.424	0	195.817	4.59735	1.43536	1.7564e-38
LmxM.11.0940.1	Hypothetical protein, unknown function	1412	131.547	0	135.987	4.86721	1.03375	0.180828
LmxM.11.0950.1	Hypothetical protein, conserved	515	245.026	0	252.813	15.8511	1.03178	0.311614
LmxM.11.0960.1	40S ribosomal protein S5	190	4663.57	0	4701.45	341.077	1.00812	0.455782
LmxM.11.0970.1	40S ribosomal protein S5	190	5531.43	0	8110.42	1057.58	1.46624	0.00737273
LmxM.11.0980.1	HIT zinc finger, putative	483	189.737	0	251.571	10.5052	1.32589	1.97855e-09
LmxM.11.0990.1	Adaptin-related protein-like protein	990	176.744	0	161.463	4.01895	0.913539	7.16581e-05
LmxM.11.1000.1	Pyruvate phosphate dikinase, putative	914	391.291	0	372.802	55.1002	0.952749	0.368605
LmxM.11.1010.1	Inositol-1,4,5-trisphosphate (IP3) 5-phosphatase, putative	687	331.503	0	334.474	4.89482	1.00896	0.271896
LmxM.11.1020.1	Hypothetical protein, conserved	1173	118.722	0	134.796	2.43956	1.13539	2.21857e-11
LmxM.11.1030.1	Hypothetical protein, conserved	268	1785.63	0	1436.22	101.105	0.804319	0.000274192
LmxM.11.1040.1	Hypothetical protein, conserved	922	46.8923	0	54.1391	4.1904	1.15454	0.0418687
LmxM.11.1050.1	Protein transport protein SEC61 subunit alpha, putative	486	1523	0	1057.22	51.0904	0.694171	1e-05
LmxM.11.1060.1	Hypothetical protein	1288	26.0183	0	31.6554	0.634369	1.21666	3.16243e-19
LmxM.11.1070.1	Hypothetical protein	491	42.196	0	71.3346	0.0596483	1.69055	1e-05
LmxM.11.1080.1	Zinc finger domain protein, putative	627	240.418	0	192.205	8.56241	0.799465	8.97566e-09
LmxM.11.1090.1	Zinc finger domain protein, putative	471	139.051	0	155.775	9.38102	1.12027	0.0373151
LmxM.11.1100.1	Lanosterol 14-alpha demethylase	479	831.861	0	749.656	37.6463	0.901179	0.0144952
LmxM.11.1120.1	Hypothetical protein	336	304.982	0	395.453	44.9303	1.29664	0.0220273
LmxM.11.1130.1	60S ribosomal protein L28, putative	147	8626.79	0	11864.7	2361.02	1.37534	0.0851216
LmxM.11.1130partial.1	Hypothetical protein	147	1e-05	0	1e-05	1e-05	1	0.5
LmxM.11.1160.1	Protein transport protein SEC31, putative	1164	241.69	0	193.128	19.362	0.799076	0.00606973
LmxM.11.1170.1	Eukaryotic release factor 3, putative	759	1048.24	0	1026.07	109.762	0.978847	0.419953
LmxM.11.1180.1	60Kd inner membrane protein, putative	445	558.817	0	525.706	12.8853	0.940749	0.00509032
LmxM.11.1190.1	40S ribosomal protein S15A, putative	130	6934.27	0	10146	1348.77	1.46316	0.0086283
LmxM.11.1200.1	Organic solute transporter Ostalpha, putative	692	339.247	0	330.978	16.4175	0.975627	0.307255
LmxM.11.1210.1	SKP1-like protein	183	1607.87	0	1169.34	62.5131	0.72726	1.14952e-12
LmxM.11.1220.1	ATP-binding cassette protein subfamily A, member 2, putative	1685	88.5253	0	94.1259	4.96905	1.06326	0.129855
LmxM.11.1220a.1	Hypothetical protein	359	122.356	0	164.328	1.61834	1.34303	1.3347e-148
LmxM.11.1230.1	ABC transporter-like protein	246	137.887	0	124.189	11.5946	0.900655	0.118712
LmxM.11.1240.1	ABC1 transporter, putative	1909	128.363	0	143.495	9.4147	1.11788	0.0539987
LmxM.11.1250.1	ATP-binding cassette protein subfamily A, member 4, putative	2062	65.829	0	81.538	3.20227	1.23863	4.65748e-07
LmxM.11.1260.1	ABC transporter-like protein	246	71.7275	0	71.1058	1.73521	0.991332	0.360061
LmxM.11.1270.1	ABC transporter, putative	1784	93.8419	0	94.5004	2.69283	1.00702	0.403416
LmxM.11.1280.1	TatD related deoxyribonuclease, putative	336	505.022	0	648.461	82.3424	1.28402	0.0407563
LmxM.11.1290.1	ABC transporter, putative	1963	212.411	0	211.696	9.94429	0.996636	0.471361
LmxM.11.1300.1	Hypothetical protein, conserved	186	210.711	0	305.304	21.315	1.44892	4.54315e-06
LmxM.11.1310.1	Hypothetical protein, conserved	402	340.138	0	325.076	33.3362	0.955719	0.325704
LmxM.11.1320.1	Hypothetical protein, conserved	444	652.092	0	646.432	56.2989	0.991321	0.459966
LmxM.11.1330.1	Flagellar-associated PapD-like, putative	1775	199.162	0	197.292	6.73693	0.990611	0.390676
LmxM.11.1340.1	Nodulin-like/Major Facilitator Superfamily, putative	633	186.824	0	192.312	1.80622	1.02937	0.00119071
LmxM.11.1350.1	Hypothetical protein, conserved	239	603.387	0	589.102	30.1441	0.976325	0.317787
LmxM.11.1360.1	Ribosomal protein L4/L1 family, putative	458	360.658	0	366.656	7.52073	1.01663	0.212579
LmxM.11.1370.1	TRNA pseudouridine synthase D (TruD), putative	618	315.721	0	360.637	43.2239	1.14226	0.149368
LmxM.11.1380.1	Variant SH3 domain containing protein, putative	386	192.382	0	223.357	47.9595	1.16101	0.259186
LmxM.11_173321.1	None	111	341.142	0	381.561	12.2579	1.11848	0.000487877
LmxM.11_193234.1	None	78	529.817	0	545.119	14.5589	1.02888	0.14662
LmxM.11_194280.1	None	50	445.925	0	552.853	10.5232	1.23979	1.47714e-24
LmxM.11_244822.1	None	42	1620.17	0	1405.79	80.735	0.867678	0.00396071
LmxM.11_29705.1	None	53	1274.94	0	1089.22	81.3771	0.854331	0.0112386
LmxM.11_305205.1	None	28	773.263	0	542.014	70.8953	0.700944	0.000553471
LmxM.11_307776.1	None	34	1007.38	0	888.297	165.436	0.881794	0.23583
LmxM.11_343183.1	None	63	783.81	0	1150.91	229.51	1.46835	0.0548554
LmxM.11_387060.1	None	26	833.934	0	471.443	100.032	0.565324	0.000145189
LmxM.11_426903.1	None	71	202.21	0	182.803	20.1504	0.904024	0.167743
LmxM.11_461343.1	None	107	513.373	0	726.376	45.1841	1.41491	1.21385e-06
LmxM.11_518063.1	None	67	149.827	0	146.546	7.65727	0.978099	0.334133
LmxM.11_59226.1	None	93	156.937	0	205.432	9.64192	1.30901	2.45723e-07
LmxM.11_60253.1	None	68	250.229	0	310.119	31.6654	1.23934	0.0292897
LmxM.11_76418.1	None	146	216.237	0	291.121	15.4547	1.34631	6.31727e-07
LmxM.12.0010.1	Translation initiation factor EIF-2b alpha subunit, putative	301	275.72	0	335.093	41.0973	1.21534	0.0742716
LmxM.12.0020.1	PITH domain-containing protein	215	272.457	0	323.604	56.942	1.18772	0.184532
LmxM.12.0030.1	Proteasome beta-1 subunit, putative	283	1329.38	0	1331.15	6.26162	1.00133	0.388729
LmxM.12.0040.1	Mitochondrial SSU ribosomal protein 29, putative	498	385.77	0	412.117	3.59649	1.0683	1.18768e-13
LmxM.12.0045.1	Hypothetical protein, conserved	107	374.311	0	629.858	78.3162	1.68271	0.000551168
LmxM.12.0050.1	Hypothetical protein, conserved	423	252.216	0	266.64	5.97232	1.05719	0.0078642
LmxM.12.0060.1	Ribonuclease mar1	192	751.476	0	754.911	26.2198	1.00457	0.447888
LmxM.12.0070.1	Hypothetical protein, conserved	576	200.303	0	279.167	1.24851	1.39372	1e-05
LmxM.12.0075.1	Hypothetical protein, conserved	90	99.2889	0	117.415	15.6127	1.18256	0.122824
LmxM.12.0080.1	Kinetoplastid kinetochore protein 6, putative	205	353.788	0	534.435	15.8251	1.51061	1.75446e-30
LmxM.12.0090.1	Hypothetical protein, conserved	481	146.459	0	152.927	20.5003	1.04416	0.376186
LmxM.12.0100.1	Plus-3 domain/Zinc finger, C3HC4 type (RING finger), putative	293	275.845	0	296.385	18.8261	1.07446	0.137631
LmxM.12.0110.1	Hypothetical protein, conserved	899	80.4816	0	102.494	3.46868	1.2735	1.10549e-10
LmxM.12.0120.1	Hypothetical protein, conserved	1374	102.325	0	135.31	8.53196	1.32235	5.53071e-05
LmxM.12.0130.1	Cell division protein kinase, putative	583	353.531	0	264.469	36.7846	0.748077	0.00773487
LmxM.12.0140.1	Hypothetical protein, conserved	449	296.444	0	295.634	8.4077	0.997266	0.461608
LmxM.12.0150.1	Leucine-rich repeat protein, putative	1061	107.723	0	121.485	4.55669	1.12776	0.00126273
LmxM.12.0160.1	Dolichyl-P-Man:GDP-Man5GlcNAc2-PP-dolichyl alpha-1,2-mannosyltransferase, putative	797	221.975	0	260.013	7.42195	1.17136	1.48702e-07
LmxM.12.0170.1	Hypothetical protein, conserved	444	137.48	0	201.993	29.2272	1.46925	0.0136469
LmxM.12.0180.1	Hypothetical protein, conserved	909	135.452	0	174.015	1.92586	1.2847	1.70601e-89
LmxM.12.0190.1	Ubiquitin hydrolase, putative	1658	150.607	0	188.57	10.339	1.25206	0.000120436
LmxM.12.0200.1	Hypothetical protein, unknown function	1064	132.879	0	156.099	4.45032	1.17474	9.06723e-08
LmxM.12.0210.1	Proteasome regulatory ATPase subunittcc1l8.3, putative	411	345.08	0	392.907	39.1119	1.1386	0.110698
LmxM.12.0220.1	Hydroxyacylglutathione hydrolase, putative	295	480.685	0	473.047	12.9687	0.984111	0.277954
LmxM.12.0230.1	Hypothetical protein, conserved	1572	130.629	0	162.739	4.15239	1.24581	5.25671e-15
LmxM.12.0240.1	Hypothetical protein, unknown function	700	259.084	0	263.808	29.7747	1.01824	0.436962
LmxM.12.0250.1	Cysteinyl-tRNA synthetase, putative	807	483.543	0	526.634	43.8172	1.08911	0.162701
LmxM.12.0260.1	Helicase associated domain (HA2), putative	2904	104.006	0	110.966	1.17015	1.06691	1.36115e-09
LmxM.12.0270.1	Hypothetical protein, conserved	597	109.523	0	174.634	15.1562	1.59449	8.69719e-06
LmxM.12.0280.1	Ornithine decarboxylase, putative	717	443.666	0	323.315	37.6249	0.728735	0.000690215
LmxM.12.0290.1	Hypothetical protein, unknown function	1594	93.1159	0	121.806	3.11718	1.30811	1.72657e-20
LmxM.12.0300.1	Hypothetical protein, conserved	1886	146.964	0	169.005	9.64598	1.14998	0.011156
LmxM.12.0310.1	Hypothetical protein, conserved	601	132.994	0	143.834	7.23318	1.0815	0.0669945
LmxM.12.0320.1	Myotubularin-related protein, putative	3227	126.381	0	147.874	14.7468	1.17007	0.0724927
LmxM.12.0330.1	Hypothetical protein, unknown function	1312	107.483	0	123.441	7.89903	1.14848	0.0216758
LmxM.12.0340.1	Hypothetical protein, unknown function	2053	81.6118	0	110.207	21.3959	1.35038	0.0906974
LmxM.12.0350.1	CCR4-NOT transcription complex subunit 2, putative	571	338.027	0	281.883	49.4817	0.833905	0.12826
LmxM.12.0360.1	Glutathione S-transferase, N-terminal domain containing protein, putative	365	313.578	0	297.715	10.3219	0.949411	0.0621623
LmxM.12.0370.1	Hypothetical protein, conserved	318	55.7895	0	80.2219	8.35155	1.43794	0.00171961
LmxM.12.0380.1	Pumillio protein 4, putative	1465	121.138	0	124.752	16.879	1.02983	0.415249
LmxM.12.0390.1	Hypothetical protein, conserved	400	371.025	0	402.631	54.9836	1.08518	0.282706
LmxM.12.0400.1	3'-nucleotidase/nuclease, putative	381	1568.5	0	1009.39	66.1656	0.643537	1e-05
LmxM.12.0405.1	Hypothetical protein	392	121.895	0	134.365	41.4206	1.1023	0.381683
LmxM.12.0410.1	Eukaryotic protein of unknown function (DUF866), putative	161	1291.29	0	1497.85	35.8656	1.15997	4.22207e-09
LmxM.12.0420.1	Hypothetical protein, unknown function	96	123.53	0	151.763	17.3772	1.22855	0.0521108
LmxM.12.0430.1	Hypothetical protein, conserved	705	114.06	0	137.154	2.52889	1.20247	3.36106e-20
LmxM.12.0440.1	Hypothetical protein, conserved	650	181.801	0	210.535	5.26983	1.15805	2.48444e-08
LmxM.12.0450.1	Hypothetical protein, unknown function	1152	172.991	0	222.814	30.7968	1.28801	0.0528549
LmxM.12.0460.1	Hypothetical protein, unknown function	784	79.1596	0	87.7907	10.3604	1.10903	0.2024
LmxM.12.0470.1	Hypothetical protein, unknown function	741	7.78814	0	10.6491	0.278757	1.36735	5.15546e-25
LmxM.12.0480.1	Hypothetical protein, unknown function	607	28.9904	0	36.9529	3.10688	1.27466	0.00519071
LmxM.12.0490.1	Hypothetical protein, unknown function	318	42.8441	0	48.5011	1.67288	1.13204	0.00036034
LmxM.12.0500.1	Hypothetical protein, unknown function	1002	20.1176	0	19.8377	0.162133	0.986088	0.0421507
LmxM.12.0510.1	WW domain containing protein, putative	989	67.5211	0	88.3191	5.19335	1.30802	3.10441e-05
LmxM.12.0520.1	Vacuolar ATP synthase subunit, putative	137	832.703	0	784.839	32.0312	0.94252	0.0675491
LmxM.12.0530.1	Glucose-6-phosphate isomerase	605	798.965	0	920.258	122.875	1.15181	0.161789
LmxM.12.0540.1	Present in the outer mitochondrial membrane proteome 18	167	340.067	0	316.047	26.1818	0.929369	0.179465
LmxM.12.0550.1	Hypothetical protein, unknown function	833	106.273	0	120.989	4.13065	1.13848	0.000183497
LmxM.12.0560.1	Hypothetical protein, conserved	1369	161.925	0	154.876	7.97394	0.956468	0.188352
LmxM.12.0570.1	Fusaric acid resistance protein-like, putative	1860	143.454	0	135.232	0.692968	0.942686	1e-05
LmxM.12.0590.1	Fusaric acid resistance protein-like, putative	1919	97.656	0	113.285	6.83072	1.16004	0.0110686
LmxM.12.0600.1	Hypothetical protein, conserved	518	477.548	0	516.11	5.26753	1.08075	1.23327e-13
LmxM.12.0610.1	TPR repeat, putative	1066	99.865	0	121.979	7.11274	1.22144	0.000938273
LmxM.12.0620.1	Hypothetical protein, conserved	1390	109.844	0	137.466	4.78627	1.25146	3.93855e-09
LmxM.12.0630.1	Alanine aminotransferase, putative	497	950.537	0	918.839	47.1974	0.966653	0.250922
LmxM.12.0640.1	Hypothetical protein, conserved	748	193.836	0	148.981	0.264347	0.768593	1e-05
LmxM.12.0650.1	Hypothetical protein, conserved	619	194.903	0	255.269	4.81256	1.30972	2.15877e-36
LmxM.12.0660.1	Ser/thr protein phosphatase, putative	959	275.468	0	235.874	13.2957	0.856269	0.00145112
LmxM.12.0670.1	Cytochrome oxidase subunit IV, putative	339	1742.22	0	1575.37	168.187	0.904228	0.160577
LmxM.12.0680.1	Bardet-Biedl syndrome 5 protein	418	316.293	0	402.322	11.7045	1.27199	9.90681e-14
LmxM.12.0690.1	Hypothetical protein, conserved	166	562.052	0	606.001	3.02147	1.07819	3.11766e-48
LmxM.12.0700.1	Hypothetical protein, conserved	848	200.054	0	229.792	8.21104	1.14865	0.000146332
LmxM.12.0710.1	Protein of unknown function (DUF962), putative	108	849.02	0	769.315	92.3226	0.906121	0.193977
LmxM.12.0850.1	Surface antigen protein 2, putative	1046	251.334	0	148.668	15.7878	0.591515	3.9399e-11
LmxM.12.0860.1	Surface antigen, putative	707	1e-05	0	1e-05	1e-05	1	0.5
LmxM.12.0867.1	Hypothetical protein, conserved	439	414.877	0	420.352	0.523056	1.0132	6.16161e-26
LmxM.12.0870partial.1	Surface antigen protein 2, putative	282	43.4648	0	52.4027	1.22219	1.20564	1.30532e-13
LmxM.12.0890.1	Surface antigen protein 2, putative	338	10.8953	0	15.0234	5.22386	1.37889	0.214694
LmxM.12.0891.1	Surface antigen protein 2, putative	391	1.02717	0	0.715249	1.01151	0.69633	0.3789
LmxM.12.0905.1	Hypothetical protein	267	115.56	0	113.899	11.3892	0.985628	0.44203
LmxM.12.0910.1	Promastigote surface antigen protein PSA	696	51.2643	0	39.4871	6.23136	0.770265	0.0293796
LmxM.12.0980.1	Promastigote surface antigen 38S	367	217.991	0	183.525	16.9437	0.841895	0.0209699
LmxM.12.0990.1	Surface antigen protein, putative	420	262.284	0	262.178	25.7694	0.999599	0.498372
LmxM.12.1090.1	Promastigote surface antigen protein PSA	514	127.39	0	163.145	9.20083	1.28067	5.09533e-05
LmxM.12.1100.1	Hypothetical protein, conserved	1696	150.616	0	170.214	7.24476	1.13012	0.00341446
LmxM.12.1110.1	DnaJ domain containing protein, putative	646	536.047	0	609.081	34.7491	1.13624	0.0177883
LmxM.12.1120.1	Flagellum attachment zone protein 2	1291	281.107	0	272.481	32.0828	0.969313	0.394011
LmxM.12.1130.1	NADH:flavin oxidoreductase/NADH oxidase, putative	384	1391.39	0	1249.62	8.93733	0.898105	1e-05
LmxM.12.1140.1	N-ethylmaleimide reductase-like protein	1137	99.2218	0	107.517	5.92084	1.0836	0.0806082
LmxM.12.1150.1	Hypothetical protein, unknown function	1268	162.169	0	182.518	8.70807	1.12549	0.00972248
LmxM.12.1160.1	Putative integral membrane protein conserved region (DUF2404), putative	943	122.944	0	143.617	14.6099	1.16815	0.078537
LmxM.12.1170.1	Putative integral membrane protein conserved region (DUF2404), putative	685	141.749	0	145.068	7.07129	1.02341	0.319408
LmxM.12.1180.1	Hypothetical protein, conserved	866	264.047	0	322.587	2.35311	1.2217	6.5111e-137
LmxM.12.1190.1	ABC transporter, putative	1605	177.959	0	181.967	9.52921	1.02252	0.33705
LmxM.12.1200.1	Hypothetical protein, unknown function	540	214.993	0	189.144	2.73898	0.879769	1e-05
LmxM.12.1210.1	Hypothetical protein, conserved	996	107.977	0	99.4239	11.6638	0.920791	0.231698
LmxM.12.1220.1	WD repeat and HMG-box DNA-binding protein, putative	1410	118.069	0	116.437	6.31244	0.986177	0.397993
LmxM.12.1230.1	SNARE associated Golgi protein, putative	329	441.527	0	335.238	10.4625	0.759269	1e-05
LmxM.12.1240.1	Hypothetical protein, unknown function	886	218.759	0	262.668	4.40134	1.20072	9.67298e-24
LmxM.12.1250.1	Puromycin-sensitive aminopeptidase-like protein	1382	124.317	0	138.727	10.6558	1.11591	0.0881391
LmxM.12.1260.1	Hypothetical protein, conserved	438	534.474	0	474.116	12.7838	0.88707	1.17084e-06
LmxM.12.1270.1	Arginine N-methyltransferase-like protein	368	1114.82	0	892.253	21.0857	0.800358	1e-05
LmxM.12.1280.1	Hypothetical protein, unknown function	639	143.039	0	177.275	23.5629	1.23935	0.073113
LmxM.12.1290.1	Hypothetical protein, conserved	208	329.203	0	478.206	17.9735	1.45262	5.65586e-17
LmxM.12.1300.1	SET domain containing protein, putative	622	178.282	0	194.528	3.2869	1.09113	3.85279e-07
LmxM.12.1310.1	FAM91 N-terminus/FAM91 C-terminus, putative	870	119.82	0	134.913	11.5683	1.12596	0.0960068
LmxM.12.1320.1	Vacuolar sorting protein 39 domain 1/Vacuolar sorting protein 39 domain 2, putative	971	134.789	0	142.639	9.813	1.05823	0.21189
LmxM.12.1330.1	Alpha/beta hydrolase domain-containing protein	620	196.378	0	177.525	15.4094	0.903998	0.110581
LmxM.12.1340.1	Hypothetical protein, conserved	438	180.887	0	226.706	20.9871	1.2533	0.0145108
LmxM.12_105940.1	None	36	439.946	0	309.446	10.9816	0.703372	1e-05
LmxM.12_20327.1	None	58	231.878	0	271.574	26.8545	1.1712	0.0696759
LmxM.12_255117.1	None	55	527.138	0	602.176	57.1885	1.14235	0.0947391
LmxM.12_260513.1	None	66	515.081	0	299.74	7.53629	0.581929	1e-05
LmxM.12_273981.1	None	96	134.278	0	281.007	5.6208	2.09272	1.61608e-150
LmxM.12_279523.1	None	45	239.068	0	219.37	5.54354	0.917605	0.0001902
LmxM.12_285464.1	None	56	1490.61	0	1025.35	38.8296	0.687872	1e-05
LmxM.12_340742.1	None	32	182.659	0	219.013	5.09175	1.19903	4.67164e-13
LmxM.12_389271.1	None	138	129.699	0	156.491	8.75179	1.20657	0.00110193
LmxM.12_390601.1	None	86	162.635	0	233.573	6.60631	1.43618	3.37684e-27
LmxM.12_407974.1	None	78	1069.95	0	870.075	64.8621	0.813189	0.00102944
LmxM.12_477510.1	None	82	524.596	0	462.703	43.5902	0.882018	0.0778218
LmxM.12_502033.1	None	50	306.989	0	384.656	40.9096	1.253	0.0288147
LmxM.12_65775.1	None	109	100.016	0	114.987	3.22948	1.14968	1.779e-06
LmxM.12_84344.1	None	38	316.173	0	315.292	18.2745	0.997216	0.480792
LmxM.13.0010.1	Hypothetical protein, conserved	650	136.837	0	146.052	16.1625	1.06734	0.284283
LmxM.13.0020.1	Cis-prenyltransferase-like protein	389	443.209	0	427.167	8.7199	0.963804	0.0329043
LmxM.13.0030.1	Hypothetical protein, conserved	201	616.869	0	948.283	113.079	1.53725	0.00169032
LmxM.13.0040.1	Hypothetical protein, conserved	355	261.723	0	359.92	48.1708	1.37519	0.0207497
LmxM.13.0050.1	Ribonuclease HII, putative	296	430.068	0	480.304	65.9459	1.11681	0.223094
LmxM.13.0060.1	Hypothetical protein, conserved	462	163.781	0	225.743	3.86465	1.37832	3.75667e-58
LmxM.13.0070.1	Hypothetical protein, unknown function	196	544.14	0	437.568	11.5535	0.804146	1e-05
LmxM.13.0080.1	Mitochondrial DNA polymerase I protein B, putative	1429	327.805	0	360.408	5.68009	1.09946	4.73981e-09
LmxM.13.0090.1	Metallo-peptidase, Clan MA(E) Family M32	503	614.776	0	586.168	9.27465	0.953465	0.00101919
LmxM.13.0100.1	Hypothetical protein, unknown function	413	116.689	0	119.668	9.8025	1.02552	0.380626
LmxM.13.0110.1	SURF1 family, putative	352	681.359	0	582.888	27.9885	0.855479	0.000217194
LmxM.13.0120.1	Hypothetical protein, conserved	156	342.68	0	342.983	22.0049	1.00089	0.494501
LmxM.13.0130.1	Kinesin-13 2	726	269.167	0	249.273	14.9663	0.926089	0.091876
LmxM.13.0140.1	Hypothetical protein, conserved	254	580.722	0	711.894	150.561	1.22588	0.191817
LmxM.13.0150.1	Hypothetical protein, conserved	473	302.694	0	333.308	66.0369	1.10114	0.321473
LmxM.13.0160.1	Protein kinase A regulatory subunit	503	953.958	0	803.752	4.28001	0.842545	1e-05
LmxM.13.0170.1	MOZ/SAS family acetyltransferase, putative	623	285.551	0	384.023	10.0215	1.34485	4.34854e-23
LmxM.13.0180.1	Tetratricopeptide repeat, putative	440	205.343	0	287.556	21.6987	1.40037	7.56726e-05
LmxM.13.0190.1	Hypothetical protein, unknown function	248	359.238	0	264.306	36.7217	0.735742	0.00486667
LmxM.13.0200.1	Lipase (class 3), putative	823	182.68	0	181.37	8.76535	0.992826	0.44057
LmxM.13.0210.1	Triglyceride lipase, putative	805	191.074	0	214.379	0.581391	1.12197	1e-05
LmxM.13.0220.1	Ras-related protein RAB5B, putative	211	352.401	0	343.931	4.04611	0.975963	0.0181525
LmxM.13.0230.1	Zinc-RING finger domain containing protein, putative	421	73.6735	0	111.822	2.67579	1.51781	2.02744e-46
LmxM.13.0240.1	Flagella-associated protein 73, putative	307	395.031	0	463.074	22.9412	1.17225	0.00150869
LmxM.13.0250.1	Nucleoporin NUP48	533	265.05	0	239.658	22.7293	0.904198	0.131963
LmxM.13.0260.1	N-acetyltransferase subunit ARD1, putative	260	674.449	0	603.678	12.3279	0.895068	4.71343e-09
LmxM.13.0270.1	Hypothetical protein, conserved	1893	157.879	0	191.392	5.83193	1.21226	4.55988e-09
LmxM.13.0280.1	Alpha tubulin	451	1433.27	0	1664.62	141.52	1.16141	0.0510542
LmxM.13.0290partial.1	Hypothetical protein	151	1e-05	0	1e-05	1e-05	1	0.5
LmxM.13.0300.1	Alpha tubulin, putative, (fragment)	294	1e-05	0	1e-05	1e-05	1	0.5
LmxM.13.0390.1	Alpha tubulin	451	530.917	0	710.003	38.9533	1.33732	2.13825e-06
LmxM.13.0400.1	Sister chromatid cohesion C-terminus, putative	2024	205.373	0	257.377	5.84231	1.25322	2.75813e-19
LmxM.13.0410.1	Hypothetical protein, conserved	1098	228.451	0	270.441	12.6397	1.1838	0.000446748
LmxM.13.0420.1	Long-chain-fatty-acid-CoA ligase, putative	669	433.818	0	519.823	65.6035	1.19825	0.0949317
LmxM.13.0430.1	Flagellar radial spoke protein 4/6	596	460.874	0	512.112	15.2936	1.11118	0.000403637
LmxM.13.0440.1	Mitogen-activated protein kinase kinase 2	1090	240.595	0	263.138	1.69982	1.0937	1.91897e-40
LmxM.13.0450.1	ALBA-domain protein 1	121	7344.16	0	9868.98	4.55846	1.34379	1e-05
LmxM.13.0460.1	Hypothetical protein, conserved	497	788.345	0	890.296	40.9385	1.12932	0.00638087
LmxM.13.0470.1	Hypothetical protein, conserved	492	380.094	0	309.134	14.3887	0.813309	4.07653e-07
LmxM.13.0480.1	TATA element modulatory factor 1 TATA binding, putative	758	321.872	0	415.082	16.7278	1.28959	1.25796e-08
LmxM.13.0490.1	Histidine phosphatase superfamily (branch 1), putative	407	563.831	0	613.012	55.6573	1.08723	0.188446
LmxM.13.0500.1	ATP-dependent RNA helicase, putative	2156	309.825	0	291.801	13.6471	0.941825	0.0932973
LmxM.13.0510.1	Hypothetical protein, conserved	299	324.081	0	412.55	35.274	1.27298	0.00606992
LmxM.13.0520.1	Protein of unknown function (DUF1014), putative	278	524.156	0	648.986	92.8721	1.23815	0.089458
LmxM.13.0530.1	Hypothetical protein, conserved	1235	192.162	0	241.002	3.73505	1.25416	2.25255e-39
LmxM.13.0540.1	Hypothetical protein, conserved	198	416.216	0	436.451	26.8335	1.04862	0.225394
LmxM.13.0550.1	Uncharacterized ACR, COG1678, putative	666	338.377	0	344.533	0.0994555	1.01819	1e-05
LmxM.13.0560.1	60S ribosomal protein L18, putative	198	8700.71	0	13660.9	360.798	1.57009	2.62047e-43
LmxM.13.0570.1	40S ribosomal protein S12, putative	141	12863.7	0	18439.5	2596.74	1.43346	0.0158866
LmxM.13.0580.1	Hypothetical protein, conserved	1843	287.022	0	291.182	19.122	1.01449	0.413889
LmxM.13.0590.1	Hypothetical protein, conserved	343	389.03	0	459.383	77.8473	1.18084	0.183067
LmxM.13.0600.1	Protein of unknown function, DUF607, putative	358	300.559	0	308.402	30.2531	1.02609	0.397725
LmxM.13.0610.1	Actyltransferase-like protein	268	321.714	0	427.59	44.4814	1.3291	0.00865086
LmxM.13.0620.1	Hypothetical protein, conserved	423	270.488	0	341.426	7.01572	1.26226	2.46163e-24
LmxM.13.0630.1	Hypothetical protein, conserved	299	334.859	0	418.298	17.2379	1.24918	6.47821e-07
LmxM.13.0640.1	Hypothetical protein, conserved	1337	448.239	0	463.836	11.9416	1.0348	0.0957442
LmxM.13.0650.1	Hypothetical protein, conserved	607	376.707	0	385.796	10.8038	1.02413	0.20008
LmxM.13.0660.1	Hypothetical protein, conserved	704	389.569	0	378.698	33.0243	0.972095	0.371011
LmxM.13.0670.1	Mannose-specific lectin, putative	483	1297.93	0	1014.97	20.9766	0.781991	1e-05
LmxM.13.0680.1	Metallopeptidase family M24, putative	565	412.496	0	506.364	46.2615	1.22756	0.021225
LmxM.13.0690.1	PSP1 C-terminal conserved region, putative	1044	199.327	0	183.96	5.00748	0.922903	0.00107426
LmxM.13.0700.1	Kinesin, putative	1418	19.5959	0	28.2089	12.0357	1.43953	0.237114
LmxM.13.0710.1	Putative GTPase activating protein for Arf, putative	440	251.723	0	306.287	11.5907	1.21676	1.25325e-06
LmxM.13.0720.1	Oxidoreductase-like protein	342	235.712	0	308.082	3.93106	1.30702	5.49609e-76
LmxM.13.0730.1	Ubiquitin-like protein	826	255.11	0	322.283	48.5835	1.26331	0.083389
LmxM.13.0740.1	Calcium-activated chloride channel, putative	1089	151.993	0	190.035	11.3237	1.25029	0.000390446
LmxM.13.0750.1	Hypothetical protein, conserved	292	178.541	0	217.949	3.36556	1.22072	5.71942e-32
LmxM.13.0760.1	C2 domain containing protein, putative	2047	159.347	0	172.278	14.2792	1.08115	0.182588
LmxM.13.0770.1	Dual specificity phosphatase, catalytic domain containing protein, putative	568	203.313	0	253.798	7.57207	1.24832	1.30224e-11
LmxM.13.0780.1	Protein kinase, putative	580	317.747	0	380.356	17.1369	1.19704	0.000129358
LmxM.13.0790.1	Hypothetical protein, conserved	679	163.298	0	221.237	8.92824	1.3548	4.30873e-11
LmxM.13.0800.1	Hypothetical protein, conserved	224	222.995	0	192.563	39.1159	0.863528	0.218281
LmxM.13.0810.1	Hypothetical protein, conserved	2643	88.5623	0	104.048	7.64765	1.17486	0.0214384
LmxM.13.0820.1	Complex1_LYR-like, putative	289	329.479	0	341.086	4.33951	1.03523	0.00373934
LmxM.13.0830.1	Hypothetical protein, conserved	1235	162.305	0	200.676	4.40151	1.23641	1.42007e-18
LmxM.13.0840.1	Hypothetical protein, unknown function	1142	155.226	0	175.242	13.3012	1.12895	0.0661792
LmxM.13.0850.1	Hypothetical protein, conserved	1161	190.298	0	168.539	6.7898	0.885655	0.000675893
LmxM.13.0860.1	Hypothetical protein, conserved	347	195.098	0	231.907	14.192	1.18867	0.00474853
LmxM.13.0870.1	Mitochondrial processing peptidase alpha subunit, putative	528	1504.61	0	1236.14	61.4482	0.821571	6.24168e-06
LmxM.13.0880.1	Hypothetical protein, conserved	698	601.719	0	465.442	36.5224	0.77352	9.52369e-05
LmxM.13.0890.1	Hypothetical protein, conserved	344	414.509	0	530.657	62.4785	1.28021	0.0315132
LmxM.13.0900.1	Hypothetical protein, conserved	574	221.083	0	336.316	31.9215	1.52122	0.000153168
LmxM.13.0910.1	Hypothetical protein, conserved	820	155.56	0	183.892	7.94289	1.18213	0.000180619
LmxM.13.0920.1	Hypothetical protein, conserved	1508	190.011	0	187.487	14.8476	0.986714	0.432493
LmxM.13.0930.1	Glycosyltransferase family-like protein	275	412.503	0	546.267	52.3093	1.32427	0.00527641
LmxM.13.0940.1	N(2), N(2)-dimethylguanosine tRNA methyltransferase, putative	725	111.121	0	150.073	18.3175	1.35054	0.0167309
[truncated: 7,183 more rows]

## Sheet: Unmapped and <20 reads P-IW
Gene ID	Name	Protein length	mean RPKM (Parental)	std RPKM (Parental)	mean RPKM (Mutant)	std RPKM (Mutant)	RPKM Ratio	p value
LmxM.01.0830.1	Hypothetical protein	255	1e-05	0	1e-05	1e-05	1	0.5
LmxM.01_107651.1	None	84	349.639	0	483.542	44.9794	1.38298	0.00145546
LmxM.01_123594.1	None	111	401.587	0	824.692	78.4359	2.05358	3.43999e-08
LmxM.01_195286.1	None	41	118.465	0	155.725	4.88944	1.31453	1.26243e-14
LmxM.01_232406.1	None	105	1e-05	0	1e-05	1e-05	1	0.5
LmxM.01_240110.1	None	60	870.087	0	1035.74	35.1196	1.19039	1.19693e-06
LmxM.01_53687.1	None	105	293.654	0	358.809	58.5464	1.22188	0.132882
LmxM.01_57483.1	None	147	265.237	0	332.435	22.0257	1.25335	0.00114082
LmxM.02_11936.1	None	88	262.44	0	247.221	37.1807	0.942009	0.34115
LmxM.02_159692.1	None	51	463.692	0	617.525	21.2574	1.33176	2.2995e-13
LmxM.02_84177.1	None	131	212.894	0	294.958	2.84863	1.38547	8.41738e-183
LmxM.03_101644.1	None	37	163.935	0	97.2483	31.7896	0.593212	0.0179634
LmxM.03_153620.1	None	68	302.64	0	312.452	4.99939	1.03242	0.024839
LmxM.03_204918.1	None	49	696.135	0	566.026	68.2969	0.813098	0.0283865
LmxM.03_78395.1	None	73	95.6934	0	71.8351	8.52463	0.75068	0.00256508
LmxM.04_123059.1	None	65	343.705	0	344.818	5.81866	1.00324	0.424144
LmxM.04_201044.1	None	33	292.718	0	275.506	8.53304	0.941199	0.0218423
LmxM.04_212255.1	None	50	116.04	0	124.557	3.27315	1.07339	0.00463518
LmxM.04_243246.1	None	83	636.174	0	632.169	28.4528	0.993705	0.44403
LmxM.04_246981.1	None	151	10.4652	0	23.8686	8.43292	2.28076	0.0559834
LmxM.04_422972.1	None	86	1471.91	0	1620.6	187.154	1.10102	0.213456
LmxM.04_50854.1	None	58	372.172	0	338.192	27.9021	0.908698	0.111644
LmxM.05.0510b.1	Hypothetical protein	574	1e-05	0	1e-05	1e-05	1	0.5
LmxM.05.0780.1	Hypothetical protein, conserved	147	1e-05	0	1e-05	1e-05	1	0.5
LmxM.05.1080a.1	Phosphatidylinositol 4-phosphate 5-kinase, putative (fragment)	164	1e-05	0	1e-05	1e-05	1	0.5
LmxM.05_111769.1	None	102	255.462	0	302.298	2.16723	1.18334	7.07616e-104
LmxM.05_145594.1	None	29	153.764	0	218.215	22.9642	1.41916	0.00250349
LmxM.05_253920.1	None	71	357.077	0	282.537	21.3874	0.79125	0.000245872
LmxM.05_296301.1	None	96	1447.26	0	1293.57	67.7102	0.893802	0.0116066
LmxM.05_361535.1	None	41	4.12461	0	8.59373	2.14407	2.08353	0.0185615
LmxM.05_399275.1	None	45	209.771	0	237.041	2.91614	1.13	4.32364e-21
LmxM.05_414407.1	None	36	378.199	0	511.597	18.5347	1.35272	3.07289e-13
LmxM.05_426918.1	None	164	197.75	0	288.288	12.5012	1.45784	2.20499e-13
LmxM.06_101525.1	None	37	396.786	0	336.367	8.50734	0.847729	6.14842e-13
LmxM.06_109552.1	None	31	289.342	0	263.606	31.3209	0.911053	0.205626
LmxM.06_129660.1	None	38	1328.62	0	1199.73	271.158	0.902991	0.317278
LmxM.06_1380.1	None	50	1e-05	0	1e-05	1e-05	1	0.5
LmxM.06_152779.1	None	36	198.699	0	146.39	50.7294	0.736744	0.15124
LmxM.06_18579.1	None	39	341.309	0	345.127	17.967	1.01118	0.415869
LmxM.06_265056.1	None	31	291.189	0	226.627	36.0609	0.778282	0.0366988
LmxM.06_27195.1	None	34	227.117	0	224.711	58.553	0.989408	0.483615
LmxM.06_277328.1	None	40	477.554	0	291.211	10.8285	0.609797	1e-05
LmxM.06_29862.1	None	55	259.653	0	211.493	23.9708	0.814523	0.0222635
LmxM.06_299794.1	None	68	185.433	0	260.414	5.15301	1.40435	2.88796e-48
LmxM.06_391458.1	None	79	240.932	0	265.588	11.8225	1.10234	0.0185111
LmxM.06_413612.1	None	32	534.171	0	659.406	5.7039	1.23445	3.78567e-107
LmxM.06_425823.1	None	31	334.943	0	486.095	7.38721	1.45128	2.37933e-93
LmxM.06_449544.1	None	113	310.417	0	522.336	11.1115	1.68269	2.15606e-81
LmxM.06_68747.1	None	78	804.524	0	902.018	47.7314	1.12118	0.0205482
LmxM.06_69456.1	None	32	249.176	0	204.06	14.3823	0.81894	0.000853735
LmxM.06_9341.1	None	34	428.006	0	483.934	65.4842	1.13067	0.196531
LmxM.06_94775.1	None	268	395.799	0	386.459	31.6265	0.976402	0.383873
LmxM.07_189754.1	None	83	359.048	0	371.295	71.6198	1.03411	0.432112
LmxM.07_339360.1	None	28	250.328	0	227.607	25.891	0.909232	0.190083
LmxM.07_39505.1	None	90	307.165	0	377.475	15.5766	1.2289	3.18341e-06
LmxM.07_431674.1	None	130	415.905	0	397.327	7.01764	0.955332	0.0040571
LmxM.07_440071.1	None	38	670.435	0	696.356	34.982	1.03866	0.229347
LmxM.07_452850.1	None	337	171.277	0	222.764	5.64775	1.30061	3.88283e-20
LmxM.07_533696.1	None	103	397.538	0	369.858	59.9921	0.93037	0.322255
LmxM.07_534553.1	None	106	1627.45	0	1114.33	71.2205	0.684708	2.90878e-13
LmxM.07_561159.1	None	36	360.234	0	522.005	68.7193	1.44907	0.00928408
LmxM.08.0790a.1	Tuzin (Hypothetical)	190	1e-05	0	1e-05	1e-05	1	0.5
LmxM.08.1040a.1	Cathepsin (Hypothetical)	88	1e-05	0	1e-05	1e-05	1	0.5
LmxM.08.1050.1	Cathepsin (Hypothetical)	230	1e-05	0	1e-05	1e-05	1	0.5
LmxM.08.1050a.1	Cathepsin (Hypothetical)	98	1e-05	0	1e-05	1e-05	1	0.5
LmxM.08_1000447.1	None	54	197.129	0	195.632	21.9055	0.992408	0.472764
LmxM.08_1008719.1	None	36	554.099	0	588.783	29.0576	1.0626	0.116309
LmxM.08_1040671.1	None	42	331.172	0	185.36	8.88277	0.559708	1e-05
LmxM.08_1048727.1	None	123	769.338	0	501.224	55.4886	0.651501	6.76318e-07
LmxM.08_1059897.1	None	45	35.5662	0	36.3725	0.644661	1.02267	0.105494
LmxM.08_1074274.1	None	45	492.004	0	589.344	6.54174	1.19784	2.22669e-50
LmxM.08_1101248.1	None	64	292.413	0	226.34	8.98861	0.774041	9.84768e-14
LmxM.08_1102071.1	None	46	306.649	0	352.984	21.048	1.1511	0.0138542
LmxM.08_1121173.1	None	40	92.7699	0	91.6187	15.2853	0.987591	0.469983
LmxM.08_1139529.1	None	59	81.6003	0	66.4652	8.36782	0.814522	0.0352468
LmxM.08_1144994.1	None	59	1e-05	0	1e-05	1e-05	1	0.5
LmxM.08_1153879.1	None	29	186.013	0	214.244	38.6628	1.15177	0.23264
LmxM.08_1157406.1	None	75	248.849	0	207.432	22.0653	0.833566	0.0302574
LmxM.08_1172187.1	None	28	86.9627	0	86.2042	15.7202	0.991278	0.480758
LmxM.08_1424150.1	None	51	146.83	0	189.202	6.64972	1.28858	9.3327e-11
LmxM.08_1437036.1	None	98	218.637	0	226.201	1.85712	1.0346	2.3197e-05
LmxM.08_1446422.1	None	26	170.156	0	263.449	2.75388	1.54828	7.28856e-252
LmxM.08_1449783.1	None	33	253.009	0	447.177	4.64074	1.76744	1e-05
LmxM.08_1455604.1	None	373	81.6703	0	121.818	10.6751	1.49159	8.46444e-05
LmxM.08_1463383.1	None	317	178.623	0	260.278	4.89977	1.45713	1.17734e-62
LmxM.08_1469531.1	None	60	108.217	0	123.357	11.534	1.13991	0.0946504
LmxM.08_1476073.1	None	302	163.19	0	257.469	88.8614	1.57773	0.144353
LmxM.08_1479331.1	None	400	110.332	0	100.447	8.8654	0.910409	0.13243
LmxM.08_1484979.1	None	391	50.187	0	64.313	3.88691	1.28147	0.000139392
LmxM.08_1491863.1	None	97	329.498	0	194.038	2.64135	0.588889	1e-05
LmxM.08_1505806.1	None	53	3.76094	0	1.96305	2.08483	0.521957	0.194242
LmxM.08_1509453.1	None	61	448.671	0	1106.52	62.095	2.46623	1.58334e-26
LmxM.08_1514466.1	None	53	5.17129	0	9.80109	1.41659	1.89529	0.000541037
LmxM.08_1545655.1	None	28	437.996	0	485.197	24.1277	1.10777	0.0252133
LmxM.08_158460.1	None	84	164.428	0	173.447	1.79652	1.05485	2.57715e-07
LmxM.08_1603858.1	None	159	202.928	0	280.316	37.9108	1.38136	0.0206095
LmxM.08_1616063.1	None	81	580.29	0	759.252	62.4237	1.3084	0.00207255
LmxM.08_1640715.1	None	56	594.741	0	670.497	45.1226	1.12738	0.0465861
LmxM.08_185075.1	None	49	394.674	0	371.308	5.86094	0.940797	3.35005e-05
LmxM.08_208836.1	None	51	124.902	0	162.95	7.25597	1.30462	7.87006e-08
LmxM.08_237531.1	None	30	245.295	0	193.406	11.8083	0.788462	5.55662e-06
LmxM.08_24839.1	None	91	290.458	0	292.452	16.7248	1.00686	0.452559
LmxM.08_29.1480.1	Hypothetical protein, conserved	303	1e-05	0	1e-05	1e-05	1	0.5
LmxM.08_344258.1	None	58	88.9038	0	111.553	9.51945	1.25476	0.00867375
LmxM.08_345792.1	None	67	51.1847	0	52.6695	10.2458	1.02901	0.442385
LmxM.08_379547.1	None	27	491.647	0	572.089	25.7763	1.16362	0.000901812
LmxM.08_37973.1	None	56	89.9851	0	123.251	2.02375	1.36968	5.1316e-61
LmxM.08_413798.1	None	60	618.266	0	557.197	71.9598	0.901225	0.198035
LmxM.08_422207.1	None	32	435.746	0	467.283	41.8015	1.07238	0.225288
LmxM.08_474959.1	None	108	301.972	0	274.441	20.6896	0.908827	0.0916449
LmxM.08_486417.1	None	93	275.85	0	276.742	69.1469	1.00323	0.494857
LmxM.08_498113.1	None	32	539.977	0	613.831	78.4635	1.13677	0.173286
LmxM.08_52740.1	None	101	325.5	0	329.042	73.8775	1.01088	0.480883
LmxM.08_560271.1	None	46	317.189	0	411.358	23.9335	1.29688	4.16705e-05
LmxM.08_590248.1	None	120	152.953	0	111.583	0.350898	0.729524	1e-05
LmxM.08_627089.1	None	30	20.6852	0	30.859	4.75315	1.49184	0.01616
LmxM.08_632833.1	None	26	189.24	0	143.465	1.12166	0.758112	1e-05
LmxM.08_645231.1	None	40	914.661	0	1213.39	200.605	1.3266	0.0682237
LmxM.08_708030.1	None	89	206.857	0	166.854	23.153	0.806616	0.0420161
LmxM.08_73062.1	None	26	455.651	0	399.502	45.8478	0.876772	0.110347
LmxM.08_766410.1	None	46	317.361	0	408.724	0.683533	1.28788	1e-05
LmxM.08_767558.1	None	108	302.573	0	335.251	2.282	1.108	8.23348e-47
LmxM.08_801135.1	None	65	1343.38	0	1242.76	86.7239	0.925102	0.122986
LmxM.08_822992.1	None	31	240.318	0	154.63	9.7849	0.643441	1e-05
LmxM.08_825120.1	None	173	784.469	0	949.668	169.192	1.21059	0.164433
LmxM.08_850472.1	None	26	1349.17	0	1318.42	111.945	0.977205	0.391762
LmxM.08_851909.1	None	29	730.288	0	1007.42	22.4746	1.37948	3.0848e-35
LmxM.08_884211.1	None	253	326.151	0	393.105	10.5347	1.20529	1.03849e-10
LmxM.08_889917.1	None	26	459.169	0	401.486	24.522	0.874374	0.00932853
LmxM.09_138074.1	None	44	101.61	0	84.6757	19.1345	0.833336	0.188067
LmxM.09_206921.1	None	51	209.498	0	136.138	18.166	0.649831	2.6918e-05
LmxM.09_382995.1	None	45	354.023	0	397.103	0.693319	1.12169	1e-05
LmxM.09_413310.1	None	225	1e-05	0	1e-05	1e-05	1	0.5
LmxM.09_417796.1	None	71	121.742	0	131.823	9.84166	1.0828	0.152851
LmxM.09_507449.1	None	211	283.682	0	467.098	6.65203	1.64655	1.17604e-167
LmxM.09_515422.1	None	50	722.101	0	610.579	17.079	0.84556	3.29365e-11
LmxM.09_6143.1	None	61	324.788	0	329.956	24.9108	1.01591	0.417822
LmxM.09_73559.1	None	34	174.214	0	139.126	5.58864	0.798593	1.70991e-10
LmxM.09_94875.1	None	95	277.149	0	263.062	17.0447	0.949171	0.204265
LmxM.10.0715.1	Amino acid transporter, putative	180	1e-05	0	0.920559	0.0028949	92055.9	1e-05
LmxM.10_140396.1	None	37	276.815	0	250.473	10.5414	0.904841	0.00622997
LmxM.10_142346.1	None	108	648.818	0	586.676	7.55266	0.904223	1.11022e-16
LmxM.10_170718.1	None	86	447.898	0	397.175	25.0514	0.886753	0.0214462
LmxM.10_173304.1	None	32	300.875	0	324.967	55.3299	1.08007	0.331631
LmxM.10_199248.1	None	27	340.805	0	388.601	14.7649	1.14024	0.000603732
LmxM.10_201839.1	None	215	160.77	0	115.921	10.9061	0.721034	1.95842e-05
LmxM.10_2591.1	None	59	98.0231	0	134.556	5.31085	1.3727	3.01375e-12
LmxM.10_305390.1	None	243	57.9902	0	57.774	3.30685	0.996272	0.473939
LmxM.10_310478.1	None	62	449.009	0	413.015	47.47	0.919835	0.224147
LmxM.10_313308.1	None	36	973.066	0	949.967	200.476	0.976262	0.454135
LmxM.10_437565.1	None	107	313.64	0	279.654	54.6305	0.89164	0.266936
LmxM.10_477682.1	None	67	1163.17	0	1442.27	51.1045	1.23995	2.36192e-08
LmxM.10_478397.1	None	134	667.396	0	693.876	23.1577	1.03968	0.126424
LmxM.10_62641.1	None	39	1008.58	0	596.74	16.0146	0.591662	1e-05
LmxM.10_74864.1	None	29	267.522	0	311.132	11.8881	1.16301	0.000122054
LmxM.10_90343.1	None	109	690.351	0	468.93	61.6972	0.679263	0.00016608
LmxM.11.1130partial.1	Hypothetical protein	147	1e-05	0	1e-05	1e-05	1	0.5
LmxM.11_173321.1	None	111	341.142	0	381.561	12.2579	1.11848	0.000487877
LmxM.11_193234.1	None	78	529.817	0	545.119	14.5589	1.02888	0.14662
LmxM.11_194280.1	None	50	445.925	0	552.853	10.5232	1.23979	1.47714e-24
LmxM.11_244822.1	None	42	1620.17	0	1405.79	80.735	0.867678	0.00396071
LmxM.11_29705.1	None	53	1274.94	0	1089.22	81.3771	0.854331	0.0112386
LmxM.11_305205.1	None	28	773.263	0	542.014	70.8953	0.700944	0.000553471
LmxM.11_307776.1	None	34	1007.38	0	888.297	165.436	0.881794	0.23583
LmxM.11_343183.1	None	63	783.81	0	1150.91	229.51	1.46835	0.0548554
LmxM.11_387060.1	None	26	833.934	0	471.443	100.032	0.565324	0.000145189
LmxM.11_426903.1	None	71	202.21	0	182.803	20.1504	0.904024	0.167743
LmxM.11_461343.1	None	107	513.373	0	726.376	45.1841	1.41491	1.21385e-06
LmxM.11_518063.1	None	67	149.827	0	146.546	7.65727	0.978099	0.334133
LmxM.11_59226.1	None	93	156.937	0	205.432	9.64192	1.30901	2.45723e-07
LmxM.11_60253.1	None	68	250.229	0	310.119	31.6654	1.23934	0.0292897
LmxM.11_76418.1	None	146	216.237	0	291.121	15.4547	1.34631	6.31727e-07
LmxM.12.0860.1	Surface antigen, putative	707	1e-05	0	1e-05	1e-05	1	0.5
LmxM.12_105940.1	None	36	439.946	0	309.446	10.9816	0.703372	1e-05
LmxM.12_20327.1	None	58	231.878	0	271.574	26.8545	1.1712	0.0696759
LmxM.12_255117.1	None	55	527.138	0	602.176	57.1885	1.14235	0.0947391
LmxM.12_260513.1	None	66	515.081	0	299.74	7.53629	0.581929	1e-05
LmxM.12_273981.1	None	96	134.278	0	281.007	5.6208	2.09272	1.61608e-150
LmxM.12_279523.1	None	45	239.068	0	219.37	5.54354	0.917605	0.0001902
LmxM.12_285464.1	None	56	1490.61	0	1025.35	38.8296	0.687872	1e-05
LmxM.12_340742.1	None	32	182.659	0	219.013	5.09175	1.19903	4.67164e-13
LmxM.12_389271.1	None	138	129.699	0	156.491	8.75179	1.20657	0.00110193
LmxM.12_390601.1	None	86	162.635	0	233.573	6.60631	1.43618	3.37684e-27
LmxM.12_407974.1	None	78	1069.95	0	870.075	64.8621	0.813189	0.00102944
LmxM.12_477510.1	None	82	524.596	0	462.703	43.5902	0.882018	0.0778218
LmxM.12_502033.1	None	50	306.989	0	384.656	40.9096	1.253	0.0288147
LmxM.12_65775.1	None	109	100.016	0	114.987	3.22948	1.14968	1.779e-06
LmxM.12_84344.1	None	38	316.173	0	315.292	18.2745	0.997216	0.480792
LmxM.13.0290partial.1	Hypothetical protein	151	1e-05	0	1e-05	1e-05	1	0.5
LmxM.13.0300.1	Alpha tubulin, putative, (fragment)	294	1e-05	0	1e-05	1e-05	1	0.5
LmxM.13_117731.1	None	36	925.654	0	812.91	40.4736	0.8782	0.00267114
LmxM.13_158814.1	None	33	9777.08	0	10094	1405.42	1.03241	0.410803
LmxM.13_172912.1	None	128	225.225	0	305.594	13.9946	1.35684	4.65418e-09
LmxM.13_191476.1	None	52	372.085	0	377.903	13.6692	1.01564	0.33519
LmxM.13_214298.1	None	30	162.443	0	75.3408	24.2291	0.463798	0.000162227
LmxM.13_22199.1	None	70	876.762	0	430.799	8.60412	0.491353	1e-05
LmxM.13_27011.1	None	54	98.6828	0	120.511	2.90844	1.2212	3.06503e-14
LmxM.13_332574.1	None	35	148.766	0	60.9478	14.5899	0.409689	8.76783e-10
LmxM.13_35696.1	None	166	299.528	0	246.539	45.899	0.82309	0.124151
LmxM.13_384638.1	None	35	79.7587	0	82.5072	2.18369	1.03446	0.104076
LmxM.13_411910.1	None	45	262.721	0	382.092	13.8944	1.45437	4.29819e-18
LmxM.13_421550.1	None	28	295.613	0	311.847	30.0437	1.05492	0.294474
LmxM.13_473248.1	None	109	272.387	0	292.67	40.2131	1.07446	0.306999
LmxM.13_503797.1	None	49	64.1018	0	56.6327	2.05511	0.883481	0.000139317
LmxM.13_5093.1	None	57	787.9	0	644.652	36.9297	0.818191	5.2461e-05
LmxM.13_516338.1	None	157	286.593	0	228.616	1.42832	0.797704	1e-05
LmxM.13_543655.1	None	34	1160.22	0	1030.02	32.0741	0.88778	2.46031e-05
LmxM.13_551909.1	None	32	870.458	0	676.651	122.402	0.77735	0.0566695
LmxM.13_555242.1	None	29	266.97	0	234.741	21.5467	0.87928	0.0673584
LmxM.13_583908.1	None	26	420.115	0	440.249	65.5287	1.04793	0.379324
LmxM.14.1120a.1	Flagellar attachment zone protein, putative (fragment)	752	1e-05	0	1e-05	1e-05	1	0.5
LmxM.14.1120b.1	Hypothetical protein	750	1e-05	0	1e-05	1e-05	1	0.5
LmxM.14_124480.1	None	25	497.112	0	404.308	20.0282	0.813313	1.796e-06
LmxM.14_125825.1	None	51	194.226	0	217.211	39.7834	1.11834	0.28171
LmxM.14_149986.1	None	51	95.2739	0	101.604	2.05625	1.06645	0.00103963
LmxM.14_195008.1	None	28	84.5704	0	89.5718	11.3609	1.05914	0.329885
LmxM.14_199956.1	None	260	311.872	0	376.982	9.49249	1.20877	3.46209e-12
LmxM.14_256951.1	None	54	319.925	0	354.316	7.24514	1.1075	1.03346e-06
LmxM.14_270708.1	None	112	612.777	0	522.01	3.74986	0.851876	1e-05
LmxM.14_353156.1	None	42	72.6642	0	65.8679	12.4214	0.90647	0.292139
LmxM.14_437441.1	None	29	461.388	0	521.553	29.7826	1.1304	0.0216847
LmxM.14_485227.1	None	72	239.614	0	376.847	2.78549	1.57272	1e-05
LmxM.14_485950.1	None	41	222.054	0	236.677	26.7369	1.06585	0.292228
LmxM.14_52342.1	None	77	286.081	0	173.244	34.2087	0.605578	0.000486057
LmxM.14_549127.1	None	29	725.072	0	634.384	60.2999	0.874925	0.0662963
LmxM.14_564420.1	None	76	642.966	0	820.05	128.796	1.27542	0.0845783
LmxM.14_575306.1	None	178	486.781	0	547.534	72.3657	1.12481	0.200586
LmxM.14_93810.1	None	29	453.527	0	548.619	9.42806	1.20967	3.18332e-24
LmxM.15.0440c.1	Hypothetical protein (fragment)	702	1e-05	0	1e-05	1e-05	1	0.5
LmxM.15_13069.1	None	49	116.338	0	91.0277	0.520009	0.782438	1e-05
LmxM.15_239327.1	None	62	132.757	0	173.082	1.02311	1.30375	1e-05
LmxM.15_241000.1	None	98	176.15	0	99.0968	11.3163	0.56257	4.9114e-12
LmxM.15_253700.1	None	40	504.498	0	589.581	51.8425	1.16865	0.0503792
LmxM.15_308213.1	None	217	190.185	0	210.363	17.3491	1.10609	0.122407
LmxM.15_314945.1	None	373	307.53	0	320.38	17.9106	1.04178	0.236554
LmxM.15_320588.1	None	194	92.3748	0	120.278	3.14545	1.30206	3.62873e-19
LmxM.15_409144.1	None	57	108.766	0	69.0671	11.1654	0.635008	0.000188627
LmxM.15_409624.1	None	101	985.671	0	935.425	271.366	0.949024	0.426552
LmxM.15_455510.1	None	33	6142.19	0	4411.16	519.403	0.718174	0.000430008
LmxM.15_462642.1	None	38	248.473	0	404.472	2.89466	1.62783	1e-05
LmxM.15_62372.1	None	34	597.899	0	595.527	4.00131	0.996031	0.276581
LmxM.15_65992.1	None	55	236.493	0	260.236	6.7108	1.10039	0.000201639
LmxM.16.0130.1	Hypothetical protein, unknown function	208	1e-05	0	1e-05	1e-05	1	0.5
LmxM.16.0575.1	Histone H3	130	1e-05	0	1e-05	1e-05	1	0.5
LmxM.16.0610.1	Histone H3, putative	130	1e-05	0	1e-05	1e-05	1	0.5
LmxM.16.0890a.1	Hypothetical protein	160	1e-05	0	1e-05	1e-05	1	0.5
LmxM.16_152992.1	None	308	327.696	0	385.705	76.8608	1.17702	0.225207
LmxM.16_166416.1	None	132	223.113	0	260.766	22.1392	1.16877	0.0444921
LmxM.16_171984.1	None	30	427.256	0	398.227	15.1171	0.932057	0.0274122
LmxM.16_190315.1	None	42	663.995	0	521.956	63.2864	0.786085	0.012404
LmxM.16_21856.1	None	94	505.361	0	426.917	29.3861	0.844777	0.00379918
LmxM.16_224429.1	None	183	436.982	0	471.713	11.575	1.07948	0.00134765
LmxM.16_260600.1	None	32	376.278	0	296.419	3.10414	0.787764	1e-05
LmxM.16_270128.1	None	66	1375.95	0	1525.43	76.3382	1.10863	0.0251121
LmxM.16_363784.1	None	53	163.438	0	147.019	9.5911	0.899534	0.0434486
LmxM.16_381613.1	None	41	1002.55	0	826.276	35.3556	0.82417	3.08387e-07
LmxM.16_403335.1	None	38	251.609	0	253.73	6.9195	1.00843	0.379608
LmxM.16_40951.1	None	27	432.925	0	429.452	76.999	0.991978	0.482013
LmxM.16_411322.1	None	329	239.107	0	213.723	19.8813	0.893836	0.100836
LmxM.16_435087.1	None	106	1e-05	0	1e-05	1e-05	1	0.5
LmxM.16_514580.1	None	47	1740.67	0	1548.12	74.2312	0.889379	0.00474356
LmxM.16_570431.1	None	116	1545.53	0	1093.76	34.8134	0.707692	1e-05
LmxM.16_577896.1	None	30	956.418	0	1479.41	108.759	1.54682	7.59541e-07
LmxM.16_64181.1	None	125	823.717	0	1094.71	125.181	1.32899	0.0152007
LmxM.16_671562.1	None	64	139.308	0	175.102	31.7856	1.25694	0.130061
LmxM.16_70247.1	None	122	381.152	0	252.456	12.9979	0.662349	1e-05
LmxM.16_78345.1	None	78	1611.85	0	1184.26	29.5638	0.734721	1e-05
LmxM.17.0082.1	Elongation factor 1-alpha	449	1e-05	0	1e-05	1e-05	1	0.5
LmxM.17.0084.1	Elongation factor 1-alpha	661	1e-05	0	0.0513109	0.0725645	5131.09	0.239793
LmxM.17.0085.1	Elongation factor 1-alpha	410	1e-05	0	1e-05	1e-05	1	0.5
LmxM.17.0236.1	Receptor-type adenylate cyclase b	208	1e-05	0	1e-05	1e-05	1	0.5
LmxM.17_100308.1	None	26	531.458	0	472.727	73.86	0.889491	0.213259
LmxM.17_117146.1	None	50	425.659	0	405.829	42.3533	0.953413	0.319817
LmxM.17_156476.1	None	128	55.9984	0	97.0227	18.3903	1.7326	0.0128486
LmxM.17_231382.1	None	52	253.766	0	226.853	7.76685	0.893945	0.000264991
LmxM.17_28402.1	None	88	1e-05	0	1e-05	1e-05	1	0.5
LmxM.17_369151.1	None	115	156.594	0	138.403	1.25077	0.883833	1e-05
LmxM.17_369929.1	None	40	259.554	0	280.667	9.68207	1.08134	0.0146055
LmxM.17_405734.1	None	97	425.342	0	564.958	2.99993	1.32824	1e-05
LmxM.17_488879.1	None	117	323.302	0	434.499	38.4566	1.34394	0.00191717
LmxM.17_49120.1	None	89	140.397	0	146.703	5.81772	1.04492	0.139189
LmxM.17_501264.1	None	29	371.558	0	309.748	31.4263	0.833646	0.0246017
LmxM.17_534570.1	None	160	137.255	0	140.234	0.151006	1.0217	6.33737e-87
LmxM.17_56365.1	None	34	124.448	0	191.503	3.08337	1.53882	3.65065e-105
LmxM.17_572706.1	None	107	393.16	0	415.655	29.2795	1.05722	0.221163
LmxM.17_574236.1	None	111	2836.34	0	2922.72	122.624	1.03046	0.24057
LmxM.17_621073.1	None	97	171.233	0	230.325	15.0883	1.3451	4.49358e-05
LmxM.17_634984.1	None	30	261.139	0	325.915	13.5376	1.24805	8.55323e-07
LmxM.17_640659.1	None	29	279.978	0	350.439	22.1054	1.25167	0.000717518
LmxM.17_645483.1	None	239	346.892	0	472.118	6.46983	1.361	9.16042e-84
LmxM.17_657706.1	None	124	663.29	0	718.588	32.0462	1.08337	0.0422124
LmxM.17_7453.1	None	164	272.112	0	246.19	16.9358	0.904736	0.0629297
LmxM.17_85932.1	None	27	138.374	0	153.237	38.9355	1.10741	0.351329
LmxM.17_86737.1	None	37	374.423	0	435.215	44.6184	1.16236	0.0865195
LmxM.17_99767.1	None	41	20.5947	0	25.4608	16.9938	1.23628	0.387306
LmxM.18_161205.1	None	90	124.61	0	228.063	21.5205	1.83021	7.65429e-07
LmxM.18_161837.1	None	66	428.305	0	388.734	4.48309	0.90761	1e-05
LmxM.18_171178.1	None	39	85.2036	0	79.6237	15.0506	0.93451	0.355413
LmxM.18_177636.1	None	78	388.559	0	328.182	13.0398	0.844614	1.82695e-06
LmxM.18_180919.1	None	54	57.7002	0	55.3209	6.3192	0.958765	0.353266
LmxM.18_241026.1	None	86	10506.5	0	12580.3	301.276	1.19739	2.91951e-12
LmxM.18_242830.1	None	200	600.098	0	575.857	67.1609	0.959605	0.359073
LmxM.18_263081.1	None	73	173.771	0	191.57	0.402346	1.10243	1e-05
LmxM.18_292380.1	None	49	50.9008	0	40.9006	5.59326	0.803536	0.0368964
LmxM.18_353895.1	None	88	1e-05	0	1e-05	1e-05	1	0.5
LmxM.18_413828.1	None	107	229.868	0	215.983	2.60775	0.939598	5.06626e-08
LmxM.18_415361.1	None	46	222.583	0	229.761	10.7358	1.03225	0.251866
LmxM.18_473683.1	None	90	1073.56	0	983.317	86.6979	0.915936	0.14895
LmxM.18_504709.1	None	34	821.638	0	665.716	101.119	0.810229	0.0615395
LmxM.18_520391.1	None	42	402.438	0	312.74	17.4371	0.777114	1.34422e-07
LmxM.18_615859.1	None	34	767.467	0	940.086	160.414	1.22492	0.140945
LmxM.18_643513.1	None	40	120.503	0	189.502	3.30745	1.57258	6.00051e-97
LmxM.18_655346.1	None	40	30.1399	0	31.1779	9.46497	1.03444	0.456335
LmxM.18_657935.1	None	40	1021.61	0	897.353	18.0625	0.878375	3.01303e-12
LmxM.18_675446.1	None	51	430.645	0	432.859	28.9285	1.00514	0.469494
LmxM.18_688693.1	None	49	197.935	0	228.613	13.3723	1.15499	0.0108913
LmxM.18_70806.1	None	34	33.9449	0	60.3386	24.0676	1.77754	0.136398
LmxM.18_99718.1	None	34	120.009	0	117.197	35.8106	0.976567	0.468703
LmxM.19.0830.1	ATG8/AUT7/APG8/PAZ2, putative	121	1e-05	0	0.298942	0.422768	29894.2	0.239757
LmxM.19.0840.1	ATG8/AUT7/APG8/PAZ2, putative	121	1e-05	0	1.54725	0.442297	154725	0.000234214
LmxM.19.1345apartial.1	Hypothetical protein	598	1e-05	0	1e-05	1e-05	1	0.5
LmxM.19_188905.1	None	195	193.471	0	173.408	7.25885	0.896301	0.00285566
LmxM.19_206209.1	None	82	216.847	0	169.04	12.3754	0.779535	5.59799e-05
LmxM.19_326858.1	None	31	45.4982	0	45.8876	0.144304	1.00856	0.00348409
LmxM.19_368398.1	None	86	467.183	0	680.697	7.36181	1.45702	3.02151e-185
LmxM.19_374598.1	None	57	80.3308	0	130.283	8.2009	1.62184	5.60596e-10
LmxM.19_375604.1	None	56	1788.58	0	1668.47	338.049	0.932845	0.361179
LmxM.19_387402.1	None	93	332.797	0	401.876	14.1912	1.20757	5.64403e-07
LmxM.19_419800.1	None	47	563.661	0	413.19	9.99263	0.733046	1e-05
LmxM.19_504972.1	None	29	157.868	0	103.481	7.70002	0.655492	8.1346e-13
LmxM.19_508125.1	None	30	369.37	0	285.504	17.0852	0.77295	4.58515e-07
LmxM.19_536374.1	None	127	158.077	0	224.015	16.7445	1.41712	4.11089e-05
LmxM.19_54682.1	None	28	164.827	0	170.372	27.6134	1.03364	0.420434
LmxM.19_556429.1	None	114	30.6359	0	82.6559	2.41454	2.69801	2.9845e-103
LmxM.19_571839.1	None	97	398.774	0	390.09	31.2408	0.978223	0.390518
LmxM.19_598518.1	None	74	342.55	0	520.434	30.3095	1.5193	2.19302e-09
LmxM.19_610226.1	None	188	476.472	0	353.068	16.0608	0.741005	7.77156e-15
LmxM.19_618646.1	None	114	164.126	0	242.661	4.07501	1.47851	4.58123e-83
LmxM.19_643695.1	None	92	392.651	0	351.416	9.40424	0.894985	5.80856e-06
LmxM.19_646700.1	None	83	27.5023	0	24.1449	4.89629	0.877923	0.246451
LmxM.20_102366.1	None	67	34.2816	0	63.6617	0.785237	1.85703	1.08783e-306
LmxM.20_1062583.1	None	59	47.66	0	67.9048	6.78311	1.42477	0.00141981
LmxM.20_1063565.1	None	59	1e-05	0	1e-05	1e-05	1	0.5
LmxM.20_106394.1	None	167	77.7766	0	91.7802	6.57763	1.18005	0.0166286
LmxM.20_1070775.1	None	68	300.084	0	375.28	11.2238	1.25058	1.04489e-11
LmxM.20_1071799.1	None	63	1370.92	0	933.543	44.5514	0.680962	1e-05
LmxM.20_1097972.1	None	153	197.048	0	306.769	53.5328	1.55682	0.0202018
LmxM.20_110143.1	None	34	407.514	0	401.883	7.53181	0.986182	0.227345
LmxM.20_1111292.1	None	116	797.06	0	597.142	95.383	0.74918	0.0180432
LmxM.20_1168165.1	None	80	452.102	0	577.143	28.7207	1.27658	6.69255e-06
LmxM.20_1199406.1	None	38	262.685	0	290.243	10.9263	1.10491	0.00583048
LmxM.20_1210756.1	None	74	191.16	0	284.218	15.3758	1.4868	7.14471e-10
LmxM.20_1225701.1	None	196	957.477	0	971.19	114.405	1.01432	0.452295
LmxM.20_1229298.1	None	109	313.276	0	164.933	35.9174	0.526477	1.81284e-05
LmxM.20_12400.1	None	55	196.688	0	222.6	2.96483	1.13174	1.16849e-18
LmxM.20_1290864.1	None	175	194.989	0	218.59	3.52336	1.12104	1.05331e-11
LmxM.20_1313045.1	None	110	267.745	0	360.619	9.03033	1.34687	4.13076e-25
LmxM.20_1362417.1	None	46	178.527	0	248.993	4.12598	1.39471	1.06901e-65
LmxM.20_1363843.1	None	37	382.602	0	370.525	19.7207	0.968435	0.270137
LmxM.20_1370056.1	None	105	1014.68	0	967.706	25.3123	0.953705	0.03174
LmxM.20_1444735.1	None	44	159.008	0	236.401	4.63169	1.48672	5.59817e-63
LmxM.20_1498256.1	None	127	379.147	0	287.39	35.0094	0.757989	0.00438432
LmxM.20_1505073.1	None	26	279.349	0	224.59	13.5865	0.803976	2.78393e-05
LmxM.20_1559792.1	None	48	1014.96	0	1110.15	221.051	1.0938	0.333357
LmxM.20_1610511.1	None	28	61.0875	0	72.3164	3.80713	1.18382	0.00159184
LmxM.20_1613591.1	None	31	196.846	0	192.148	9.49493	0.976136	0.310389
LmxM.20_1633792.1	None	105	111.496	0	66.2208	0.939058	0.593932	1e-05
LmxM.20_1688243.1	None	45	242.189	0	323.726	47.308	1.33666	0.0423971
LmxM.20_1770633.1	None	91	238.362	0	281.517	25.5377	1.18105	0.0455258
LmxM.20_1773620.1	None	74	157.167	0	147.938	3.80467	0.941278	0.00763859
LmxM.20_1803986.1	None	57	549.663	0	539.774	46.5471	0.98201	0.41588
LmxM.20_1844350.1	None	43	281.464	0	153.352	10.4251	0.544836	1e-05
LmxM.20_1875431.1	None	172	237.462	0	264.669	24.2972	1.11457	0.131408
LmxM.20_1895489.1	None	60	272.694	0	270.79	11.4909	0.993021	0.434224
LmxM.20_1912339.1	None	41	812.59	0	1008.63	52.0088	1.24125	8.18511e-05
LmxM.20_193241.1	None	96	89.0044	0	118.973	20.2321	1.33671	0.0692692
LmxM.20_1949744.1	None	33	516.876	0	789.303	48.4431	1.52706	9.34886e-09
LmxM.20_2158143.1	None	59	171.996	0	192.973	22.9862	1.12197	0.180724
LmxM.20_2177943.1	None	47	2585.05	0	1405.98	60.9893	0.543888	1e-05
LmxM.20_2212061.1	None	41	22.6206	0	29.5828	0.173951	1.30779	1e-05
LmxM.20_2229589.1	None	64	286.702	0	296.56	24.1343	1.03438	0.341463
LmxM.20_2237840.1	None	51	196.659	0	273.933	11.9476	1.39293	4.9751e-11
LmxM.20_2249082.1	None	29	624.796	0	624.673	83.2236	0.999803	0.499409
LmxM.20_2297902.1	None	146	377.286	0	364.174	29.6642	0.965245	0.329231
LmxM.20_2305504.1	None	52	271.559	0	269.269	7.84115	0.991565	0.385089
LmxM.20_2309332.1	None	67	601.093	0	451.437	2.45748	0.751026	1e-05
LmxM.20_2317829.1	None	47	1161.4	0	1205.17	95.4396	1.03768	0.323284
LmxM.20_2327341.1	None	175	263.257	0	270.605	25.3641	1.02791	0.386025
LmxM.20_2405401.1	None	53	58.4704	0	75.482	1.74098	1.29094	7.47443e-23
LmxM.20_2407776.1	None	28	324.384	0	317.437	24.6792	0.978585	0.389171
LmxM.20_2427290.1	None	76	900.822	0	1077.51	73.7115	1.19614	0.00826442
LmxM.20_2430904.1	None	44	899.274	0	1129.56	31.4217	1.25608	1.16136e-13
LmxM.20_2434879.1	None	44	54.9748	0	72.4487	36.9079	1.31785	0.317947
LmxM.20_2438384.1	None	46	139.921	0	135.077	24.1039	0.965383	0.42037
LmxM.20_2449833.1	None	96	588.298	0	720.454	10.2384	1.22464	2.02982e-38
LmxM.20_2472480.1	None	45	327.291	0	388.852	10.014	1.18809	3.93591e-10
LmxM.20_2481909.1	None	74	688.205	0	564.19	17.0301	0.819799	1.64313e-13
LmxM.20_2498710.1	None	58	1032.73	0	852.553	48.3331	0.82553	9.6542e-05
LmxM.20_2523937.1	None	33	701.747	0	530.846	102.655	0.756464	0.0479751
LmxM.20_2539713.1	None	75	934.423	0	601.478	117.036	0.643689	0.00222196
LmxM.20_2551268.1	None	62	360.174	0	349.521	0.00831503	0.970423	1e-05
LmxM.20_2600780.1	None	115	426.76	0	441.863	22.3642	1.03539	0.249741
LmxM.20_2628420.1	None	165	113.981	0	210.353	18.4488	1.84551	8.76615e-08
LmxM.20_2662569.1	None	43	89.7182	0	77.2894	14.9486	0.861469	0.202864
LmxM.20_2675633.1	None	43	312.093	0	285.485	52.0427	0.914746	0.304585
LmxM.20_271891.1	None	34	353.837	0	365.531	35.5351	1.03305	0.37104
LmxM.20_2748015.1	None	30	189.649	0	179.344	22.3361	0.945661	0.322263
LmxM.20_2780430.1	None	52	417.676	0	306.517	50.1328	0.733863	0.0133014
LmxM.20_2794585.1	None	293	115.324	0	133.122	10.8948	1.15433	0.0511656
LmxM.20_2819583.1	None	78	448.214	0	474.283	7.11363	1.05816	0.00012384
LmxM.20_2954228.1	None	54	53.9148	0	71.345	2.59415	1.32329	9.14806e-12
LmxM.20_3000687.1	None	39	249.916	0	317.287	1.63655	1.26957	1e-05
LmxM.20_3038988.1	None	75	885.544	0	854.391	34.3759	0.96482	0.182402
LmxM.20_3261095.1	None	95	367.038	0	377.018	11.5444	1.02719	0.193647
LmxM.20_3337971.1	None	40	23.0353	0	57.2139	27.2348	2.48375	0.104746
LmxM.20_3339389.1	None	814	257.635	0	342.067	3.42285	1.32772	1.20342e-134
LmxM.20_3343047.1	None	51	299.647	0	396.23	28.3925	1.32232	0.000334855
LmxM.20_344708.1	None	33	338.785	0	221.484	9.48062	0.653759	1e-05
LmxM.20_36.6480a.1	Hypothetical protein	24	1e-05	0	1e-05	1e-05	1	0.5
LmxM.20_458201.1	None	36	1829.81	0	2162.4	287.446	1.18177	0.12362
LmxM.20_467545.1	None	39	75.227	0	138.729	22.7586	1.84413	0.00263365
LmxM.20_46795.1	None	43	180.68	0	259.613	35.9273	1.43687	0.0140093
LmxM.20_494843.1	None	96	731.165	0	697.772	125.185	0.95433	0.394833
LmxM.20_51642.1	None	28	705.501	0	810.956	31.9246	1.14948	0.000477832
LmxM.20_562287.1	None	67	524.391	0	626.259	57.3684	1.19426	0.0378922
LmxM.20_581013.1	None	62	498.279	0	445.404	42.825	0.893886	0.108478
LmxM.20_586029.1	None	58	234.748	0	379.206	48.2127	1.61537	0.00136659
LmxM.20_617046.1	None	38	14879.3	0	10053.4	928.8	0.675664	1.01895e-07
LmxM.20_635302.1	None	33	109.597	0	179.14	5.49379	1.63453	5.02102e-37
LmxM.20_636519.1	None	55	3938.64	0	3485.22	32.089	0.88488	1e-05
LmxM.20_653105.1	None	100	340.179	0	289.835	52.501	0.852009	0.168805
LmxM.20_714688.1	None	56	313.395	0	344.199	58.3999	1.09829	0.298937
LmxM.20_757446.1	None	98	337.927	0	335.248	33.6586	0.992073	0.468282
LmxM.20_774588.1	None	163	255.327	0	307.31	21.2257	1.20359	0.00716221
LmxM.20_812371.1	None	31	497.731	0	432.71	19.1976	0.869366	0.000353406
LmxM.20_831052.1	None	42	334.27	0	447.757	51.4989	1.33951	0.0137735
LmxM.20_845235.1	None	27	189.047	0	165.819	12.2033	0.877128	0.0284895
LmxM.20_921612.1	None	61	411.209	0	514.282	13.6053	1.25066	1.78285e-14
LmxM.20_940055.1	None	44	226.09	0	293.721	9.35969	1.29913	2.49095e-13
LmxM.20_942821.1	None	303	320.998	0	410.286	48.006	1.27816	0.0314472
LmxM.20_944055.1	None	185	528.142	0	504.283	15.5085	0.954826	0.0619734
LmxM.20_959907.1	None	64	503.82	0	435.783	42.9331	0.864958	0.0565159
LmxM.20_9649.1	None	44	673.729	0	716.544	40.8881	1.06355	0.147519
LmxM.20_973853.1	None	173	16.183	0	19.1182	3.50023	1.18137	0.200858
LmxM.21.0730.1	60S ribosomal protein L36, putative	105	1e-05	0	1e-05	1e-05	1	0.5
LmxM.21_121180.1	None	38	236.615	0	173.137	6.9822	0.731723	1e-05
LmxM.21_256185.1	None	37	364.764	0	463.437	4.90359	1.27051	2.33998e-90
LmxM.21_272356.1	None	59	796.756	0	1126.1	291.188	1.41336	0.12902
LmxM.21_327387.1	None	45	130.769	0	75.4865	7.28536	0.577253	1.62093e-14
LmxM.21_329171.1	None	83	97.9463	0	72.0241	10.393	0.735343	0.00631203
LmxM.21_369741.1	None	132	3465.44	0	5472.25	335.976	1.57909	1.16426e-09
LmxM.21_516035.1	None	61	231.368	0	263.092	24.7442	1.13711	0.0999091
LmxM.21_529411.1	None	100	498.011	0	527.027	50.5073	1.05826	0.28282
LmxM.21_551918.1	None	42	727.493	0	417.844	44.9272	0.574361	2.74603e-12
LmxM.21_599333.1	None	144	378.824	0	431.843	2.81252	1.13995	1.44626e-79
LmxM.21_727645.1	None	61	242.315	0	302.567	14.5524	1.24865	1.73407e-05
LmxM.22_105225.1	None	37	323.063	0	432.053	30.5294	1.33736	0.000178497
LmxM.22_168291.1	None	80	340.404	0	368.97	27.9563	1.08392	0.15344
LmxM.22_285163.1	None	145	594.513	0	581.801	12.6212	0.978618	0.156927
LmxM.22_329310.1	None	120	8.87615	0	18.2284	0.327446	2.05363	1.02294e-179
LmxM.22_347318.1	None	61	161.121	0	149.241	9.55506	0.926267	0.106876
LmxM.22_347933.1	None	58	236.359	0	254.836	23.3704	1.07817	0.214585
LmxM.22_356159.1	None	106	457.75	0	324.629	7.14207	0.709184	1e-05
LmxM.22_374833.1	None	44	343.289	0	276.944	19.2998	0.806736	0.000293433
LmxM.22_389830.1	None	66	1180.84	0	981.794	15.1592	0.831437	1e-05
LmxM.22_48680.1	None	82	516.872	0	587.517	1.26432	1.13668	1e-05
LmxM.22_521095.1	None	56	166.92	0	174.489	2.56898	1.04535	0.00160661
LmxM.22_563485.1	None	87	254.195	0	204.988	7.7778	0.806421	1.2534e-10
LmxM.22_59452.1	None	48	400.209	0	636.597	80.1581	1.59066	0.00159391
LmxM.22_623716.1	None	26	165.417	0	144.939	7.46309	0.876202	0.00303535
LmxM.22_64329.1	None	48	593.305	0	886.564	62.3587	1.49428	1.28325e-06
LmxM.22_663491.1	None	39	203.165	0	296.832	21.13	1.46104	4.64908e-06
LmxM.23.1050.1	Small hydrophilic endoplasmic reticulum-associated protein (sherp)	57	1e-05	0	1e-05	1e-05	1	0.5
LmxM.23.1061.1	Small hydrophilic endoplasmic reticulum-associated protein (sherp)	57	1e-05	0	1e-05	1e-05	1	0.5
LmxM.23_120147.1	None	77	309.993	0	254.841	13.8308	0.822088	3.33746e-05
LmxM.23_125755.1	None	267	445.441	0	497.02	12.3191	1.11579	1.41433e-05
LmxM.23_166383.1	None	53	269.043	0	264.17	11.1711	0.981887	0.331332
LmxM.23_177418.1	None	200	421.154	0	512.349	37.5267	1.21653	0.00754683
LmxM.23_240210.1	None	155	203.468	0	267.628	23.0483	1.31533	0.00268714
LmxM.23_246025.1	None	35	384.262	0	438.274	59.7415	1.14056	0.182973
LmxM.23_279558.1	None	76	72.5589	0	62.2343	1.45467	0.857708	6.35048e-13
LmxM.23_402577.1	None	68	257.768	0	333.929	0.0933407	1.29546	1e-05
LmxM.23_452864.1	None	44	635.277	0	739.667	28.504	1.16432	0.000124981
LmxM.23_513609.1	None	34	56.3122	0	77.506	2.38784	1.37636	3.47445e-19
LmxM.23_527740.1	None	29	189.136	0	212.045	25.7296	1.12112	0.186634
LmxM.23_56346.1	None	59	529.755	0	559.647	59.8308	1.05643	0.308678
LmxM.23_565432.1	None	342	148.546	0	198.864	9.52245	1.33873	6.31573e-08
LmxM.23_576910.1	None	363	151.304	0	168.279	35.8295	1.11219	0.317827
LmxM.23_583070.1	None	25	137.789	0	178.705	5.94296	1.29695	2.89329e-12
LmxM.23_694708.1	None	88	91.6359	0	128.371	29.9567	1.40088	0.110049
LmxM.23_701025.1	None	149	956.759	0	1122	150.738	1.17271	0.136495
LmxM.23_70612.1	None	65	151.644	0	142.058	12.324	0.936789	0.218344
LmxM.23_710794.1	None	27	412.936	0	480.051	69.2648	1.16253	0.166284
LmxM.23_734052.1	None	67	272.969	0	380.547	7.83055	1.3941	2.9975e-43
LmxM.23_78483.1	None	117	635.901	0	741.588	102.997	1.1662	0.152418
LmxM.23_82439.1	None	87	865.201	0	906.144	71.4461	1.04732	0.283301
LmxM.23_83444.1	None	35	151.568	0	233.204	49.917	1.53861	0.0509792
LmxM.23_96647.1	None	35	323.372	0	319.418	64.2667	0.987773	0.475472
LmxM.24.1500a.1	Hypothetical protein	170	1e-05	0	1e-05	1e-05	1	0.5
LmxM.24_104794.1	None	31	366.749	0	428.655	17.9215	1.16879	0.000275932
LmxM.24_105643.1	None	34	178.82	0	195.581	4.33758	1.09373	5.57534e-05
LmxM.24_127852.1	None	48	250.503	0	227.886	13.1572	0.909717	0.0428153
LmxM.24_145283.1	None	34	41.4508	0	75.3556	11.9815	1.81796	0.00232908
LmxM.24_272373.1	None	60	1049.85	0	577.641	97.8374	0.550213	6.94898e-07
LmxM.24_338522.1	None	30	199.702	0	130.933	3.48668	0.655643	1e-05
LmxM.24_391860.1	None	34	217.999	0	329.133	9.58643	1.50979	2.24142e-31
LmxM.24_394745.1	None	250	231.537	0	261.285	5.43621	1.12848	2.22112e-08
LmxM.24_406696.1	None	67	195.388	0	220.162	27.9629	1.12679	0.187818
LmxM.24_41292.1	None	62	518.634	0	438.65	33.5293	0.84578	0.00852813
LmxM.24_420029.1	None	258	136.898	0	148.514	18.2973	1.08485	0.262764
LmxM.24_453549.1	None	37	565.353	0	479.441	46.9291	0.848038	0.0335739
LmxM.24_458285.1	None	71	438.696	0	689.41	48.3007	1.5715	1.04749e-07
LmxM.24_486376.1	None	155	315.203	0	446.267	81.5422	1.41581	0.053992
LmxM.24_528120.1	None	43	257.576	0	366.705	20.2983	1.42368	3.80238e-08
LmxM.24_560561.1	None	121	218.31	0	254.81	41.5672	1.1672	0.189943
LmxM.24_599643.1	None	37	54.0413	0	60.2048	0.251828	1.11405	1.36566e-132
LmxM.24_620343.1	None	31	251.641	0	327.138	36.2704	1.30002	0.018694
LmxM.24_663344.1	None	29	55.7411	0	86.9702	13.2114	1.56025	0.0090443
LmxM.24_791559.1	None	26	31.3753	0	56.8463	6.37802	1.81181	3.25459e-05
LmxM.24_804446.1	None	34	6166.39	0	9045.11	2154.31	1.46684	0.0907321
LmxM.24_805244.1	None	34	8853.26	0	9991.34	267.214	1.12855	1.0263e-05
LmxM.24_806159.1	None	34	9949.1	0	12572.1	1787.1	1.26364	0.0710891
LmxM.25_142032.1	None	37	361.691	0	527.586	21.7397	1.45866	1.16521e-14
LmxM.25_177444.1	None	68	395.281	0	251.392	30.3835	0.635982	1.09114e-06
LmxM.25_200742.1	None	101	406.438	0	546.895	17.2566	1.34558	1.98813e-16
LmxM.25_248355.1	None	37	246.425	0	242.182	37.4946	0.982781	0.454948
LmxM.25_253118.1	None	33	907.657	0	1069.84	34.3063	1.17868	1.13689e-06
LmxM.25_281746.1	None	58	164.279	0	169.91	17.3055	1.03428	0.37245
LmxM.25_28539.1	None	53	1291.07	0	952.406	48.3633	0.737688	1.25744e-12
LmxM.25_305725.1	None	58	7.87632	0	13.9475	4.36738	1.77082	0.0822449
LmxM.25_30648.1	None	56	619.428	0	577.085	113.167	0.931642	0.354141
LmxM.25_372173.1	None	48	459.654	0	750.789	62.9507	1.63338	1.87469e-06
LmxM.25_386669.1	None	100	342.711	0	446.26	65.879	1.30215	0.0579984
LmxM.25_439249.1	None	158	666.699	0	529.504	57.3773	0.794217	0.0083989
LmxM.25_449489.1	None	104	308.201	0	333.953	16.0639	1.08356	0.0544553
LmxM.25_48063.1	None	32	113.165	0	113.737	7.63813	1.00506	0.470135
LmxM.25_564481.1	None	86	853.684	0	785.86	36.1384	0.920552	0.0302744
LmxM.25_592664.1	None	50	489.947	0	527.969	59.7923	1.0776	0.262423
LmxM.25_6182.1	None	32	316.254	0	437.925	46.9008	1.38472	0.0047404
LmxM.25_721319.1	None	27	696.579	0	803.044	29.1159	1.15284	0.000127787
LmxM.25_832296.1	None	109	272.642	0	169.653	1.03791	0.622257	1e-05
LmxM.25_858431.1	None	129	677.213	0	452.651	1.78319	0.668403	1e-05
LmxM.25_878347.1	None	142	63.05	0	85.1355	2.02106	1.35029	4.24896e-28
LmxM.25_880184.1	None	51	145.898	0	198.72	2.77748	1.36205	6.05369e-81
LmxM.26.0010a.1	Hypothetical protein	362	1e-05	0	1e-05	1e-05	1	0.5
LmxM.26.1690.1	Hypothetical protein	319	1e-05	0	0.261885	0.370362	26188.5	0.239758
LmxM.26_1003225.1	None	45	187.471	0	216.887	2.18815	1.15691	1.68903e-41
LmxM.26_1019303.1	None	102	137.78	0	123.625	10.0528	0.897261	0.0795513
LmxM.26_133776.1	None	203	204.908	0	237.784	4.93918	1.16044	1.40515e-11
LmxM.26_152311.1	None	47	186.805	0	200.849	1.70885	1.07518	1.03278e-16
LmxM.26_15433.1	None	156	141.702	0	143.939	12.2311	1.01579	0.427447
LmxM.26_217909.1	None	70	212.348	0	275.306	8.92814	1.29649	8.83669e-13
LmxM.26_221196.1	None	28	378.423	0	381.736	3.66833	1.00875	0.183236
LmxM.26_22975.1	None	61	291.125	0	253.785	26.9264	0.871739	0.0827599
LmxM.26_39325.1	None	67	130.871	0	116.295	18.2359	0.888619	0.21205
LmxM.26_43651.1	None	25	234.986	0	240.689	6.72215	1.02427	0.198141
LmxM.26_47059.1	None	139	510.239	0	410.346	1.23453	0.804224	1e-05
LmxM.26_512878.1	None	154	663.658	0	509.56	55.6973	0.767806	0.0028314
LmxM.26_53843.1	None	69	390.278	0	285.132	39.2247	0.730586	0.00367433
LmxM.26_588584.1	None	99	212.366	0	260.453	36.2526	1.22644	0.0923458
LmxM.26_597009.1	None	46	296.241	0	330.351	6.6492	1.11514	1.4488e-07
LmxM.26_686728.1	None	45	612.579	0	669.565	78.6039	1.09303	0.234234
LmxM.26_699044.1	None	60	444.675	0	509.896	112.419	1.14667	0.280905
LmxM.26_762685.1	None	96	107.093	0	115.724	8.60698	1.0806	0.157966
LmxM.26_814244.1	None	70	81.4445	0	58.6158	3.19642	0.719703	4.60076e-13
LmxM.26_815658.1	None	44	27.7863	0	18.9352	1.6714	0.681456	5.92912e-08
LmxM.26_835753.1	None	31	834.915	0	812.775	81.1477	0.973483	0.392492
LmxM.26_852982.1	None	28	61.5383	0	47.8847	7.88598	0.778129	0.041693
LmxM.26_971146.1	None	86	723.981	0	582.805	10.8403	0.805	1e-05
LmxM.26_985363.1	None	34	534.826	0	705.899	123.083	1.31987	0.0822787
LmxM.26_99200.1	None	96	184.766	0	158.865	2.60387	0.859814	1e-05
LmxM.26_999570.1	None	72	239.092	0	439.695	4.54314	1.83902	1e-05
LmxM.27.1380a.1	Hypothetical protein	200	1e-05	0	1e-05	1e-05	1	0.5
LmxM.27.1390.1	Hypothetical protein	322	1e-05	0	1e-05	1e-05	1	0.5
LmxM.27_1039091.1	None	33	294.557	0	262.075	53.7838	0.889726	0.272943
LmxM.27_124660.1	None	29	75.0903	0	90.387	12.3495	1.20371	0.107738
LmxM.27_131104.1	None	85	630.721	0	532.788	23.9061	0.844728	2.09649e-05
LmxM.27_15671.1	None	29	363.334	0	272.071	12.6096	0.748817	2.28373e-13
LmxM.27_157076.1	None	98	79.7392	0	99.3961	10.0672	1.24651	0.0254359
LmxM.27_186009.1	None	189	113.174	0	133.892	12.7946	1.18306	0.0526953
LmxM.27_248220.1	None	30	393.111	0	482.11	8.65967	1.2264	4.4546e-25
LmxM.27_250040.1	None	36	631.071	0	953.406	48.5069	1.51077	1.5146e-11
LmxM.27_286279.1	None	80	329.008	0	306.718	7.43	0.932251	0.00134983
LmxM.27_355733.1	None	55	301.491	0	304.382	48.7378	1.00959	0.47635
LmxM.27_366238.1	None	61	19.4324	0	12.963	0.193108	0.667079	1e-05
LmxM.27_387744.1	None	31	116.752	0	159.156	9.42038	1.36319	3.3778e-06
LmxM.27_401149.1	None	67	256.229	0	235.378	37.1019	0.918622	0.287057
LmxM.27_481099.1	None	28	254.711	0	275.115	38.2569	1.08011	0.296896
LmxM.27_48981.1	None	111	260.956	0	258.48	41.3636	0.990515	0.476141
LmxM.27_539014.1	None	48	187.039	0	172.083	3.78205	0.92004	3.83716e-05
LmxM.27_59819.1	None	28	784.749	0	1025.56	90.8513	1.30686	0.00401724
LmxM.27_610394.1	None	31	362.859	0	322.274	13.1546	0.888153	0.00101707
LmxM.27_626028.1	None	56	1165.17	0	799.881	50.3781	0.686492	2.06835e-13
LmxM.27_628647.1	None	62	2951.12	0	2143.05	91.5668	0.726181	1e-05
LmxM.27_632883.1	None	42	226.517	0	193.837	19.9912	0.855728	0.0510535
LmxM.27_637995.1	None	63	1e-05	0	0.26892	0.0752497	26892	0.000176079
LmxM.27_640533.1	None	63	186.877	0	208.663	19.1981	1.11658	0.12823
LmxM.27_665368.1	None	41	355.023	0	355.97	1.77564	1.00267	0.296842
LmxM.27_721901.1	None	166	282.795	0	354.096	30.8848	1.25213	0.0104823
LmxM.27_729720.1	None	135	157.337	0	178.86	18.8462	1.1368	0.126721
LmxM.27_772761.1	None	47	365.508	0	315.816	44.9938	0.864046	0.134705
LmxM.27_806016.1	None	26	460.995	0	438.818	10.2754	0.951894	0.0154546
LmxM.27_812481.1	None	47	78.9288	0	146.398	7.63202	1.85481	4.7733e-19
LmxM.27_850316.1	None	30	467.045	0	242.424	15.1785	0.51906	1e-05
LmxM.27_886553.1	None	29	48.3882	0	60.7605	8.03782	1.25569	0.0618697
LmxM.27_895570.1	None	49	311.743	0	385.84	21.6362	1.23769	0.000307747
LmxM.27_903196.1	None	31	252.689	0	282.705	14.742	1.11878	0.0208722
LmxM.27_91487.1	None	85	260.85	0	243.215	4.50232	0.932396	4.48696e-05
LmxM.27_934528.1	None	90	303.181	0	294.648	50.1602	0.971854	0.432457
LmxM.27_952332.1	None	132	124.139	0	107.374	0.603597	0.86495	1e-05
LmxM.27_953053.1	None	56	526.118	0	364.117	49.302	0.692082	0.000508303
LmxM.27_976684.1	None	57	1891.37	0	2711.74	320.285	1.43374	0.00521299
LmxM.28.1010.1	Ribosomal protein S20, putative	116	1e-05	0	1e-05	1e-05	1	0.5
LmxM.28.1011.1	Ribosomal protein S20, putative	116	1e-05	0	1e-05	1e-05	1	0.5
LmxM.28.1030.1	Ribosomal protein S20, putative	116	1e-05	0	1e-05	1e-05	1	0.5
LmxM.28.1930partial.1	Hypothetical protein	187	1e-05	0	1e-05	1e-05	1	0.5
LmxM.28.2740a.1	Hypothetical protein	312	1e-05	0	1342.74	464.198	1.34274e+08	0.00191027
LmxM.28.2750partial.1	Hypothetical protein	121	1e-05	0	1e-05	1e-05	1	0.5
LmxM.28_106038.1	None	26	363.404	0	445.581	19.6437	1.22613	1.43596e-05
LmxM.28_1097285.1	None	117	309.086	0	363.968	0.0158394	1.17756	1e-05
LmxM.28_1133990.1	None	84	156.096	0	262.905	12.8075	1.68426	3.72795e-17
LmxM.28_113632.1	None	97	60.3558	0	50.0708	15.2899	0.829595	0.250581
LmxM.28_188448.1	None	59	221.063	0	162.057	27.8595	0.73308	0.0170878
LmxM.28_189493.1	None	74	584.749	0	519.194	55.1915	0.887893	0.117462
LmxM.28_190985.1	None	83	309.216	0	242.62	3.99532	0.784631	1e-05
LmxM.28_347210.1	None	148	509.214	0	522.435	26.3934	1.02596	0.308213
LmxM.28_353030.1	None	115	492.407	0	521.765	59.4603	1.05962	0.310745
LmxM.28_396896.1	None	70	384.904	0	523.105	41.8207	1.35906	0.000475509
LmxM.28_46618.1	None	98	259.05	0	227.617	26.3297	0.878657	0.116267
LmxM.28_488200.1	None	25	284.144	0	330.514	1.90464	1.16319	3.17757e-131
LmxM.28_512068.1	None	50	164.167	0	132.321	3.31515	0.806013	1e-05
LmxM.28_525558.1	None	209	192.603	0	231.777	0.101541	1.20339	1e-05
LmxM.28_534000.1	None	40	214.725	0	328.45	1.51932	1.52963	1e-05
LmxM.28_559864.1	None	109	163.399	0	119.215	29.6494	0.729595	0.0680839
LmxM.28_601219.1	None	107	384.861	0	522.607	89.7358	1.35791	0.0623907
LmxM.28_620071.1	None	33	236.797	0	260.674	35.6147	1.10083	0.251293
LmxM.28_634321.1	None	72	169.278	0	130.659	26.113	0.771865	0.0695852
LmxM.28_65129.1	None	41	1569.44	0	1901.51	221.141	1.21158	0.0665984
LmxM.28_711423.1	None	46	150.05	0	126.402	3.44786	0.842398	3.47278e-12
LmxM.28_731246.1	None	40	32.6255	0	51.6515	4.58417	1.58316	1.6597e-05
LmxM.28_738754.1	None	199	6.27826	0	29.0698	2.81887	4.63023	3.09961e-16
LmxM.28_744600.1	None	63	578.651	0	347.072	47.9345	0.599795	6.78686e-07
LmxM.28_754682.1	None	44	370.008	0	260.402	17.786	0.703775	3.58113e-10
LmxM.28_755354.1	None	52	476.235	0	406.387	22.3217	0.853332	0.000876477
LmxM.28_770156.1	None	31	130.074	0	183.077	3.86486	1.40749	4.17184e-43
LmxM.28_772974.1	None	169	207.328	0	346.012	37.1034	1.66891	9.28328e-05
LmxM.28_775828.1	None	29	278.371	0	332.117	26.1244	1.19308	0.0198265
LmxM.28_776588.1	None	96	181.609	0	133.615	13.8049	0.735731	0.000253951
LmxM.28_820852.1	None	33	595.623	0	619.913	68.7825	1.04078	0.361991
LmxM.28_863136.1	None	39	886.007	0	777.649	24.6122	0.877701	5.34795e-06
LmxM.28_920015.1	None	29	26.1953	0	41.2078	0.129587	1.5731	1e-05
LmxM.28_933794.1	None	26	2767.36	0	1394.75	100.195	0.504	1e-05
LmxM.29_1030666.1	None	39	670.057	0	754.631	89.5785	1.12622	0.172552
LmxM.29_1105117.1	None	76	253.097	0	464.848	12.5004	1.83664	1.1497e-64
LmxM.29_1109323.1	None	53	293.252	0	322.716	4.83096	1.10047	5.33453e-10
LmxM.29_1140415.1	None	64	202.871	0	163.728	23.7463	0.807057	0.0496394
LmxM.29_1178010.1	None	29	984.649	0	1022.74	81.4311	1.03869	0.319959
LmxM.29_1219020.1	None	167	487.252	0	541.357	9.46452	1.11104	5.43416e-09
LmxM.29_1221308.1	None	49	733.619	0	763.954	6.38651	1.04135	1.01739e-06
LmxM.29_124490.1	None	26	167.549	0	228.385	10.2804	1.36309	1.63282e-09
LmxM.29_1250924.1	None	172	108.698	0	154.845	3.91927	1.42454	2.64781e-32
LmxM.29_1264929.1	None	126	376.403	0	321.42	0.605428	0.853925	1e-05
LmxM.29_1282952.1	None	97	329.051	0	422.128	15.4671	1.28287	8.84376e-10
LmxM.29_1311888.1	None	81	2522.68	0	2271.35	100.468	0.900372	0.00618174
LmxM.29_142315.1	None	43	47.4027	0	46.9297	1.2109	0.990023	0.348058
LmxM.29_20039.1	None	35	201.339	0	223.214	26.0191	1.10865	0.20025
LmxM.29_210029.1	None	204	199.139	0	240.1	6.95578	1.20569	1.94516e-09
LmxM.29_222452.1	None	25	555.841	0	679.204	26.0285	1.22194	1.07111e-06
LmxM.29_2248.1	None	136	178.337	0	235.714	42.1296	1.32173	0.0866114
LmxM.29_25331.1	None	45	268.136	0	338.683	26.7009	1.2631	0.0041192
LmxM.29_26282.1	None	132	214.619	0	214.028	11.7882	0.997245	0.479996
LmxM.29_361479.1	None	27	430.678	0	656.062	88.6649	1.52332	0.00551148
LmxM.29_369870.1	None	88	29.5211	0	26.7563	1.93957	0.906344	0.0770077
LmxM.29_472347.1	None	58	262.742	0	267.035	7.85692	1.01634	0.292396
LmxM.29_481116.1	None	106	67.0871	0	100.952	15.323	1.50479	0.0135503
LmxM.29_497000.1	None	53	195.672	0	195.858	32.4427	1.00095	0.497714
LmxM.29_504821.1	None	27	57.9838	0	40.0458	3.84893	0.690637	1.57707e-06
LmxM.29_505304.1	None	25	105.158	0	79.58	1.02909	0.756768	1e-05
LmxM.29_50693.1	None	68	300.039	0	276.895	3.50102	0.922863	1.91329e-11
LmxM.29_534955.1	None	67	46.0213	0	62.3943	4.89276	1.35577	0.000409371
LmxM.29_563385.1	None	30	189.723	0	264.838	6.52468	1.39592	5.71443e-31
LmxM.29_568311.1	None	103	241.329	0	253.033	11.6443	1.0485	0.157426
LmxM.29_592942.1	None	53	174.905	0	174.816	28.7188	0.999494	0.498771
LmxM.29_61148.1	None	178	162.601	0	250.407	27.7063	1.54001	0.000764334
LmxM.29_709389.1	None	33	146.476	0	164.856	1.78091	1.12548	2.83921e-25
LmxM.29_718773.1	None	37	441.782	0	541.021	49.0872	1.22463	0.0216043
LmxM.29_734108.1	None	224	183.811	0	214.256	6.70814	1.16563	2.83389e-06
LmxM.29_776102.1	None	26	584.078	0	661.788	22.9573	1.13305	0.000355917
LmxM.29_928898.1	None	28	211.675	0	220.326	41.2558	1.04087	0.416955
LmxM.29_980470.1	None	161	186.229	0	188.169	19.5065	1.01042	0.46039
LmxM.30.0211.1	Hypothetical protein, conserved	522	1e-05	0	6.16355	0.740167	616355	4.13758e-17
LmxM.30.0460g.1	Hypothetical protein	279	1e-05	0	1e-05	1e-05	1	0.5
LmxM.30.0771.1	Hypothetical protein	215	1e-05	0	1e-05	1e-05	1	0.5
LmxM.30.1440c.1	Hypothetical protein	444	1e-05	0	0.187486	0.265146	18748.6	0.239762
LmxM.30_1057740.1	None	151	145.466	0	176.57	1.05808	1.21382	3.04354e-190
LmxM.30_1101626.1	None	160	689.214	0	624.429	3.345	0.906002	1e-05
LmxM.30_1117417.1	None	42	503.912	0	428.192	52.0903	0.849736	0.0730245
LmxM.30_1121959.1	None	48	232.738	0	225.162	1.38509	0.967446	2.2498e-08
LmxM.30_1124019.1	None	235	230.774	0	248.83	4.13748	1.07824	6.37956e-06
LmxM.30_1125732.1	None	239	556.402	0	498.708	5.37502	0.896309	1e-05
LmxM.30_1172984.1	None	31	148.724	0	161.972	7.8986	1.08908	0.0467475
LmxM.30_1215547.1	None	33	449.094	0	322.638	31.6858	0.718419	3.29065e-05
LmxM.30_1242965.1	None	103	260.908	0	262.792	4.46664	1.00722	0.3366
LmxM.30_1249239.1	None	145	215.166	0	181.119	12.9335	0.841764	0.00423819
LmxM.30_1272953.1	None	37	161.379	0	126.569	2.01056	0.784298	1e-05
LmxM.30_1292177.1	None	88	340.954	0	375.997	24.6924	1.10278	0.0779205
LmxM.30_1297889.1	None	166	616.363	0	828.603	48.0998	1.34434	5.10976e-06
LmxM.30_1390425.1	None	33	915.208	0	1015.36	34.2372	1.10943	0.00172168
LmxM.30_1394210.1	None	52	192.56	0	162.126	24.1603	0.841951	0.103895
LmxM.30_1399774.1	None	44	360.687	0	350.053	6.20615	0.97052	0.0433279
LmxM.30_141873.1	None	39	114.619	0	169.15	3.48463	1.47575	1.69037e-55
LmxM.30_146634.1	None	92	608.498	0	534.301	67.6986	0.878066	0.136542
LmxM.30_150064.1	None	160	195.154	0	255.139	1.5016	1.30737	1e-05
LmxM.30_156046.1	None	39	39.2553	0	55.3278	6.8087	1.40944	0.00912298
LmxM.30_164548.1	None	32	361.704	0	561.978	32.1339	1.55369	2.29542e-10
LmxM.30_167681.1	None	32	1332.24	0	1390.31	12.2329	1.04359	1.0302e-06
LmxM.30_168821.1	None	190	106.25	0	63.7068	0.872243	0.599593	1e-05
LmxM.30_171264.1	None	493	168.318	0	229.554	44.0862	1.36381	0.0824157
LmxM.30_173393.1	None	68	144.114	0	146.407	35.6932	1.01591	0.474386
LmxM.30_175811.1	None	100	354.361	0	360.362	7.28405	1.01693	0.205009
LmxM.30_176816.1	None	242	128.833	0	198.473	15.9807	1.54055	6.56948e-06
LmxM.30_179091.1	None	32	576.769	0	580.88	45.0679	1.00713	0.463664
LmxM.30_184801.1	None	68	269.83	0	254.034	8.23953	0.941459	0.0276126
LmxM.30_215742.1	None	69	526.206	0	584.787	7.2141	1.11133	2.3238e-16
LmxM.30_254565.1	None	107	85.869	0	62.1154	11.2802	0.723374	0.0176114
LmxM.30_269107.1	None	70	586.461	0	641.247	50.6392	1.09342	0.13965
LmxM.30_26957.1	None	83	338.674	0	487.795	26.0978	1.44031	5.51998e-09
LmxM.30_274092.1	None	25	793.099	0	557.765	3.18963	0.703273	1e-05
LmxM.30_275844.1	None	43	902.58	0	707.454	2.49618	0.783813	1e-05
LmxM.30_286252.1	None	43	674.492	0	953.355	102.241	1.41344	0.00319061
LmxM.30_301222.1	None	41	175.015	0	200.929	12.5918	1.14807	0.0197935
LmxM.30_320249.1	None	57	396.338	0	387.424	35.635	0.977509	0.401237
LmxM.30_321341.1	None	131	513.462	0	446.815	53.5446	0.870202	0.106624
LmxM.30_322256.1	None	56	417.374	0	451.199	7.41218	1.08104	2.51548e-06
LmxM.30_323103.1	None	139	704.928	0	676.215	13.5159	0.959268	0.0168185
LmxM.30_334370.1	None	68	108.346	0	118.382	8.53804	1.09263	0.119912
LmxM.30_356721.1	None	126	1663.48	0	1968.76	35.8668	1.18352	8.58623e-18
LmxM.30_358240.1	None	100	3462.44	0	2502.7	251.213	0.722814	6.66162e-05
LmxM.30_406468.1	None	38	302.262	0	214.975	25.4812	0.711221	0.000306786
LmxM.30_421043.1	None	33	3097.25	0	4773.58	200.632	1.54123	3.26518e-17
LmxM.30_42693.1	None	249	360.508	0	756.482	73.6899	2.09838	3.86063e-08
LmxM.30_435852.1	None	30	812.829	0	592.35	16.0996	0.728751	1e-05
LmxM.30_487529.1	None	65	35.6593	0	57.4945	4.94374	1.61233	5.01036e-06
LmxM.30_516500.1	None	140	278.731	0	736.348	63.6886	2.64179	3.3547e-13
LmxM.30_51845.1	None	52	767.845	0	755.581	0.77086	0.984028	1e-05
LmxM.30_606476.1	None	27	128.677	0	167.672	7.17157	1.30305	2.70252e-08
LmxM.30_663518.1	None	75	294.189	0	309.212	32.9937	1.05107	0.324434
LmxM.30_701727.1	None	28	139.422	0	156.946	4.35285	1.12569	2.83729e-05
LmxM.30_755730.1	None	185	456.397	0	459.55	39.525	1.00691	0.468207
LmxM.30_800391.1	None	46	281.16	0	170.072	13.2781	0.604894	1e-05
LmxM.30_804815.1	None	282	231.352	0	215.488	20.425	0.931432	0.21868
LmxM.30_820354.1	None	128	460.723	0	487.014	101.54	1.05707	0.397845
LmxM.30_822114.1	None	95	770.241	0	497.158	113.671	0.645458	0.00814396
LmxM.30_833644.1	None	84	292.351	0	232.258	40.235	0.79445	0.0676468
LmxM.30_838002.1	None	201	537.622	0	529.127	37.6925	0.984199	0.410842
LmxM.30_842933.1	None	136	690.573	0	849.147	33.3822	1.22963	1.01572e-06
LmxM.30_850766.1	None	62	545.587	0	440.48	24.5726	0.807351	9.45427e-06
LmxM.30_852067.1	None	58	911.038	0	1012.49	11.5068	1.11136	5.86817e-19
LmxM.30_862390.1	None	62	217.684	0	216.343	4.30559	0.993837	0.37768
LmxM.30_864653.1	None	118	134.405	0	119.631	5.89035	0.890081	0.00606908
LmxM.30_866157.1	None	27	187.566	0	206.801	14.5413	1.10255	0.0929604
LmxM.30_868130.1	None	30	225.988	0	216.553	34.0181	0.958246	0.390745
LmxM.30_873749.1	None	296	715.338	0	537.8	23.0573	0.751812	6.77236e-15
LmxM.30_876017.1	None	83	271.386	0	260.308	0.332295	0.95918	1e-05
LmxM.30_881575.1	None	30	350.696	0	333.309	24.33	0.950422	0.23742
LmxM.30_883670.1	None	166	229.243	0	209.16	41.4793	0.912392	0.314129
LmxM.30_885630.1	None	36	581.128	0	728.031	45.2353	1.25279	0.000582062
LmxM.30_915925.1	None	26	119.208	0	128.25	8.66058	1.07585	0.14822
LmxM.30_939849.1	None	38	74.9971	0	87.4386	10.181	1.16589	0.11085
LmxM.30_942384.1	None	26	392.131	0	450.419	35.9158	1.14865	0.052302
LmxM.30_952239.1	None	154	35.2684	0	58.5461	19.4192	1.66002	0.115323
LmxM.30_971741.1	None	42	798.621	0	676.436	62.0861	0.847005	0.0245346
LmxM.30_984224.1	None	113	164.857	0	176.181	7.73613	1.06869	0.0716372
LmxM.30_99561.1	None	52	162.863	0	185.407	38.0574	1.13843	0.276798
LmxM.30_996959.1	None	99	184.458	0	132.777	12.7591	0.719824	2.55546e-05
LmxM.30_998081.1	None	60	572.301	0	868.511	71.2239	1.51758	1.5993e-05
LmxM.31.3430.1	Uncharacterised protein family UPF0564, putative	809	1e-05	0	1e-05	1e-05	1	0.5
LmxM.31_1028437.1	None	33	395.467	0	494.107	61.1108	1.24942	0.0532525
LmxM.31_1047031.1	None	25	72.6846	0	50.6882	0.636224	0.697372	1e-05
LmxM.31_1077204.1	None	32	404.018	0	405.684	20.7954	1.00412	0.46808
LmxM.31_1131940.1	None	49	93.198	0	67.2984	1.95152	0.722102	1e-05
LmxM.31_1168386.1	None	185	399.509	0	347.854	58.622	0.870704	0.189117
LmxM.31_1169024.1	None	71	490.939	0	449.389	13.4038	0.915367	0.000968198
LmxM.31_1170139.1	None	25	192.454	0	163.301	17.3137	0.848521	0.0461103
LmxM.31_1221500.1	None	85	196.285	0	220.144	6.12225	1.12155	4.8681e-05
LmxM.31_1224287.1	None	59	471.752	0	432.827	13.4682	0.91749	0.00192573
LmxM.31_1249760.1	None	86	199.457	0	212.052	28.2319	1.06315	0.327755
LmxM.31_12862.1	None	39	175.836	0	256.712	2.68499	1.45995	1.26435e-199
LmxM.31_1349505.1	None	45	154.397	0	135.045	0.60849	0.874656	1e-05
LmxM.31_1377213.1	None	89	1350.4	0	1228.08	73.7338	0.909415	0.0485548
LmxM.31_1391041.1	None	79	2212.99	0	1765.05	78.0248	0.797588	4.7077e-09
LmxM.31_1421201.1	None	58	397.805	0	457.311	18.2146	1.14959	0.00054357
LmxM.31_142940.1	None	36	86.3681	0	106.93	0.341862	1.23807	1e-05
LmxM.31_1465281.1	None	34	642.87	0	617.666	35.0115	0.960793	0.235793
LmxM.31_1486601.1	None	37	1835.41	0	1801.63	91.0811	0.981595	0.355363
LmxM.31_1488608.1	None	38	894.938	0	831.419	23.9729	0.929024	0.004029
LmxM.31_1516648.1	None	29	457.482	0	619.811	85.7889	1.35483	0.0292332
LmxM.31_1519800.1	None	254	160.992	0	179.96	15.6463	1.11782	0.11269
LmxM.31_16851.1	None	27	281.814	0	222.347	43.9208	0.788986	0.0878758
LmxM.31_169302.1	None	48	373.854	0	449.277	37.0563	1.20175	0.0209063
LmxM.31_216511.1	None	50	582.684	0	489.879	36.481	0.840728	0.0054806
LmxM.31_226761.1	None	31	253.74	0	200.758	20.4801	0.791194	0.00484045
LmxM.31_235972.1	None	109	180.094	0	163.051	1.16281	0.905368	1e-05
LmxM.31_25742.1	None	115	303.031	0	364.499	20.9357	1.20284	0.00166224
LmxM.31_28754.1	None	34	220.678	0	235.363	4.01956	1.06655	0.000129398
LmxM.31_309625.1	None	79	249.722	0	225.305	9.60751	0.902225	0.00552027
LmxM.31_320435.1	None	41	249.016	0	214.843	4.0802	0.862766	1e-05
LmxM.31_340171.1	None	124	293.28	0	321.665	41.8651	1.09679	0.24888
LmxM.31_345053.1	None	35	267.629	0	323.628	16.5879	1.20924	0.000367867
LmxM.31_397243.1	None	45	449.307	0	606.937	40.0122	1.35083	4.08197e-05
LmxM.31_483558.1	None	32	565.805	0	658.412	77.2415	1.16367	0.115277
LmxM.31_492479.1	None	90	531.907	0	708.458	154.123	1.33192	0.125996
LmxM.31_574042.1	None	69	669.82	0	474.582	21.074	0.708522	1e-05
LmxM.31_598090.1	None	29	1042.54	0	966.614	13.8927	0.927175	2.31582e-08
LmxM.31_654106.1	None	55	636.136	0	406.128	7.16943	0.63843	1e-05
LmxM.31_662137.1	None	55	110.924	0	109.665	2.28343	0.988654	0.290756
LmxM.31_745950.1	None	83	61.4832	0	79.9247	0.0103378	1.29994	1e-05
LmxM.31_767642.1	None	32	368.315	0	479.703	13.8108	1.30243	3.65132e-16
LmxM.31_833519.1	None	125	286.867	0	334.783	5.46778	1.16703	9.47995e-19
LmxM.31_841362.1	None	50	218.764	0	250.685	6.22413	1.14591	1.45982e-07
LmxM.31_862143.1	None	40	200.472	0	185.817	32.0256	0.926898	0.323621
LmxM.31_881475.1	None	57	182.479	0	159.38	22.7387	0.873412	0.154844
LmxM.31_961883.1	None	74	453.456	0	519.467	22.9565	1.14557	0.00201726
LmxM.31_974729.1	None	266	213.371	0	222.57	17.7164	1.04311	0.301802
LmxM.32.0792.1	Beta tubulin	443	1e-05	0	1e-05	1e-05	1	0.5
LmxM.32_1018872.1	None	29	489.868	0	446.946	44.688	0.912379	0.168402
LmxM.32_1092.1	None	192	33.2114	0	64.2228	20.3953	1.93376	0.06419
LmxM.32_1099006.1	None	65	110.336	0	234.974	24.5084	2.12963	1.83284e-07
LmxM.32_1159350.1	None	196	83.5865	0	157.238	7.27135	1.88115	2.05278e-24
LmxM.32_1160176.1	None	153	196.484	0	239.93	15.01	1.22112	0.00189891
LmxM.32_1174324.1	None	46	283.12	0	351.353	20.0457	1.241	0.000332194
LmxM.32_1178325.1	None	225	996.007	0	681.853	5.27294	0.684586	1e-05
LmxM.32_1182738.1	None	66	343.163	0	362.791	38.8913	1.05719	0.306897
LmxM.32_1184452.1	None	36	817.64	0	1248.93	96.6378	1.52749	4.0408e-06
LmxM.32_1186260.1	None	116	9348.59	0	7803.5	987.687	0.834725	0.0588678
LmxM.32_1188290.1	None	154	52.9204	0	73.4433	4.88275	1.38781	1.31616e-05
LmxM.32_1191766.1	None	47	233.125	0	273.185	3.32795	1.17184	1.12556e-33
LmxM.32_1218334.1	None	61	543.284	0	609.443	13.5273	1.12178	5.02206e-07
LmxM.32_1290979.1	None	30	171.691	0	156.412	6.00623	0.911009	0.00548181
LmxM.32_1318429.1	None	33	64.3826	0	66.8839	3.23487	1.03885	0.219699
LmxM.32_135262.1	None	31	341.156	0	303.928	36.2814	0.890878	0.152427
LmxM.32_137131.1	None	42	403.392	0	374.705	32.0225	0.928884	0.185166
LmxM.32_1385679.1	None	89	371.066	0	436.801	53.5157	1.17715	0.109663
LmxM.32_1391485.1	None	304	396.779	0	438.347	44.7153	1.10476	0.176288
LmxM.32_1392423.1	None	79	519.707	0	508.172	16.4907	0.977804	0.242118
LmxM.32_175309.1	None	68	60.0956	0	43.2465	1.30759	0.719629	1e-05
LmxM.32_256840.1	None	50	247.846	0	283.995	14.0266	1.14585	0.00498006
LmxM.32_283937.1	None	54	574.432	0	850.942	178.422	1.48136	0.0606002
LmxM.32_370151.1	None	85	461.156	0	372.242	25.4521	0.807194	0.000238481
LmxM.32_412876.1	None	48	465.309	0	514.305	21.9329	1.1053	0.0127446
LmxM.32_474820.1	None	128	314.539	0	533.945	6.05619	1.69755	1.09089e-287
LmxM.32_492630.1	None	32	139.789	0	181.435	5.90674	1.29792	8.90591e-13
LmxM.32_497744.1	None	198	233.481	0	198.061	11.9928	0.848295	0.00157109
LmxM.32_523515.1	None	26	234.064	0	184.426	10.4853	0.787928	1.10016e-06
LmxM.32_543882.1	None	155	875.843	0	833.81	151.548	0.952009	0.390754
LmxM.32_575618.1	None	160	443.541	0	436.092	78.0663	0.983207	0.461995
LmxM.32_609283.1	None	105	215.456	0	334.515	34.8126	1.55259	0.000313111
LmxM.32_614201.1	None	55	537.735	0	548.046	3.44098	1.01918	0.00136431
LmxM.32_616964.1	None	69	165.545	0	142.669	28.2412	0.861814	0.208965
LmxM.32_655399.1	None	120	205.112	0	246.027	24.6064	1.19948	0.0481792
LmxM.32_67103.1	None	91	108.588	0	137.607	2.84371	1.26724	9.43558e-25
LmxM.32_699809.1	None	88	192.323	0	201.207	2.31206	1.04619	6.09584e-05
LmxM.32_705215.1	None	93	571.095	0	599.52	34.8199	1.04977	0.207155
LmxM.32_731965.1	None	32	216.256	0	296.208	30.221	1.36971	0.00407756
LmxM.32_758818.1	None	46	119.113	0	148.806	2.51989	1.24929	2.37429e-32
LmxM.32_771483.1	None	33	252.887	0	326.669	26.9439	1.29176	0.00308739
LmxM.32_780269.1	None	25	25.8827	0	35.251	2.46681	1.36196	7.3001e-05
LmxM.32_787928.1	None	184	230.803	0	208.365	23.0856	0.902782	0.165537
LmxM.32_844211.1	None	32	204.991	0	204.549	11.8482	0.997843	0.485116
LmxM.32_853323.1	None	86	199.972	0	221.025	23.7824	1.10528	0.188016
LmxM.32_90879.1	None	71	48.0202	0	50.4542	1.79329	1.05069	0.0873435
LmxM.32_93008.1	None	53	216.046	0	234.116	15.8363	1.08364	0.126924
LmxM.32_947772.1	None	296	97.1324	0	91.1377	15.5574	0.938283	0.349997
LmxM.32_98857.1	None	34	18.0248	0	14.013	2.20382	0.777428	0.0343496
LmxM.32_994517.1	None	101	124.075	0	159.135	0.730582	1.28257	1e-05
LmxM.33.1410.1	D-isomer specific 2-hydroxyacid dehydrogenase- like protein	160	1e-05	0	1e-05	1e-05	1	0.5
LmxM.33.1600.1	Amastin (Hypothetical)	193	1e-05	0	50.8361	15.0788	5.08361e+06	0.000373996
LmxM.33.1680.1	Amastin-like surface protein, putative	94	1e-05	0	1e-05	1e-05	1	0.5
LmxM.33.1721.1	Amastin-like surface protein, putative	182	1e-05	0	1e-05	1e-05	1	0.5
LmxM.33.1725.1	Amastin (Hypothetical)	140	1e-05	0	390.205	4.64359	3.90205e+07	1e-05
LmxM.33.1830b.1	Tuzin (Hypothetical)	133	1e-05	0	1e-05	1e-05	1	0.5
LmxM.33.1920.1	Amastin-like surface protein, putative	130	1e-05	0	1e-05	1e-05	1	0.5
LmxM.33.1920a.1	Amastin-like surface protein, putative	191	1e-05	0	1e-05	1e-05	1	0.5
LmxM.33.1920b.1	Amastin-like surface protein, putative	191	1e-05	0	1e-05	1e-05	1	0.5
LmxM.33.1920c.1	Amastin-like surface protein, putative (fragment)	187	1e-05	0	1e-05	1e-05	1	0.5
LmxM.33.1920d.1	Amastin-like surface protein, putative	191	1e-05	0	1e-05	1e-05	1	0.5
LmxM.33.1920e.1	Amastin-like surface protein, putative	191	1e-05	0	1e-05	1e-05	1	0.5
LmxM.33_1069418.1	None	43	307.708	0	363.474	58.1997	1.18123	0.168987
LmxM.33_1079295.1	None	50	316.246	0	225.531	23.5735	0.713149	5.94945e-05
LmxM.33_1080847.1	None	44	182.887	0	302.253	38.0839	1.65268	0.000861354
LmxM.33_1087628.1	None	35	509.682	0	424.1	20.1307	0.832088	1.06266e-05
LmxM.33_1089101.1	None	37	364.512	0	452.082	23.8503	1.24024	0.000120502
LmxM.33_1091802.1	None	240	443.483	0	364.743	45.7834	0.822449	0.0427295
LmxM.33_1093342.1	None	35	234.101	0	505.363	88.7637	2.15874	0.00112154
LmxM.33_1117428.1	None	46	449.753	0	356.339	26.4604	0.792298	0.000207496
LmxM.33_1134697.1	None	48	532.828	0	585.577	25.996	1.099	0.0212216
LmxM.33_114639.1	None	102	356.9	0	444.58	27.4597	1.24567	0.000703964
LmxM.33_1148776.1	None	31	219.016	0	359.679	15.7367	1.64225	1.97163e-19
LmxM.33_1199752.1	None	58	5.97907	0	9.7523	3.11496	1.63107	0.112885
LmxM.33_1259009.1	None	140	217.099	0	272.472	24.2386	1.25506	0.0111711
LmxM.33_1264686.1	None	71	320.934	0	285.955	0.341456	0.891009	1e-05
LmxM.33_1311418.1	None	53	421.623	0	390.194	0.0554656	0.925458	1e-05
LmxM.33_1375845.1	None	50	152.936	0	157.501	5.63382	1.02985	0.208897
LmxM.33_1394122.1	None	68	418.368	0	423.663	48.2642	1.01266	0.456314
LmxM.33_1483084.1	None	81	193.273	0	177.452	1.01866	0.918141	1e-05
LmxM.33_14927.1	None	84	253.512	0	311.608	8.87373	1.22916	2.93748e-11
LmxM.33_1495519.1	None	33	199.947	0	291.985	25.6804	1.46031	0.000169194
LmxM.33_1507664.1	None	30	298.925	0	330.135	14.1773	1.10441	0.0138537
LmxM.33_1587220.1	None	34	248.507	0	202.636	50.1793	0.815414	0.180321
LmxM.33_1637722.1	None	27	717.545	0	822.414	142.475	1.14615	0.230849
LmxM.33_166918.1	None	107	311.143	0	576.606	77.3047	1.85318	0.000297395
LmxM.33_184244.1	None	225	284.125	0	298.686	52.778	1.05125	0.391315
LmxM.33_189011.1	None	102	209.365	0	210.825	10.6968	1.00697	0.445733
LmxM.33_196049.1	None	136	337.8	0	422.441	23.1672	1.25057	0.000129344
LmxM.33_212199.1	None	26	280.789	0	423.754	14.4807	1.50915	2.73097e-23
LmxM.33_222987.1	None	53	301.395	0	234.282	11.885	0.777326	8.17077e-09
LmxM.33_249074.1	None	46	305.588	0	425.49	20.3328	1.39236	1.85118e-09
LmxM.33_26595.1	None	63	821.419	0	564.609	70.123	0.687358	0.000124991
LmxM.33_320663.1	None	66	111.35	0	111.792	26.103	1.00398	0.493236
LmxM.33_354124.1	None	66	620.237	0	615.56	44.7513	0.992459	0.458378
LmxM.33_372298.1	None	31	218.072	0	236.051	10.777	1.08244	0.0476349
LmxM.33_393782.1	None	27	227.555	0	192.704	25.4496	0.846848	0.0854386
LmxM.33_397909.1	None	27	168.932	0	289.216	66.4093	1.71203	0.0350509
LmxM.33_445092.1	None	29	596.778	0	659.209	33.1095	1.10461	0.0296734
LmxM.33_449797.1	None	114	182.684	0	181.291	12.9552	0.992375	0.457185
LmxM.33_462751.1	None	58	195.89	0	197.559	27.3273	1.00852	0.475649
LmxM.33_463417.1	None	45	191.082	0	113.872	0.419878	0.595934	1e-05
LmxM.33_470078.1	None	131	307.721	0	227.566	30.2247	0.739522	0.00400144
LmxM.33_497824.1	None	178	1195.33	0	989.152	86.7704	0.827516	0.00874863
LmxM.33_53409.1	None	43	306.434	0	340.555	28.9713	1.11135	0.119452
LmxM.33_626859.1	None	99	337.452	0	323.457	19.5275	0.958525	0.236773
LmxM.33_651894.1	None	31	242.577	0	313.261	22.7983	1.29139	0.000966326
LmxM.33_694644.1	None	26	233.676	0	283.819	16.4218	1.21459	0.00113106
LmxM.33_718695.1	None	31	305.857	0	364.638	48.5076	1.19218	0.112796
LmxM.33_733280.1	None	317	225.169	0	241.196	31.081	1.07118	0.30305
LmxM.33_794925.1	None	141	337.68	0	397.525	25.8535	1.17722	0.0103123
LmxM.33_800511.1	None	76	324.195	0	371.029	4.18361	1.14446	2.16355e-29
LmxM.33_88533.1	None	38	425.237	0	425.294	119.189	1.00013	0.499808
LmxM.33_958610.1	None	30	752.317	0	1033.05	193.026	1.37316	0.0729198
LmxM.33_997379.1	None	39	384.113	0	456.836	35.5764	1.18933	0.020471
LmxM.34.0030.1	Pyruvate kinase, putative	498	1e-05	0	1e-05	1e-05	1	0.5
LmxM.34.0400a.1	Hypothetical protein	264	1e-05	0	1e-05	1e-05	1	0.5
LmxM.34.0400b.1	Hypothetical protein	264	1e-05	0	1e-05	1e-05	1	0.5
LmxM.34_1025013.1	None	52	338.477	0	283.381	29.0752	0.837221	0.0290476
LmxM.34_10272.1	None	234	369.549	0	344.191	36.0328	0.931382	0.240796
LmxM.34_103118.1	None	307	114.862	0	106.969	1.89408	0.931283	1.54195e-05
LmxM.34_1046661.1	None	69	176.794	0	152.382	0.588701	0.861922	1e-05
LmxM.34_1048422.1	None	166	312.953	0	490.088	147.278	1.56601	0.114541
LmxM.34_1057821.1	None	94	215.47	0	237.164	24.4706	1.10068	0.187665
LmxM.34_1130968.1	None	64	430.894	0	556.917	61.4092	1.29247	0.0200761
LmxM.34_1142057.1	None	47	457.995	0	488.801	7.67477	1.06726	2.98668e-05
LmxM.34_1155140.1	None	101	682.335	0	588.857	2.02417	0.863003	1e-05
LmxM.34_1166406.1	None	61	187.171	0	209.215	8.22319	1.11778	0.0036732
LmxM.34_1168811.1	None	77	231.965	0	230.146	19.7172	0.992159	0.463251
LmxM.34_1175254.1	None	97	623.513	0	460.08	7.45495	0.737883	1e-05
LmxM.34_1177081.1	None	97	369.426	0	599.146	30.7327	1.62183	3.86757e-14
LmxM.34_1206347.1	None	268	359.655	0	440.961	40.3328	1.22607	0.0219061
LmxM.34_1244632.1	None	30	34.7787	0	40.1354	0.45298	1.15402	1.44089e-32
LmxM.34_127797.1	None	323	156.331	0	160.34	1.64713	1.02565	0.00746486
LmxM.34_1289997.1	None	77	587.29	0	481.051	6.66912	0.819104	1e-05
LmxM.34_1319305.1	None	90	42.5189	0	86.0732	1.75768	2.02435	7.47614e-136
LmxM.34_1333909.1	None	49	668.31	0	741.974	39.1822	1.11023	0.0300499
LmxM.34_1391494.1	None	31	1775.52	0	1609.55	85.0939	0.906523	0.0255614
LmxM.34_1425308.1	None	45	151.912	0	148.212	9.66727	0.975649	0.350988
LmxM.34_1467398.1	None	35	564.883	0	694.472	11.1907	1.22941	2.60147e-31
LmxM.34_1567697.1	None	57	1215.01	0	1075	15.1792	0.884762	1e-05
LmxM.34_1569552.1	None	55	28.9884	0	33.3353	1.6714	1.14995	0.0046509
LmxM.34_1571922.1	None	135	97.1065	0	110.23	9.70226	1.13514	0.088089
LmxM.34_1603515.1	None	98	228.998	0	228.766	11.858	0.998983	0.492168
LmxM.34_16169.1	None	29	27.8496	0	87.5748	9.98616	3.14456	1.11025e-09
LmxM.34_1685616.1	None	133	308.763	0	310.18	21.0905	1.00459	0.473221
LmxM.34_1716908.1	None	26	290.263	0	463.077	109.39	1.59537	0.057077
LmxM.34_1792304.1	None	29	445.366	0	441.345	10.4247	0.990972	0.349854
LmxM.34_1814992.1	None	104	861.775	0	557.857	38.9965	0.647335	3.21965e-15
LmxM.34_1819927.1	None	105	339.53	0	382.935	10.2666	1.12784	1.17976e-05
LmxM.34_1862377.1	None	48	1e-05	0	1e-05	1e-05	1	0.5
LmxM.34_1884153.1	None	36	573.697	0	503.701	48.8159	0.877992	0.0758057
LmxM.34_1892610.1	None	29	261.608	0	274.279	5.87008	1.04844	0.0154407
LmxM.34_1911927.1	None	69	133.569	0	126.051	3.169	0.943715	0.00883766
LmxM.34_1914652.1	None	60	519.126	0	430.082	58.1293	0.828473	0.0627824
LmxM.34_1915492.1	None	86	302.446	0	453.916	31.6281	1.50082	8.37657e-07
LmxM.34_1937045.1	None	114	347.249	0	421.845	13.1247	1.21482	6.59122e-09
LmxM.34_298517.1	None	27	183.102	0	177.315	4.76588	0.968395	0.112326
LmxM.34_308680.1	None	28	418.409	0	539.772	15.9218	1.29006	1.24496e-14
LmxM.34_3476.1	None	207	920.093	0	549.952	1.24378	0.597714	1e-05
LmxM.34_434094.1	None	26	659.246	0	590.198	31.3124	0.895262	0.0137219
LmxM.34_439015.1	None	36	298.019	0	324.326	9.28603	1.08827	0.00230587
LmxM.34_445567.1	None	76	217.011	0	205.449	4.38693	0.946722	0.00420011
LmxM.34_458644.1	None	29	445.861	0	399.826	13.2663	0.896749	0.000260125
LmxM.34_473668.1	None	185	429.417	0	434.075	17.8865	1.01085	0.397277
LmxM.34_487194.1	None	38	517.306	0	498.332	49.6374	0.963322	0.35114
LmxM.34_514242.1	None	25	1388.31	0	1072.32	86.3136	0.772395	0.000125662
LmxM.34_564584.1	None	26	570.618	0	694.938	59.3711	1.21787	0.0181322
LmxM.34_573502.1	None	25	442.4	0	556.6	40.7914	1.25814	0.00255824
LmxM.34_579671.1	None	44	208.246	0	303.311	22.4641	1.4565	1.15885e-05
LmxM.34_778078.1	None	80	335.19	0	498.032	20.4139	1.48582	7.49667e-16
LmxM.34_874107.1	None	44	226.93	0	233.944	17.3776	1.03091	0.34324
LmxM.34_917984.1	None	78	712.857	0	651.031	115.07	0.913271	0.295534
LmxM.34_933669.1	None	44	353.461	0	504.339	0.520673	1.42686	1e-05
LmxM.34_94297.1	None	44	1427.64	0	1291.63	38.564	0.904728	0.00021017
LmxM.36.2860.1	40S ribosomal protein S24e	137	1e-05	0	1e-05	1e-05	1	0.5
LmxM.36.2870.1	40S ribosomal protein S24e	137	1e-05	0	1e-05	1e-05	1	0.5

## Sheet: Mapped and >20 reads P-IW
Gene ID	Name	Protein length	mean RPKM (Parental)	std RPKM (Parental)	mean RPKM (Mutant)	std RPKM (Mutant)	RPKM Ratio	p value
LmxM.01.0010.1	Protein of unknown function (DUF2946), putative	334	191.153	0	162.52	8.07824	0.850208	0.000196687
LmxM.01.0020.1	Endonuclease/Exonuclease/phosphatase family, putative	541	184.208	0	216.356	14.8175	1.17452	0.0150196
LmxM.01.0030.1	Kinesin-13 1, putative	672	354.167	0	322.531	34.1335	0.910675	0.177006
LmxM.01.0040.1	Hypothetical protein, unknown function	186	299.688	0	296.983	16.4062	0.990975	0.434527
LmxM.01.0050.1	Carboxylase, putative	665	152.729	0	191.02	31.9084	1.25072	0.115061
LmxM.01.0060.1	Hypothetical protein, conserved	251	409.864	0	448.997	19.8531	1.09548	0.024354
LmxM.01.0070.1	BSD domain containing protein, putative	599	152.698	0	179.171	22.3797	1.17336	0.118429
LmxM.01.0080.1	Hypothetical protein, conserved	237	217.036	0	173.581	3.20322	0.799779	1e-05
LmxM.01.0090.1	UMP-CMP kinase, mitochondrial, putative	274	202.319	0	226.977	1.37155	1.12188	1.43968e-72
LmxM.01.0100.1	Glycosyl transferase family 11, putative	345	198.193	0	198.917	14.5477	1.00365	0.480148
LmxM.01.0110.1	Glutaredoxin-like protein	200	404.047	0	434.989	6.73419	1.07658	2.166e-06
LmxM.01.0120.1	Hypothetical protein, conserved	650	115.851	0	154.673	5.52291	1.3351	1.03823e-12
LmxM.01.0130.1	Hypothetical protein, conserved	398	176.692	0	220.995	22.4436	1.25073	0.0241947
LmxM.01.0140.1	Hypothetical protein	82	432.288	0	281.247	0.390355	0.650601	1e-05
LmxM.01.0150.1	Hypothetical protein, conserved	116	236.284	0	235.126	0.739407	0.9951	0.0587049
LmxM.01.0160.1	LSM domain containing protein, putative	80	597.424	0	742.137	22.912	1.24223	1.34205e-10
LmxM.01.0170.1	Hypothetical protein	448	187.073	0	201.672	7.76397	1.07804	0.0300266
LmxM.01.0180.1	CLC-type chloride channel, putative	770	285.242	0	317.389	14.6325	1.1127	0.0140135
LmxM.01.0190.1	Hypothetical protein, conserved	196	361.601	0	620.913	61.6738	1.71712	1.30787e-05
LmxM.01.0200.1	Low molecular weight phosphotyrosine protein phosphatase, putative	266	199.194	0	259.831	4.95771	1.30441	1.06275e-34
LmxM.01.0210.1	CUE domain/Domain of unknown function (DUF1771)/Smr domain containing protein, putative	896	248.352	0	335.222	5.58613	1.34979	7.82462e-55
LmxM.01.0220.1	Cyclophilin type peptidyl-prolyl cis-trans isomerase, putative	334	321.608	0	384.98	29.2122	1.19705	0.0150269
LmxM.01.0230.1	Hypothetical protein, conserved	138	304.667	0	370.458	31.7055	1.21594	0.0189899
LmxM.01.0240.1	DNA excision/repair protein SNF2, putative	927	178.827	0	231.886	32.1496	1.2967	0.0494339
LmxM.01.0250.1	Right handed beta helix region, putative	834	126.713	0	152.633	6.07893	1.20455	1.00462e-05
LmxM.01.0260.1	Calmodulin-binding, putative	279	236.558	0	321.285	2.52436	1.35817	2.81996e-247
LmxM.01.0270.1	Thioredoxin, putative	143	779.238	0	747.37	0.790197	0.959105	1e-05
LmxM.01.0280.1	Pseudouridylate synthase-like protein	414	282.942	0	280.818	23.2808	0.992493	0.463653
LmxM.01.0290.1	Hypothetical protein, conserved	172	338.303	0	450.148	3.26252	1.33061	7.29651e-258
LmxM.01.0300.1	4F5 protein family, putative	59	995.403	0	991.485	5.67383	0.996064	0.244913
LmxM.01.0310.1	Acidocalcisomal exopolyphosphatase, putative	387	308.902	0	337.584	38.0879	1.09285	0.225708
LmxM.01.0315.1	Hypothetical protein, conserved	143	297.862	0	260.361	8.6376	0.8741	7.07291e-06
LmxM.01.0320.1	Poly(A) export protein, putative	339	338.903	0	383.853	8.98565	1.13264	2.8299e-07
LmxM.01.0330.1	Hypothetical protein, conserved	210	388.644	0	482.748	33.6139	1.24213	0.00255878
LmxM.01.0335.1	Mitochondrial pyruvate carrier 1	97	958.063	0	927.403	106.445	0.967998	0.386659
LmxM.01.0340.1	Hypothetical protein, conserved	258	325.473	0	336.847	24.9893	1.03495	0.324497
LmxM.01.0350.1	Hypothetical protein, conserved	750	198.022	0	213.202	11.2408	1.07665	0.0884501
LmxM.01.0360.1	Hypothetical protein, conserved	191	332.539	0	388.269	31.7334	1.16759	0.0395269
LmxM.01.0370.1	Protein of unknown function (DUF788), putative	188	522.789	0	636.583	17.4665	1.21767	3.63444e-11
LmxM.01.0380.1	Dyggve-Melchior-Clausen syndrome protein, putative	829	111.08	0	164.066	2.00547	1.477	3.97771e-154
LmxM.01.0390.1	Hypothetical protein, conserved	822	110.207	0	191.738	1.67075	1.7398	1e-05
LmxM.01.0400.1	Hypothetical protein, conserved	553	61.4268	0	79.3576	2.6794	1.29191	1.09989e-11
LmxM.01.0410.1	Hypothetical protein	200	17906.6	0	26215.4	2316.35	1.46401	0.000167229
LmxM.01.0430.1	Ring finger domain/Zn-finger in ubiquitin-hydrolases and other protein, putative	751	116.785	0	162.137	2.63642	1.38834	1.28027e-66
LmxM.01.0440.1	Protein of unknown function (DUF791), putative	592	565.881	0	465.387	15.0207	0.822411	1.11294e-11
LmxM.01.0450.1	Alpha/beta-hydrolase-like protein	213	161.244	0	203.535	1.0984	1.26227	1e-05
LmxM.01.0460.1	Conserved protein	1560	187.041	0	217.251	40.6391	1.16152	0.228628
LmxM.01.0470.1	Fatty acyl CoA syntetase 1, putative	696	806.424	0	802.013	35.3842	0.994529	0.450389
LmxM.01.0480.1	Beta eliminating lyase,putative	369	279.882	0	343.968	21.2026	1.22897	0.00125332
LmxM.01.0490.1	Long-chain-fatty-acid-CoA ligase, putative	698	624.371	0	622.966	7.19748	0.997749	0.422599
LmxM.01.0500.1	Fatty acyl CoA synthetase 2, putative	707	348.603	0	356.066	5.51187	1.02141	0.0878657
LmxM.01.0510.1	Hypothetical protein	67	156.169	0	138.555	6.32156	0.887216	0.00266633
LmxM.01.0520.1	Long-chain-fatty-acid-CoA ligase, putative	715	951.366	0	927.736	36.6217	0.975162	0.259386
LmxM.01.0530.1	Long-chain-fatty-acid-CoA ligase, putative	1615	86.4168	0	119.881	2.51263	1.38724	9.04271e-41
LmxM.01.0540.1	Hypothetical protein, conserved	701	215.565	0	214.133	10.8385	0.993355	0.447429
LmxM.01.0550.1	Hypothetical protein, conserved	378	132.146	0	236.249	21.2336	1.78778	4.72554e-07
LmxM.01.0560.1	Pre-mRNA processing factor 3 (PRP3)/Protein of unknown function (DUF1115), putative	621	175.044	0	296.322	9.65118	1.69284	1.62219e-36
LmxM.01.0570.1	Tricarboxylate carrier, putative	326	529.766	0	707.718	1.25856	1.33591	1e-05
LmxM.01.0580.1	Hypothetical protein, conserved	962	166.005	0	180.646	10.2594	1.08819	0.0767815
LmxM.01.0590.1	Mitochondrial RNA editing ligase 1	489	271.925	0	344.467	15.3896	1.26677	1.21623e-06
LmxM.01.0600.1	Rab-GTPase-TBC domain containing protein, putative	1840	72.9104	0	92.2456	2.65885	1.26519	1.77061e-13
LmxM.01.0610.1	DNA-damage inducible protein DDI1-like protein	387	195.307	0	226.596	2.94181	1.16021	1.01194e-26
LmxM.01.0620.1	Beat-regulation protein	566	355.247	0	351.651	9.48686	0.989877	0.352319
LmxM.01.0630.1	Hypothetical protein	845	100.076	0	148.468	1.01444	1.48355	1e-05
LmxM.01.0640.1	HSP70-like protein	1116	318.588	0	432.808	3.38534	1.35852	7.58018e-250
LmxM.01.0650.1	Mitochondrial-processing peptidase subunit beta, putative	494	548.597	0	682.893	0.400801	1.2448	1e-05
LmxM.01.0660.1	Hypothetical protein, conserved	1505	102.262	0	146.215	15.4283	1.4298	0.00219414
LmxM.01.0670.1	Hypothetical protein, conserved	288	113.584	0	123.071	3.04125	1.08352	0.000906429
LmxM.01.0680.1	Hypothetical protein, unknown function	805	182.234	0	183.747	7.637	1.0083	0.421487
LmxM.01.0690.1	PLAC8 family, putative	229	1066.81	0	1141.25	255.619	1.06977	0.38545
LmxM.01.0700.1	Hypothetical protein	362	108.312	0	127.14	14.2478	1.17384	0.0931668
LmxM.01.0710.1	Ubiquitin activating enzyme, putative	525	153.94	0	235.874	20.0747	1.53225	2.2375e-05
LmxM.01.0720.1	Hypothetical protein, conserved	1591	82.8321	0	95.7619	11.4283	1.1561	0.128946
LmxM.01.0730.1	Meckel syndrome type 6 protein, putative	2230	127.222	0	159.184	18.088	1.25123	0.0386119
LmxM.01.0740.1	Hypothetical protein, conserved	743	172.376	0	253.356	2.98986	1.46979	7.39503e-162
LmxM.01.0750.1	CMGC family protein kinase, putative	1395	140.387	0	186.994	3.71933	1.33199	2.52447e-36
LmxM.01.0760.1	Hypothetical protein, conserved	324	131.488	0	210.929	41.4659	1.60417	0.0276945
LmxM.01.0770.1	Eukaryotic initiation factor 4A-1	456	3551.94	0	2934.93	271.452	0.826289	0.0115132
LmxM.01.0790.1	Hypothetical protein	514	130.306	0	176.039	16.4421	1.35097	0.00270562
LmxM.01.0800.1	Hypothetical protein	471	161.126	0	241.899	4.23651	1.5013	2.42905e-81
LmxM.01.0810.1	Calcium/potassium channel (CAKC), putative	1033	124.743	0	137.152	23.0159	1.09948	0.294894
LmxM.01.0820.1	Hypothetical protein	1120	81.0668	0	100.961	19.5857	1.24541	0.154873
LmxM.02.0030.1	Hypothetical protein	103	47.645	0	79.5043	15.9815	1.66868	0.0231032
LmxM.02.0040.1	Xaa-Pro aminopeptidase, putative	617	235.271	0	207.646	14.6491	0.882584	0.0296641
LmxM.02.0050.1	Cytochrome b-domain protein, putative	213	108.895	0	111.078	1.97931	1.02004	0.135073
LmxM.02.0060.1	Hypothetical protein, conserved	214	352.224	0	413.608	30.2929	1.17428	0.0213637
LmxM.02.0070.1	Hypothetical protein, conserved	397	104.263	0	136.632	0.0774875	1.31045	1e-05
LmxM.02.0080.1	Hypothetical protein, conserved	997	137.469	0	167.796	1.42991	1.22061	3.97004e-100
LmxM.02.0085.1	Hypothetical protein, conserved	293	305.251	0	361.817	38.4915	1.18531	0.0708387
LmxM.02.0090.1	Hypothetical protein, conserved	354	507.245	0	479.258	18.6025	0.944826	0.0662296
LmxM.02.0100.1	Hypothetical protein	355	477.679	0	560.681	42.0866	1.17376	0.0242949
LmxM.02.0110.1	Exportin-T, putative	1167	166.659	0	137.323	7.11897	0.823976	1.88751e-05
LmxM.02.0120.1	Phosphatidylinositol 3-kinase-like protein	4921	80.6334	0	104.893	6.51768	1.30086	9.87723e-05
LmxM.02.0130.1	Hypothetical protein, conserved	233	297.059	0	358.798	12.8959	1.20783	8.44336e-07
LmxM.02.0140.1	Ankyrin repeats (3 copies)/Zinc finger, C3HC4 type (RING finger), putative	893	157.899	0	160.528	10.746	1.01665	0.403387
LmxM.02.0150.1	Vps51/Vps67, putative	1930	114.831	0	129.017	8.10801	1.12354	0.0400915
LmxM.02.0160.1	Hypothetical protein	818	77.2721	0	81.1392	9.75949	1.05005	0.345963
LmxM.02.0170.1	Hypothetical protein	798	76.3792	0	90.7159	2.56004	1.1877	1.07052e-08
LmxM.02.0200.1	Phosphoglycan beta 1,3 galactosyltransferase-like protein	846	307.318	0	298.817	27.7464	0.972339	0.379659
LmxM.02.0200partial.1	Hypothetical protein	286	37.4609	0	44.8666	0.682965	1.19769	1.07136e-27
LmxM.02.0230.1	Hypothetical protein	989	299.966	0	267.717	5.60887	0.892489	4.46836e-09
LmxM.02.0240.1	Glycosyltransferase (GlcNAc), putative	1002	188.211	0	241.019	24.4109	1.28058	0.015259
LmxM.02.0250.1	Hypothetical protein, conserved	1143	136.48	0	171.651	22.5573	1.2577	0.0594762
LmxM.02.0260.1	Small GTP binding protein rab6-like protein	274	345.733	0	385.052	33.4325	1.11372	0.119787
LmxM.02.0270.1	Hypothetical protein, conserved	158	566.486	0	594.869	3.68377	1.0501	6.55383e-15
LmxM.02.0280.1	Hypothetical protein, conserved	155	248.994	0	284.152	15.2688	1.1412	0.01065
LmxM.02.0290.1	Mitogen-activated kinase kinase kinase, putative	539	309.272	0	316.636	1.1385	1.02381	4.97051e-11
LmxM.02.0300.1	ABC1 transporter, putative	2789	163.459	0	199.254	3.51987	1.21898	1.35973e-24
LmxM.02.0310.1	Paraflagellar rod component, putative	669	348.639	0	353.121	4.1251	1.01286	0.138627
LmxM.02.0320.1	Ribosomal RNA processing protein 41B, putative	342	262.55	0	364.556	20.884	1.38852	5.18652e-07
LmxM.02.0330.1	Hypothetical protein	418	111.564	0	160.52	7.06747	1.43882	2.14975e-12
LmxM.02.0340.1	UAA transporter family, putative	940	112.719	0	143.227	9.60292	1.27065	0.000744225
LmxM.02.0350.1	Hypothetical protein, conserved	1055	102.458	0	134.221	17.9543	1.31001	0.0384392
LmxM.02.0360.1	Casein kinase II, alpha chain, putative	381	351.62	0	389.233	0.750181	1.10697	1e-05
LmxM.02.0370.1	Proteasome regulatory non-ATPase subunit 6, putative	529	343.141	0	311.608	9.8788	0.908106	0.000706568
LmxM.02.0380.1	FtsJ-like methyltransferase, putative	454	366.554	0	460.634	38.9094	1.25666	0.00780454
LmxM.02.0390.1	E2 SUMO-conjugating enzyme, putative	224	491.666	0	522.603	11.709	1.06292	0.00411849
LmxM.02.0400.1	Hypothetical protein	55	843.884	0	571.85	19.3182	0.677641	1e-05
LmxM.02.0410.1	Kinetoplastid RNA editing protein 1, putative	1032	120.079	0	149.743	2.62872	1.24704	7.8115e-30
LmxM.02.0420.1	Hypothetical protein, conserved	1010	308.304	0	271.954	23.7918	0.882098	0.0632778
LmxM.02.0430.1	Serine peptidase, Clan S-, family S54, putative	370	248.064	0	267.132	34.9513	1.07687	0.292685
LmxM.02.0440.1	Hypothetical protein	768	215.742	0	273.158	37.4022	1.26614	0.0623781
LmxM.02.0450.1	Voltage-dependent anion-selective channel, putative	277	687.565	0	830.68	46.0662	1.20815	0.000945871
LmxM.02.0460.1	Mitochondrial outer membrane protein porin, putative	291	2002.24	0	1723.93	14.7762	0.860998	1e-05
LmxM.02.0470.1	Hypothetical protein, unknown function	3334	100.877	0	139.428	8.37647	1.38216	2.08869e-06
LmxM.02.0480.1	Hypothetical protein	201	143.797	0	191.172	8.2523	1.32945	4.71195e-09
LmxM.02.0490.1	Hypothetical protein, conserved	1133	62.7672	0	107.897	0.524844	1.71901	1e-05
LmxM.02.0500.1	Glycerate kinase, putative	917	82.3698	0	130.15	10.8445	1.58007	5.26635e-06
LmxM.02.0510.1	Hypothetical protein, conserved	170	288.534	0	311.887	5.4968	1.08094	1.07605e-05
LmxM.02.0520.1	Hypothetical protein, conserved	2085	105.384	0	111.429	11.2796	1.05737	0.295992
LmxM.02.0530.1	Hypothetical protein, conserved	863	189.336	0	183.545	18.848	0.969414	0.379328
LmxM.02.0540.1	Hypothetical protein, conserved	494	540.326	0	393.046	15.0568	0.727424	1e-05
LmxM.02.0550.1	Hypothetical protein, unknown function	163	2321.03	0	1819.69	185.298	0.784004	0.00340969
LmxM.02.0560.1	Hypothetical protein, unknown function	847	153.609	0	197.532	32.3834	1.28594	0.0874963
LmxM.02.0570.1	Protein kinase, putative	1425	100.014	0	103.954	7.26043	1.0394	0.293669
LmxM.02.0580.1	Hypothetical protein, conserved	3785	86.8616	0	99.2087	9.24589	1.14215	0.09087
LmxM.02.0590.1	TPR repeat/Tetratricopeptide repeat, putative	523	170.541	0	222.032	5.7535	1.30193	1.78478e-19
LmxM.02.0600.1	ARP2/3 complex subunit, putative	210	196.378	0	253.925	8.27537	1.29304	1.77596e-12
LmxM.02.0610.1	Hypothetical protein, conserved	321	327.735	0	394.221	3.69478	1.20286	1.07745e-72
LmxM.02.0620.1	Hypothetical protein, conserved	578	226.413	0	282.834	8.35321	1.24919	7.17417e-12
LmxM.02.0630.1	Gamma-glutamyl phosphate reductase-like protein	659	107.784	0	108.822	5.94258	1.00963	0.430694
LmxM.02.0640.1	Hypothetical protein, unknown function	1412	90.0158	0	115.731	2.99121	1.28567	4.09483e-18
LmxM.02.0650.1	Hypothetical protein, conserved	314	233.523	0	297.727	6.28787	1.27494	8.86622e-25
LmxM.02.0660.1	Nop14-like family, putative	930	123.889	0	176.338	7.2977	1.42336	3.30779e-13
LmxM.02.0670.1	Mitochondrial carrier protein, putative	313	933.378	0	834.073	24.1796	0.893608	2.00467e-05
LmxM.02.0680.1	Hypothetical protein, conserved	159	673.987	0	826.565	15.7164	1.22638	1.39159e-22
LmxM.02.0690.1	Hypothetical protein, conserved	454	230.873	0	343.562	37.0968	1.4881	0.001192
LmxM.02.0700.1	Hypothetical protein, conserved	937	354.004	0	447.773	42.7742	1.26488	0.0141831
LmxM.02.0710.1	Serine peptidase, putative	817	657.294	0	530.716	37.0394	0.807426	0.000316126
LmxM.02.0720.1	Hypothetical protein, unknown function	80	502.243	0	412.008	2.66811	0.820336	1e-05
LmxM.02.0730.1	Dehydrogenase/oxidoreductase-like protein	57	319.228	0	409.62	56.8711	1.28316	0.0559825
LmxM.02.0740.1	Peptidyl dipeptidase, putative	678	870.833	0	821.209	193.956	0.943016	0.399033
LmxM.03.0010.1	Hypothetical protein	977	60.142	0	63.5701	2.92055	1.057	0.120241
LmxM.03.0020.1	Hypothetical protein, conserved	267	459.742	0	515.946	14.6397	1.12225	6.17162e-05
LmxM.03.0030.1	D-3-phosphoglycerate dehydrogenase-like protein	407	822.914	0	572.026	26.4399	0.695122	1e-05
LmxM.03.0040.1	2-aminoethylphosphonate:pyruvateaminotransferas e-like protein	366	580.138	0	346.878	13.2566	0.597923	1e-05
LmxM.03.0060.1	Met-10+ like-protein, putative	390	237.96	0	233.035	3.78182	0.979306	0.0964371
LmxM.03.0070.1	Hypothetical protein, conserved	833	282.385	0	263.289	12.0827	0.932377	0.0570054
LmxM.03.0080.1	Glycerol-3-phosphate acyl transferase	717	630.189	0	490.612	9.04415	0.778515	1e-05
LmxM.03.0090.1	DNA primase large subunit, putative	567	243.654	0	192.76	17.3612	0.791121	0.00168665
LmxM.03.0100.1	Cytochrome c oxidase assembly protein, putative	253	1055.43	0	824.034	31.2718	0.780754	6.82787e-14
LmxM.03.0110.1	Hypothetical protein, conserved	894	148.129	0	133.363	4.91664	0.900312	0.00133487
LmxM.03.0120.1	Hypothetical protein, conserved	925	219.821	0	210.96	6.84957	0.959689	0.0978871
LmxM.03.0130.1	Acetyltransferase, putative	184	837.498	0	583.972	28.5488	0.697282	1e-05
LmxM.03.0140.1	Hypothetical protein, conserved	139	627.694	0	586.801	66.8133	0.934851	0.270251
LmxM.03.0150.1	Hypothetical protein, conserved	311	1040.4	0	894.817	37.8151	0.860067	5.90619e-05
LmxM.03.0160.1	ABC transporter protein, putative	724	613.634	0	555.767	22.6821	0.905698	0.00536728
LmxM.03.0170.1	Hypothetical protein	193	612.781	0	562.211	20.6301	0.917475	0.00711785
LmxM.03.0180.1	Zinc-finger of acetyl-transferase ESCO, putative	617	159.758	0	122.592	10.9864	0.767363	0.000358676
LmxM.03.0190.1	U2 splicing auxiliary factor, putative	210	1027.3	0	651.953	16.853	0.634625	1e-05
LmxM.03.0200.1	Delta-1-pyrroline-5-carboxylate dehydrogenase, putative	560	1083.11	0	710.753	54.1226	0.656217	2.99627e-12
LmxM.03.0210.1	Protein kinase, putative	379	554.141	0	436.082	1.98869	0.786952	1e-05
LmxM.03.0220.1	Hypothetical protein, conserved	313	657.176	0	559.891	40.0735	0.851965	0.00759815
LmxM.03.0230.1	Long chain fatty Acyl CoA synthetase, putative	705	642.644	0	345.897	37.9142	0.538241	2.55351e-15
LmxM.03.0240.1	Hypothetical protein, conserved	154	316.409	0	341.324	62.2	1.07874	0.344371
LmxM.03.0250.1	Ribosomal protein L38, putative	83	9962.96	0	10860.5	1029.78	1.09009	0.191712
LmxM.03.0260.1	Hypothetical protein, conserved	342	295.758	0	200.104	7.65159	0.676582	1e-05
LmxM.03.0270.1	FYVE zinc finger/Apolipoprotein A1/A4/E domain containing protein, putative	1372	181.355	0	145.043	21.6725	0.799774	0.0469186
LmxM.03.0280.1	Hypothetical protein	970	105.431	0	122.293	14.5003	1.15994	0.122437
LmxM.03.0290.1	Hypothetical protein	376	151.248	0	131.325	19.1188	0.868278	0.148695
LmxM.03.0310.1	Hypothetical protein	2061	116.693	0	107.906	11.631	0.924702	0.224986
LmxM.03.0320.1	Hypothetical protein, conserved	1010	254.23	0	267.55	5.20517	1.05239	0.00524789
LmxM.03.0330.1	Hypothetical protein, conserved	652	208.685	0	206.768	8.77827	0.990812	0.413546
LmxM.03.0340.1	DDRGK domain containing protein, putative	368	242.558	0	270.699	3.81709	1.11602	8.37295e-14
LmxM.03.0350.1	Hypothetical protein	1451	163.865	0	157.231	19.8475	0.959517	0.369102
LmxM.03.0360.1	Hypothetical protein	1630	180.246	0	103.644	2.98581	0.575014	1e-05
LmxM.03.0370.1	GPR1/FUN34/yaaH family, putative	311	446.353	0	305.459	6.94849	0.684344	1e-05
LmxM.03.0380.1	GPR1/FUN34/yaaH family, putative	372	354.098	0	207.122	9.07957	0.584928	1e-05
LmxM.03.0390.1	Hypothetical protein	446	173.203	0	148.462	24.1313	0.857157	0.15262
LmxM.03.0400.1	GPR1/FUN34/yaaH family, putative	294	1045.38	0	775.932	21.8811	0.742252	1e-05
LmxM.03.0410.1	Hypothetical protein	657	1130.91	0	694.855	38.3474	0.614422	1e-05
LmxM.03.0420.1	Hypothetical protein, conserved	1691	137.372	0	135.83	7.17269	0.988773	0.414873
LmxM.03.0430.1	60S acidic ribosomal protein P2, putative	110	2073.99	0	2666.74	34.1377	1.2858	7.78975e-68
LmxM.03.0440.1	60S acidic ribosomal protein P2, putative	110	7899.15	0	7146.71	457.159	0.904744	0.0498911
LmxM.03.0450.1	TLD domain protein, conserved	1684	154.154	0	130.445	8.15522	0.846204	0.00182391
LmxM.03.0460.1	Hypothetical protein	1050	148.056	0	102.636	4.27468	0.693222	1e-05
LmxM.03.0470.1	Hypothetical protein, conserved	966	376.958	0	331.654	2.90071	0.879818	1e-05
LmxM.03.0480.1	Ankyrin repeats (3 copies)/DHHC palmitoyltransferase, putative	1008	345.041	0	289.904	14.6141	0.840202	8.06946e-05
LmxM.03.0490.1	Hypothetical protein, conserved	986	204.396	0	183.414	7.85114	0.897346	0.00376472
LmxM.03.0500.1	Phosphate-Repressible Phosphate Permease-like protein	573	101.062	0	75.931	2.62785	0.751331	1e-05
LmxM.03.0510.1	Hypothetical protein, conserved	2516	123.023	0	105.277	16.1764	0.855745	0.136305
LmxM.03.0520.1	Hypothetical protein, conserved	848	355.403	0	312.075	24.2244	0.878088	0.0368394
LmxM.03.0530.1	Hypothetical protein, conserved	2155	167.807	0	151.453	6.12053	0.902545	0.00377072
LmxM.03.0540.1	Serine peptidase, Clan SJ, family S16, putative	396	825.825	0	561.409	55.9245	0.679816	1.13323e-06
LmxM.03.0550.1	Hypothetical protein, conserved	1370	200.362	0	165.99	0.336685	0.828453	1e-05
LmxM.03.0560.1	Hypothetical protein	707	123.2	0	100.759	0.167635	0.817848	1e-05
LmxM.03.0570.1	Quinone oxidoreductase, putative	332	428.369	0	520.246	29.3913	1.21448	0.000885957
LmxM.03.0580.1	Hypothetical protein, conserved	178	779.701	0	690.11	2.20633	0.885095	1e-05
LmxM.03.0590.1	DNA repair helicase, putative	1422	229.83	0	224.56	11.777	0.97707	0.327266
LmxM.03.0600.1	Arginine N-methyltransferase, putative	405	911.597	0	660.704	1.49869	0.724777	1e-05
LmxM.03.0610.1	Kinase-like protein	349	268.428	0	263.775	2.25347	0.982665	0.0194669
LmxM.03.0620.1	Mitochondrial protein 99, putative	674	109.271	0	96.26	3.54305	0.880932	0.000120266
LmxM.03.0630.1	Hypothetical protein, conserved	322	239.338	0	275.533	27.6812	1.15123	0.0955081
LmxM.03.0640.1	Hypothetical protein, conserved	600	364.056	0	293.129	19.8652	0.805175	0.000178199
LmxM.03.0650.1	Hypothetical protein	892	520.71	0	314.722	24.2243	0.604409	1e-05
LmxM.03.0660.1	Hypothetical protein, conserved	815	475.974	0	337.51	15.4112	0.709094	1e-05
LmxM.03.0670.1	Hypothetical protein, conserved	568	61.8241	0	60.8093	11.057	0.983585	0.463436
LmxM.03.0680.1	Uroporphyrinogen-III synthase HemD, putative	286	102.452	0	99.6877	6.05394	0.973019	0.323979
LmxM.03.0690.1	DEAD/DEAH box helicase, putative	2211	502.589	0	393.416	27.2799	0.78278	3.1413e-05
LmxM.03.0700.1	Hypothetical protein, conserved	2862	146.424	0	131.804	7.23465	0.90015	0.0216453
LmxM.03.0710.1	Aminoacyl-tRNA editing domain containing protein, putative	248	415.739	0	387.921	38.8908	0.933086	0.23721
LmxM.03.0720.1	Hypothetical protein, conserved	1013	117.048	0	116.627	7.42553	0.996398	0.47736
LmxM.03.0730.1	Hypothetical protein, conserved	371	328.011	0	307.458	29.8647	0.93734	0.245662
LmxM.03.0740.1	Cytochrome c oxidase copper chaperone, putative	84	664.725	0	484.626	20.1075	0.729064	1e-05
LmxM.03.0750.1	TatD related DNase, putative	702	395.08	0	320.552	1.14241	0.81136	1e-05
LmxM.03.0760.1	Hypothetical protein, conserved	323	254.364	0	217.072	8.81241	0.853394	1.15984e-05
LmxM.03.0770.1	Ubiquitin-like domain containing protein, putative	540	248.533	0	209.395	4.14009	0.842522	1e-05
LmxM.03.0780.1	Serine/threonine-protein kinase, putative	3050	144.181	0	141.207	8.3995	0.97937	0.361624
LmxM.03.0790.1	Hypothetical protein, conserved	455	119.394	0	123.119	5.13897	1.03119	0.234303
LmxM.03.0800.1	6-phosphofructo-2-kinase 1	2444	128.118	0	119.935	10.4	0.936127	0.215684
LmxM.03.0810.1	Hypothetical protein	1078	125.799	0	129.637	8.60327	1.0305	0.327791
LmxM.03.0820.1	Hypothetical protein, conserved	2904	83.1106	0	90.7333	10.3985	1.09172	0.231761
LmxM.03.0821.1	Choline/ethanolamine phosphotransferase, putative	599	484.496	0	330.307	2.45867	0.681753	1e-05
LmxM.03.0830.1	Hypothetical protein, conserved	408	113.191	0	90.7011	6.71217	0.80131	0.000403168
LmxM.03.0840.1	Hypothetical protein, conserved	975	185.229	0	231.039	15.737	1.24732	0.00180126
LmxM.03.0850.1	Hypothetical protein, conserved	2311	193.997	0	172.105	17.9712	0.887152	0.111577
LmxM.03.0860.1	Hypothetical protein, conserved	1536	105.91	0	124.155	7.91491	1.17226	0.0105812
LmxM.03.0870.1	Hypothetical protein, conserved	1363	101.573	0	108.633	0.34162	1.0695	3.63142e-95
LmxM.03.0880.1	Hypothetical protein, conserved	2011	111.513	0	112.67	8.77644	1.01037	0.447566
LmxM.03.0890.1	NLI interacting factor-like phosphatase, putative	726	312.896	0	355.569	20.6009	1.13638	0.0191604
LmxM.03.0900.1	Peter pan protein, putative	372	328.373	0	267.294	9.9639	0.813996	4.39406e-10
LmxM.03.0910.1	Inorganic pyrophosphatase, putative	265	568.848	0	580.517	36.4455	1.02051	0.374417
LmxM.03.0920.1	Got1/Sft2-like family, putative	216	727.827	0	645.9	42.9272	0.887436	0.0281631
LmxM.03.0930.1	Amidohydrolase family, putative	697	211.527	0	225.752	14.9818	1.06725	0.17119
LmxM.03.0940.1	Hypothetical protein, conserved	328	239	0	245.378	12.0457	1.02669	0.298243
LmxM.03.0950.1	Multicopper oxidase, putative	635	545.68	0	497.479	42.4555	0.911667	0.128116
LmxM.03.0960.1	Hypothetical protein, conserved	104	3588.77	0	3130.92	405.088	0.872422	0.129188
LmxM.03.0970.1	MORN repeat, putative	325	958.245	0	678.66	12.6455	0.708232	1e-05
LmxM.03.0980.1	Eukaryotic translation initiation factor 2 subunit alpha	413	2726.53	0	2367.3	70.6205	0.868246	1.821e-07
LmxM.04.0010.1	Organelle-type calcium ATPase	1025	852.18	0	753.015	42.5924	0.883634	0.00994992
LmxM.04.0020.1	Pteridine transporter (truncated), putative	552	149.434	0	155.523	26.1363	1.04075	0.407887
LmxM.04.0030.1	CAMP-specific phosphodiesterase, putative	667	233.09	0	248.124	20.5742	1.0645	0.232473
LmxM.04.0035.1	Hypothetical protein	73	492.385	0	606.558	54.3467	1.23188	0.0178284
LmxM.04.0040.1	Hypothetical protein	439	607.63	0	570.241	35.54	0.938467	0.146391
LmxM.04.0045.1	Hypothetical protein, conserved	167	446.964	0	579.003	100.975	1.29541	0.0954974
LmxM.04.0050.1	Hypothetical protein, conserved	531	700.297	0	740.419	10.775	1.05729	9.81979e-05
LmxM.04.0060.1	DNA topoisomerase type IB small subunit, putative	262	368.095	0	353.073	19.3315	0.959189	0.218553
LmxM.04.0070.1	Hypothetical protein, conserved	245	598.194	0	640.881	36.5299	1.07136	0.121291
LmxM.04.0080.1	Hypothetical protein, conserved	158	405.241	0	534.623	60.5764	1.31927	0.0163459
LmxM.04.0090.1	Hypothetical protein, conserved	1856	209.781	0	192.832	0.880329	0.919209	1e-05
LmxM.04.0100.1	Hypothetical protein, conserved	585	281.016	0	536.976	131.382	1.91084	0.0256949
LmxM.04.0110.1	Hypothetical protein, conserved	347	313.811	0	365.868	6.77447	1.16589	7.69005e-15
LmxM.04.0120.1	Exosome complex exonuclease RRP40, putative	332	235.293	0	273.632	37.6215	1.16294	0.154085
LmxM.04.0123.1	Hypothetical protein, conserved	155	621.72	0	659.087	30.2205	1.0601	0.108138
LmxM.04.0127.1	Hypothetical protein, conserved	386	212.605	0	261.9	27.2542	1.23186	0.0352493
LmxM.04.0130.1	Hypothetical protein	613	249.194	0	340.164	114.603	1.36506	0.213663
LmxM.04.0180.1	Surface antigen-like protein	506	121.8	0	183.587	19.9396	1.50728	0.000971952
LmxM.04.0190.1	Surface antigen-like protein	709	140.935	0	214.632	33.7821	1.52292	0.0145713
LmxM.04.0200.1	Surface antigen-like protein	182	189.566	0	219.064	52.1165	1.15561	0.285694
LmxM.04.0210.1	Surface antigen-like protein	296	307.123	0	270.497	55.4017	0.880745	0.254274
LmxM.04.0220.1	Hypothetical protein	354	745.47	0	630.848	46.1851	0.846242	0.00653627
LmxM.04.0230.1	Hypothetical protein, conserved	262	357.778	0	380.091	38.9286	1.06237	0.283257
LmxM.04.0240.1	GRAM domain containing protein, putative	290	915.001	0	589.824	36.3335	0.644617	1e-05
LmxM.04.0250.1	RNA pseudouridylate synthase-like protein	1455	144.569	0	169.484	0.406357	1.17234	1e-05
LmxM.04.0260.1	Hypothetical protein, conserved	267	208.978	0	326.015	1.34403	1.56004	1e-05
LmxM.04.0270.1	Mitochondrial 39-S ribosomal protein L47 (MRP-L47), putative	480	602.763	0	675.89	22.6814	1.12132	0.000631818
LmxM.04.0280.1	Adenosine monophosphate deaminase, putative	1962	230.49	0	235.436	8.64059	1.02146	0.28354
LmxM.04.0290.1	Alcohol dehydrogenase GroES-like domain containing protein, putative	451	314.975	0	329.443	39.3194	1.04593	0.356455
LmxM.04.0300.1	Hypothetical protein, conserved	260	272.344	0	367.189	20.4442	1.34825	1.74873e-06
LmxM.04.0310.1	Beta-fructofuranosidase, putative	641	526.587	0	285.816	5.24958	0.54277	1e-05
LmxM.04.0320.1	Hypothetical protein	399	198.958	0	154.838	6.43818	0.778246	3.62044e-12
LmxM.04.0330.1	Mitochondrial exoribonuclease DSS-1, putative	843	164.283	0	197.235	13.5783	1.20058	0.00761561
LmxM.04.0340.1	ADP-ribosylation factor, putative	184	297.249	0	315.905	18.5744	1.06276	0.157596
LmxM.04.0350.1	Hypothetical protein	2131	205.062	0	204.608	6.27631	0.997788	0.471187
LmxM.04.0370.1	Hypothetical protein, conserved	190	260.162	0	352.004	41.8618	1.35302	0.0141205
LmxM.04.0380.1	Phytanoyl-CoA dioxygenase (PhyH), putative	353	204.885	0	219.724	48.5232	1.07243	0.379871
LmxM.04.0390.1	Hypothetical protein	260	188.175	0	182.449	15.0421	0.969571	0.351728
LmxM.04.0400.1	Anaphase promoting complex, subunit 10-like protein	343	240.244	0	344.397	20.0079	1.43353	9.66884e-08
LmxM.04.0410.1	Hypothetical protein, conserved	1130	121.718	0	113.405	2.52786	0.931699	0.000503214
LmxM.04.0420.1	Tetratricopeptide repeat, putative	361	373.178	0	364.238	14.4844	0.976045	0.268555
LmxM.04.0430.1	Hypothetical protein, conserved	4149	151.577	0	170.139	10.0942	1.12246	0.0329649
LmxM.04.0440.1	Serine/threonine protein kinase-like protein	1320	176.849	0	161.396	15.2239	0.912619	0.155038
LmxM.04.0450.1	Calpain-like cysteine peptidase, putative	856	153.942	0	169.387	17.8807	1.10033	0.19386
LmxM.04.0460.1	Adenylosuccinate lyase, putative	484	195.691	0	186.744	13.8707	0.954277	0.259442
LmxM.04.0465.1	Hypothetical protein	856	129.12	0	172.398	3.99757	1.33518	1.29423e-27
LmxM.04.0470.1	60S ribosomal protein L11 (L5, L16)	188	4617.73	0	6109	610.56	1.32294	0.00729372
LmxM.04.0480.1	ADP-ribosylation factor, putative	190	190.24	0	165.516	18.3919	0.870039	0.0894303
LmxM.04.0490.1	Hypothetical protein, conserved	324	302.377	0	295.047	11.9034	0.975759	0.269019
LmxM.04.0500.1	Nucleotidyltransferase domain containing protein, putative	2994	124	0	145.687	10.3527	1.1749	0.0180925
LmxM.04.0510.1	Hypothetical protein	1531	255.727	0	300.959	8.26361	1.17687	2.20524e-08
LmxM.04.0520.1	Huntingtin interacting protein (HIP), putative	1058	332.754	0	276.57	6.93582	0.831156	2.22045e-16
LmxM.04.0530.1	Hypothetical protein	356	172.756	0	193.365	7.78861	1.11929	0.00407243
LmxM.04.0540.1	Zinc finger, C3HC4 type (RING finger), putative	596	169.987	0	161.247	12.7696	0.948584	0.24685
LmxM.04.0550.1	Intraflagellar transport protein 139, putative	1546	173.505	0	200.111	0.0245939	1.15334	1e-05
LmxM.04.0560.1	Tyrosine phosphatase, putative	292	156.536	0	206.478	6.85058	1.31905	1.54696e-13
LmxM.04.0570.1	DENN (AEX-3) domain containing protein, putative	1792	132.496	0	149.651	18.6744	1.12948	0.179137
LmxM.04.0580.1	Spermidine synthase, putative	300	933.338	0	913.658	22.6111	0.978915	0.192053
LmxM.04.0590.1	Hypothetical protein	267	336.365	0	417.189	31.3854	1.24029	0.00500879
LmxM.04.0600.1	Hypothetical protein	3051	78.2122	0	107.445	4.25219	1.37376	3.10644e-12
LmxM.04.0610.1	Hypothetical protein, conserved	167	177.094	0	271.354	7.27163	1.53226	9.95676e-39
LmxM.04.0620.1	Hypothetical protein	1275	177.82	0	211.376	13.8444	1.18871	0.00768012
LmxM.04.0625.1	Hypothetical protein	338	593.828	0	623.562	78.2287	1.05007	0.351943
LmxM.04.0630.1	Hypothetical protein, conserved	200	2167.25	0	2556.85	179.782	1.17977	0.015115
LmxM.04.0640.1	Zinc finger, C3HC4 type (RING finger), putative	326	236.237	0	192.836	17.1085	0.81628	0.00559311
LmxM.04.0650.1	Serine-threonine protein kinase-like protein	1246	208.228	0	299.786	6.61682	1.4397	7.59796e-44
LmxM.04.0660.1	Hypothetical protein	148	586.335	0	585.722	42.403	0.998955	0.494233
LmxM.04.0670.1	Hypothetical protein, conserved	152	2728.77	0	2365.37	69.146	0.866828	7.38173e-08
LmxM.04.0680.1	Ubiquitin-conjugating enzyme E2, putative	148	1037.76	0	681.238	78.2289	0.656449	2.58879e-06
LmxM.04.0690.1	Axonemal dynein light chain, putative	746	281.471	0	347.696	0.267118	1.23528	1e-05
LmxM.04.0700.1	Hypothetical protein, conserved	1076	64.9764	0	89.5849	3.28981	1.37873	3.7097e-14
LmxM.04.0710.1	Tir chaperone protein (CesT) family/PDZ domain containing protein, putative	794	203.039	0	239.186	3.45904	1.17803	7.34035e-26
LmxM.04.0720.1	Hypothetical protein	684	142.721	0	156.751	10.8978	1.09831	0.0989706
LmxM.04.0730.1	Protein of unknown function (DUF974), putative	640	158.406	0	205.735	9.95838	1.29878	1.00377e-06
LmxM.04.0740.1	Hypothetical protein, conserved	820	153.991	0	191.653	4.05884	1.24457	8.55308e-21
LmxM.04.0750.1	60S ribosomal protein L10, putative	213	4377.21	0	6423.95	609.629	1.46759	0.000393454
LmxM.04.0760.1	Hypothetical protein	172	7589.86	0	8414.11	1042.79	1.1086	0.21464
LmxM.04.0770.1	Hypothetical protein	171	2360	0	1985.02	294.26	0.841111	0.101277
LmxM.04.0780.1	Heat shock protein, putative	577	472.068	0	449.13	25.2662	0.95141	0.181979
LmxM.04.0790.1	Hypothetical protein, conserved	1170	185.201	0	225.938	17.8585	1.21997	0.0112697
LmxM.04.0800.1	Hypothetical protein	305	374.463	0	371.894	35.7636	0.993139	0.471365
LmxM.04.0810.1	Pescadillo N-terminus/BRCA1 C Terminus (BRCT) domain containing protein, putative	671	349.208	0	391.957	2.0007	1.12242	1.35444e-101
LmxM.04.0820.1	Peptide deformylase 2, putative	401	282.492	0	326.985	15.9509	1.1575	0.00264105
LmxM.04.0830.1	Hypothetical protein, conserved	1413	169.503	0	188.275	13.4015	1.11075	0.0806402
LmxM.04.0840.1	Tyrosine phospatase-like protein	879	167.16	0	236.147	13.4082	1.4127	1.33669e-07
LmxM.04.0850.1	Serine peptidase, Clan S-, family S54, putative	393	497.946	0	448.073	32.7022	0.899842	0.0636194
LmxM.04.0860.1	Hypothetical protein	231	296.709	0	393.069	28.8315	1.32476	0.00041562
LmxM.04.0870.1	Hypothetical protein	1210	163.437	0	200.246	3.74792	1.22522	4.55981e-23
LmxM.04.0890.1	Hypothetical protein, conserved	1268	140.611	0	163.235	20.7172	1.1609	0.137406
LmxM.04.0910.1	Hypothetical protein, conserved	186	201.048	0	172.354	0.471254	0.857282	1e-05
LmxM.04.0920.1	Hypothetical protein	596	333.695	0	293.222	38.5427	0.87871	0.146836
LmxM.04.0930.1	Hypothetical protein	148	422.005	0	432.209	28.7668	1.02418	0.36139
LmxM.04.0940.1	Hypothetical protein	493	449.479	0	352.666	15.715	0.784611	3.62536e-10
LmxM.04.0950.1	Hypothetical protein	213	5848.19	0	6816.4	457.7	1.16556	0.017199
LmxM.04.0960.1	Adenylate kinase, putative	207	460.802	0	522.277	21.4651	1.13341	0.00209182
LmxM.04.0970.1	Hypothetical protein, conserved	519	152.008	0	177.093	4.22365	1.16502	1.43213e-09
LmxM.04.0975.1	Hypothetical protein	466	128.606	0	198.28	0.93927	1.54176	1e-05
LmxM.04.0980.1	Hypothetical protein, conserved	1272	112.298	0	140.16	6.53101	1.2481	9.94828e-06
LmxM.04.0990.1	Hypothetical protein, conserved	292	813.989	0	867.562	19.304	1.06582	0.00275825
LmxM.04.1000.1	Chloride channel protein, putative	1174	218.42	0	202.011	3.53279	0.924875	1.70257e-06
LmxM.04.1010.1	Domain of unknown function (DUF947), putative	224	438.626	0	579.046	57.9719	1.32013	0.00771357
LmxM.04.1030.1	COPI associated protein, putative	194	1744.17	0	1487.74	82.173	0.852977	0.00090223
LmxM.04.1040.1	Hypothetical protein	321	536.769	0	537.859	23.1579	1.00203	0.481219
LmxM.04.1050.1	Acyltransferase-like protein, copy 2	210	1130.07	0	1048.43	46.927	0.927751	0.0409403
LmxM.04.1060.1	Hypothetical protein	476	108.855	0	135.828	7.51536	1.24779	0.000165892
LmxM.04.1070.1	Hypothetical protein, conserved	129	239.167	0	301.262	51.7883	1.25963	0.11526
LmxM.04.1080.1	Transcriptional repressor TCF25, putative	939	229.325	0	224.886	1.58407	0.980644	0.00253784
LmxM.04.1090.1	Hypothetical protein, conserved	1469	148.409	0	166.432	8.44519	1.12144	0.0164172
LmxM.04.1100.1	Hypothetical protein	109	404.202	0	376.797	16.5605	0.932199	0.0489772
LmxM.04.1110.1	Proton motive ATPase, putative	957	154.08	0	227.767	6.74061	1.47824	4.05811e-28
LmxM.04.1120.1	Hypothetical protein	729	257.253	0	271.922	7.25904	1.05702	0.0216459
LmxM.04.1130.1	Cytochrome c oxidase assembly factor, putative	310	705.939	0	589.692	59.7857	0.83533	0.0259239
LmxM.04.1140.1	Hypothetical protein	356	227.448	0	247.589	43.5355	1.08855	0.321814
LmxM.04.1150.1	Hypothetical protein, conserved	168	165.283	0	239.138	25.6837	1.44684	0.00201649
LmxM.04.1160.1	Fructose-1,6-bisphosphatase, cytosolic, putative	351	736.513	0	712.927	14.3873	0.967976	0.0505655
LmxM.04.1165.1	Hypothetical protein	408	419.696	0	499.129	34.8627	1.18926	0.0113503
LmxM.04.1170.1	Double RNA binding domain protein 3	311	567.213	0	372.28	10.9255	0.656331	1e-05
LmxM.04.1180.1	Hypothetical protein, conserved	2386	133.214	0	136.823	1.87221	1.02709	0.0269436
LmxM.04.1190.1	TRNA nucleotidyltransferase, putative	523	406.222	0	486.06	17.3846	1.19654	2.19081e-06
LmxM.04.1200.1	Hypothetical protein, conserved	187	534.799	0	419.93	95.6028	0.785211	0.114774
LmxM.04.1210.1	Casein kinase I, putative	368	139.756	0	170.488	8.39234	1.21989	0.000125192
LmxM.04.1220.1	Hypothetical protein, conserved	1061	268.697	0	280.165	3.14457	1.04268	0.000132573
LmxM.04.1230.1	Actin	376	3178.6	0	3233.75	105.204	1.01735	0.300058
LmxM.05.0010.1	Kinetochore interacting protein 1, putative	915	128.335	0	167.107	8.6482	1.30211	3.67715e-06
LmxM.05.0020.1	Hypothetical protein, conserved	139	403.228	0	758.925	45.7822	1.88212	3.94539e-15
LmxM.05.0030.1	Small GTP-binding protein, putative	195	1566.34	0	1373.51	97.9927	0.876891	0.0245452
LmxM.05.0040.1	Paraflagellar rod component par4, putative	581	594.725	0	747.921	35.5034	1.25759	7.98147e-06
LmxM.05.0050.1	Hypothetical protein, conserved	841	238.107	0	221.737	17.6138	0.93125	0.176345
LmxM.05.0060.1	Major vault protein, putative	833	402.847	0	403.367	39.1046	1.00129	0.494697
LmxM.05.0070.1	Dynein light chain, putative	91	740.9	0	670.389	150.15	0.90483	0.319319
LmxM.05.0080.1	Rrp15p, putative	201	217.315	0	285.832	15.1727	1.31529	3.15447e-06
LmxM.05.0090.1	Nudix hydrolase 2, putative	179	387.196	0	388.127	44.601	1.0024	0.491673
LmxM.05.0100.1	Phosphoprotein phosphatase, putative	637	675.374	0	486.467	48.7479	0.720294	5.32758e-05
LmxM.05.0110.1	Hypothetical protein, conserved	123	568.901	0	508.792	2.66599	0.89434	1e-05
LmxM.05.0120.1	Hypothetical protein, conserved	338	206.844	0	236.553	20.9898	1.14363	0.0784755
LmxM.05.0130.1	Protein kinase, putative	432	234.666	0	193.389	13.1145	0.824103	0.0008236
LmxM.05.0140.1	Nucleolar RNA helicase II, putative	684	405.175	0	454.205	13.9424	1.12101	0.000218504
LmxM.05.0150.1	Hypothetical protein, conserved	442	202.166	0	276.528	38.3498	1.36783	0.0262473
LmxM.05.0160.1	Hypothetical protein, unknown function	511	166.043	0	213.303	6.12244	1.28462	5.86063e-15
LmxM.05.0170.1	Basal body component, putative	762	186.875	0	271.71	16.8016	1.45397	2.21821e-07
LmxM.05.0180.1	Dihydrolipoamide branched chain transacylase, putative	477	378.473	0	333.377	37.7642	0.880847	0.116211
LmxM.05.0190.1	Fip1 motif/Zinc finger C-x8-C-x5-C-x3-H type (and similar), putative	371	632.682	0	572.431	38.6101	0.904769	0.0593205
LmxM.05.0200.1	50S ribosome-binding GTPase, putative	787	127.205	0	163.536	7.18816	1.28562	2.15907e-07
LmxM.05.0210.1	Hypothetical protein, conserved	1474	116.899	0	138.241	6.99902	1.18257	0.00114688
LmxM.05.0220.1	Dual specificity phosphatase-like protein	883	180.089	0	152.84	12.4864	0.848695	0.0145457
LmxM.05.0230.1	Hydrogenase, putative	646	139.667	0	185.908	6.11416	1.33108	1.9691e-14
LmxM.05.0240.1	Viscerotropic leishmaniasis antigen, putative	1229	102.513	0	79.1449	1.21607	0.772051	1e-05
LmxM.05.0241.1	Viscerotropic leishmaniasis antigen, putative	1411	77.7028	0	55.1476	0.632003	0.709724	1e-05
LmxM.05.0250.1	Hypothetical protein, conserved	97	191.793	0	266.994	33.4886	1.39209	0.0123656
LmxM.05.0260.1	Hypothetical protein, conserved	390	244.321	0	334.442	16.2379	1.36887	1.42764e-08
LmxM.05.0270.1	Hypothetical protein, conserved	317	156.313	0	155.97	8.70692	0.997803	0.484269
LmxM.05.0280.1	Protein tyrosine phosphatase, putative	224	1223.45	0	1183.39	159.536	0.967264	0.40089
LmxM.05.0285.1	ARP2/3 complex 16kDa subunit, putative	170	324.086	0	286.676	22.5727	0.884565	0.0487243
LmxM.05.0290.1	Phosphate carrier protein, mitochondrial precursor-like protein	485	457.38	0	431.604	5.30106	0.943644	5.79817e-07
LmxM.05.0300.1	Hypothetical protein, conserved	653	167.789	0	226.404	21.8445	1.34934	0.00364478
LmxM.05.0310.1	Glutaredoxin-like protein	180	337.119	0	359.416	33.3742	1.06614	0.252036
LmxM.05.0320.1	Hypothetical protein, unknown function	37	304.314	0	305.452	30.7142	1.00374	0.485216
LmxM.05.0330.1	Minichromosome maintenance protein-like protein	1002	138.463	0	206.282	0.994758	1.4898	1e-05
LmxM.05.0340.1	Hypothetical protein, conserved	371	255.163	0	427.891	57.5716	1.67693	0.00134891
LmxM.05.0350.1	Trypanothione reductase	491	1291.4	0	1555.75	186.371	1.20471	0.0780298
LmxM.05.0360.1	ATP-dependent RNA helicase, putative	621	85.0554	0	130.874	4.98028	1.53869	1.78873e-20
LmxM.05.0370.1	Hypothetical protein, conserved	327	242.705	0	264.239	24.6346	1.08872	0.191024
LmxM.05.0380.1	KH-associated protein 2	782	118.184	0	100.103	8.41258	0.84701	0.0158061
LmxM.05.0390.1	Protein kinase, putative	791	128.177	0	134.813	14.8271	1.05177	0.327249
LmxM.05.0400.1	Structural maintenance of chromosome (SMC), putative	1213	175.07	0	216.499	25.4171	1.23665	0.051553
LmxM.05.0410.1	TPR repeat, putative	913	117.296	0	135.888	0.0332441	1.1585	1e-05
LmxM.05.0420.1	Dynein-light chain-protein, putative	111	480.186	0	541.321	2.95523	1.12732	2.2619e-95
LmxM.05.0430.1	Hypothetical protein, conserved	676	108.046	0	131.39	9.87293	1.21606	0.00902853
LmxM.05.0440.1	Hypothetical protein, conserved	879	72.1572	0	74.4728	4.51933	1.03209	0.304198
LmxM.05.0450.1	Hypothetical protein, conserved	196	2150.64	0	1659.52	6.85506	0.771641	1e-05
LmxM.05.0460.1	GTPase, putative	627	430.531	0	379.733	49.2764	0.882012	0.151301
LmxM.05.0470.1	Hypothetical protein, unknown function	242	292.693	0	375.997	27.896	1.28461	0.0014123
LmxM.05.0480.1	Monocarboxylate transporter-like protein	573	188.416	0	174.396	11.0005	0.925589	0.101244
LmxM.05.0490.1	Hypothetical protein, conserved	167	399.933	0	293.118	12.0249	0.732918	1e-05
LmxM.05.0500.1	ATP synthase F1, alpha subunit, putative	574	847.18	0	993.239	5.97111	1.17241	1.91732e-132
LmxM.05.0510.1	ATP synthase F1, alpha subunit, putative	574	1898.67	0	1219.64	56.009	0.642363	1e-05
LmxM.05.0520.1	Nuclear receptor binding factor-like protein	340	220.086	0	208.066	7.62335	0.945382	0.0574171
LmxM.05.0530.1	Kinetoplast-associated protein-like protein	2050	123.565	0	155.185	7.74325	1.2559	2.21728e-05
LmxM.05.0540.1	U6 snrna-associated sm-like protein lsm3	137	376.495	0	350.76	4.05081	0.931646	1.05545e-10
LmxM.05.0550.1	Protein kinase, putative	318	247.085	0	270.28	5.11754	1.09387	2.91525e-06
LmxM.05.0560.1	Hypothetical protein, conserved	419	196.121	0	205.437	13.0953	1.0475	0.238417
LmxM.05.0570.1	Hypothetical protein, conserved	410	344.608	0	503.329	63.9922	1.46059	0.00656304
LmxM.05.0580.1	Hypothetical protein, conserved	789	275.349	0	270.403	22.5669	0.982037	0.413257
LmxM.05.0590.1	ATP-dependent RNA helicase, putative	995	130.719	0	163.315	5.27169	1.24936	3.13938e-10
LmxM.05.0600.1	COG4 transport protein, putative	910	95.6117	0	138.489	11.5179	1.44846	9.85487e-05
LmxM.05.0610.1	Surp module, putative	968	68.3506	0	101.052	1.69048	1.47843	1.14141e-83
LmxM.05.0620.1	Hypothetical protein, conserved	879	188.108	0	293.635	6.63488	1.56099	2.93718e-57
LmxM.05.0630.1	Kinesin, putative	1222	232.543	0	315.737	16.2482	1.35776	1.52573e-07
LmxM.05.0640.1	Ankyrin repeats (many copies)/Ankyrin repeats (3 copies), putative	1917	164.629	0	200.83	1.05483	1.21989	2.01855e-258
LmxM.05.0650.1	Hypothetical protein, conserved	895	245.103	0	263.159	9.66264	1.07367	0.0308341
LmxM.05.0660.1	Nitroreductase-like protein	315	208.768	0	302.062	19.7751	1.44688	1.19236e-06
LmxM.05.0670.1	Hypothetical protein, conserved	2414	123.907	0	141.93	9.60254	1.14545	0.0302677
LmxM.05.0680.1	Sre-2/carboxylate carrier-like protein	346	331.381	0	361.721	29.6963	1.09156	0.153469
LmxM.05.0690.1	Hypothetical protein, conserved	2684	86.9055	0	109.06	0.916358	1.25492	1.97007e-129
LmxM.05.0700.1	Hypothetical protein, conserved	1762	132.942	0	144.116	8.12359	1.08405	0.0844858
LmxM.05.0710.1	CYC2-like cyclin, putative	1407	282.795	0	328.909	43.4293	1.16306	0.144162
LmxM.05.0720.1	Phosphatase-like protein	1394	148.049	0	148.919	12.4239	1.00588	0.472075
LmxM.05.0730.1	Hypothetical protein, conserved	725	163.479	0	169.543	8.38573	1.03709	0.234801
LmxM.05.0740.1	Vta1 like, putative	367	279.971	0	261.282	10.5435	0.933245	0.0381476
LmxM.05.0750.1	Flavodoxin/Radical SAM superfamily/Wyosine base formation, putative	800	366.517	0	482.594	5.85896	1.3167	1.17661e-87
LmxM.05.0760.1	Kinesin-like protein	1463	132.899	0	156.789	4.70625	1.17976	1.92543e-07
LmxM.05.0770.1	Hypothetical protein, unknown function	1362	191.899	0	232.714	33.2251	1.21269	0.10964
LmxM.05.0790.1	Mitochondrial glycoprotein, putative	412	284.366	0	290.857	14.7773	1.02283	0.330232
LmxM.05.0800.1	MYND zinc finger (ZnF) domain-like protein	429	230.497	0	297.259	8.41613	1.28964	1.07265e-15
LmxM.05.0810.1	Got1/Sft2-like family, putative	163	529.062	0	429.039	61.5343	0.810944	0.0520314
LmxM.05.0820.1	Hypothetical protein, conserved	928	345.867	0	431.432	32.267	1.2474	0.00400318
LmxM.05.0830.1	Methylthioadenosine phosphorylase, putative	306	1093.15	0	1061.83	74.3498	0.971354	0.336814
LmxM.05.0840.1	Hypothetical protein, unknown function	1323	234.92	0	323.741	25.3737	1.37809	0.000232196
LmxM.05.0850.1	Zinc-finger of a C2HC-type, putative	639	256.622	0	282.851	18.0545	1.10221	0.0731465
LmxM.05.0860.1	Hypothetical protein, conserved	155	429.843	0	407.69	12.1681	0.948463	0.0343364
LmxM.05.0870.1	Hypothetical protein, conserved	1921	147.159	0	143.444	4.28015	0.974751	0.19267
LmxM.05.0880.1	Hypothetical protein, conserved	201	490.877	0	506.901	34.6246	1.03264	0.321756
LmxM.05.0890.1	CPSF A subunit region, putative	1982	191.815	0	230.38	10.0234	1.20105	5.96752e-05
LmxM.05.0900.1	Surface antigen-like protein	286	136.486	0	188.411	62.2786	1.38044	0.20221
LmxM.05.0910.1	Hypothetical protein, conserved	1074	214.688	0	231.21	26.5852	1.07696	0.267139
LmxM.05.0920.1	Paraflagellar rod protein, putative	1074	188.337	0	236.302	6.92285	1.25467	2.12741e-12
LmxM.05.0930.1	Ubiquitin-conjugating enzyme E2, putative	463	259.892	0	253.213	57.2349	0.9743	0.45355
LmxM.05.0940.1	Hypothetical protein, conserved	1272	145.865	0	169.524	9.85205	1.1622	0.00816576
LmxM.05.0950.1	Glutaminyl cyclase, putative	908	214.839	0	281.059	13.5382	1.30823	5.00729e-07
LmxM.05.0960.1	Metallo-peptidase, Clan M-, Family M49	679	590.025	0	829.412	70.0338	1.40572	0.000315231
LmxM.05.0970.1	Mercaptopyruvate sulfurtransferase	370	455.288	0	499.619	48.8793	1.09737	0.182219
LmxM.05.0980.1	NADH-ubiquinone oxidoreductase, mitochondrial, putative	481	335.726	0	381.639	67.3974	1.13676	0.24786
LmxM.05.0990.1	Hypothetical protein, conserved	89	141.473	0	128.738	9.36907	0.909987	0.0870418
LmxM.05.1000.1	Hypothetical protein, conserved	103	731.839	0	499.273	49.1239	0.682217	1.09925e-06
LmxM.05.1010.1	Methyltransferase-like protein	613	114.832	0	146.983	4.79603	1.27998	1.01611e-11
LmxM.05.1020.1	Dynein regulatory complex subunit 7, putative	919	246.065	0	253.461	3.39681	1.03005	0.0147375
LmxM.05.1030.1	Hypothetical protein, conserved	145	1152.71	0	814.699	64.3832	0.706765	7.60225e-08
LmxM.05.1040.1	Stomatin-like protein	357	757.272	0	757.452	41.3552	1.00024	0.498264
LmxM.05.1050.1	Hypothetical protein, unknown function	443	200.027	0	219.374	15.7219	1.09672	0.109239
LmxM.05.1060.1	ATPase, putative	478	159.588	0	142.221	8.92455	0.891176	0.0258291
LmxM.05.1061.1	ATPase, putative	499	60.0713	0	56.7545	5.02354	0.944787	0.254551
LmxM.05.1070.1	Legume-like lectin family, putative	522	92.3964	0	99.1084	5.27925	1.07264	0.101793
LmxM.05.1070a.1	Hypothetical protein	611	22.4182	0	15.2353	0.72419	0.679595	1e-05
LmxM.05.1080.1	Phosphatidylinositol 4-phosphate 5-kinase, putative	726	261.159	0	237.104	7.43037	0.907891	0.00060314
LmxM.05.1090.1	Double-strand-break repair protein rad21 homolog, putative	574	183.517	0	163.579	22.0523	0.891357	0.182966
LmxM.05.1100.1	Methyltransferase domain containing protein, putative	245	568.693	0	625.852	99.4131	1.10051	0.282657
LmxM.05.1110.1	Hypothetical protein, conserved	1245	1322.33	0	1232.95	327.706	0.932404	0.39252
LmxM.05.1120.1	Hypothetical protein, unknown function	120	205.05	0	235.537	13.2595	1.14868	0.0107456
LmxM.05.1130.1	Hypothetical protein, conserved	503	132.97	0	181.746	22.9127	1.36682	0.016636
LmxM.05.1140.1	V-type proton ATPase subunit D, putative	357	341.354	0	334.18	67.4942	0.978983	0.457674
LmxM.05.1160.1	Hypothetical protein, unknown function	855	108.476	0	128.997	14.554	1.18917	0.0792717
LmxM.05.1170.1	Elongation of very long chain fatty acids protein, putative	249	1057.88	0	677.657	56.7652	0.640578	1.05483e-11
LmxM.05.1180.1	Hypothetical protein, conserved	523	276.704	0	353.006	23.0499	1.27575	0.000465956
LmxM.05.1190.1	Hypothetical protein, conserved	1957	142.151	0	149.012	4.80139	1.04827	0.0764852
LmxM.05.1200.1	Prefoldin subunit, putative	132	895.917	0	1087.96	6.1596	1.21436	1.04886e-213
LmxM.05.1210.1	Protein phosphatase type 1 regulator-like protein	396	459.426	0	429.673	39.7923	0.935239	0.227319
LmxM.05.1215.1	Surface antigen-like protein	284	143.535	0	157.662	12.9556	1.09843	0.137754
LmxM.06.0010.1	Histone H4	100	10271	0	13999.1	963.206	1.36297	5.43094e-05
LmxM.06.0020.1	Hypothetical protein, conserved	535	134.415	0	136.781	10.3786	1.0176	0.409832
LmxM.06.0030.1	WD domain, G-beta repeat, putative	673	804.379	0	706.191	157.991	0.877933	0.267142
LmxM.06.0040.1	39S mitochondrial ribosomal protein L46, putative	291	643.468	0	589.271	6.10903	0.915774	1e-05
LmxM.06.0050.1	Hypothetical protein, conserved	481	389.16	0	305.576	44.6757	0.78522	0.0306793
LmxM.06.0060.1	Hypothetical protein, conserved	348	209.866	0	231.616	34.1484	1.10364	0.262084
LmxM.06.0070.1	Hypothetical protein, conserved	458	240.201	0	283.797	7.1518	1.1815	5.44235e-10
LmxM.06.0080.1	ATP-binding cassette protein subfamily G, member 1, putative	657	201.705	0	205.806	11.3121	1.02033	0.358481
LmxM.06.0090.1	ATP-binding cassette protein subfamily G, member 2	663	341.561	0	238.406	23.9941	0.697989	8.57114e-06
LmxM.06.0100.1	ATP-binding cassette protein subfamily G, member 3, putative	248	202.681	0	208.726	25.4553	1.02982	0.406157
LmxM.06.0110.1	Hypothetical protein, conserved	602	513.153	0	573.41	35.407	1.11742	0.0443931
LmxM.06.0120.1	Cyclophilin	217	2592.72	0	1921.42	11.3161	0.741083	1e-05
LmxM.06.0130.1	Hypothetical protein, conserved	186	316.343	0	311.081	3.88142	0.983366	0.087603
LmxM.06.0140.1	Proteasome beta 6 subunit, putative	247	1031.87	0	896.371	102.021	0.868683	0.092059
LmxM.06.0150.1	Hypothetical protein, conserved	109	450.312	0	595.569	66.4373	1.32257	0.0143941
LmxM.06.0160.1	HD domain containing protein, putative	454	331.875	0	404.698	14.3325	1.21943	1.8769e-07
LmxM.06.0170.1	Trm112p-like protein, putative	141	244.07	0	258.13	2.94029	1.05761	8.68143e-07
LmxM.06.0180.1	Kinesin-like protein	719	189.197	0	259.365	17.23	1.37087	2.32607e-05
LmxM.06.0190.1	Hypothetical protein, conserved	725	127.062	0	160.554	15.9264	1.26359	0.0177356
LmxM.06.0200.1	Hypothetical protein, conserved	491	315.598	0	352.001	7.6353	1.11534	9.31882e-07
LmxM.06.0210.1	FHA domain containing protein, putative	675	170.559	0	174.665	8.20448	1.02407	0.308382
LmxM.06.0220.1	Hypothetical protein, conserved	286	517.852	0	541.955	90.2435	1.04654	0.394701
LmxM.06.0230.1	Hypothetical protein, conserved	213	484.892	0	474.925	19.5058	0.979444	0.30468
LmxM.06.0240.1	Present in the outer mitochondrial membrane proteome 34	937	283.32	0	336.013	0.0598367	1.18598	1e-05
LmxM.06.0250.1	Hypothetical protein, conserved	278	557.766	0	683.76	73.8407	1.22589	0.0439764
LmxM.06.0260.1	5'-3' exoribonuclease A, putative	1515	305.374	0	283.382	21.0501	0.927983	0.148068
LmxM.06.0270.1	Hypothetical protein, conserved	312	463.647	0	379.832	19.7956	0.819227	1.14775e-05
LmxM.06.0280.1	Hypothetical protein, conserved	851	191.563	0	191.582	4.39835	1.0001	0.498232
LmxM.06.0290.1	Ribonuclease H1, putative	445	401.412	0	435.865	18.3982	1.08583	0.0305619
LmxM.06.0300.1	MYND finger domain-like protein	169	466.742	0	581.872	14.0412	1.24667	1.20729e-16
LmxM.06.0310.1	Pteridine transporter, putative	677	323.709	0	346.108	14.1561	1.06919	0.0567928
LmxM.06.0320.1	Hypothetical protein, conserved	1037	375.431	0	437.74	47.3311	1.16597	0.0940124
LmxM.06.0330.1	Hypothetical protein, conserved	1185	185.14	0	215.056	8.48795	1.16158	0.000212147
LmxM.06.0340.1	Serine peptidase, clan SC, family S9A-like protein	905	311.82	0	338.138	4.31312	1.0844	5.24516e-10
LmxM.06.0350.1	NAD(P)-dependent steroid dehydrogenase protein, putative	407	1069.25	0	1018.12	3.30519	0.952181	1e-05
LmxM.06.0360.1	Hypothetical protein, conserved	451	277.585	0	328.137	28.1909	1.18212	0.0364678
LmxM.06.0370.1	Glutamine synthetase, putative	379	3305.48	0	3535.58	40.8869	1.06961	9.13628e-09
LmxM.06.0380.1	Present in the outer mitochondrial membrane proteome 35	374	274.436	0	324.219	20.5419	1.1814	0.00768576
LmxM.06.0390.1	Hypothetical protein, conserved	911	248.152	0	240.037	3.59291	0.967302	0.0119608
LmxM.06.0400.1	Hypothetical protein	314	138.361	0	142.84	6.24494	1.03237	0.236635
LmxM.06.0410.1	60S ribosomal protein L19, putative	247	2560.37	0	4276.64	468.902	1.67032	0.000126019
LmxM.06.0412.1	Hypothetical protein, conserved	189	363.995	0	308.076	14.0839	0.846374	3.58756e-05
LmxM.06.0415.1	60S ribosomal protein L19, putative	247	4640.52	0	5306.69	634.338	1.14355	0.146818
LmxM.06.0420.1	Hypothetical protein, conserved	560	128.855	0	145.922	14.8807	1.13245	0.12571
LmxM.06.0430.1	Hypothetical protein, conserved	691	258.935	0	284.454	3.73403	1.09855	4.12667e-12
LmxM.06.0440.1	Hypothetical protein, conserved	993	216.958	0	209.66	3.74961	0.966364	0.0258137
LmxM.06.0450.1	Hypothetical protein, unknown function	455	159.737	0	247.367	5.82027	1.5486	1.57264e-51
LmxM.06.0460.1	ATP-NAD kinase-like protein	1250	142.657	0	149.991	12.7005	1.05141	0.281818
LmxM.06.0470.1	Condensin complex subunit 2, putative	1150	187.016	0	262.385	9.91115	1.40301	1.43003e-14
LmxM.06.0480.1	Hypothetical protein, conserved	314	243.707	0	305.645	21.6358	1.25415	0.0020997
LmxM.06.0490.1	Hypothetical protein, conserved	486	218.549	0	299.889	6.49666	1.37218	2.88903e-36
LmxM.06.0500.1	SpoU rRNA Methylase family, putative	545	154.203	0	183.649	15.7028	1.19096	0.0303824
LmxM.06.0510.1	U-box domain containing protein, putative	714	229.422	0	214.072	18.1705	0.933091	0.19911
LmxM.06.0520.1	Hypothetical protein, conserved	1898	94.5183	0	105.309	0.623651	1.11416	2.26667e-67
LmxM.06.0530.1	Hypothetical protein, conserved	298	474.941	0	494.371	13.4551	1.04091	0.0743582
LmxM.06.0540.1	Hypothetical protein, conserved	867	140.858	0	189.118	0.233464	1.34261	1e-05
LmxM.06.0550.1	Hypothetical protein, conserved	1727	109.737	0	132.105	14.8197	1.20383	0.0656095
LmxM.06.0560.1	Deoxyuridine triphosphatase, putative	269	2249.68	0	2150.01	328.289	0.955694	0.380711
LmxM.06.0570.1	60S ribosomal protein L23a, putative	145	6653.54	0	5627.84	755.787	0.845841	0.0873701
LmxM.06.0580.1	60S ribosomal protein L23a, putative	145	6638.6	0	6769.22	470.406	1.01968	0.390631
LmxM.06.0590.1	Hypothetical protein, conserved	1515	157.402	0	209.994	6.57688	1.33413	6.39972e-16
LmxM.06.0600.1	Hypothetical protein, conserved	1435	125.952	0	138.683	6.23585	1.10107	0.0206013
LmxM.06.0610.1	Carbonic anhydrase family protein, putative	386	210.044	0	206.639	12.1974	0.983787	0.39005
LmxM.06.0620.1	Putative Phosphatase/Protein of unknown function DUF89, putative	1010	229.88	0	310.364	34.5539	1.35012	0.00992316
LmxM.06.0630.1	Hypothetical protein, unknown function	412	222.207	0	196.234	20.814	0.883116	0.106046
LmxM.06.0640.1	Protein kinase, putative	3105	125.702	0	155.801	10.2118	1.23945	0.00160153
LmxM.06.0650.1	Lanosterol synthase, putative	1002	275.373	0	261.437	8.97224	0.949394	0.0601915
LmxM.06.0660.1	Hypothetical protein, conserved	634	264.351	0	330.504	2.61273	1.25025	9.6947e-142
LmxM.06.0670.1	Hypothetical protein, conserved	1332	185.185	0	183.179	25.7088	0.989165	0.468896
LmxM.06.0680.1	Hypothetical protein, conserved	243	482.897	0	609.752	71.7032	1.2627	0.0384328
LmxM.06.0685.1	Hypothetical protein, conserved	405	215.456	0	323.947	75.7855	1.50354	0.0761375
LmxM.06.0690.1	Hypothetical protein, conserved	2567	178.68	0	238.852	19.7019	1.33676	0.00112852
LmxM.06.0700.1	C2 domain/Ankyrin repeats (3 copies), putative	735	333.989	0	231.531	40.1843	0.693228	0.00539053
LmxM.06.0710.1	Hypothetical protein	614	103.643	0	122.822	4.37168	1.18505	5.74421e-06
LmxM.06.0720.1	YEATS family, putative	1756	142.226	0	162.844	12.6193	1.14496	0.0511467
LmxM.06.0730.1	Threonine ammonia-lyase	338	380.713	0	312.657	34.912	0.821241	0.0256263
LmxM.06.0740.1	Hypothetical protein, conserved	907	62.0055	0	88.151	2.18813	1.42166	3.29377e-33
LmxM.06.0750.1	Haemolysin-III related, putative	702	175.832	0	154.319	24.3792	0.877647	0.188765
LmxM.06.0760.1	Hypothetical protein, conserved	1175	166.76	0	208.316	1.93752	1.2492	2.38577e-102
LmxM.06.0770.1	Double RNA binding domain protein 12	1923	66.7076	0	92.2636	2.95266	1.3831	2.45936e-18
LmxM.06.0790.1	Hypothetical protein, unknown function	1031	109.485	0	143.177	0.256249	1.30773	1e-05
LmxM.06.0800.1	Hypothetical protein, conserved	1553	112.263	0	140.297	5.5859	1.24972	2.59984e-07
LmxM.06.0810.1	Hypothetical protein, unknown function	3554	88.6354	0	101.719	5.54589	1.14761	0.00916031
LmxM.06.0820.1	Qb-SNARE protein, putative	399	104.324	0	120.887	7.74942	1.15877	0.0162847
LmxM.06.0830.1	Lipin, putative	1403	194.398	0	209.713	35.8616	1.07878	0.334669
LmxM.06.0840.1	Hypothetical protein, conserved	245	655.807	0	692.398	41.9532	1.0558	0.191554
LmxM.06.0850.1	Hypothetical protein, conserved	3524	175.927	0	202.633	9.96666	1.1518	0.00368564
LmxM.06.0860.1	Dihydrofolate reductase-thymidylate synthase	520	594.214	0	529.081	6.56224	0.890387	1e-05
LmxM.06.0870.1	Protein arginine n-methyltransferase 7	440	382.596	0	403.04	3.99527	1.05343	1.55211e-07
LmxM.06.0880.1	Acyl-coenzyme a dehydrogenase, putative	416	456.929	0	545.849	29.5329	1.1946	0.00130245
LmxM.06.0890.1	Hypothetical protein, conserved	754	176.236	0	214.083	2.01716	1.21475	7.6682e-79
LmxM.06.0900.1	Protein phosphatase 2C, putative	1791	78.9395	0	103.746	6.72584	1.31425	0.000112886
LmxM.06.0910.1	Peptidyl-tRNA hydrolase, putative	221	396.944	0	407.582	11.715	1.0268	0.181927
LmxM.06.0920.1	Hypothetical protein, conserved	435	274.44	0	350.554	11.6904	1.27734	3.73833e-11
LmxM.06.0930.1	2,4-dienoyl-coa reductase-like protein	730	164.928	0	202.381	4.71723	1.22709	1.01327e-15
LmxM.06.0940.1	Hypothetical protein, conserved	652	128.05	0	112.444	1.88383	0.878123	1.11022e-16
LmxM.06.0950.1	Glucosamine-fructose-6-phosphate aminotransferase, putative	670	267.164	0	263.821	28.7517	0.987487	0.453719
LmxM.06.0960.1	Cell cycle associated protein MOB1, putative	223	868.497	0	1012.99	24.1003	1.16637	1.01463e-09
LmxM.06.0970.1	Domain of unknown function (DUF3883), putative	1662	74.0054	0	104.078	3.49176	1.40636	3.57237e-18
LmxM.06.0980.1	Leucine Rich Repeat, putative	1080	429.352	0	410.52	32.5817	0.956137	0.281627
LmxM.06.0990.1	Hypothetical protein, conserved	1215	142.368	0	153.773	18.7744	1.08011	0.271774
LmxM.06.0995.1	Hypothetical protein, unknown function	155	178.159	0	220.815	12.6469	1.23942	0.000372039
LmxM.06.1000.1	SET domain containing protein, putative	494	134.249	0	199.978	1.79831	1.4896	8.86852e-293
LmxM.06.1010.1	Hypothetical protein, conserved	759	200.357	0	264.581	19.405	1.32055	0.000466993
LmxM.06.1020.1	G-patch domain containing protein, putative	230	200.966	0	269.535	2.53941	1.3412	7e-161
LmxM.06.1030.1	Kinesin, putative	889	160.888	0	216.593	1.03053	1.34623	1e-05
LmxM.06.1040.1	Outer dynein arm docking complex protein 2, putative	722	172.072	0	235.443	12.5926	1.36828	2.42249e-07
LmxM.06.1050.1	Protein disulfide isomerase	133	1312.28	0	1352.81	172.421	1.03088	0.407088
LmxM.06.1060.1	2OG-Fe(II) oxygenase superfamily, putative	334	219.618	0	275.593	4.77452	1.25488	4.81671e-32
LmxM.06.1070.1	Deoxyribose-phosphate aldolase, putative	281	349.288	0	374.999	23.1783	1.07361	0.133662
LmxM.06.1080.1	Staphylococcal nuclease homologue, putative	224	354.653	0	428.657	54.0901	1.20867	0.0856312
LmxM.06.1090.1	Hypothetical protein, conserved	595	104.787	0	144.528	3.96291	1.37926	5.72503e-24
LmxM.06.1100.1	Peripherally associated ATOM36	302	367.446	0	410.58	13.9885	1.11739	0.00102301
LmxM.06.1110.1	Hypothetical protein, conserved	1092	211.549	0	218.631	10.6816	1.03348	0.25367
LmxM.06.1120.1	Hypothetical protein, conserved	273	309.874	0	293.903	9.00421	0.948459	0.0380524
LmxM.06.1130.1	Hypothetical protein, conserved	328	283.154	0	363.536	11.4745	1.28388	1.23242e-12
LmxM.06.1140.1	Hypothetical protein, conserved	751	141.156	0	200.412	2.00037	1.41979	3.86482e-193
LmxM.06.1150.1	Domain of unknown function (DUF4379), putative	521	125.025	0	139.585	12.1061	1.11646	0.114539
LmxM.06.1160.1	Hypothetical protein, conserved	1098	153.155	0	199.447	2.14658	1.30225	1.90683e-103
LmxM.06.1170.1	MRNA transport regulator MTR2, putative	135	458.718	0	402.652	11.5544	0.877776	6.09903e-07
LmxM.06.1180.1	Protein kinase, putative	455	435.719	0	534.96	47.9446	1.22776	0.0192303
LmxM.06.1190.1	Thioredoxin, putative	147	663.286	0	772.783	134.462	1.16508	0.207726
LmxM.06.1200.1	Hypothetical protein, unknown function	394	111.544	0	126.838	3.39984	1.13711	3.42349e-06
LmxM.06.1210.1	Hypothetical protein, unknown function	585	218.369	0	251.506	7.03526	1.15175	1.23788e-06
LmxM.06.1220.1	Hypothetical protein, unknown function	790	156.246	0	178.527	1.70337	1.1426	2.13287e-39
LmxM.06.1230.1	Protein of unknown function (DUF1637), putative	293	157.208	0	250.275	16.3472	1.59199	6.23742e-09
LmxM.06.1240.1	FAD binding domain containing protein, putative	495	229.219	0	259.88	14.4854	1.13376	0.0171442
LmxM.06.1245.1	Transcription factor e(y)2, putative	100	180.995	0	404.705	7.50865	2.236	2.36338e-195
LmxM.06.1250.1	Hypothetical protein, conserved	238	377.647	0	384.791	23.9308	1.01892	0.382656
LmxM.06.1260.1	Pteridine transporter, putative	651	4827.61	0	2908.88	135.206	0.602551	1e-05
LmxM.06.1270.1	Coproporphyrinogen III oxidase, putative	301	400.435	0	303.143	16.902	0.757035	4.30056e-09
LmxM.06.1280.1	Protoporphyrinogen oxidase-like protein	231	584.376	0	498.86	1.30063	0.853663	1e-05
LmxM.06.1290.1	Hypothetical protein, unknown function	123	3616.57	0	3741.4	226.783	1.03452	0.291008
LmxM.07.0010.1	Ubiquitin-like modifier-activating enzyme ATG7, putative	725	163.002	0	166.301	11.5465	1.02024	0.387519
LmxM.07.0020.1	Isy1-like splicing family, putative	269	258.779	0	381.468	36.2935	1.47411	0.000361798
LmxM.07.0025.1	Histone-lysine N-methyltransferase, putative	299	2946.68	0	3077.51	20.869	1.0444	1.81684e-10
LmxM.07.0030.1	Hypothetical protein, conserved	151	546.957	0	672.87	70.1851	1.23021	0.0364046
LmxM.07.0040.1	Hypothetical protein, conserved	316	217.251	0	273.283	19.3257	1.25791	0.00186967
LmxM.07.0050.1	Alpha-adaptin-like protein	961	254.886	0	242.759	20.9162	0.952422	0.281026
LmxM.07.0060.1	Cytochrome c1, heme protein, mitochondrial, putative	258	4101.11	0	3264.37	81.8791	0.795973	1e-05
LmxM.07.0070.1	Hypothetical protein, conserved	192	437.637	0	667.432	75.4494	1.52508	0.00116073
LmxM.07.0080.1	Golgi/lysosome glycoprotein 1, putative	623	682.408	0	543.342	38.9406	0.796213	0.000177655
LmxM.07.0090.1	Cobalamin-dependent methionine synthase, putative	1252	373.987	0	374.421	6.37279	1.00116	0.472849
LmxM.07.0100.1	Pitrilysin-like metalloprotease	1032	270.123	0	230.488	2.05651	0.853272	1e-05
LmxM.07.0110.1	Hypothetical protein, conserved	448	224.141	0	290.88	4.74731	1.29775	3.428e-45
LmxM.07.0120.1	Sec7 domain containing protein, putative	2201	130.109	0	135.074	4.47478	1.03816	0.133579
LmxM.07.0130.1	TRNA-methyl transferase, putative	603	82.6449	0	101.366	18.2102	1.22652	0.151965
LmxM.07.0140.1	Hypothetical protein, conserved	352	229.145	0	245.512	2.33117	1.07142	1.10324e-12
LmxM.07.0150.1	Eukaryotic membrane protein family, putative	596	173.862	0	181.102	3.46876	1.04164	0.0184341
LmxM.07.0160.1	Protein kinase, putative	847	188.723	0	210.663	9.98023	1.11625	0.0139628
LmxM.07.0170.1	Protein kinase, putative	1062	127.964	0	143.478	18.1235	1.12124	0.195986
LmxM.07.0180.1	Hypothetical protein, unknown function	2103	44.7888	0	64.6944	3.37292	1.44443	1.79988e-09
LmxM.07.0190.1	Protein phosphatase 2A, regulatory subunit B, putative	393	328.462	0	418.129	55.7634	1.27299	0.0539186
LmxM.07.0200.1	Phosphatidylglycerolphosphate synthase, mitochondrial, putative	752	360.738	0	372.627	8.19328	1.03296	0.0733886
LmxM.07.0210.1	Hypothetical protein, conserved	252	89.4477	0	131.832	12.7138	1.47385	0.000428437
LmxM.07.0220.1	Hypothetical protein, conserved	635	573.703	0	706.015	0.412351	1.23063	1e-05
LmxM.07.0230.1	Cytokine-induced anti-apoptosis inhibitor 1, Fe-S biogenesis, putative	119	374.154	0	285.979	58.0574	0.764335	0.0644122
LmxM.07.0240.1	Hypothetical protein, conserved	606	170.482	0	209.346	6.29729	1.22796	3.38265e-10
LmxM.07.0250.1	Protein kinase, putative	1904	110.437	0	96.9715	3.10663	0.878074	7.31017e-06
LmxM.07.0260.1	Homoserine dehydrogenase-like protein	367	336.029	0	428.92	2.7681	1.27644	3.49829e-247
LmxM.07.0270.1	Acetylornithine deacetylase-like protein	397	514.801	0	453.101	7.45915	0.880148	1.11022e-16
LmxM.07.0280.1	HECT E3 ligase, putative	6213	50.7314	0	63.0097	0.996178	1.24203	3.30383e-35
LmxM.07.0290.1	Uncharacterised protein family (UPF0172), putative	254	561.344	0	617.224	10.9728	1.09955	1.7663e-07
LmxM.07.0300.1	Hypothetical protein, conserved	865	217.314	0	208.806	16.2948	0.96085	0.300792
LmxM.07.0310.1	Paraflagellar rod protein, putative	808	326.337	0	369.732	21.353	1.13298	0.0210619
LmxM.07.0320.1	Hypothetical protein, conserved	1143	210.338	0	229.034	6.71898	1.08888	0.00269691
LmxM.07.0330.1	Protein of unknown function (DUF3735)/Abscisic acid G-protein coupled receptor, putative	826	271.418	0	264.134	10.98	0.973162	0.25353
LmxM.07.0335.1	NUDIX family hydrolase, putative	772	175.628	0	278.706	13.7626	1.58691	3.45103e-14
LmxM.07.0340.1	ATP-dependent RNA helicase DBP2B, putative	559	628.373	0	523.798	10.6678	0.833578	1e-05
LmxM.07.0350.1	Hypothetical protein, conserved	657	319.969	0	282.881	19.2929	0.884086	0.0272773
LmxM.07.0360.1	Protein of unknown function (DUF1674), putative	107	427.066	0	422.9	11.0498	0.990247	0.353102
LmxM.07.0370.1	Zinc finger, C3HC4 type (RING finger), putative	919	53.2374	0	52.5612	4.70977	0.987299	0.44292
LmxM.07.0380.1	RAVE protein 1 C terminal, putative	3563	119.807	0	130.155	14.4415	1.08638	0.236817
LmxM.07.0390.1	Hypothetical protein, conserved	895	147.21	0	168.311	0.472927	1.14334	1e-05
LmxM.07.0400.1	EamA-like transporter family, putative	611	236.874	0	197.993	23.9177	0.835859	0.0520162
LmxM.07.0410.1	Hypothetical protein, conserved	512	175.06	0	176.946	10.4626	1.01077	0.428489
LmxM.07.0420.1	Hypothetical protein, conserved	109	1607.45	0	1176.22	17.7703	0.731735	1e-05
LmxM.07.0430.1	Maoc family dehydratase-like protein	157	830.839	0	962.232	73.0914	1.15814	0.036116
LmxM.07.0440.1	Maoc family dehydratase-like protein	157	413.139	0	423.255	16.6543	1.02449	0.271788
LmxM.07.0450.1	Hypothetical protein, conserved	166	408.449	0	461.05	3.17479	1.12878	5.89532e-62
LmxM.07.0460.1	Acyl-CoA dehydrogenase, mitochondrial precursor, putative	519	566.373	0	623.798	2.90592	1.10139	3.21607e-87
LmxM.07.0470.1	Pre-rrna-processing protein tsr1 homolog	780	232.33	0	248.055	4.02558	1.06769	4.6846e-05
LmxM.07.0475.1	Hypothetical protein, conserved	159	215.829	0	323.124	3.19065	1.49713	3.29156e-248
LmxM.07.0480.1	Dynein heavy chain, N-terminal region 2, putative	4850	130.485	0	136.185	1.04211	1.04368	2.25273e-08
LmxM.07.0490.1	Hypothetical protein, conserved	396	239.099	0	204.174	20.2863	0.853932	0.0425714
LmxM.07.0500.1	60S ribosomal protein L7a, putative	264	2474.58	0	3464.42	555.788	1.4	0.0374589
LmxM.07.0510.1	60S ribosomal protein L7a, putative	264	4707.21	0	5340.24	741.489	1.13448	0.19663
LmxM.07.0520.1	QA-SNARE protein putative	236	273.584	0	375.559	10.1368	1.37273	4.15698e-24
LmxM.07.0530.1	Adp/ATP carrier-like protein	364	205.092	0	191.514	10.7248	0.933795	0.102749
LmxM.07.0540.1	Hypothetical protein, conserved	989	119.276	0	141.83	4.68496	1.18908	7.39922e-07
LmxM.07.0550.1	Cysteine peptidase B (CPB), putative	1897	137.018	0	143.177	10.9722	1.04495	0.287281
LmxM.07.0560.1	Ras-related protein rab-14, putative	225	539.169	0	485.311	3.20852	0.90011	1e-05
LmxM.07.0570.1	Nucleolar protein 54, putative	468	355.238	0	443.745	43.7787	1.24915	0.0216042
LmxM.07.0580.1	Molybdopterin guanine dinucleotide synthesis protein B, putative	1361	152.621	0	176.016	2.79037	1.15329	2.55164e-17
LmxM.07.0590.1	Sel1 repeat, putative	1600	242.225	0	239.815	0.619181	0.99005	4.96132e-05
LmxM.07.0600.1	Electron transfer flavoprotein-ubiquinone oxidoreductase, putative	575	419.418	0	395.344	43.7596	0.942601	0.291109
LmxM.07.0610.1	Hypothetical protein, conserved	195	636.415	0	696.685	15.0047	1.0947	2.95037e-05
LmxM.07.0615.1	Hypothetical protein, conserved	255	232.605	0	280.863	39.2622	1.20747	0.109513
LmxM.07.0620.1	Hypothetical protein, conserved	636	293.175	0	309.758	21.9709	1.05656	0.225195
LmxM.07.0630.1	Vacuolar-type Ca2+-ATPase, putative	1104	212.521	0	156.112	17.1484	0.734572	0.00050189
LmxM.07.0640.1	Eukaryotic translation initiation factor 3 subunit h	335	870.731	0	801.189	0.761247	0.920133	1e-05
LmxM.07.0650.1	Vacuolar-type Ca2+-ATPase, putative	1119	354.278	0	340.311	5.53855	0.960574	0.00583637
LmxM.07.0660.1	Hypothetical protein, conserved	520	137.035	0	157	8.4722	1.1457	0.00922186
LmxM.07.0670.1	Qa-SNARE protein, putative	169	630.01	0	641.112	13.1295	1.01762	0.198906
LmxM.07.0680.1	40S ribosomal protein S9, putative	189	7201.68	0	9774.36	192.976	1.35723	7.57776e-41
LmxM.07.0690.1	Protein kinase, putative	1873	121.534	0	124.371	0.087772	1.02335	1.42452e-229
LmxM.07.0700.1	Topoisomerase-related function protein-like protein	912	164.377	0	183.218	14.3182	1.11462	0.0941099
LmxM.07.0710.1	Centrin, putative	187	374.717	0	374.394	19.5165	0.999137	0.49339
LmxM.07.0715.1	Hypothetical protein	580	235.228	0	298.973	3.62567	1.27099	1.70463e-69
LmxM.07.0720.1	Hypothetical protein, conserved	1259	150.157	0	199.651	7.3972	1.32962	1.10869e-11
LmxM.07.0730.1	Malonyl-coa decarboxylase-like protein	865	129.696	0	160.463	5.32981	1.23723	3.90065e-09
LmxM.07.0740.1	Hypothetical protein, conserved	3810	108.285	0	126.552	3.85745	1.1687	1.09204e-06
LmxM.07.0743.1	Protein phosphatase inhibitor, putative	150	127.198	0	167.521	24.4366	1.31701	0.0494613
LmxM.07.0750.1	Hypothetical protein, conserved	442	121.72	0	154.67	19.4191	1.2707	0.0448685
LmxM.07.0760.1	6-phosphofructo-2-kinase-like protein	1308	73.3201	0	98.4062	0.56795	1.34215	1e-05
LmxM.07.0770.1	DNAJ-domain transmembrane-like protein	599	312.109	0	278.53	22.4925	0.892411	0.0677284
LmxM.07.0780.1	Hypothetical protein, conserved	541	256.726	0	237.035	4.73495	0.923299	1.6003e-05
LmxM.07.0790.1	Hypothetical protein, conserved	322	221.794	0	265.469	6.11967	1.19692	4.77551e-13
LmxM.07.0800.1	Flavoprotein subunit-like protein	672	230.058	0	183.654	12.1164	0.798293	6.41013e-05
LmxM.07.0802.1	Hypothetical protein, conserved	353	1054.09	0	864.749	199.225	0.820375	0.170958
LmxM.07.0805.1	Phosphoacetylglucosamine mutase-like protein	597	297.857	0	297.18	29.41	0.997729	0.490827
LmxM.07.0810.1	Cytochrome b5-like protein	153	326.403	0	274.03	3.72526	0.839545	1e-05
LmxM.07.0830.1	Hypothetical protein, conserved	2397	205.186	0	203.318	9.15714	0.990894	0.419164
LmxM.07.0831.1	Hypothetical protein, conserved	1987	74.8468	0	82.8876	3.6865	1.10743	0.0145863
LmxM.07.0840.1	Hypothetical protein, conserved	1243	95.4594	0	92.2782	10.0452	0.966675	0.37574
LmxM.07.0850.1	Ubiquitin-conjugating enzyme E2, putative	182	1130.32	0	1059.5	38.8075	0.937346	0.0340101
LmxM.07.0860.1	Hypothetical protein, unknown function	1475	117.841	0	134.857	8.72441	1.1444	0.0255637
LmxM.07.0870.1	Splicing factor ptsr1-like protein	372	851.352	0	698.435	1.09394	0.820383	1e-05
LmxM.07.0880.1	Protein kinase, putative	1442	160.741	0	152.847	17.6934	0.95089	0.327742
LmxM.07.0890.1	Hypothetical protein, unknown function	626	221.426	0	206.052	23.5412	0.930571	0.256866
LmxM.07.0900.1	Serine/threonine kinase, putative	296	854.67	0	529.366	18.6196	0.619381	1e-05
LmxM.07.0910.1	Hypothetical protein, conserved	1834	169.106	0	201.887	19.0904	1.19385	0.0429735
LmxM.07.0920.1	Protein of unknown function (DUF3608), putative	2535	238.394	0	255.745	11.3679	1.07278	0.0634682
LmxM.07.0930.1	Hypothetical protein, conserved	330	570.942	0	538.134	22.3859	0.942536	0.0713799
LmxM.07.0940.1	Domain of unknown function (DUF3437), putative	2434	181.54	0	178.189	3.7649	0.98154	0.186698
LmxM.07.0950.1	Hypothetical protein, conserved	2456	77.0232	0	89.1096	2.80773	1.15692	8.36101e-06
LmxM.07.0960.1	Hypothetical protein, conserved	1155	180.603	0	207.448	6.22573	1.14864	8.09376e-06
LmxM.07.0970.1	Hypothetical protein, conserved	879	260.468	0	260.233	5.10286	0.999098	0.481638
LmxM.07.0980.1	RNA binding protein, putative	118	522.138	0	596.879	25.4909	1.14314	0.00168359
LmxM.07.0990.1	Nucleolar RNA-binding protein, putative	341	6021.13	0	4967.75	264.061	0.825053	3.31546e-05
LmxM.07.1000.1	RNA binding protein-like protein	366	1517.28	0	1412.63	42.4802	0.931026	0.00687786
LmxM.07.1010.1	Domain of unknown function DUF59, putative	162	676.619	0	887.001	61.3351	1.31093	0.000301743
LmxM.07.1020.1	PIF1 helicase-like protein, putative	1341	165.921	0	203.68	7.6147	1.22757	3.54807e-07
LmxM.07.1030.1	Peptidyl-prolyl cis-trans isomerase/rotamase, putative	115	953.365	0	1080.67	21.3437	1.13354	1.22551e-09
LmxM.07.1035.1	Hypothetical protein	188	383.796	0	465.367	77.6343	1.21254	0.146697
LmxM.07.1040.1	Hypothetical protein, conserved	444	244.058	0	290.918	45.1048	1.192	0.149424
LmxM.07.1050.1	Cation-transporting ATPase, putative	1244	798.367	0	709.549	36.1306	0.88875	0.0069808
LmxM.07.1055.1	Dpy-30 motif containing protein, putative	112	526.108	0	658.198	155.154	1.25107	0.197289
LmxM.07.1060.1	Lipoyltransferase, putative	514	187.92	0	221.791	18.9696	1.18024	0.0370868
LmxM.07.1070.1	RNA-editing complex protein, putative	445	195.96	0	252.941	5.13916	1.29078	7.21021e-29
LmxM.07.1080.1	Hypothetical protein, conserved	838	283.624	0	388.744	19.6882	1.37063	4.667e-08
LmxM.07.1090.1	Fatty acid desaturase, putative	417	657.639	0	524.185	46.3283	0.79707	0.0019844
LmxM.07.1100.1	Hypothetical protein, conserved	305	272.392	0	378.511	3.76932	1.38958	1.08653e-174
LmxM.07.1101.1	Hypothetical protein	554	263.686	0	146.005	8.76876	0.553706	1e-05
LmxM.07.1110.1	Hypothetical protein, conserved	362	383.58	0	410.372	8.99893	1.06985	0.00145415
LmxM.07.1120.1	Proteasome regulatory non-ATP-ase subunit, putative	345	732.047	0	771.399	32.8694	1.05376	0.115611
LmxM.07.1130.1	Hypothetical protein, conserved	576	425.288	0	512.908	75.7001	1.20602	0.123542
LmxM.07.1140.1	Peptide methionine sulfoxide reductase-like	176	1128.52	0	903.537	39.4857	0.800639	6.06716e-09
LmxM.07.1150.1	N-terminal region of Chorein, a TM vesicle-mediated sorter, putative	2535	211.539	0	209.688	11.8861	0.99125	0.438128
LmxM.07.1160.1	Amino acid transporter 19, putative	491	3403.25	0	2612.54	46.3009	0.76766	1e-05
LmxM.07.1170.1	Phosphoglycan beta 1,3 galactosyltransferase 1	741	395.14	0	491.543	25.2344	1.24397	6.66464e-05
LmxM.08.0010.1	Adaptor complex protein (AP) 3 delta subunit 1, putative	1198	293.551	0	315.779	24.5876	1.07572	0.182986
LmxM.08.0020.1	Hypothetical protein, conserved	273	250.117	0	223.283	13.4199	0.892714	0.0227736
LmxM.08.0030.1	Qc-SNARE protein, putative	215	403.694	0	423.983	67.0219	1.05026	0.381053
LmxM.08.0040.1	Hypothetical protein, conserved	229	400.45	0	502.025	14.2804	1.25365	5.68244e-13
LmxM.08.0050.1	Hypothetical protein	75	986.24	0	954.314	49.5048	0.967628	0.259492
LmxM.08.0060.1	Phosphoglycerate mutase protein, putative	185	182.547	0	205.069	16.9511	1.12338	0.0919815
LmxM.08.0070.1	Putative zinc finger motif, C2HC5-type/ASCH domain containing protein, putative	629	246.519	0	315.212	21.1518	1.27865	0.000581914
LmxM.08.0080.1	ATP-dependent DEAD/H RNA helicase, putative	866	463.805	0	539.235	0.0288565	1.16263	1e-05
LmxM.08.0090.1	Adaptor complex protein (AP) 3 delta subunit 1, putative	1133	255.751	0	261.138	10.3574	1.02106	0.3015
LmxM.08.0100.1	Dual-specificity protein phosphatase, putative	554	237.168	0	240.682	42.4678	1.01482	0.467028
LmxM.08.0110.1	Hypothetical protein, unknown function	756	280.234	0	296.613	10.8165	1.05845	0.0649827
LmxM.08.0120.1	Hypothetical protein, conserved	270	760.636	0	711.989	64.3143	0.936045	0.224707
LmxM.08.0130.1	Hypothetical protein, conserved	1152	163.428	0	151.388	4.73753	0.926329	0.00552086
LmxM.08.0135.1	Hypothetical protein, conserved (pseudogene)	585	107.005	0	123.01	5.43932	1.14957	0.0016284
LmxM.08.0140.1	DNA repair protein, putative	1260	137.393	0	171.417	12.3442	1.24764	0.00292293
LmxM.08.0150.1	GPI-GlcNAc transferase complex, PIG-H component, putative	514	199.565	0	227.386	8.51192	1.13941	0.000540719
LmxM.08.0160.1	Hypothetical protein, conserved	232	354.863	0	407.307	24.2253	1.14779	0.0152004
LmxM.08.0170.1	Hypothetical protein, unknown function	632	119.452	0	96.4433	2.16128	0.807382	1e-05
LmxM.08.0180.1	Bacterial transferase hexapeptide (six repeats), putative	294	472.095	0	348.497	38.4125	0.738192	0.000646212
LmxM.08.0190.1	Hypothetical protein, unknown function	959	277.907	0	249.37	1.78788	0.897313	1e-05
LmxM.08.0200.1	Inositol phosphosphingolipids phospholipase C	645	266.619	0	243.553	46.9595	0.913489	0.311649
LmxM.08.0210.1	Hypothetical protein, unknown function	517	49.9567	0	81.1565	11.9211	1.62454	0.00443268
LmxM.08.0220.1	Ubiquitin-activating enzyme-like protein	1053	179.28	0	186.323	18.4174	1.03928	0.351079
LmxM.08.0230.1	ABC1 family, putative	522	377.711	0	501.308	31.8587	1.32723	5.23253e-05
LmxM.08.0240.1	Hypothetical protein, conserved	262	461.2	0	530.444	11.2561	1.15014	3.83148e-10
LmxM.08.0250.1	Hypothetical protein, conserved	113	594.878	0	871.601	75.7653	1.46518	0.000129912
LmxM.08.0260.1	Hypothetical protein, conserved	676	193.054	0	249.806	4.55574	1.29397	6.38381e-36
LmxM.08.0270.1	Hypothetical protein	833	180.539	0	187.798	11.8168	1.04021	0.26949
LmxM.08.0280.1	Ribosomal protein L2, putative	426	391.812	0	379.465	2.78054	0.968488	4.48934e-06
LmxM.08.0290.1	Iron superoxide dismutase A, mitochondrial	230	2122.07	0	1529.41	76.5999	0.720715	5.10703e-15
LmxM.08.0300.1	Isochorismatase family, putative	252	510.867	0	588.089	11.8922	1.15116	4.19327e-11
LmxM.08.0310.1	Isochorismatase family, putative	275	329.478	0	427.94	17.2368	1.29884	5.57223e-09
LmxM.08.0320.1	Mitochondrial associated ribonuclease, putative	222	993.135	0	1136.63	31.4186	1.14449	2.47137e-06
LmxM.08.0330.1	Tim10/DDP family zinc finger, putative	95	632.621	0	647.617	16.4266	1.0237	0.180642
LmxM.08.0340.1	Hypothetical protein, conserved	4978	88.4526	0	108.588	5.61976	1.22764	0.000169836
LmxM.08.0350.1	Hypothetical protein	606	119.337	0	134.367	1.08246	1.12595	3.90159e-44
LmxM.08.0360.1	Hypothetical protein, conserved	574	148.972	0	166.471	9.00614	1.11747	0.0260074
LmxM.08.0370.1	Hypothetical protein, conserved	219	239.682	0	266.188	30.3515	1.11059	0.191253
LmxM.08.0380.1	Hypothetical protein, conserved	1908	158.062	0	179.974	6.21301	1.13863	0.000210374
LmxM.08.0390.1	Hypothetical protein, conserved	1980	114.757	0	156.705	11.3472	1.36554	0.000109158
LmxM.08.0400.1	Hypothetical protein, conserved	1287	108.742	0	139.798	5.05365	1.2856	3.9887e-10
LmxM.08.0410.1	WD domain, G-beta repeat, putative	1401	267.141	0	202.046	4.43203	0.756329	1e-05
LmxM.08.0420.1	Hypothetical protein,conserved	1960	177.577	0	199.223	5.14909	1.12189	1.31239e-05
LmxM.08.0430.1	Hypothetical protein, conserved	914	284.452	0	342.746	35.552	1.20494	0.0505349
LmxM.08.0440.1	Hypothetical protein, conserved	2408	197.756	0	214.954	19.9106	1.08697	0.19386
LmxM.08.0450.1	Signal peptidase type I, putative	180	648.755	0	636.408	32.7915	0.980968	0.353263
LmxM.08.0460.1	Hypothetical protein, unknown function	297	648.475	0	552.626	5.68936	0.852194	1e-05
LmxM.08.0470.1	Small ubiquitin protein, putative	117	849.336	0	741.573	12.6117	0.873121	1e-05
LmxM.08.0480.1	Hypothetical protein, conserved	276	285.397	0	357.916	21.283	1.2541	0.000327934
LmxM.08.0490.1	Hypothetical protein, conserved	507	144.815	0	211.189	4.34703	1.45833	6.17049e-53
LmxM.08.0500.1	Hypothetical protein, unknown function	328	77.4857	0	109.042	3.75141	1.40726	2.017e-17
LmxM.08.0510.1	Ribose-phosphate pyrophosphokinase, putative	838	379.257	0	451.827	49.6924	1.19135	0.0720919
LmxM.08.0520.1	Hypothetical protein, conserved	2327	124.041	0	135.475	14.0482	1.09218	0.207836
LmxM.08.0530.1	Protein kinase , putative	1949	124.427	0	156.878	16.3685	1.2608	0.0237127
LmxM.08.0540.1	Hypothetical protein, conserved	352	404.352	0	460.134	43.1401	1.13795	0.0979975
LmxM.08.0545.1	Cyclopropane-fatty-acyl-phospholipid synthase	488	163.973	0	177.094	0.469055	1.08002	1.71109e-172
LmxM.08.0550.1	Translation initiation factor-like protein	344	1293.11	0	1340.66	106.129	1.03677	0.327068
LmxM.08.0560.1	Hypothetical protein, conserved	276	337.425	0	298.045	2.32501	0.883292	1e-05
LmxM.08.0570.1	Hypothetical protein, conserved	179	176.411	0	221.08	4.07924	1.2532	3.31821e-28
LmxM.08.0580.1	Hypothetical protein, unknown function	235	130.556	0	131.765	10.1709	1.00927	0.452653
LmxM.08.0590.1	Hypothetical protein, unknown function	237	151.25	0	142.914	6.39507	0.944885	0.0961966
LmxM.08.0600.1	Hypothetical protein, unknown function	218	569.496	0	607.702	71.7334	1.06709	0.297153
LmxM.08.0620.1	Hypothetical protein, conserved	2839	110.951	0	122.742	13.4483	1.10627	0.190311
LmxM.08.0630.1	Hypothetical protein, unknown function	2209	244.87	0	224.078	12.6237	0.915091	0.0497757
LmxM.08.0640.1	Amastin surface glycoprotein, putative	304	797.103	0	767.107	21.3308	0.962369	0.079827
LmxM.08.0650.1	DnaJ domain containing protein, putative	288	230.069	0	187.121	24.2755	0.813328	0.0384328
LmxM.08.0660.1	Protein kinase, putative	1339	73.6955	0	82.4195	7.3165	1.11838	0.116557
LmxM.08.0720.1	Amastin-like protein, putative	184	315.391	0	590.717	180.23	1.87297	0.0633014
LmxM.08.0730.1	Amastin-like protein, putative	208	532.406	0	952.083	270.736	1.78826	0.0605547
LmxM.08.0740.1	Amastin-like protein, putative	195	647.885	0	975.837	325.707	1.50619	0.156993
LmxM.08.0750.1	Amastin-like protein, putative	195	478.734	0	1119.4	407.762	2.33825	0.0580704
LmxM.08.0760.1	Amastin-like protein, putative	195	199.738	0	335.581	81.574	1.68011	0.0479292
LmxM.08.0770.1	Amastin-like protein, putative	208	237.143	0	465.911	136.31	1.96469	0.0466448
LmxM.08.0780.1	Tuzin, putative	604	304.432	0	369.185	13.4868	1.2127	7.88567e-07
LmxM.08.0790.1	Tuzin, putative	767	163.554	0	213.898	8.8625	1.30782	6.71031e-09
LmxM.08.0800.1	Amastin-like protein, putative	175	124.219	0	118.45	7.29905	0.95356	0.214663
LmxM.08.0801.1	Tuzin (Hypothetical)	355	153.144	0	178.523	10.0304	1.16572	0.00569975
LmxM.08.0810.1	Amastin (Hypothetical)	217	457.967	0	482.084	60.5238	1.05266	0.345138
LmxM.08.0840.1	Amastin-like protein, putative	193	383.462	0	461.245	25.0579	1.20284	0.000954208
LmxM.08.0850.1	Amastin-like protein, putative	192	213.374	0	222.49	9.65133	1.04272	0.172442
LmxM.08.0860.1	Hypothetical protein, unknown function	290	614.597	0	558.341	10.0838	0.908466	1.21018e-08
LmxM.08.0870.1	Hypothetical protein, unknown function	419	143.217	0	160.126	57.9729	1.11807	0.385267
LmxM.08.0880.1	SET domain containing protein, putative	503	259.641	0	288.833	17.2865	1.11244	0.0456328
LmxM.08.0890.1	Mitochondrial DNA polymerase beta	376	283.327	0	251.956	7.18253	0.889277	6.27919e-06
LmxM.08.0900.1	Mitochondrial DNA polymerase beta-PAK, putative	1478	164.378	0	174.299	10.4694	1.06036	0.17165
LmxM.08.0910.1	Beta-lactamase superfamily domain containing protein, putative	2108	181.409	0	190.395	17.5872	1.04953	0.304697
LmxM.08.0920.1	Hypothetical protein, conserved	204	620.433	0	720.647	62.1802	1.16152	0.0535165
LmxM.08.0930.1	Protein kinase, putative	1160	126.5	0	133.59	1.56266	1.05605	2.84796e-06
LmxM.08.0940.1	Hypothetical protein, conserved	296	276.62	0	258.429	32.174	0.934239	0.285906
LmxM.08.0950.1	Hypothetical protein, conserved	146	748.394	0	827.482	46.1101	1.10568	0.0431535
LmxM.08.0960.1	Dpy-30 motif containing protein, putative	565	296.843	0	319.459	7.8145	1.07619	0.00190152
LmxM.08.0970.1	Protein of unknown function (DUF2453), putative	812	171.498	0	153.806	9.92319	0.896844	0.0373094
LmxM.08.0980.1	Hypothetical protein, unknown function	1043	70.0837	0	80.2733	6.89731	1.14539	0.0697924
LmxM.08.0990.1	DnaJ domain containing protein, putative	326	434.496	0	452.62	1.64289	1.04171	1.34528e-28
LmxM.08.1000.1	AAA domain (dynein-related subfamily)/von Willebrand factor type A domain containing protein, putative	2566	143.692	0	152.775	9.70721	1.06321	0.174707
LmxM.08.1030.1	Cathepsin (Hypothetical)	236	4.73953	0	23.4627	0.323261	4.95042	1e-05
LmxM.08.1030a.1	Cathepsin (Hypothetical)	533	2.404	0	9.70421	2.62684	4.0367	0.00272559
LmxM.08.1040.1	Cathepsin (Hypothetical)	503	2.54709	0	13.1012	3.47821	5.14358	0.00120533
LmxM.08.1040b.1	Cathepsin (Hypothetical)	359	220.419	0	362.149	25.7748	1.643	1.9122e-08
LmxM.08.1040c.1	Cathepsin (Hypothetical)	331	9.66668	0	117.557	38.4541	12.1611	0.00251036
LmxM.08.1060.1	Cathepsin L-like protease, putative	366	38.3108	0	85.1515	28.6774	2.22265	0.0511962
LmxM.08.1070.1	Cathepsin L-like protease, putative	443	131.397	0	326.947	99.3563	2.48824	0.0245242
LmxM.08.1070partial.1	Cathepsin (Hypothetical)	375	1.28032	0	1.55621	0.309607	1.21549	0.186437
LmxM.08.1080.1	Cathepsin L-like protease, putative	468	482.175	0	708.643	22.1354	1.46968	7.19763e-25
LmxM.08.1090.1	Histone deacetylase, putative	535	298.312	0	316.943	8.22631	1.06245	0.0117623
LmxM.08.1091.1	Ring finger domain containing protein, putative	363	408.648	0	394.396	39.5466	0.965126	0.359287
LmxM.08.1100.1	Hypothetical protein, conserved	365	3033.45	0	2838.85	21.973	0.935847	1e-05
LmxM.08.1110.1	Stress-induced protein sti1	545	1356.32	0	1223.74	117.55	0.902249	0.129686
LmxM.08.1120.1	Repeat of unknown function (DUF1126), putative	861	284.417	0	251.115	2.72973	0.88291	1e-05
LmxM.08.1130.1	Phosphoribosylpyrophosphate synthetase	371	798.319	0	888.354	41.8586	1.11278	0.01574
LmxM.08.1140.1	Suppressive immunomodulating factor, putative	946	217.409	0	186.184	15.237	0.856379	0.0202184
LmxM.08.1150.1	Exocyst complex component Sec3, putative	1144	402.141	0	515.896	19.2685	1.28287	1.77789e-09
LmxM.08.1160.1	Thiopurine S-methyltransferase (TPMT), putative	426	477.008	0	477.288	16.0683	1.00059	0.49303
LmxM.08.1170.1	MRB1 complex subunit MRB3010	555	214.897	0	183.062	7.18332	0.85186	4.67321e-06
LmxM.08.1171.1	Hypothetical protein	443	3.87512	0	3.52124	1.23494	0.908679	0.387226
LmxM.08.1180.1	Hypothetical protein, conserved	418	224.894	0	366.682	17.9914	1.63047	1.62519e-15
LmxM.08.1190.1	Intraflagellar transport protein 122B, putative	1247	195.687	0	211.535	10.9746	1.08099	0.0743638
LmxM.08.1200.1	MIX protein	195	438.79	0	430.423	5.99891	0.980933	0.0815612
LmxM.08.1210.1	Hypothetical protein, conserved	390	200.848	0	209.573	0.0616343	1.04344	1e-05
LmxM.08.1215.1	Zinc finger, C3HC4 type (RING finger), putative	573	397.3	0	564.758	7.8409	1.42149	1.68052e-101
LmxM.08.1218.1	Hypothetical protein, conserved	510	267.678	0	313.712	7.40713	1.17198	2.5688e-10
LmxM.08.1222.1	Hypothetical protein, conserved	99	3237.42	0	2659.65	213.168	0.821533	0.00335994
LmxM.08.1223.1	Hypothetical protein, unknown function	434	368.004	0	325.789	0.686652	0.885286	1e-05
LmxM.08.1225.1	Amidinotransferase, putative	238	635.103	0	960.237	36.1677	1.51194	1.24036e-19
LmxM.08.1228.1	STE group serine/threonine-protein kinase, putative	845	179.665	0	158.277	3.26836	0.880956	2.99502e-11
LmxM.08.1230.1	Beta tubulin (fragment)	414	4841.48	0	4675.02	90.5105	0.965618	0.0329477
LmxM.08_29.0010.1	3,2-trans-enoyl-CoA isomerase, mitochondrial precursor-like protein	251	448.778	0	359.376	10.0778	0.800789	1e-05
LmxM.08_29.0020.1	Transcription factor-like protein	1046	568.789	0	534.021	15.8512	0.938874	0.0141402
LmxM.08_29.0030.1	Ribosomal protein L3-like protein	467	590.98	0	552.948	40.1306	0.935646	0.171639
LmxM.08_29.0040.1	Hypothetical protein, conserved	287	477.714	0	544.884	58.7696	1.14061	0.126532
LmxM.08_29.0050.1	Hypothetical protein, conserved	672	118.392	0	96.6412	13.7134	0.81628	0.056356
LmxM.08_29.0060.1	Tryptophanyl-tRNA synthetase, putative	396	1080.01	0	1037.94	37.9014	0.961049	0.133515
LmxM.08_29.0070.1	Syntaxin, putative	254	383.513	0	416.08	4.61906	1.08492	8.90536e-13
LmxM.08_29.0080.1	Hypothetical protein, conserved	124	207.714	0	301.376	20.6987	1.45092	3.01903e-06
LmxM.08_29.0090.1	Intraflagellar transport protein 27	186	481.833	0	347.707	18.2899	0.721635	1.12244e-13
LmxM.08_29.0100.1	Hypothetical protein, conserved	536	327.327	0	366.491	27.844	1.11965	0.0797796
LmxM.08_29.0110.1	C2 domain in Dock180 and Zizimin proteins, putative	2840	164.369	0	166.867	3.28854	1.0152	0.223779
LmxM.08_29.0120.1	Proteasome regulatory non-ATPase subunit, putative	909	688.356	0	575.834	20.7568	0.836535	2.96345e-08
LmxM.08_29.0130.1	Hypothetical protein, conserved	901	173.6	0	169.645	5.03347	0.977213	0.215958
LmxM.08_29.0140.1	DNA-directed RNA polymerase II subunit 3, putative	337	388.864	0	445.282	3.63447	1.14508	1.21087e-54
LmxM.08_29.0150.1	Putative intraflagellar transport protein B2	692	338.374	0	301.37	12.6523	0.89064	0.00172365
LmxM.08_29.0160.1	Hypothetical protein, conserved	569	438.056	0	403.559	35.5054	0.92125	0.165625
LmxM.08_29.0170.1	Protein phosphatase inhibitor 2 (ipp-2), putative	137	473.44	0	383.268	5.9066	0.809538	1e-05
LmxM.08_29.0180.1	Hypothetical protein, conserved	536	209.903	0	261.223	12.3866	1.2445	1.71211e-05
LmxM.08_29.0190.1	Hypothetical protein, conserved	1019	238.542	0	274.807	1.49063	1.15203	4.89833e-131
LmxM.08_29.0200.1	SNF2 family N-terminal domain/Helicase conserved C-terminal domain containing protein, putative	1577	153.791	0	167.517	6.567	1.08925	0.0183022
LmxM.08_29.0210.1	Hypothetical protein, conserved	267	453.467	0	631.485	0.35619	1.39257	1e-05
LmxM.08_29.0220.1	Protein transport protein Sec24A, putative	972	294.45	0	226.351	16.6895	0.768726	2.2487e-05
LmxM.08_29.0230.1	Hypothetical protein, conserved	215	357.911	0	317.741	2.08563	0.887767	1e-05
LmxM.08_29.0240.1	Serine/threonine protein kinase RIO1, putative	537	194.95	0	205.616	10.2049	1.05471	0.147958
LmxM.08_29.0250.1	Oxidase-like protein	319	12.3145	0	15.8282	1.92043	1.28533	0.0336526
LmxM.08_29.0251.1	Thymine-7-hydroxylase, putative	319	192.595	0	232.304	0.877001	1.20618	1e-05
LmxM.08_29.0260.1	Tubulin-tyrosine ligase family, putative	585	283.357	0	380.307	0.0223801	1.34215	1e-05
LmxM.08_29.0270.1	Hypothetical protein	242	517.409	0	659.804	44.882	1.27521	0.00075527
LmxM.08_29.0280.1	Hypothetical protein	491	361.23	0	309.563	39.1435	0.856969	0.093428
LmxM.08_29.0290.1	Zinc-finger of a C2HC-type, putative	382	212.109	0	211.586	1.43547	0.997533	0.357756
LmxM.08_29.0300.1	Hypothetical protein	337	358.686	0	431.589	16.9002	1.20325	8.02543e-06
LmxM.08_29.0320.1	TPR repeat, putative	387	2642.29	0	2286.45	90.0818	0.865329	3.90467e-05
LmxM.08_29.0330.1	Putative GTPase activating protein for Arf, putative	389	293.501	0	473.479	34.7549	1.61321	1.11854e-07
LmxM.08_29.0340.1	UBX domain-containing protein	428	204.279	0	180.764	17.4459	0.884887	0.0888473
LmxM.08_29.0350.1	Hypothetical protein, conserved	1367	246.574	0	273.777	17.98	1.11032	0.0651455
LmxM.08_29.0360.1	Hypothetical protein, conserved	174	436.16	0	557.616	17.715	1.27847	3.5383e-12
LmxM.08_29.0370.1	Protein kinase-like protein	1550	150.916	0	135.116	3.06197	0.895304	1.23357e-07
LmxM.08_29.0380.1	Domain of unknown function (DUF3451), putative	979	147.556	0	164.931	7.50602	1.11776	0.0103098
LmxM.08_29.0390.1	RNA binding protein, putative	260	248.883	0	242.885	56.0375	0.975903	0.457385
LmxM.08_29.0400.1	RNA polymerase Rpb4, putative	166	500.571	0	579.305	18.7399	1.15729	1.32623e-05
LmxM.08_29.0410.1	Hypothetical protein, conserved	576	108.861	0	148.932	16.2133	1.36809	0.00672752
LmxM.08_29.0420.1	Hypothetical protein, conserved	404	325.653	0	378.33	23.0948	1.16176	0.011278
LmxM.08_29.0430.1	Hypothetical protein, conserved	564	234.052	0	254.147	3.87065	1.08586	1.04175e-07
LmxM.08_29.0440.1	Hypothetical protein, conserved	380	595.237	0	554.976	60.7298	0.932361	0.25368
LmxM.08_29.0450.1	RecA bacterial DNA recombination protein, putative	649	183.093	0	202.343	1.0838	1.10514	6.99519e-71
LmxM.08_29.0460.1	Hypothetical protein, conserved	687	182.735	0	143.251	2.18682	0.783929	1e-05
LmxM.08_29.0470.1	Hypothetical protein, conserved	448	121.793	0	99.1336	1.77133	0.813949	1e-05
LmxM.08_29.0480partial.1	Hypothetical protein	310	176.69	0	275.541	12.0312	1.55946	1.05033e-16
LmxM.08_29.0490.1	Hypothetical protein, conserved	364	395.395	0	299.031	20.3432	0.756285	1.08502e-06
LmxM.08_29.0500.1	Ca2+-ATPase N terminal autoinhibitory domain containing protein, putative	1312	115.994	0	112.28	1.1435	0.96798	0.000580978
LmxM.08_29.0510.1	Cofilin-like protein	139	2446.92	0	1608.07	58.3341	0.65718	1e-05
LmxM.08_29.0520.1	Hypothetical protein, conserved	452	166.172	0	233.784	25.8456	1.40688	0.00444813
LmxM.08_29.0530.1	Hypothetical protein, conserved	2975	93.6134	0	94.9834	2.27753	1.01464	0.273737
LmxM.08_29.0540.1	Exonuclease, putative	502	338.694	0	446.28	22.6139	1.31765	9.79963e-07
LmxM.08_29.0550.1	Exonuclease, putative	1087	104.405	0	103.887	8.66103	0.995039	0.476159
LmxM.08_29.0555.1	Hypothetical protein	253	74.2139	0	123.989	12.0065	1.67069	1.69429e-05
LmxM.08_29.0560.1	Exonuclease, putative	405	193.337	0	235.461	38.6618	1.21788	0.137954
LmxM.08_29.0570.1	Ankyrin repeats (3 copies), putative	843	116.003	0	148.656	21.1715	1.28149	0.0614984
LmxM.08_29.0580.1	Hypothetical protein, conserved	482	214.377	0	231.688	28.7785	1.08075	0.273738
LmxM.08_29.0590.1	Tfiih basal transcription factor complex helicase xpb subunit	1103	161.733	0	192.78	0.737502	1.19196	1e-05
LmxM.08_29.0600.1	Hypothetical protein, conserved	578	192.149	0	233.906	13.2792	1.21732	0.000831628
LmxM.08_29.0610.1	Hypothetical protein, conserved	635	390.98	0	388.923	14.9969	0.99474	0.445463
LmxM.08_29.0620.1	ABC transporter, putative	1867	195.996	0	166.861	6.44171	0.85135	3.05058e-06
LmxM.08_29.0630.1	BET1-like protein, putative	139	380.702	0	413.702	36.8095	1.08668	0.184987
LmxM.08_29.0640.1	Scavenger mRNA decapping enzyme C-term binding, putative	264	174.525	0	151.367	5.64049	0.867309	2.01605e-05
LmxM.08_29.0650.1	Phosphate transporter, putative	469	497.635	0	379.275	14.5553	0.762155	2.22045e-16
LmxM.08_29.0660.1	Flagellar radial spoke protein-like, putative	588	279.746	0	288.979	28.0842	1.033	0.371168
LmxM.08_29.0670.1	Hypothetical protein, conserved	137	448.358	0	476.3	17.6061	1.06232	0.0562495
LmxM.08_29.0680.1	Triple RNA binding domain protein 3	772	133.147	0	180.73	15.2539	1.35737	0.000906049
LmxM.08_29.0690.1	NADH-ubiquinone oxidoreductase complex I subunit, putative	278	437.637	0	480.604	8.34299	1.09818	1.30211e-07
LmxM.08_29.0700.1	Hypothetical protein, conserved	718	132.13	0	149.493	3.90008	1.1314	4.25786e-06
LmxM.08_29.0710.1	Bardet-biedl syndrome 7 protein	855	212.045	0	243.85	4.73948	1.14999	9.69088e-12
LmxM.08_29.0720.1	Elongation factor Ts, mitochondrial, putative	276	576.111	0	503.752	89.6307	0.8744	0.209746
LmxM.08_29.0730.1	Hypothetical protein, conserved	225	429.635	0	435.933	38.2788	1.01466	0.434655
LmxM.08_29.0740.1	Peroxisomal targeting signal 2 receptor, putative	373	325.988	0	255.726	1.02896	0.784464	1e-05
LmxM.08_29.0750.1	U3 small nucleolar ribonucleoprotein protein MPP10, putative	679	209.626	0	254.302	0.0489013	1.21312	1e-05
LmxM.08_29.0760.1	Heat shock protein 90, putative	771	1176.13	0	1053.62	56.5757	0.895835	0.015177
LmxM.08_29.0770.1	Hypothetical protein, conserved	195	485.637	0	489.05	58.1571	1.00703	0.476599
LmxM.08_29.0780.1	U-box domain protein, putative	601	855.001	0	571.672	30.6675	0.668622	1e-05
LmxM.08_29.0790.1	Hypothetical protein, conserved	1589	222.2	0	246.461	5.48085	1.10918	4.79168e-06
LmxM.08_29.0795.1	Tuzin (pseudogene)	70	227.14	0	265.57	1.66314	1.16919	1.97633e-118
LmxM.08_29.0800.1	Nucleoporin NUP53b	673	211.433	0	201.337	4.07739	0.952246	0.00663795
LmxM.08_29.0805.1	Hypothetical protein, conserved	602	204.12	0	182.253	7.45909	0.892871	0.00168603
LmxM.08_29.0810.1	Hypothetical protein, conserved	613	499.068	0	460.297	4.92336	0.922312	1.66533e-15
LmxM.08_29.0820.1	CPC cysteine peptidase, Clan CA, family C1, Cathepsin B-like	340	2147.29	0	2389.93	140.659	1.113	0.042258
LmxM.08_29.0830.1	Hypothetical protein, conserved	478	231.477	0	277.419	13.8291	1.19847	0.000446722
LmxM.08_29.0840.1	Hypothetical protein, conserved	391	715.749	0	494.629	7.13961	0.691065	1e-05
LmxM.08_29.0850.1	High mobility group protein TDP1	300	1242.29	0	961.782	3.43128	0.774204	1e-05
LmxM.08_29.0860.1	Hypothetical protein, unknown function	592	89.9083	0	110.478	2.2185	1.22879	9.12488e-21
LmxM.08_29.0865.1	RNA recognition motif. (a.k.a. RRM, RBD, or RNP domain), putative	114	207.44	0	280.932	13.3068	1.35428	1.66718e-08
LmxM.08_29.0867.1	Guanine deaminase, putative	454	923.909	0	1021.18	46.5279	1.10528	0.018281
LmxM.08_29.0868.1	Cytochrome b5-like Heme/Steroid binding domain containing protein, putative	168	526.759	0	362.64	4.51397	0.688437	1e-05
LmxM.08_29.0870.1	Hypothetical protein, conserved	491	755.361	0	833.547	12.7613	1.10351	4.48168e-10
LmxM.08_29.0880.1	ADP-ribosylation factor-like protein 3A, putative	179	2222.18	0	2415.72	202.17	1.08709	0.169205
LmxM.08_29.0885.1	Phytanoyl-CoA dioxygenase (PhyH), putative	349	243.508	0	323.003	20.5274	1.32645	5.38386e-05
LmxM.08_29.0890.1	Eukaryotic protein of unknown function (DUF914), putative	452	409.142	0	351.595	2.25241	0.859348	1e-05
LmxM.08_29.0900.1	IPP transferase, putative	215	208.147	0	266.052	30.9073	1.2782	0.0304978
LmxM.08_29.0910.1	Signal peptide peptidase, putative	338	623.503	0	645.296	33.9394	1.03495	0.260405
LmxM.08_29.0920.1	LETM1 and EF-hand domain-containing protein 1, putative	503	356.539	0	281.114	5.30418	0.788452	1e-05
LmxM.08_29.0930.1	ABC transporter-like protein	722	295.018	0	234.702	0.815497	0.795551	1e-05
LmxM.08_29.0935.1	A-1 protein, putative	175	140.864	0	218.983	23.4993	1.55456	0.000443245
LmxM.08_29.0940.1	Hypothetical protein, conserved	757	1296.64	0	1389.71	5.62853	1.07177	1.03758e-61
LmxM.08_29.0950.1	Hypothetical protein, conserved	574	245.269	0	224.353	3.17431	0.914724	2.21462e-11
LmxM.08_29.0960.1	Hypothetical protein, unknown function	522	300.987	0	259.767	23.2874	0.86305	0.038358
LmxM.08_29.0970.1	Kinesin, putative	1730	116.453	0	135.642	0.796352	1.16478	1.35906e-128
LmxM.08_29.0980.1	Hypothetical protein, unknown function	547	152.428	0	163.726	11.3566	1.07412	0.159905
LmxM.08_29.0990.1	Hypothetical protein, conserved	994	235.72	0	224.818	26.0098	0.953749	0.337549
LmxM.08_29.1000.1	Hypothetical protein, conserved	628	560.808	0	458.97	17.6652	0.818409	4.08572e-09
LmxM.08_29.1010.1	Putative NAD(P)H quinone oxidoreductase, PIG3 family, putative	350	594.683	0	566.75	32.329	0.953029	0.193788
LmxM.08_29.1020.1	Hypothetical protein, conserved	721	133.3	0	159.096	16.0493	1.19352	0.0539947
LmxM.08_29.1030.1	Hypothetical protein, conserved	197	943.881	0	669.648	90.1173	0.709462	0.0011709
LmxM.08_29.1040.1	Flagellar Member 6	1898	145.337	0	136.876	2.63475	0.941787	0.000661139
LmxM.08_29.1050.1	KU70 protein, putative	948	145.926	0	172.687	1.58005	1.18339	1.20119e-64
LmxM.08_29.1060.1	Hypothetical protein, conserved	1076	148.123	0	117.028	4.24063	0.790072	1.12799e-13
LmxM.08_29.1070.1	Ribosomal protein L1a, putative	373	260.704	0	236.875	8.50339	0.908598	0.00253712
LmxM.08_29.1090.1	Ribosomal protein L1a, putative	373	1166.66	0	1208.49	8.6339	1.03585	6.33741e-07
LmxM.08_29.1100.1	Ankyrin repeats (3 copies), putative	360	578.993	0	500.854	4.23421	0.865044	1e-05
LmxM.08_29.1110.1	Hypothetical protein, conserved	625	348.404	0	321.968	3.85715	0.924123	3.59812e-12
LmxM.08_29.1120.1	PSP1 C-terminal conserved region, putative	1131	73.8509	0	83.881	7.30866	1.13582	0.0849767
LmxM.08_29.1130.1	Tryparedoxin-like protein	370	311.101	0	385.828	13.6762	1.2402	2.32758e-08
LmxM.08_29.1140.1	Tryparedoxin-like protein	275	428.921	0	242.55	5.75198	0.565489	1e-05
LmxM.08_29.1150.1	Tryparedoxin 2, putative	149	2589.17	0	1662.5	28.248	0.642098	1e-05
LmxM.08_29.1160.1	Tryparedoxin 1, putative	145	6274.8	0	6262.77	947.759	0.998082	0.494934
LmxM.08_29.1170.1	Hypothetical protein, conserved	363	907.069	0	773.294	66.0584	0.85252	0.0214286
LmxM.08_29.1180.1	Hypothetical protein, conserved	2440	174.272	0	143.116	8.02361	0.821222	5.15796e-05
LmxM.08_29.1190.1	Etoposide-induced protein 2.4 (EI24), putative	597	139.705	0	149.226	17.2511	1.06815	0.290509
LmxM.08_29.1200.1	Hypothetical protein, conserved	598	284.527	0	337.189	22.9883	1.18509	0.0109874
LmxM.08_29.1210.1	Hypothetical protein, conserved	371	271.809	0	297.503	24.1775	1.09453	0.143953
LmxM.08_29.1220.1	Family of unknown function (DUF572), putative	479	273.13	0	390.297	19.3472	1.42898	6.97755e-10
LmxM.08_29.1230.1	COPII coat assembly protein sec16, putative (fragment)	2182	149.154	0	163.918	13.9165	1.09899	0.144364
LmxM.08_29.1240.1	Hsp70 protein/TPR repeat, putative	782	860.637	0	724.665	65.998	0.84201	0.0196872
LmxM.08_29.1250.1	Hypothetical protein, unknown function	1824	111.044	0	126.391	2.47516	1.13821	2.8111e-10
LmxM.08_29.1260.1	Wnt-binding factor required for Wnt secretion/Lipase (class 3), putative	1213	72.1916	0	88.3902	3.05895	1.22438	5.9357e-08
LmxM.08_29.1270.1	Serine peptidase, putative	865	193.804	0	226.423	19.923	1.16831	0.0507873
LmxM.08_29.1280.1	Lipase domain protein, putative	1877	210.604	0	243.679	4.14508	1.15705	7.34937e-16
LmxM.08_29.1290.1	Hypothetical protein, conserved	118	1022.3	0	1202.4	49.183	1.17617	0.000125178
LmxM.08_29.1300.1	Hypothetical protein, conserved	357	363.358	0	284.547	15.5205	0.783102	1.90807e-07
LmxM.08_29.1310.1	Carnitine/choline acetyltransferase, putative	600	180.464	0	135.42	3.16474	0.750397	1e-05
LmxM.08_29.1320.1	RNA polymerase Rpc34 subunit, putative	448	242.134	0	214.302	1.1569	0.885057	1e-05
LmxM.08_29.1330.1	Serine/threonine-protein kinase, putative	586	148.638	0	177.026	10.7256	1.19099	0.00406288
LmxM.08_29.1335.1	Hypothetical protein	228	53.9561	0	45.6175	15.8645	0.845456	0.299579
LmxM.08_29.1340.1	RNA-binding protein, putative	638	33.2194	0	47.6977	4.79154	1.43584	0.00125702
LmxM.08_29.1350.1	RNA binding protein, putative	924	8.24019	0	12.5217	1.12602	1.51959	7.16626e-05
LmxM.08_29.1360.1	RNA binding protein, putative	665	5.25181	0	11.4808	0.926592	2.18607	8.9314e-12
LmxM.08_29.1370.1	RNA binding protein, putative	1546	27.7329	0	29.631	1.14363	1.06844	0.0484814
LmxM.08_29.1380.1	Hypothetical protein, conserved	659	186.186	0	235.391	19.924	1.26428	0.00676209
LmxM.08_29.1390.1	RNA binding protein, putative	780	25.5036	0	28.3888	5.56688	1.11313	0.302135
LmxM.08_29.1400.1	LYAR-type C2HC zinc finger, putative	316	420.122	0	408.673	14.6878	0.972749	0.217852
LmxM.08_29.1410.1	Hypothetical protein, unknown function	1198	45.5174	0	43.7638	1.50758	0.961475	0.122384
LmxM.08_29.1430.1	Hypothetical protein, conserved	539	164.748	0	239.595	3.93881	1.45431	8.13512e-81
LmxM.08_29.1440.1	Sigma adaptin, putative	158	297.721	0	346.229	45.394	1.16293	0.142627
LmxM.08_29.1450.1	Phosphatidylinositol-kinase domain protein, putative	2659	70.8053	0	83.0326	4.58103	1.17269	0.00380262
LmxM.08_29.1460.1	Hypothetical protein, conserved	1375	174.777	0	193.936	13.6011	1.10962	0.0794793
LmxM.08_29.1470.1	Hypothetical protein, conserved	711	537.76	0	511.563	20.0629	0.951286	0.0958228
LmxM.08_29.1490.1	Asparagine synthase, putative	1232	344.014	0	384.886	2.30073	1.11881	6.6586e-71
LmxM.08_29.1500.1	Nodulin-like, putative	672	1072.11	0	877.244	56.6718	0.818242	0.000292518
LmxM.08_29.1500a.1	Hypothetical protein	219	184.537	0	127.842	34.2674	0.692773	0.0490149
LmxM.08_29.1520.1	Major facilitator superfamily, putative	648	325.551	0	304.132	24.6466	0.934208	0.192414
LmxM.08_29.1530.1	Hypothetical protein, conserved	708	365.797	0	463.331	16.0019	1.26663	5.46752e-10
LmxM.08_29.1540.1	Hypothetical protein, conserved	192	392.681	0	477.842	63.5851	1.21687	0.0902313
LmxM.08_29.1550.1	Hypothetical protein, conserved	786	200.503	0	251.264	21.6687	1.25317	0.00957534
LmxM.08_29.1560.1	GTPase activator protein, putative	783	128.373	0	138.327	1.09412	1.07753	4.64238e-20
LmxM.08_29.1570.1	Metallo-peptidase, Clan MH, Family M18	401	580.104	0	433.588	55.0698	0.747432	0.00390065
LmxM.08_29.1575.1	Hypothetical protein, conserved	629	196.72	0	233.611	0.00469125	1.18753	1e-05
LmxM.08_29.1580.1	XPC-binding domain containing protein, putative	399	438.136	0	535.692	3.37612	1.22266	6.73116e-184
LmxM.08_29.1585.1	Hypothetical protein, conserved	123	358.547	0	346.167	4.87132	0.965471	0.00551908
LmxM.08_29.1590.1	Hypothetical protein, unknown function	1016	185.207	0	166.918	6.51204	0.901249	0.00248822
LmxM.08_29.1600.1	Endomembrane protein 70, putative	680	560.312	0	438.849	26.2458	0.783222	1.84676e-06
LmxM.08_29.1605.1	Hypothetical protein	37	1213.39	0	398.072	20.6906	0.328065	1e-05
LmxM.08_29.1610.1	Integral membrane protein S linking to the trans Golgi network, putative	375	234.002	0	223.992	5.08639	0.957226	0.0245439
LmxM.08_29.1620.1	Hypothetical protein, conserved	2211	109.282	0	97.2105	5.60921	0.889537	0.0156945
LmxM.08_29.1630.1	Zn-finger domain protein, putative	1292	198.492	0	151.744	7.63693	0.764483	4.63888e-10
LmxM.08_29.1640.1	ABC transporter domain protein, putative	463	153.399	0	141.444	28.7163	0.922061	0.338579
LmxM.08_29.1650.1	Thioredoxin, putative	449	284.18	0	254.263	3.85009	0.894725	3.88578e-15
LmxM.08_29.1660.1	Hypothetical protein, conserved	269	537.685	0	508.908	2.27134	0.94648	1e-05
LmxM.08_29.1690.1	Acyl-coenzyme A thioesterase, putative	398	324.631	0	295.182	0.0829181	0.909284	1e-05
LmxM.08_29.1700.1	MORN repeat, putative	1228	383.864	0	395.252	34.8668	1.02967	0.37198
LmxM.08_29.1710.1	MutS-like protein	1096	46.1383	0	68.9297	10.3072	1.49398	0.0135108
LmxM.08_29.1720.1	Histone H2A, putative	132	4267.51	0	2786.6	65.3471	0.652981	1e-05
LmxM.08_29.1730.1	Histone H2A, putative	132	6342.69	0	5537.23	116.238	0.87301	2.11398e-12
LmxM.08_29.1740.1	Histone H2A, putative	132	7744.55	0	8038.88	545.309	1.03801	0.294683
LmxM.08_29.1750.1	Paraflagellar rod protein 1D, putative	595	877.697	0	542.82	72.4063	0.618459	1.87319e-06
LmxM.08_29.1760.1	Paraflagellar rod protein 1D, putative	595	985.753	0	624.257	3.88998	0.63328	1e-05
LmxM.08_29.1780.1	Diphthamide synthesis protein, putative	373	491.739	0	599.61	16.0108	1.21936	8.06538e-12
LmxM.08_29.1790.1	Hypothetical protein, conserved	1172	232.941	0	232.929	14.0915	0.999952	0.499683
LmxM.08_29.1800.1	40S ribosomal protein S15A, putative	130	7109.74	0	10613.7	1533.76	1.49284	0.0111695
LmxM.08_29.1810.1	Vesicle coat protein involved in Golgi to plasma membrane transport, putative	619	279.01	0	349.91	26.7435	1.25411	0.00401148
LmxM.08_29.1820.1	Hypothetical protein, conserved	473	309.919	0	292.079	11.4204	0.942436	0.0591287
LmxM.08_29.1830.1	Dihydrolipoamide dehydrogenase, putative	508	378.827	0	447.758	43.8651	1.18196	0.0580425
LmxM.08_29.1840.1	Hypothetical protein, conserved	332	90.2191	0	114.081	0.0262943	1.26449	1e-05
LmxM.08_29.1850.1	Pre-RNA processing PIH1/Nop17, putative	280	174.834	0	278.972	11.6275	1.59564	1.68023e-19
LmxM.08_29.1860.1	Hypothetical protein, conserved	554	255.156	0	274.958	6.85594	1.07761	0.00193638
LmxM.08_29.1870.1	Hypothetical protein, conserved	107	1350.74	0	1446.25	186.409	1.07071	0.304196
LmxM.08_29.1880.1	Hypothetical protein, conserved	1067	146.577	0	145.002	7.1134	0.989256	0.412397
LmxM.08_29.1890.1	DnaJ domain containing protein, putative	396	81.7781	0	163.686	12.8439	2.00159	9.01652e-11
LmxM.08_29.1900.1	Hypothetical protein, conserved	447	121.098	0	146.833	11.9798	1.21251	0.0158495
LmxM.08_29.1910.1	Hypothetical protein, conserved	452	142.136	0	219.408	3.59953	1.54365	1.56921e-102
LmxM.08_29.1920.1	Hypothetical protein, unknown function	275	256.472	0	299.558	31.7158	1.16799	0.0871522
LmxM.08_29.1930.1	Hypothetical protein, conserved	603	229.56	0	266.673	9.26775	1.16167	3.10717e-05
LmxM.08_29.1940.1	Hypothetical protein, conserved	206	464.381	0	464.249	50.9557	0.999716	0.498968
LmxM.08_29.1950.1	Protein farnesyltransferase alpha subunit, putative	764	136.848	0	185.009	6.44735	1.35193	4.01217e-14
LmxM.08_29.1960.1	Fumarate hydratase, putative	218	668.361	0	557.627	19.3146	0.83432	4.92862e-09
LmxM.08_29.1970.1	Hypothetical protein, unknown function	62	280.833	0	385.692	31.6286	1.37339	0.000457672
LmxM.08_29.1980.1	Hypothetical protein, conserved	1935	117.893	0	135.382	4.68474	1.14835	9.45085e-05
LmxM.08_29.1990.1	Hypothetical protein, conserved	536	52.8767	0	99.9534	2.56072	1.89031	8.78909e-76
LmxM.08_29.1995.1	Hypothetical protein, conserved	367	85.0077	0	101.887	9.77876	1.19856	0.0421612
LmxM.08_29.2000.1	Hypothetical protein, conserved	703	166.291	0	196.552	3.64762	1.18198	5.37597e-17
LmxM.08_29.2010.1	Hypothetical protein, conserved	704	94.4484	0	109.519	0.977148	1.15956	5.7333e-54
LmxM.08_29.2020.1	5'-AMP-activated protein kinase catalytic subunit alpha, putative	815	140.907	0	108.059	7.48174	0.766883	5.65727e-06
LmxM.08_29.2030.1	N-acetylglucosamyl transferase component GPI1, putative	880	300.855	0	275.667	4.04531	0.916279	2.3856e-10
LmxM.08_29.2040.1	Hypothetical protein, conserved	1278	192.482	0	242.865	17.9923	1.26176	0.00255297
LmxM.08_29.2050.1	Hypothetical protein, conserved	746	116.786	0	102.077	8.62463	0.874059	0.0440634
LmxM.08_29.2060.1	Hypothetical protein, conserved	1097	250.077	0	283.002	5.49907	1.13166	1.06584e-09
LmxM.08_29.2070.1	Hypothetical protein, unknown function	444	151.322	0	212.98	22.0759	1.40746	0.00261119
LmxM.08_29.2080.1	Short chain dehydrogenase, putative	451	105.832	0	81.667	0.650994	0.771668	1e-05
LmxM.08_29.2090.1	AAA domain containing protein, putative	1602	203.484	0	207.494	9.3402	1.01971	0.33384
LmxM.08_29.2100.1	Present in the outer mitochondrial membrane proteome 37	640	294.794	0	290.101	13.8562	0.984081	0.367427
LmxM.08_29.2110.1	UDP-glucose:glycoprotein glucosyltransferase, putative	1793	343.134	0	391.647	20.2165	1.14138	0.00820453
LmxM.08_29.2120.1	VIT family, putative	297	575.91	0	479.586	2.79069	0.832745	1e-05
LmxM.08_29.2130.1	Hypothetical protein, conserved	473	302.648	0	236.249	21.7496	0.780605	0.00113317
LmxM.08_29.2140.1	C-8 sterol isomerase-like protein	223	670.153	0	681.208	8.45986	1.0165	0.0956491
LmxM.08_29.2150.1	Cdc2-related kinase 10, putative	577	35.1972	0	40.8544	1.74024	1.16073	0.000575423
LmxM.08_29.2160.1	Rab-GDP dissociation inhibitor, putative	445	616.126	0	531.544	51.8271	0.86272	0.0513394
LmxM.08_29.2170.1	DTW domain containing protein, putative	608	195.906	0	289.961	19.7749	1.4801	9.8595e-07
LmxM.08_29.2180.1	Domain of unknown function (DUF4379), putative	535	151.492	0	188.796	18.9534	1.24624	0.0245237
LmxM.08_29.2190.1	Hypothetical protein, conserved	1435	378.663	0	273.518	1.99831	0.722327	1e-05
LmxM.08_29.2200.1	Dynamin-1-like protein	691	548.327	0	449.034	30.084	0.818916	0.000482515
LmxM.08_29.2210.1	Leucine-rich repeat-containing protein	487	242.857	0	290.173	24.0052	1.19483	0.0243589
LmxM.08_29.2220.1	Hypothetical protein, unknown function	347	585.461	0	654.065	98.2556	1.11718	0.242521
LmxM.08_29.2230.1	Hypothetical protein, conserved	534	228.69	0	268.284	1.50199	1.17313	1.93295e-153
LmxM.08_29.2240.1	Aminopeptidase M1, putative	868	412.883	0	356.885	40.6547	0.864374	0.0841948
LmxM.08_29.2250.1	Hypothetical protein, conserved	704	164.989	0	195.39	10.3194	1.18426	0.0016096
LmxM.08_29.2260.1	DNA replication complex GINS protein SLD5, putative	320	198.109	0	236.859	24.6759	1.1956	0.0581632
LmxM.08_29.2270.1	Hypothetical protein, unknown function	275	405.018	0	305.002	15.4294	0.753058	4.5206e-11
LmxM.08_29.2280.1	Acyltransferase, putative	309	311.131	0	268.39	5.303	0.862626	3.33067e-16
LmxM.08_29.2290.1	Hypothetical protein, unknown function	412	83.8272	0	84.0753	2.94931	1.00296	0.46648
LmxM.08_29.2300.1	Ubiquitin carboxyl-terminal hydrolase, putative	748	378.814	0	336.333	52.9325	0.887859	0.21112
LmxM.08_29.2310.1	Enoyl-CoA hydratase/isomerase-like protein	267	529.44	0	396.623	14.6862	0.749136	1e-05
LmxM.08_29.2320.1	Mitogen-activated protein kinase kinase 1	372	665.456	0	585.146	49.1953	0.879316	0.0512896
LmxM.08_29.2330.1	Hypothetical protein, conserved	368	232.677	0	300.849	2.83798	1.29299	8.29472e-128
LmxM.08_29.2340.1	Nucleosome assembly protein (NAP), putative	184	1270.73	0	1159.99	121.9	0.912851	0.181813
LmxM.08_29.2350.1	Ubiquinone biosynthesis protein COQ7, putative	206	835.774	0	934.292	71.5682	1.11788	0.0843253
LmxM.08_29.2360.1	Aspartyl aminopeptidase, putative	453	886.942	0	784.628	60.711	0.884644	0.0459692
LmxM.08_29.2370.1	60S ribosomal protein L39, putative	51	5637.04	0	7893.31	61.2993	1.40026	7.05973e-297
LmxM.08_29.2380.1	Kinesin, putative	590	113.172	0	111.934	10.7342	0.989054	0.454061
LmxM.08_29.2390.1	Kinesin, putative	589	191.561	0	180.715	28.5856	0.943384	0.352195
LmxM.08_29.2400.1	NLI interacting factor-like phosphatase, putative	399	223.007	0	182.847	26.3623	0.819914	0.0638286
LmxM.08_29.2410.1	Acyltransferase, putative	414	270.314	0	293.298	7.1765	1.08503	0.000680694
LmxM.08_29.2420.1	Hypothetical protein, conserved	695	192.774	0	296.564	24.591	1.53841	1.21791e-05
LmxM.08_29.2430.1	Hypothetical protein, unknown function	790	306.972	0	316.998	26.5401	1.03266	0.352801
LmxM.08_29.2440.1	3'5'-cyclic nucleotide phosphodiesterase, putative	714	485.3	0	311.015	8.78418	0.640871	1e-05
LmxM.08_29.2450.1	Heat shock protein 20, putative	155	322.201	0	246.663	11.6438	0.765555	4.36429e-11
LmxM.08_29.2460.1	60S ribosomal protein L13, putative	220	4813.31	0	6853.86	419.155	1.42394	5.62962e-07
LmxM.08_29.2461.1	60S ribosomal protein L13, putative	220	5034.76	0	6598.56	132.862	1.3106	2.78115e-32
LmxM.08_29.2480.1	Hypothetical protein, conserved	851	176.568	0	147.659	2.90887	0.836271	1e-05
LmxM.08_29.2490.1	Protein kinase, putative	448	183.57	0	196.308	8.83025	1.06939	0.0745764
LmxM.08_29.2500.1	Vacuolar protein sorting-associated protein 4	445	307.189	0	262.654	33.2079	0.855024	0.0899452
LmxM.08_29.2510.1	ATP-dependent 6-phosphofructokinase, glycosomal	486	666.322	0	599.435	106.212	0.899618	0.264429
LmxM.08_29.2520.1	MIZ/SP-RING zinc finger, putative	402	274.86	0	320.288	15.0031	1.16528	0.00123121
LmxM.08_29.2530.1	Hypothetical protein, conserved	67	537.391	0	447.156	9.71971	0.832086	1e-05
LmxM.08_29.2540.1	NOL1/NOP2/sun family, putative	634	490.26	0	542.207	66.2365	1.10596	0.216443
LmxM.08_29.2550.1	RNA polymerase-associated protein CTR9, putative	873	253.923	0	211.853	18.7011	0.83432	0.0122369
LmxM.08_29.2560.1	Domain of unknown function (DUF4586), putative	340	407.079	0	393.26	5.77118	0.966054	0.0083235
LmxM.08_29.2570.1	Serine/threonine-protein kinase, putative	501	785.72	0	635.989	47.6138	0.809435	0.00083131
LmxM.08_29.2580.1	Hypothetical protein, conserved	601	474.373	0	390.61	41.1554	0.823424	0.0209109
LmxM.08_29.2590.1	Hypothetical protein, conserved	693	206.891	0	213.962	0.609615	1.03418	2.06463e-31
LmxM.08_29.2600.1	Poly(A) polymerase, putative	500	261.862	0	248.639	1.26358	0.949506	1e-05
LmxM.08_29.2610.1	Hypothetical protein, conserved	720	169.812	0	226.096	17.4601	1.33145	0.000632998
LmxM.08_29.2620.1	Hypothetical protein, conserved	122	1101.72	0	879.719	5.89368	0.798494	1e-05
LmxM.08_29.2630.1	Present in the outer mitochondrial membrane proteome 24	1236	349.746	0	366.324	14.8216	1.0474	0.13168
LmxM.08_29.2640.1	Hypothetical protein, conserved	441	213.822	0	217.714	19.8021	1.0182	0.422092
LmxM.08_29.2650.1	Nuclear condensing complex subunits, C-term domain containing protein, putative	1040	176.131	0	186.377	9.48587	1.05818	0.14003
LmxM.08_29.2660.1	Helicase, putative	953	397.245	0	434.376	56.1299	1.09347	0.254135
LmxM.08_29.2670.1	Serine/threonine-protein kinase Nek, putative	522	197.44	0	187.801	15.0639	0.951182	0.261134
LmxM.08_29.2680.1	Hypothetical protein, conserved	1083	240.7	0	259.266	5.80336	1.07713	0.000689294
LmxM.08_29.2690.1	Hypothetical protein, conserved	309	265.474	0	231.3	6.95437	0.87127	4.45911e-07
LmxM.08_29.2700.1	Hypothetical protein, conserved	992	99.6956	0	106.122	11.1612	1.06446	0.282378
LmxM.08_29.2710.1	Right handed beta helix region, putative	278	346.753	0	421.139	32.9317	1.21452	0.0119485
LmxM.08_29.2720.1	Serine/threonine protein kinase, putative	323	393.374	0	503.835	4.35957	1.2808	6.16647e-142
LmxM.08_29.2730.1	START domain containing protein, putative	366	253.002	0	261.733	4.7473	1.03451	0.0329428
LmxM.08_29.2740.1	Actin-like protein, putative	323	323.261	0	392.56	59.7604	1.21438	0.123102
LmxM.08_29.2750.1	Hypothetical protein, conserved	75	279.196	0	489.941	40.3609	1.75483	8.8738e-08
LmxM.08_29.2760.1	Putative intraflagellar transport protein C3	568	511.572	0	602.135	7.22639	1.17703	2.48434e-36
LmxM.08_29.2770.1	Hypothetical protein, conserved	204	427.805	0	478.528	10.3209	1.11857	4.44807e-07
LmxM.08_29.2780.1	Mitochondrial carrier protein-like protein	291	428.851	0	420.91	10.5311	0.981484	0.225419
LmxM.08_29.2790.1	Hypothetical protein	192	332.895	0	380.938	2.66819	1.14432	8.78852e-73
LmxM.08_29.2800.1	Inosine-adenosine-guanosine-nucleosidehydrolase, putative	333	721.353	0	568.616	3.83068	0.788262	1e-05
LmxM.08_29.2810.1	Hypothetical protein	739	335.225	0	332.851	42.2756	0.992919	0.477611
LmxM.08_29.2820.1	Hypothetical protein, conserved	106	74.0112	0	109.221	4.20477	1.47573	2.79215e-17
LmxM.08_29.2830.1	RNA recognition motif. (a.k.a. RRM, RBD, or RNP domain), putative	210	882.982	0	555.948	39.3582	0.629625	1e-05
LmxM.08_29.2840.1	Hypothetical protein, conserved	311	147.095	0	171.923	27.5489	1.16879	0.183731
LmxM.08_29.2850.1	Hypothetical protein, conserved	125	187.919	0	307.744	7.07965	1.63764	1.46622e-64
LmxM.08_29.2860.1	40S ribosomal protein S19-like protein	161	6275.36	0	10190.1	1630.98	1.62383	0.00819159
LmxM.08_29.2870.1	Hypothetical protein, conserved	385	226.151	0	257.768	4.61061	1.1398	3.509e-12
LmxM.09.0003.1	Hypothetical protein, conserved	144	120.089	0	321.783	50.1623	2.67954	2.89972e-05
LmxM.09.0005.1	Hypothetical protein, conserved	373	196.393	0	300.454	34.5568	1.52986	0.00130067
LmxM.09.0010.1	Hypothetical protein, conserved	107	3730.85	0	3128.05	31.7174	0.838429	1e-05
LmxM.09.0020.1	Hypothetical protein, conserved	619	242.359	0	253.849	3.33764	1.04741	0.000288278
LmxM.09.0030.1	Peroxisomal biogenesis factor 11 (PEX11), putative	320	392.015	0	425.538	20.0772	1.08551	0.0474881
LmxM.09.0040.1	N-acetylglucosaminyl-phosphatidylinositol deacetylase	249	417.324	0	467.547	23.2579	1.12035	0.0154088
LmxM.09.0050.1	Endonuclease III, putative	258	425.933	0	501.926	6.70671	1.17841	4.61425e-30
LmxM.09.0060.1	RNA-binding protein 5, putative	131	1844.92	0	1923.38	29.8188	1.04253	0.00425285
LmxM.09.0070.1	RNA helicase, putative	1315	139.39	0	151.344	10.0026	1.08576	0.116027
LmxM.09.0080.1	RNA-binding protein 5-like protein	245	77.3799	0	75.8433	6.79433	0.980141	0.410534
LmxM.09.0090.1	RNA-binding protein 5-like protein	299	135.915	0	153.749	16.0867	1.13121	0.133798
LmxM.09.0100.1	Flagellar pocket cytoskeletal protein bilbo1	582	473.494	0	425.682	3.31746	0.899024	1e-05
LmxM.09.0105.1	Hypothetical protein, conserved	221	445.122	0	338.296	0.45346	0.760007	1e-05
LmxM.09.0110.1	Hypothetical protein, conserved	712	177.226	0	248.42	2.62634	1.40171	4.01951e-162
LmxM.09.0120.1	Kinesin, putative	1081	109.8	0	145.278	10.3486	1.32312	0.00030364
LmxM.09.0140.1	FHA domain/Ring finger domain containing protein, putative	524	453.456	0	403.274	23.509	0.889334	0.016397
LmxM.09.0150.1	ATG8/AUT7/APG8/PAZ2, putative	124	394.453	0	502.336	65.466	1.2735	0.049683
LmxM.09.0180.1	ATG8/AUT7/APG8/PAZ2, putative	124	179.961	0	192.208	37.9552	1.06805	0.373475
LmxM.09.0190.1	Hypothetical protein, conserved	126	441.951	0	510.591	31.2578	1.15531	0.0140488
LmxM.09.0200.1	NRDE protein, putative	493	218.476	0	218.13	10.7466	0.998416	0.487159
LmxM.09.0210.1	Domain of unknown function (DUF4586), putative	305	487.35	0	405.115	10.3976	0.831261	1.33227e-15
LmxM.09.0220.1	Hypothetical protein, conserved	813	386.029	0	413.236	19.8623	1.07048	0.0853775
LmxM.09.0230.1	ATP-dependent protease ATPase subunit HslU2	503	350.273	0	375.584	17.473	1.07226	0.0737267
LmxM.09.0240.1	Cysteine peptidase, Clan CA, family C19, putative	949	196.588	0	164.247	8.16635	0.835487	3.74267e-05
LmxM.09.0250.1	DNA replication licensing factor MCM4	983	126.355	0	176.197	6.43556	1.39446	4.78709e-15
LmxM.09.0260.1	G10 protein, putative	272	369.415	0	425.602	13.1054	1.1521	9.04181e-06
LmxM.09.0270.1	Integral membrane transport protein, putative	621	348.984	0	369.882	4.98222	1.05988	1.36681e-05
LmxM.09.0280.1	Hypothetical protein, conserved	781	181.399	0	194.864	6.33818	1.07423	0.0168159
LmxM.09.0290.1	Kinesin, putative	1317	121.604	0	143.666	9.82154	1.18142	0.0123434
LmxM.09.0300.1	Hypothetical protein, conserved	249	340.805	0	483.789	23.7592	1.41955	8.82654e-10
LmxM.09.0310.1	Cdc2-related kinase 12	882	214.559	0	259.221	0.638741	1.20816	1e-05
LmxM.09.0320.1	Hypothetical protein, conserved	917	178.217	0	184.534	7.38399	1.03544	0.196143
LmxM.09.0330.1	Hypothetical protein, conserved	851	130.789	0	126.127	16.7027	0.964352	0.390071
LmxM.09.0340.1	Hypothetical protein, conserved	1042	121.744	0	142.354	17.7891	1.16929	0.123312
LmxM.09.0345.1	Hypothetical protein, conserved	244	212.814	0	302.744	25.3957	1.42257	0.000199206
LmxM.09.0350.1	Ring finger domain containing protein, putative	868	188.358	0	208.826	17.9334	1.10866	0.126871
LmxM.09.0360.1	DNA photolyase, putative	1078	164.654	0	223.471	3.3567	1.35721	4.84585e-69
LmxM.09.0365.1	Ankyrin repeats (3 copies), putative	210	217.212	0	240.999	13.1331	1.10951	0.0350526
LmxM.09.0367.1	Hypothetical protein	87	469.716	0	548.217	18.5588	1.16712	1.16922e-05
LmxM.09.0370.1	Hypothetical protein, conserved	270	256.28	0	313.763	2.17052	1.2243	7.44447e-155
LmxM.09.0380.1	Hypothetical protein, conserved	360	186.441	0	247.835	19.5194	1.32929	0.000829628
LmxM.09.0390.1	Hypothetical protein, conserved	1946	142.171	0	151.488	14.3351	1.06554	0.257845
LmxM.09.0400.1	Kinetoplastid kinetochore protein 10, putative	469	381.137	0	311.295	50.0545	0.816755	0.0814617
LmxM.09.0410.1	Kinetoplastid kinetochore protein 19, putative	416	96.0107	0	134.85	0.282278	1.40453	1e-05
LmxM.09.0420.1	Tyrosine phosphatase, putative	1075	145.242	0	154.972	3.3198	1.06699	0.00169044
LmxM.09.0430.1	Zinc finger, C3HC4 type (RING finger), putative	477	253.352	0	255.911	26.3534	1.0101	0.461318
LmxM.09.0440.1	Bardet-Biedl syndrome 8 protein	622	165.989	0	236.065	2.44934	1.42217	2.51818e-180
LmxM.09.0450.1	Hypothetical protein, conserved	1028	136.986	0	182.721	7.44747	1.33387	4.09686e-10
LmxM.09.0460.1	Hypothetical protein, conserved	3064	108.896	0	129.814	3.64416	1.1921	4.72601e-09
LmxM.09.0470.1	Serine/threonine protein phosphatase, putative	652	332.733	0	296.654	6.88836	0.891569	8.1342e-08
LmxM.09.0480.1	Hypothetical protein, conserved	726	352.535	0	420.723	22.5999	1.19342	0.00127559
LmxM.09.0490.1	Hypothetical protein, conserved	411	359.457	0	339.267	40.4963	0.943831	0.309041
LmxM.09.0500.1	Hypothetical protein, conserved	1712	133.609	0	157.828	4.80646	1.18127	2.34032e-07
LmxM.09.0510.1	Hypothetical protein, conserved	392	380.923	0	623.094	49.5675	1.63575	5.15329e-07
LmxM.09.0520.1	Flagellum attachment zone protein 3	770	391.286	0	359.097	14.0612	0.917735	0.011033
LmxM.09.0530.1	Leucine-rich repeat protein, putative	985	193.24	0	183.587	4.38871	0.95005	0.0139264
LmxM.09.0540.1	Hypothetical protein, unknown function	1099	116.347	0	133.572	8.10883	1.14806	0.0168214
LmxM.09.0550.1	Dual specificity phosphatase, catalytic domain containing protein, putative	633	326.171	0	398.252	14.3022	1.22099	2.33001e-07
LmxM.09.0560.1	Histidine phosphatase superfamily (branch 1), putative	262	306.656	0	379.969	17.4464	1.23907	1.32185e-05
LmxM.09.0570.1	Hypothetical protein, conserved	494	249.844	0	257.155	3.62434	1.02926	0.0218304
LmxM.09.0580.1	Surface antigen-like protein	285	109.498	0	99.5324	10.8666	0.908987	0.179545
LmxM.09.0590.1	ATP-dependent DNA helicase, putative	1149	200.584	0	227.736	18.8544	1.13536	0.0749216
LmxM.09.0600.1	Cyclin 1	335	535.573	0	760.499	89.0393	1.41997	0.00576629
LmxM.09.0610.1	Glucosidase II beta subunit-like, putative	970	255.619	0	335.723	23.6524	1.31337	0.000353676
LmxM.09.0620.1	Hypothetical protein, conserved	751	79.12	0	104.088	1.43098	1.31557	1.77735e-68
LmxM.09.0630.1	PH domain containing protein, putative	1143	133.585	0	138.575	12.3726	1.03735	0.343359
LmxM.09.0640.1	Hypothetical protein, conserved	500	633.379	0	637.813	44.6714	1.007	0.460472
LmxM.09.0650.1	Zeta toxin, putative	636	325.957	0	281.947	5.60254	0.864983	1.9984e-15
LmxM.09.0660.1	Methyltransferase TYW3, putative	346	343.582	0	460.047	73.7881	1.33897	0.0572404
LmxM.09.0670.1	Prefoldin subunit 2, putative	138	1480.39	0	1306.74	27.5285	0.882695	1.41087e-10
LmxM.09.0680.1	Hypothetical protein, conserved	370	143.341	0	252.03	21.2706	1.75826	1.61209e-07
LmxM.09.0690.1	Hypothetical protein, conserved	306	4.44289	0	6.25844	3.83219	1.40864	0.317835
LmxM.09.0700.1	Hypothetical protein, conserved	514	175.768	0	204.717	15.3723	1.1647	0.0298348
LmxM.09.0710.1	Hypothetical protein, conserved	534	165.603	0	198.667	18.9594	1.19965	0.0405873
LmxM.09.0720.1	Cleavage and polyadenylation specificity factor 30 kDa subunit, putative	343	413.36	0	480.271	10.803	1.16187	2.93815e-10
LmxM.09.0730.1	Hypothetical protein, conserved	642	179.511	0	207.621	18.5841	1.15659	0.0651922
LmxM.09.0740.1	Ubiquitin ligase, putative	2242	121.665	0	131.59	10.7271	1.08158	0.177413
LmxM.09.0750.1	Acyl-CoA binding protein, putative	999	206.405	0	203.793	23.493	0.987347	0.455742
LmxM.09.0760.1	Hypothetical protein, conserved	5460	113.233	0	126.237	6.3913	1.11484	0.0209449
LmxM.09.0770.1	Oligopeptidase b	731	524.55	0	570.567	37.7253	1.08773	0.111272
LmxM.09.0780.1	Domain of unknown function (DUF4464), putative	232	437.705	0	642.464	38.074	1.4678	3.76735e-08
LmxM.09.0790.1	Hypothetical protein, conserved	1214	231.366	0	190.256	30.7504	0.822317	0.0906288
LmxM.09.0800.1	Kinetoplast-associated protein-like protein	1437	230.361	0	280.415	11.9071	1.21728	1.31316e-05
LmxM.09.0810.1	Prefoldin subunit, putative	214	344.846	0	389.435	26.4982	1.1293	0.0462179
LmxM.09.0820.1	Hypothetical protein, conserved	559	457.988	0	452.596	23.2321	0.988227	0.408237
LmxM.09.0830.1	DEAD/DEAH box helicase-like protein	776	306.309	0	432.982	19.441	1.41354	3.61704e-11
LmxM.09.0840.1	Uncharacterised protein family (UPF0160), putative	398	410.288	0	507.18	4.17414	1.23616	1.70703e-119
LmxM.09.0850.1	Ras family protein-like protein	274	219.217	0	291.267	34.6731	1.32867	0.0188546
LmxM.09.0860.1	Hypothetical protein, conserved	106	684.981	0	704.468	76.7998	1.02845	0.399848
LmxM.09.0870.1	Hypothetical protein, conserved	521	309.767	0	283.158	0.890454	0.9141	1e-05
LmxM.09.0880.1	Histone h1-like protein	515	348.501	0	372.061	41.3368	1.06761	0.284348
LmxM.09.0890.1	Phospholipid transporting ATPase-like protein, putative	2526	168.735	0	168.003	5.83561	0.995659	0.450061
LmxM.09.0891.1	Polyubiquitin, putative	128	534.248	0	576.041	37.9514	1.07823	0.135397
LmxM.09.0900.1	Ef-hand protein 5, putative	186	517.073	0	501.829	33.617	0.97052	0.325117
LmxM.09.0910.1	Calmodulin, putative	149	2631.75	0	2237.94	18.5783	0.850362	1e-05
LmxM.09.0920.1	Calmodulin, putative	149	1987.17	0	1312.14	22.8555	0.660305	1e-05
LmxM.09.0930.1	Calmodulin, putative	149	3045.53	0	1933.15	86.5119	0.634749	1e-05
LmxM.09.0940.1	Hypothetical protein, conserved	1189	265.506	0	314.594	19.8445	1.18488	0.00668739
LmxM.09.0950.1	O-phosphoseryl-tRNA(Sec) selenium transferase, putative	595	105.878	0	175.165	8.03645	1.65441	3.3009e-18
LmxM.09.0960.1	Hypothetical protein, conserved	705	188.538	0	208.402	1.84864	1.10536	3.12704e-27
LmxM.09.0970.1	Elongation factor-1 gamma	404	4251.28	0	4459.58	20.7473	1.049	5.09409e-24
LmxM.09.0980.1	Hypothetical protein, conserved	1131	300.799	0	310.991	43.4598	1.03388	0.407295
LmxM.09.0990.1	N-terminal region of Chorein, a TM vesicle-mediated sorter, putative	5280	111.706	0	134.461	3.2079	1.2037	6.54436e-13
LmxM.09.1000.1	PUB domain containing protein, putative	311	283.034	0	345.461	36.8851	1.22056	0.0452795
LmxM.09.1010.1	Present in the outer mitochondrial membrane proteome 10	616	759.445	0	579.924	19.9645	0.763616	1e-05
LmxM.09.1020.1	LEM3 (ligand-effect modulator 3) family / CDC50 family, putative	595	289.606	0	315.21	4.37586	1.08841	2.43798e-09
LmxM.09.1030.1	Hypothetical protein, conserved	387	180.454	0	231.603	1.77543	1.28345	8.17768e-183
LmxM.09.1040.1	Phospholipid:diacylglycerol acyltransferase, putative	762	223.94	0	210.604	1.21001	0.940444	1e-05
LmxM.09.1050.1	MSP (Major sperm protein) domain containing protein, putative	241	466.375	0	407.517	24.1133	0.873796	0.00732522
LmxM.09.1060.1	DNA-directed RNA polymerase III subunit, putative	297	187.051	0	264.047	13.4029	1.41163	4.60484e-09
LmxM.09.1070.1	Eukaryotic translation initiation factor 2 subunit, putative	479	2201.81	0	1591.52	111.549	0.722824	2.2369e-08
LmxM.09.1090.1	Translation initiation factor EIF-2B gamma subunit, putative	595	67.0208	0	83.2581	6.1588	1.24227	0.004189
LmxM.09.1100.1	Hypothetical protein, conserved	282	450.355	0	508.799	74.1646	1.12977	0.215343
LmxM.09.1110.1	Hypothetical protein, conserved	456	338.343	0	363.457	7.71611	1.07423	0.000567331
LmxM.09.1120.1	Mitochondrial RNA binding protein 2	242	1002.71	0	836.091	10.3529	0.833833	1e-05
LmxM.09.1130.1	Mitochondrial import inner membrane translocase subunit TIM17, putative	152	695.907	0	573.52	3.54257	0.824133	1e-05
LmxM.09.1140.1	Hypothetical protein, conserved	158	594.623	0	730.218	66.0628	1.22803	0.02006
LmxM.09.1150.1	Hypothetical protein, conserved	287	218.512	0	252.845	32.582	1.15712	0.146002
LmxM.09.1160.1	Hypothetical protein, conserved	723	220.245	0	245.037	20.894	1.11257	0.117698
LmxM.09.1170.1	Hypothetical protein, conserved	196	358.856	0	335.63	48.6428	0.935276	0.316505
LmxM.09.1180.1	Hypothetical protein, conserved	976	158.225	0	149.437	7.26339	0.944459	0.113157
LmxM.09.1190.1	Hypothetical protein, conserved	604	169.647	0	211.999	1.07468	1.24964	1e-05
LmxM.09.1200.1	Hypothetical protein, conserved	1543	99.7704	0	126.64	5.00524	1.26932	3.97268e-08
LmxM.09.1210.1	Zinc finger, C3HC4 type (RING finger), putative	417	361.841	0	344.196	11.3141	0.951237	0.0594396
LmxM.09.1220.1	AAA family ATPase, putative	1369	243.671	0	250.289	8.32373	1.02716	0.21331
LmxM.09.1230.1	Hypothetical protein, conserved	442	466.409	0	505.166	49.8306	1.0831	0.218353
LmxM.09.1240.1	ATP-dependent helicase, putative	2475	132.914	0	162.9	4.75845	1.22561	1.47173e-10
LmxM.09.1250.1	Hypothetical protein, conserved	184	272.35	0	268.256	7.33053	0.98497	0.288281
LmxM.09.1260.1	Bromodomain factor 5	694	192.383	0	202.783	10.2901	1.05406	0.156092
LmxM.09.1270.1	Mitochondrial carrier protein, putative	341	245.065	0	248.378	43.9195	1.01352	0.469934
LmxM.09.1280.1	Hypothetical protein, conserved	367	166.546	0	162.527	1.46526	0.975868	0.00304517
LmxM.09.1290.1	Hypothetical protein, conserved	571	137.303	0	211.382	24.3395	1.53953	0.001169
LmxM.09.1300.1	PPPDE putative peptidase domain containing protein, putative	218	323.7	0	262.414	18.7042	0.810669	0.000525291
LmxM.09.1310.1	PPPDE putative peptidase domain containing protein, putative	254	177.117	0	178.795	12.8558	1.00947	0.448083
LmxM.09.1315.1	Hypothetical protein	350	511.157	0	757.687	64.3791	1.4823	6.42391e-05
LmxM.09.1320.1	Paraflagellar rod component, putative	606	480.804	0	455.59	36.9633	0.947557	0.24757
LmxM.09.1330.1	Hypothetical protein, conserved	601	185.617	0	211.879	46.8985	1.14149	0.287742
LmxM.09.1340.1	Histone H2B	107	8199.79	0	9289.7	380.139	1.13292	0.0020711
LmxM.09.1350.1	Hypothetical protein, conserved	192	434.53	0	391.649	68.753	0.901317	0.266416
LmxM.09.1360.1	Hypothetical protein, unknown function	236	160.731	0	223.474	5.52104	1.39036	3.1436e-30
LmxM.09.1370.1	Hypothetical protein, conserved	268	173.211	0	228.253	6.47524	1.31778	9.44511e-18
LmxM.09.1380.1	Hypothetical protein, conserved	580	183.468	0	285.913	3.84349	1.55838	7.9869e-157
LmxM.09.1390.1	Hypothetical protein, conserved	655	220.753	0	235.434	0.357859	1.0665	1e-05
LmxM.09.1400.1	Hypothetical protein, unknown function	537	320.253	0	340.048	17.718	1.06181	0.131944
[truncated: 6,859 more rows]

## Sheet: Upregulated genes P-IW
Gene ID	Name	Protein length	mean RPKM (Parental)	std RPKM (Parental)	mean RPKM (Mutant)	std RPKM (Mutant)	RPKM Ratio	p value
[truncated: 12 more rows]

[truncated: 11 more sheets: Downregulated genes P-IW, All transcripts IW-FW, Unmapped and <20 reads IW-FW, Mapped and >20 reads IW-FW, Upregulated genes IW-FW, Downregulated genes IW-FW, All transcripts P-FW, Unmapped and <20 reads P-FW, Mapped and >20 reads P-FW, Upregulated genes P-FW, Downregulated genes P-FW]
