# Supplementary material for: Regulation of Leishmania surface coat proteins by the nuclear protein ESB1
Source: J Cell Sci. 2026 Jul 13;139(13):jcs264459. doi: 10.1242/jcs.264459 (PMC13405223; doi:10.1242/jcs.264459)
Supplement: Table S3. ESB1KO_P_FW_IW_FW [file joces-139-264459-TableS3.xlsx]

## Sheet: Table S3 legend
Table S3 ESB1KO_P_FW_IW_FW
Transcriptomic analysis of the 3 LmxESB1 deletion mutant clones. Transcripts were from the LmxESB1 deletion mutants in the final week after recovery from transfection were compared to the parental cells. Plus, transcripts from the initial and final week of recovery were compared to each other. Only transcripts with 20 or more reads in the parental sample and that aligned with mapped genes were in…
For transcriptome-wide analysis of differentially expressed genes, these were filtered based on an absolute log2 ratio​ greater than 1 and −log10(p-values) exceeding 5.26 (p = 5.45 × 10−6): a Bonferroni correction applied to the p-value threshold of 0.05, accounting for the 9,182 genes annotated for L. mexicana.
P = parental; IW = initial week; FW = final week

## Sheet: All transcripts P-FW
Gene ID	Name	Protein length	mean RPKM (Parental)	std RPKM (Parental)	mean RPKM (Mutant)	std RPKM (Mutant)	RPKM Ratio	p value
LmxM.01.0010.1	Protein of unknown function (DUF2946), putative	334	191.153	0	202.053	17.7632	1.05703	0.269718
LmxM.01.0020.1	Endonuclease/Exonuclease/phosphatase family, putative	541	184.208	0	186.333	5.31071	1.01154	0.344525
LmxM.01.0030.1	Kinesin-13 1, putative	672	354.167	0	331.962	20.565	0.937302	0.14012
LmxM.01.0040.1	Hypothetical protein, unknown function	186	299.688	0	289.678	10.4961	0.966598	0.170116
LmxM.01.0050.1	Carboxylase, putative	665	152.729	0	176.689	14.374	1.15688	0.0477629
LmxM.01.0060.1	Hypothetical protein, conserved	251	409.864	0	445.042	15.3277	1.08583	0.0108651
LmxM.01.0070.1	BSD domain containing protein, putative	599	152.698	0	147.89	13.8637	0.96851	0.364354
LmxM.01.0080.1	Hypothetical protein, conserved	237	217.036	0	191.673	8.60186	0.883142	0.00159667
LmxM.01.0090.1	UMP-CMP kinase, mitochondrial, putative	274	202.319	0	205.801	16.5385	1.01721	0.416631
LmxM.01.0100.1	Glycosyl transferase family 11, putative	345	198.193	0	175.514	7.20569	0.885569	0.000823576
LmxM.01.0110.1	Glutaredoxin-like protein	200	404.047	0	414.371	35.927	1.02555	0.386914
LmxM.01.0120.1	Hypothetical protein, conserved	650	115.851	0	128.85	6.77481	1.1122	0.0275143
LmxM.01.0130.1	Hypothetical protein, conserved	398	176.692	0	198.262	7.64234	1.12207	0.0023836
LmxM.01.0140.1	Hypothetical protein	82	432.288	0	343.793	31.7536	0.795287	0.00266053
LmxM.01.0150.1	Hypothetical protein, conserved	116	236.284	0	243.71	14.2034	1.03143	0.300535
LmxM.01.0160.1	LSM domain containing protein, putative	80	597.424	0	715.15	102.13	1.19706	0.124516
LmxM.01.0170.1	Hypothetical protein	448	187.073	0	203.702	7.7602	1.08889	0.0160633
LmxM.01.0180.1	CLC-type chloride channel, putative	770	285.242	0	283.877	27.1724	0.995214	0.479963
LmxM.01.0190.1	Hypothetical protein, conserved	196	361.601	0	603.767	80.396	1.66971	0.00129695
LmxM.01.0200.1	Low molecular weight phosphotyrosine protein phosphatase, putative	266	199.194	0	250.324	13.4703	1.25668	7.36019e-05
LmxM.01.0210.1	CUE domain/Domain of unknown function (DUF1771)/Smr domain containing protein, putative	896	248.352	0	266.233	12.7062	1.072	0.0796675
LmxM.01.0220.1	Cyclophilin type peptidyl-prolyl cis-trans isomerase, putative	334	321.608	0	395.594	22.649	1.23005	0.000544144
LmxM.01.0230.1	Hypothetical protein, conserved	138	304.667	0	357.387	23.9869	1.17304	0.0139786
LmxM.01.0240.1	DNA excision/repair protein SNF2, putative	927	178.827	0	202.817	10.03	1.13415	0.00838261
LmxM.01.0250.1	Right handed beta helix region, putative	834	126.713	0	124.214	3.13682	0.980281	0.212853
LmxM.01.0260.1	Calmodulin-binding, putative	279	236.558	0	334.379	20.8123	1.41352	1.29981e-06
LmxM.01.0270.1	Thioredoxin, putative	143	779.238	0	772.193	38.524	0.99096	0.427456
LmxM.01.0280.1	Pseudouridylate synthase-like protein	414	282.942	0	300.015	0.447929	1.06034	0
LmxM.01.0290.1	Hypothetical protein, conserved	172	338.303	0	482.264	22.0853	1.42554	3.55222e-11
LmxM.01.0300.1	4F5 protein family, putative	59	995.403	0	1351.57	163.339	1.35781	0.0146088
LmxM.01.0310.1	Acidocalcisomal exopolyphosphatase, putative	387	308.902	0	351.17	30.8051	1.13683	0.0850122
LmxM.01.0315.1	Hypothetical protein, conserved	143	297.862	0	272.084	47.6614	0.913458	0.294306
LmxM.01.0320.1	Poly(A) export protein, putative	339	338.903	0	383.626	7.33053	1.13197	5.27135e-10
LmxM.01.0330.1	Hypothetical protein, conserved	210	388.644	0	532.976	54.2413	1.37137	0.00389628
LmxM.01.0335.1	Mitochondrial pyruvate carrier 1	97	958.063	0	1037.81	23.2124	1.08323	0.000295919
LmxM.01.0340.1	Hypothetical protein, conserved	258	325.473	0	333.772	16.0554	1.0255	0.302617
LmxM.01.0350.1	Hypothetical protein, conserved	750	198.022	0	184.663	29.166	0.932538	0.323466
LmxM.01.0360.1	Hypothetical protein, conserved	191	332.539	0	373.098	13.046	1.12197	0.0009387
LmxM.01.0370.1	Protein of unknown function (DUF788), putative	188	522.789	0	620.059	75.3436	1.18606	0.0983497
LmxM.01.0380.1	Dyggve-Melchior-Clausen syndrome protein, putative	829	111.08	0	143	6.98516	1.28736	2.44197e-06
LmxM.01.0390.1	Hypothetical protein, conserved	822	110.207	0	171.782	19.17	1.55872	0.000659001
LmxM.01.0400.1	Hypothetical protein, conserved	553	61.4268	0	60.2238	4.48928	0.980415	0.394358
LmxM.01.0410.1	Hypothetical protein	200	17906.6	0	20027.5	1835.83	1.11845	0.123978
LmxM.01.0430.1	Ring finger domain/Zn-finger in ubiquitin-hydrolases and other protein, putative	751	116.785	0	146.33	1.48476	1.25298	2.09206e-88
LmxM.01.0440.1	Protein of unknown function (DUF791), putative	592	565.881	0	493.235	33.3394	0.871624	0.0146666
LmxM.01.0450.1	Alpha/beta-hydrolase-like protein	213	161.244	0	188.338	11.1251	1.16803	0.00743772
LmxM.01.0460.1	Conserved protein	1560	187.041	0	199.735	18.9986	1.06787	0.252014
LmxM.01.0470.1	Fatty acyl CoA syntetase 1, putative	696	806.424	0	747.147	29.2522	0.926493	0.0213603
LmxM.01.0480.1	Beta eliminating lyase,putative	369	279.882	0	339.269	6.81997	1.21218	1.54945e-18
LmxM.01.0490.1	Long-chain-fatty-acid-CoA ligase, putative	698	624.371	0	575.893	20.6037	0.922357	0.00931473
LmxM.01.0500.1	Fatty acyl CoA synthetase 2, putative	707	348.603	0	324.83	11.7428	0.931807	0.021464
LmxM.01.0510.1	Hypothetical protein	67	156.169	0	158.877	20.039	1.01734	0.446246
LmxM.01.0520.1	Long-chain-fatty-acid-CoA ligase, putative	715	951.366	0	986.487	103.187	1.03692	0.36679
LmxM.01.0530.1	Long-chain-fatty-acid-CoA ligase, putative	1615	86.4168	0	96.5123	5.01296	1.11682	0.0220112
LmxM.01.0540.1	Hypothetical protein, conserved	701	215.565	0	201.061	20.3992	0.932716	0.238537
LmxM.01.0550.1	Hypothetical protein, conserved	378	132.146	0	203.724	8.92149	1.54165	5.15657e-16
LmxM.01.0560.1	Pre-mRNA processing factor 3 (PRP3)/Protein of unknown function (DUF1115), putative	621	175.044	0	241.48	3.93575	1.37953	3.15979e-64
LmxM.01.0570.1	Tricarboxylate carrier, putative	326	529.766	0	664.673	32.7064	1.25465	1.8553e-05
LmxM.01.0580.1	Hypothetical protein, conserved	962	166.005	0	148.04	15.8849	0.891775	0.129027
LmxM.01.0590.1	Mitochondrial RNA editing ligase 1	489	271.925	0	297.495	19.9137	1.09403	0.0995637
LmxM.01.0600.1	Rab-GTPase-TBC domain containing protein, putative	1840	72.9104	0	74.1797	5.30651	1.01741	0.405473
LmxM.01.0610.1	DNA-damage inducible protein DDI1-like protein	387	195.307	0	205.016	20.5404	1.04971	0.318214
LmxM.01.0620.1	Beat-regulation protein	566	355.247	0	357.743	20.9488	1.00702	0.452587
LmxM.01.0630.1	Hypothetical protein	845	100.076	0	128.611	11.601	1.28513	0.00695264
LmxM.01.0640.1	HSP70-like protein	1116	318.588	0	354.543	9.88661	1.11286	0.000138042
LmxM.01.0650.1	Mitochondrial-processing peptidase subunit beta, putative	494	548.597	0	595.143	10.0142	1.08484	1.67629e-06
LmxM.01.0660.1	Hypothetical protein, conserved	1505	102.262	0	103.796	4.77532	1.01499	0.37409
LmxM.01.0670.1	Hypothetical protein, conserved	288	113.584	0	119.999	8.72528	1.05648	0.2311
LmxM.01.0680.1	Hypothetical protein, unknown function	805	182.234	0	164.713	14.9109	0.903853	0.119986
LmxM.01.0690.1	PLAC8 family, putative	229	1066.81	0	1003.9	69.1461	0.941029	0.181457
LmxM.01.0700.1	Hypothetical protein	362	108.312	0	119.9	10.3307	1.10699	0.130999
LmxM.01.0710.1	Ubiquitin activating enzyme, putative	525	153.94	0	200.186	6.79743	1.30042	5.106e-12
LmxM.01.0720.1	Hypothetical protein, conserved	1591	82.8321	0	83.178	5.9404	1.00418	0.476783
LmxM.01.0730.1	Meckel syndrome type 6 protein, putative	2230	127.222	0	118.051	10.7129	0.927909	0.195964
LmxM.01.0740.1	Hypothetical protein, conserved	743	172.376	0	222.363	5.3028	1.28999	2.11992e-21
LmxM.01.0750.1	CMGC family protein kinase, putative	1395	140.387	0	152.717	8.01991	1.08783	0.0620871
LmxM.01.0760.1	Hypothetical protein, conserved	324	131.488	0	178.536	15.2228	1.35781	0.000998686
LmxM.01.0770.1	Eukaryotic initiation factor 4A-1	456	3551.94	0	3021.7	218.491	0.850718	0.00761589
LmxM.01.0790.1	Hypothetical protein	514	130.306	0	144.836	8.80294	1.11151	0.0494069
LmxM.01.0800.1	Hypothetical protein	471	161.126	0	199.193	19.6232	1.23626	0.0261958
LmxM.01.0810.1	Calcium/potassium channel (CAKC), putative	1033	124.743	0	102.82	16.0337	0.824255	0.0857646
LmxM.01.0820.1	Hypothetical protein	1120	81.0668	0	84.9177	13.6722	1.0475	0.389101
LmxM.01.0830.1	Hypothetical protein	255	1e-05	0	0.217996	0.37758	21799.6	0.28186
LmxM.01_107651.1	None	84	349.639	0	489.723	38.5759	1.40066	0.000140944
LmxM.01_123594.1	None	111	401.587	0	744.414	141.208	1.85368	0.00759495
LmxM.01_195286.1	None	41	118.465	0	155.27	4.4605	1.31069	7.82539e-17
LmxM.01_232406.1	None	105	1e-05	0	1e-05	1e-05	1	0.5
LmxM.01_240110.1	None	60	870.087	0	1007.1	155.895	1.15748	0.189727
LmxM.01_53687.1	None	105	293.654	0	349.147	31.6183	1.18897	0.0396226
LmxM.01_57483.1	None	147	265.237	0	321.441	36.104	1.2119	0.0597661
LmxM.02.0030.1	Hypothetical protein	103	47.645	0	61.654	5.00919	1.29403	0.00258175
LmxM.02.0040.1	Xaa-Pro aminopeptidase, putative	617	235.271	0	210.122	10.5635	0.893106	0.00863851
LmxM.02.0050.1	Cytochrome b-domain protein, putative	213	108.895	0	106.059	9.73128	0.973949	0.385329
LmxM.02.0060.1	Hypothetical protein, conserved	214	352.224	0	430.663	83.4918	1.2227	0.173742
LmxM.02.0070.1	Hypothetical protein, conserved	397	104.263	0	129.084	4.40792	1.23806	8.96166e-09
LmxM.02.0080.1	Hypothetical protein, conserved	997	137.469	0	133.001	2.04236	0.967498	0.0143459
LmxM.02.0085.1	Hypothetical protein, conserved	293	305.251	0	318.693	18.9403	1.04404	0.238946
LmxM.02.0090.1	Hypothetical protein, conserved	354	507.245	0	510.987	82.9355	1.00738	0.482007
LmxM.02.0100.1	Hypothetical protein	355	477.679	0	520.572	38.5983	1.0898	0.133225
LmxM.02.0110.1	Exportin-T, putative	1167	166.659	0	134.254	11.1483	0.805562	0.00182625
LmxM.02.0120.1	Phosphatidylinositol 3-kinase-like protein	4921	80.6334	0	74.6851	7.58511	0.92623	0.216459
LmxM.02.0130.1	Hypothetical protein, conserved	233	297.059	0	327.137	25.0624	1.10125	0.115045
LmxM.02.0140.1	Ankyrin repeats (3 copies)/Zinc finger, C3HC4 type (RING finger), putative	893	157.899	0	138.136	10.1361	0.874834	0.0255981
LmxM.02.0150.1	Vps51/Vps67, putative	1930	114.831	0	102.752	5.7284	0.894806	0.0174846
LmxM.02.0160.1	Hypothetical protein	818	77.2721	0	81.8811	9.50507	1.05965	0.313873
LmxM.02.0170.1	Hypothetical protein	798	76.3792	0	80.2914	2.23576	1.05122	0.0400713
LmxM.02.0200.1	Phosphoglycan beta 1,3 galactosyltransferase-like protein	846	307.318	0	282.647	39.1918	0.919721	0.26451
LmxM.02.0200partial.1	Hypothetical protein	286	37.4609	0	1e-05	1e-05	2.66945e-07	1e-05
LmxM.02.0230.1	Hypothetical protein	989	299.966	0	237.457	1.32537	0.791613	1e-05
LmxM.02.0240.1	Glycosyltransferase (GlcNAc), putative	1002	188.211	0	182.932	11.9767	0.971953	0.329697
LmxM.02.0250.1	Hypothetical protein, conserved	1143	136.48	0	147.944	11.4484	1.084	0.158326
LmxM.02.0260.1	Small GTP binding protein rab6-like protein	274	345.733	0	372.136	33.304	1.07637	0.213956
LmxM.02.0270.1	Hypothetical protein, conserved	158	566.486	0	601.184	24.2643	1.06125	0.07636
LmxM.02.0280.1	Hypothetical protein, conserved	155	248.994	0	286.576	17.6363	1.15093	0.0165479
LmxM.02.0290.1	Mitogen-activated kinase kinase kinase, putative	539	309.272	0	287.655	16.2798	0.930101	0.0921069
LmxM.02.0300.1	ABC1 transporter, putative	2789	163.459	0	177.858	12.3842	1.08809	0.122477
LmxM.02.0310.1	Paraflagellar rod component, putative	669	348.639	0	386.169	31.6298	1.10765	0.117701
LmxM.02.0320.1	Ribosomal RNA processing protein 41B, putative	342	262.55	0	317.662	49.0384	1.20991	0.130539
LmxM.02.0330.1	Hypothetical protein	418	111.564	0	116.857	8.13474	1.04744	0.257625
LmxM.02.0340.1	UAA transporter family, putative	940	112.719	0	118.249	10.1225	1.04906	0.292423
LmxM.02.0350.1	Hypothetical protein, conserved	1055	102.458	0	126.296	11.9835	1.23266	0.0233375
LmxM.02.0360.1	Casein kinase II, alpha chain, putative	381	351.62	0	377.108	34.1446	1.07249	0.227691
LmxM.02.0370.1	Proteasome regulatory non-ATPase subunit 6, putative	529	343.141	0	293.6	27.5473	0.855625	0.0360575
LmxM.02.0380.1	FtsJ-like methyltransferase, putative	454	366.554	0	406.176	30.0539	1.10809	0.0936897
LmxM.02.0390.1	E2 SUMO-conjugating enzyme, putative	224	491.666	0	486.146	11.1606	0.988774	0.310462
LmxM.02.0400.1	Hypothetical protein	55	843.884	0	818.27	83.3272	0.969648	0.379276
LmxM.02.0410.1	Kinetoplastid RNA editing protein 1, putative	1032	120.079	0	119.683	0.591523	0.996707	0.251889
LmxM.02.0420.1	Hypothetical protein, conserved	1010	308.304	0	253.724	9.78623	0.822968	1.22212e-08
LmxM.02.0430.1	Serine peptidase, Clan S-, family S54, putative	370	248.064	0	238.41	37.2107	0.96108	0.39764
LmxM.02.0440.1	Hypothetical protein	768	215.742	0	235.436	25.5952	1.09129	0.220814
LmxM.02.0450.1	Voltage-dependent anion-selective channel, putative	277	687.565	0	729.1	26.9502	1.06041	0.0616372
LmxM.02.0460.1	Mitochondrial outer membrane protein porin, putative	291	2002.24	0	1821.18	170.803	0.909569	0.144555
LmxM.02.0470.1	Hypothetical protein, unknown function	3334	100.877	0	104.075	10.4321	1.03171	0.379577
LmxM.02.0480.1	Hypothetical protein	201	143.797	0	189.199	10.236	1.31573	4.59368e-06
LmxM.02.0490.1	Hypothetical protein, conserved	1133	62.7672	0	70.1857	9.46235	1.11819	0.21652
LmxM.02.0500.1	Glycerate kinase, putative	917	82.3698	0	95.5618	6.9157	1.16016	0.0282253
LmxM.02.0510.1	Hypothetical protein, conserved	170	288.534	0	289.529	29.8141	1.00345	0.486685
LmxM.02.0520.1	Hypothetical protein, conserved	2085	105.384	0	95.5346	11.2138	0.906539	0.189884
LmxM.02.0530.1	Hypothetical protein, conserved	863	189.336	0	197.874	23.1544	1.04509	0.356159
LmxM.02.0540.1	Hypothetical protein, conserved	494	540.326	0	427.286	21.1458	0.790792	4.50184e-08
LmxM.02.0550.1	Hypothetical protein, unknown function	163	2321.03	0	2607.92	99.4845	1.12361	0.00196463
LmxM.02.0560.1	Hypothetical protein, unknown function	847	153.609	0	173.861	15.2579	1.13184	0.0922063
LmxM.02.0570.1	Protein kinase, putative	1425	100.014	0	100.715	12.5039	1.00701	0.477648
LmxM.02.0580.1	Hypothetical protein, conserved	3785	86.8616	0	87.5172	6.03115	1.00755	0.456715
LmxM.02.0590.1	TPR repeat/Tetratricopeptide repeat, putative	523	170.541	0	210.07	4.70611	1.23179	2.24176e-17
LmxM.02.0600.1	ARP2/3 complex subunit, putative	210	196.378	0	231.829	29.5744	1.18052	0.11532
LmxM.02.0610.1	Hypothetical protein, conserved	321	327.735	0	368.525	31.6701	1.12446	0.0988823
LmxM.02.0620.1	Hypothetical protein, conserved	578	226.413	0	260.088	41.5539	1.14873	0.208856
LmxM.02.0630.1	Gamma-glutamyl phosphate reductase-like protein	659	107.784	0	103.013	9.05009	0.955729	0.299008
LmxM.02.0640.1	Hypothetical protein, unknown function	1412	90.0158	0	93.5123	1.91603	1.03884	0.0340108
LmxM.02.0650.1	Hypothetical protein, conserved	314	233.523	0	318.692	22.7145	1.36471	8.85805e-05
LmxM.02.0660.1	Nop14-like family, putative	930	123.889	0	167.203	12.6099	1.34962	0.00029633
LmxM.02.0670.1	Mitochondrial carrier protein, putative	313	933.378	0	839.575	44.5799	0.899502	0.0176825
LmxM.02.0680.1	Hypothetical protein, conserved	159	673.987	0	811.818	27.4982	1.2045	2.68823e-07
LmxM.02.0690.1	Hypothetical protein, conserved	454	230.873	0	306.95	15.2755	1.32952	3.17395e-07
LmxM.02.0700.1	Hypothetical protein, conserved	937	354.004	0	453.481	31.7389	1.281	0.000861542
LmxM.02.0710.1	Serine peptidase, putative	817	657.294	0	560.028	58.3891	0.852021	0.0478744
LmxM.02.0720.1	Hypothetical protein, unknown function	80	502.243	0	466.093	12.4084	0.928022	0.00178763
LmxM.02.0730.1	Dehydrogenase/oxidoreductase-like protein	57	319.228	0	396.216	1.25972	1.24117	1e-05
LmxM.02.0740.1	Peptidyl dipeptidase, putative	678	870.833	0	1027.91	42.1424	1.18038	9.67263e-05
LmxM.02_11936.1	None	88	262.44	0	255.039	19.5334	0.971799	0.352384
LmxM.02_159692.1	None	51	463.692	0	571.766	35.9903	1.23307	0.00133728
LmxM.02_84177.1	None	131	212.894	0	224.986	32.7429	1.0568	0.355948
LmxM.03.0010.1	Hypothetical protein	977	60.142	0	104.133	11.2934	1.73145	4.90411e-05
LmxM.03.0020.1	Hypothetical protein, conserved	267	459.742	0	618.725	133.389	1.34581	0.116655
LmxM.03.0030.1	D-3-phosphoglycerate dehydrogenase-like protein	407	822.914	0	837.162	178.757	1.01731	0.468236
LmxM.03.0040.1	2-aminoethylphosphonate:pyruvateaminotransferas e-like protein	366	580.138	0	558.446	148.205	0.962609	0.441817
LmxM.03.0060.1	Met-10+ like-protein, putative	390	237.96	0	275.524	64.2501	1.15786	0.279386
LmxM.03.0070.1	Hypothetical protein, conserved	833	282.385	0	297.063	78.746	1.05198	0.426066
LmxM.03.0080.1	Glycerol-3-phosphate acyl transferase	717	630.189	0	637.304	170.092	1.01129	0.483317
LmxM.03.0090.1	DNA primase large subunit, putative	567	243.654	0	250.908	58.4873	1.02977	0.45065
LmxM.03.0100.1	Cytochrome c oxidase assembly protein, putative	253	1055.43	0	1110.01	259.077	1.05171	0.416572
LmxM.03.0110.1	Hypothetical protein, conserved	894	148.129	0	163.706	38.3846	1.10516	0.342442
LmxM.03.0120.1	Hypothetical protein, conserved	925	219.821	0	244.504	46.9262	1.11228	0.299449
LmxM.03.0130.1	Acetyltransferase, putative	184	837.498	0	764.8	166.193	0.913197	0.330901
LmxM.03.0140.1	Hypothetical protein, conserved	139	627.694	0	773.931	202.885	1.23297	0.23552
LmxM.03.0150.1	Hypothetical protein, conserved	311	1040.4	0	1076.03	268.883	1.03424	0.447297
LmxM.03.0160.1	ABC transporter protein, putative	724	613.634	0	659.223	145.377	1.07429	0.376913
LmxM.03.0170.1	Hypothetical protein	193	612.781	0	674.712	122.866	1.10107	0.307112
LmxM.03.0180.1	Zinc-finger of acetyl-transferase ESCO, putative	617	159.758	0	166.78	42.1046	1.04395	0.433774
LmxM.03.0190.1	U2 splicing auxiliary factor, putative	210	1027.3	0	942.229	197.685	0.917187	0.33347
LmxM.03.0200.1	Delta-1-pyrroline-5-carboxylate dehydrogenase, putative	560	1083.11	0	1044.25	219.24	0.964125	0.429664
LmxM.03.0210.1	Protein kinase, putative	379	554.141	0	568.088	122.09	1.02517	0.454526
LmxM.03.0220.1	Hypothetical protein, conserved	313	657.176	0	714.12	177.84	1.08665	0.374409
LmxM.03.0230.1	Long chain fatty Acyl CoA synthetase, putative	705	642.644	0	446.612	74.8082	0.694961	0.00439066
LmxM.03.0240.1	Hypothetical protein, conserved	154	316.409	0	493.476	149.08	1.55961	0.11747
LmxM.03.0250.1	Ribosomal protein L38, putative	83	9962.96	0	11057.6	3434.73	1.10987	0.374981
LmxM.03.0260.1	Hypothetical protein, conserved	342	295.758	0	305.079	62.6413	1.03152	0.440852
LmxM.03.0270.1	FYVE zinc finger/Apolipoprotein A1/A4/E domain containing protein, putative	1372	181.355	0	165.523	24.9356	0.912698	0.262733
LmxM.03.0280.1	Hypothetical protein	970	105.431	0	121.509	14.1008	1.15251	0.127087
LmxM.03.0290.1	Hypothetical protein	376	151.248	0	134.302	22.4162	0.887959	0.224835
LmxM.03.0310.1	Hypothetical protein	2061	116.693	0	97.641	7.33723	0.836736	0.00470781
LmxM.03.0320.1	Hypothetical protein, conserved	1010	254.23	0	302.45	66.8563	1.18967	0.235377
LmxM.03.0330.1	Hypothetical protein, conserved	652	208.685	0	223.887	50.9764	1.07285	0.382767
LmxM.03.0340.1	DDRGK domain containing protein, putative	368	242.558	0	387.557	116.495	1.59779	0.106625
LmxM.03.0350.1	Hypothetical protein	1451	163.865	0	160.888	39.694	0.981833	0.470109
LmxM.03.0360.1	Hypothetical protein	1630	180.246	0	139.478	19.1988	0.773818	0.0168567
LmxM.03.0370.1	GPR1/FUN34/yaaH family, putative	311	446.353	0	451.022	99.2847	1.01046	0.481246
LmxM.03.0380.1	GPR1/FUN34/yaaH family, putative	372	354.098	0	389.502	91.4254	1.09998	0.349288
LmxM.03.0390.1	Hypothetical protein	446	173.203	0	203.949	37.9912	1.17751	0.209176
LmxM.03.0400.1	GPR1/FUN34/yaaH family, putative	294	1045.38	0	993.592	169.818	0.950464	0.380206
LmxM.03.0410.1	Hypothetical protein	657	1130.91	0	1031.23	242.718	0.911863	0.34066
LmxM.03.0420.1	Hypothetical protein, conserved	1691	137.372	0	126.061	21.6168	0.917658	0.300391
LmxM.03.0430.1	60S acidic ribosomal protein P2, putative	110	2073.99	0	2903.9	954.746	1.40015	0.192356
LmxM.03.0440.1	60S acidic ribosomal protein P2, putative	110	7899.15	0	10557	2979.72	1.33648	0.1862
LmxM.03.0450.1	TLD domain protein, conserved	1684	154.154	0	126.09	27.2724	0.817953	0.151741
LmxM.03.0460.1	Hypothetical protein	1050	148.056	0	114.041	12.3179	0.770254	0.00287732
LmxM.03.0470.1	Hypothetical protein, conserved	966	376.958	0	367.664	83.7351	0.975345	0.455812
LmxM.03.0480.1	Ankyrin repeats (3 copies)/DHHC palmitoyltransferase, putative	1008	345.041	0	316.733	47.2574	0.917957	0.27458
LmxM.03.0490.1	Hypothetical protein, conserved	986	204.396	0	187.421	36.8835	0.916954	0.322682
LmxM.03.0500.1	Phosphate-Repressible Phosphate Permease-like protein	573	101.062	0	119.169	27.8461	1.17917	0.257764
LmxM.03.0510.1	Hypothetical protein, conserved	2516	123.023	0	107.857	18.5968	0.876717	0.207378
LmxM.03.0520.1	Hypothetical protein, conserved	848	355.403	0	361.884	62.7077	1.01824	0.458839
LmxM.03.0530.1	Hypothetical protein, conserved	2155	167.807	0	161.575	22.7609	0.962859	0.392111
LmxM.03.0540.1	Serine peptidase, Clan SJ, family S16, putative	396	825.825	0	748.374	155.247	0.906213	0.308928
LmxM.03.0550.1	Hypothetical protein, conserved	1370	200.362	0	176.301	33.306	0.879915	0.235022
LmxM.03.0560.1	Hypothetical protein	707	123.2	0	116.216	15.5502	0.94331	0.326664
LmxM.03.0570.1	Quinone oxidoreductase, putative	332	428.369	0	633.506	144.015	1.47888	0.0771638
LmxM.03.0580.1	Hypothetical protein, conserved	178	779.701	0	813.622	185.758	1.0435	0.427553
LmxM.03.0590.1	DNA repair helicase, putative	1422	229.83	0	239.82	56.3735	1.04347	0.429669
LmxM.03.0600.1	Arginine N-methyltransferase, putative	405	911.597	0	1033.06	252.88	1.13324	0.315507
LmxM.03.0610.1	Kinase-like protein	349	268.428	0	314.874	62.38	1.17303	0.228269
LmxM.03.0620.1	Mitochondrial protein 99, putative	674	109.271	0	107.594	21.3413	0.984661	0.4687
LmxM.03.0630.1	Hypothetical protein, conserved	322	239.338	0	302.165	69.2095	1.2625	0.181997
LmxM.03.0640.1	Hypothetical protein, conserved	600	364.056	0	315.098	55.4491	0.86552	0.188634
LmxM.03.0650.1	Hypothetical protein	892	520.71	0	355.184	68.8424	0.682114	0.00809895
LmxM.03.0660.1	Hypothetical protein, conserved	815	475.974	0	412.789	112.375	0.867251	0.286967
LmxM.03.0670.1	Hypothetical protein, conserved	568	61.8241	0	69.9822	11.4189	1.13196	0.237481
LmxM.03.0680.1	Uroporphyrinogen-III synthase HemD, putative	286	102.452	0	161.387	18.2136	1.57524	0.000606612
LmxM.03.0690.1	DEAD/DEAH box helicase, putative	2211	502.589	0	453.584	105.385	0.902495	0.320963
LmxM.03.0700.1	Hypothetical protein, conserved	2862	146.424	0	135.522	16.8496	0.925543	0.258805
LmxM.03.0710.1	Aminoacyl-tRNA editing domain containing protein, putative	248	415.739	0	522.346	139.457	1.25643	0.222303
LmxM.03.0720.1	Hypothetical protein, conserved	1013	117.048	0	118.047	25.1915	1.00853	0.48419
LmxM.03.0730.1	Hypothetical protein, conserved	371	328.011	0	384.387	71.7812	1.17187	0.216113
LmxM.03.0740.1	Cytochrome c oxidase copper chaperone, putative	84	664.725	0	671.611	102.879	1.01036	0.473316
LmxM.03.0750.1	TatD related DNase, putative	702	395.08	0	423.412	94.529	1.07171	0.382195
LmxM.03.0760.1	Hypothetical protein, conserved	323	254.364	0	269.931	53.1344	1.0612	0.384771
LmxM.03.0770.1	Ubiquitin-like domain containing protein, putative	540	248.533	0	231.414	40.8097	0.931119	0.33743
LmxM.03.0780.1	Serine/threonine-protein kinase, putative	3050	144.181	0	145.522	26.5321	1.0093	0.479847
LmxM.03.0790.1	Hypothetical protein, conserved	455	119.394	0	119.946	29.2182	1.00462	0.492465
LmxM.03.0800.1	6-phosphofructo-2-kinase 1	2444	128.118	0	127.516	17.4072	0.995298	0.486195
LmxM.03.0810.1	Hypothetical protein	1078	125.799	0	166.496	33.9044	1.3235	0.115007
LmxM.03.0820.1	Hypothetical protein, conserved	2904	83.1106	0	92.0839	12.829	1.10797	0.242133
LmxM.03.0821.1	Choline/ethanolamine phosphotransferase, putative	599	484.496	0	423.764	96.578	0.874649	0.264728
LmxM.03.0830.1	Hypothetical protein, conserved	408	113.191	0	130.761	26.3391	1.15523	0.25236
LmxM.03.0840.1	Hypothetical protein, conserved	975	185.229	0	254.754	53.1857	1.37535	0.0955673
LmxM.03.0850.1	Hypothetical protein, conserved	2311	193.997	0	195.816	26.4687	1.00938	0.472604
LmxM.03.0860.1	Hypothetical protein, conserved	1536	105.91	0	123.013	22.4194	1.16149	0.222767
LmxM.03.0870.1	Hypothetical protein, conserved	1363	101.573	0	112.737	20.5349	1.1099	0.293352
LmxM.03.0880.1	Hypothetical protein, conserved	2011	111.513	0	118.355	23.9626	1.06135	0.387625
LmxM.03.0890.1	NLI interacting factor-like phosphatase, putative	726	312.896	0	380.728	107.032	1.21679	0.26312
LmxM.03.0900.1	Peter pan protein, putative	372	328.373	0	348.12	82.0591	1.06014	0.404913
LmxM.03.0910.1	Inorganic pyrophosphatase, putative	265	568.848	0	734.31	199.179	1.29087	0.203066
LmxM.03.0920.1	Got1/Sft2-like family, putative	216	727.827	0	888.321	219.92	1.22051	0.23276
LmxM.03.0930.1	Amidohydrolase family, putative	697	211.527	0	253.917	61.7565	1.2004	0.246229
LmxM.03.0940.1	Hypothetical protein, conserved	328	239	0	317.384	82.8534	1.32796	0.172061
LmxM.03.0950.1	Multicopper oxidase, putative	635	545.68	0	586.489	132.599	1.07479	0.379131
LmxM.03.0960.1	Hypothetical protein, conserved	104	3588.77	0	4161.96	1256.48	1.15972	0.324127
LmxM.03.0970.1	MORN repeat, putative	325	958.245	0	1092.85	241.597	1.14047	0.288709
LmxM.03.0980.1	Eukaryotic translation initiation factor 2 subunit alpha	413	2726.53	0	3686.53	957.837	1.3521	0.158109
LmxM.03_101644.1	None	37	163.935	0	128.585	25.7073	0.784367	0.0845522
LmxM.03_153620.1	None	68	302.64	0	432.944	118.397	1.43056	0.135542
LmxM.03_204918.1	None	49	696.135	0	753.886	203.847	1.08296	0.388471
LmxM.03_78395.1	None	73	95.6934	0	111.136	12.9711	1.16138	0.116909
LmxM.04.0010.1	Organelle-type calcium ATPase	1025	852.18	0	790.743	46.8312	0.927907	0.0947815
LmxM.04.0020.1	Pteridine transporter (truncated), putative	552	149.434	0	181.492	15.6001	1.21453	0.019941
LmxM.04.0030.1	CAMP-specific phosphodiesterase, putative	667	233.09	0	252.08	27.4573	1.08147	0.244592
LmxM.04.0035.1	Hypothetical protein	73	492.385	0	614.494	61.2248	1.24799	0.0230521
LmxM.04.0040.1	Hypothetical protein	439	607.63	0	658.553	20.4717	1.08381	0.00643274
LmxM.04.0045.1	Hypothetical protein, conserved	167	446.964	0	613.653	46.4307	1.37294	0.0001653
LmxM.04.0050.1	Hypothetical protein, conserved	531	700.297	0	736.964	85.5367	1.05236	0.334081
LmxM.04.0060.1	DNA topoisomerase type IB small subunit, putative	262	368.095	0	385.098	15.1013	1.04619	0.130108
LmxM.04.0070.1	Hypothetical protein, conserved	245	598.194	0	628.146	7.73457	1.05007	5.38577e-05
LmxM.04.0080.1	Hypothetical protein, conserved	158	405.241	0	548.93	57.7947	1.35458	0.00645588
LmxM.04.0090.1	Hypothetical protein, conserved	1856	209.781	0	172.2	18.0198	0.820859	0.0185118
LmxM.04.0100.1	Hypothetical protein, conserved	585	281.016	0	342.656	46.2724	1.21935	0.0914108
LmxM.04.0110.1	Hypothetical protein, conserved	347	313.811	0	324.726	25.1378	1.03478	0.332066
LmxM.04.0120.1	Exosome complex exonuclease RRP40, putative	332	235.293	0	272.684	5.28476	1.15891	7.45857e-13
LmxM.04.0123.1	Hypothetical protein, conserved	155	621.72	0	551.9	56.0338	0.887699	0.106376
LmxM.04.0127.1	Hypothetical protein, conserved	386	212.605	0	236.563	12.6074	1.11269	0.0286962
LmxM.04.0130.1	Hypothetical protein	613	249.194	0	556.981	84.4739	2.23513	0.000134437
LmxM.04.0180.1	Surface antigen-like protein	506	121.8	0	240.569	25.1312	1.97511	1.14525e-06
LmxM.04.0190.1	Surface antigen-like protein	709	140.935	0	264.491	27.4661	1.87669	3.42154e-06
LmxM.04.0200.1	Surface antigen-like protein	182	189.566	0	325.145	25.9453	1.71521	8.68062e-08
LmxM.04.0210.1	Surface antigen-like protein	296	307.123	0	373.087	16.3082	1.21478	2.61824e-05
LmxM.04.0220.1	Hypothetical protein	354	745.47	0	694.992	32.4064	0.932288	0.0596594
LmxM.04.0230.1	Hypothetical protein, conserved	262	357.778	0	367.594	22.9997	1.02744	0.334756
LmxM.04.0240.1	GRAM domain containing protein, putative	290	915.001	0	701.703	12.9678	0.766888	1e-05
LmxM.04.0250.1	RNA pseudouridylate synthase-like protein	1455	144.569	0	142.858	13.3088	0.988164	0.448848
LmxM.04.0260.1	Hypothetical protein, conserved	267	208.978	0	274.096	19.5335	1.3116	0.000428594
LmxM.04.0270.1	Mitochondrial 39-S ribosomal protein L47 (MRP-L47), putative	480	602.763	0	701.119	9.12066	1.16317	2.05217e-27
LmxM.04.0280.1	Adenosine monophosphate deaminase, putative	1962	230.49	0	202.677	23.1373	0.879328	0.11466
LmxM.04.0290.1	Alcohol dehydrogenase GroES-like domain containing protein, putative	451	314.975	0	315.29	6.89039	1.001	0.48176
LmxM.04.0300.1	Hypothetical protein, conserved	260	272.344	0	285.325	13.9433	1.04767	0.175926
LmxM.04.0310.1	Beta-fructofuranosidase, putative	641	526.587	0	298.435	48.862	0.566734	1.511e-06
LmxM.04.0320.1	Hypothetical protein	399	198.958	0	164.219	18.0765	0.825394	0.0273157
LmxM.04.0330.1	Mitochondrial exoribonuclease DSS-1, putative	843	164.283	0	167.127	21.2159	1.01731	0.446682
LmxM.04.0340.1	ADP-ribosylation factor, putative	184	297.249	0	256.768	21.667	0.863815	0.0308596
LmxM.04.0350.1	Hypothetical protein	2131	205.062	0	193.571	22.6451	0.943967	0.305936
LmxM.04.0370.1	Hypothetical protein, conserved	190	260.162	0	340.48	5.72112	1.30872	4.51468e-45
LmxM.04.0380.1	Phytanoyl-CoA dioxygenase (PhyH), putative	353	204.885	0	235.506	12.4502	1.14946	0.00695659
LmxM.04.0390.1	Hypothetical protein	260	188.175	0	267.438	35.2142	1.42122	0.0121964
LmxM.04.0400.1	Anaphase promoting complex, subunit 10-like protein	343	240.244	0	313.83	34.2292	1.3063	0.0157856
LmxM.04.0410.1	Hypothetical protein, conserved	1130	121.718	0	106.387	6.22711	0.87404	0.00690692
LmxM.04.0420.1	Tetratricopeptide repeat, putative	361	373.178	0	363.644	14.4483	0.974452	0.254667
LmxM.04.0430.1	Hypothetical protein, conserved	4149	151.577	0	131.935	12.2194	0.870418	0.053981
LmxM.04.0440.1	Serine/threonine protein kinase-like protein	1320	176.849	0	149.071	15.4428	0.842927	0.0360262
LmxM.04.0450.1	Calpain-like cysteine peptidase, putative	856	153.942	0	189.632	10.8687	1.23184	0.000512268
LmxM.04.0460.1	Adenylosuccinate lyase, putative	484	195.691	0	188.148	4.925	0.961452	0.0628024
LmxM.04.0465.1	Hypothetical protein	856	129.12	0	129.076	4.34489	0.999655	0.495912
LmxM.04.0470.1	60S ribosomal protein L11 (L5, L16)	188	4617.73	0	5641.93	467.746	1.2218	0.0142747
LmxM.04.0480.1	ADP-ribosylation factor, putative	190	190.24	0	153.274	13.6297	0.805688	0.00334237
LmxM.04.0490.1	Hypothetical protein, conserved	324	302.377	0	330.27	18.9599	1.09224	0.07063
LmxM.04.0500.1	Nucleotidyltransferase domain containing protein, putative	2994	124	0	123.078	10.7515	0.992569	0.465851
LmxM.04.0510.1	Hypothetical protein	1531	255.727	0	237.146	18.4197	0.927341	0.156547
LmxM.04.0520.1	Huntingtin interacting protein (HIP), putative	1058	332.754	0	253.764	11.1105	0.762617	5.82312e-13
LmxM.04.0530.1	Hypothetical protein	356	172.756	0	167.43	7.70658	0.969168	0.244735
LmxM.04.0540.1	Zinc finger, C3HC4 type (RING finger), putative	596	169.987	0	144.388	8.70735	0.849408	0.00164165
LmxM.04.0550.1	Intraflagellar transport protein 139, putative	1546	173.505	0	183.798	24.3064	1.05932	0.335978
LmxM.04.0560.1	Tyrosine phosphatase, putative	292	156.536	0	188.982	10.8973	1.20727	0.00145346
LmxM.04.0570.1	DENN (AEX-3) domain containing protein, putative	1792	132.496	0	120.611	13.9286	0.910303	0.196762
LmxM.04.0580.1	Spermidine synthase, putative	300	933.338	0	1006.71	25.9148	1.07861	0.00231783
LmxM.04.0590.1	Hypothetical protein	267	336.365	0	427.012	6.55277	1.26949	8.01002e-44
LmxM.04.0600.1	Hypothetical protein	3051	78.2122	0	93.7641	10.4235	1.19884	0.0678505
LmxM.04.0610.1	Hypothetical protein, conserved	167	177.094	0	258.183	48.8884	1.45788	0.0485936
LmxM.04.0620.1	Hypothetical protein	1275	177.82	0	176.579	13.0012	0.993022	0.461985
LmxM.04.0625.1	Hypothetical protein	338	593.828	0	687.067	19.4348	1.15701	8.03238e-07
LmxM.04.0630.1	Hypothetical protein, conserved	200	2167.25	0	2541.64	116.016	1.17275	0.000625195
LmxM.04.0640.1	Zinc finger, C3HC4 type (RING finger), putative	326	236.237	0	176.245	22.9134	0.746053	0.00441982
LmxM.04.0650.1	Serine-threonine protein kinase-like protein	1246	208.228	0	229.059	5.9372	1.10004	0.000225245
LmxM.04.0660.1	Hypothetical protein	148	586.335	0	394.049	59.15	0.672054	0.000575356
LmxM.04.0670.1	Hypothetical protein, conserved	152	2728.77	0	2800.77	65.1571	1.02639	0.134577
LmxM.04.0680.1	Ubiquitin-conjugating enzyme E2, putative	148	1037.76	0	762.996	40.8878	0.735231	9.08396e-12
LmxM.04.0690.1	Axonemal dynein light chain, putative	746	281.471	0	327.51	11.2967	1.16357	2.29576e-05
LmxM.04.0700.1	Hypothetical protein, conserved	1076	64.9764	0	65.1396	5.17363	1.00251	0.487416
LmxM.04.0710.1	Tir chaperone protein (CesT) family/PDZ domain containing protein, putative	794	203.039	0	222.328	9.41017	1.095	0.0201929
LmxM.04.0720.1	Hypothetical protein	684	142.721	0	162.005	9.50198	1.13512	0.0212054
LmxM.04.0730.1	Protein of unknown function (DUF974), putative	640	158.406	0	188.48	6.68801	1.18985	3.45181e-06
LmxM.04.0740.1	Hypothetical protein, conserved	820	153.991	0	167.265	7.97962	1.0862	0.0481091
LmxM.04.0750.1	60S ribosomal protein L10, putative	213	4377.21	0	4958.79	451.189	1.13287	0.0986993
LmxM.04.0760.1	Hypothetical protein	172	7589.86	0	7455.58	838.884	0.982309	0.436417
LmxM.04.0770.1	Hypothetical protein	171	2360	0	2000.69	82.17	0.847752	6.13565e-06
LmxM.04.0780.1	Heat shock protein, putative	577	472.068	0	391.33	13.7975	0.828969	2.43395e-09
LmxM.04.0790.1	Hypothetical protein, conserved	1170	185.201	0	177.793	15.4549	0.960001	0.315857
LmxM.04.0800.1	Hypothetical protein	305	374.463	0	381.92	17.5265	1.01991	0.335249
LmxM.04.0810.1	Pescadillo N-terminus/BRCA1 C Terminus (BRCT) domain containing protein, putative	671	349.208	0	401.966	45.5683	1.15108	0.12348
LmxM.04.0820.1	Peptide deformylase 2, putative	401	282.492	0	314.341	8.4325	1.11274	7.93848e-05
LmxM.04.0830.1	Hypothetical protein, conserved	1413	169.503	0	167.48	10.3481	0.988065	0.422499
LmxM.04.0840.1	Tyrosine phospatase-like protein	879	167.16	0	178.347	9.65546	1.06693	0.123293
LmxM.04.0850.1	Serine peptidase, Clan S-, family S54, putative	393	497.946	0	456.056	13.1288	0.915874	0.000709663
LmxM.04.0860.1	Hypothetical protein	231	296.709	0	289.151	15.8994	0.974527	0.31726
LmxM.04.0870.1	Hypothetical protein	1210	163.437	0	145.615	5.37648	0.890957	0.000458646
LmxM.04.0890.1	Hypothetical protein, conserved	1268	140.611	0	135.69	12.6976	0.965005	0.349181
LmxM.04.0910.1	Hypothetical protein, conserved	186	201.048	0	174.269	5.06738	0.866807	6.30542e-08
LmxM.04.0920.1	Hypothetical protein	596	333.695	0	259.144	19.0221	0.776588	4.44223e-05
LmxM.04.0930.1	Hypothetical protein	148	422.005	0	481.896	49.6348	1.14192	0.113784
LmxM.04.0940.1	Hypothetical protein	493	449.479	0	377.145	12.4816	0.839072	3.41192e-09
LmxM.04.0950.1	Hypothetical protein	213	5848.19	0	5912.88	666.088	1.01106	0.461319
LmxM.04.0960.1	Adenylate kinase, putative	207	460.802	0	474.452	25.8542	1.02962	0.298762
LmxM.04.0970.1	Hypothetical protein, conserved	519	152.008	0	140.209	1.72308	0.922376	3.74678e-12
LmxM.04.0975.1	Hypothetical protein	466	128.606	0	146.792	5.58846	1.14141	0.00056838
LmxM.04.0980.1	Hypothetical protein, conserved	1272	112.298	0	112.031	3.32666	0.997614	0.467907
LmxM.04.0990.1	Hypothetical protein, conserved	292	813.989	0	938.408	63.3657	1.15285	0.0247935
LmxM.04.1000.1	Chloride channel protein, putative	1174	218.42	0	189.493	12.221	0.867564	0.00896705
LmxM.04.1010.1	Domain of unknown function (DUF947), putative	224	438.626	0	580.927	28.0864	1.32442	2.02573e-07
LmxM.04.1030.1	COPI associated protein, putative	194	1744.17	0	1800.71	76.0797	1.03242	0.228693
LmxM.04.1040.1	Hypothetical protein	321	536.769	0	496.451	20.7577	0.924888	0.0260494
LmxM.04.1050.1	Acyltransferase-like protein, copy 2	210	1130.07	0	907.165	86.5035	0.802748	0.00498484
LmxM.04.1060.1	Hypothetical protein	476	108.855	0	118.31	10.296	1.08686	0.179214
LmxM.04.1070.1	Hypothetical protein, conserved	129	239.167	0	310.881	37.5336	1.29985	0.0280241
LmxM.04.1080.1	Transcriptional repressor TCF25, putative	939	229.325	0	214.212	21.5952	0.934098	0.242018
LmxM.04.1090.1	Hypothetical protein, conserved	1469	148.409	0	143.825	14.216	0.969107	0.373534
LmxM.04.1100.1	Hypothetical protein	109	404.202	0	423.422	40.5709	1.04755	0.317847
LmxM.04.1110.1	Proton motive ATPase, putative	957	154.08	0	169.873	12.4816	1.1025	0.102884
LmxM.04.1120.1	Hypothetical protein	729	257.253	0	227.408	15.9237	0.883989	0.0304516
LmxM.04.1130.1	Cytochrome c oxidase assembly factor, putative	310	705.939	0	539.03	46.7318	0.763564	0.000177376
LmxM.04.1140.1	Hypothetical protein	356	227.448	0	221.506	10.8564	0.973877	0.292086
LmxM.04.1150.1	Hypothetical protein, conserved	168	165.283	0	321.242	46.7547	1.94359	0.000425453
LmxM.04.1160.1	Fructose-1,6-bisphosphatase, cytosolic, putative	351	736.513	0	571.543	42.1659	0.776011	4.56884e-05
LmxM.04.1165.1	Hypothetical protein	408	419.696	0	480.841	36.8791	1.14569	0.0486616
LmxM.04.1170.1	Double RNA binding domain protein 3	311	567.213	0	421.674	55.2798	0.743413	0.00423447
LmxM.04.1180.1	Hypothetical protein, conserved	2386	133.214	0	121.092	10.3309	0.909003	0.120322
LmxM.04.1190.1	TRNA nucleotidyltransferase, putative	523	406.222	0	470.647	15.79	1.1586	2.25074e-05
LmxM.04.1200.1	Hypothetical protein, conserved	187	534.799	0	464.43	25.1797	0.86842	0.00259761
LmxM.04.1210.1	Casein kinase I, putative	368	139.756	0	205.188	29.879	1.46818	0.0142664
LmxM.04.1220.1	Hypothetical protein, conserved	1061	268.697	0	281.407	21.9949	1.0473	0.28167
LmxM.04.1230.1	Actin	376	3178.6	0	3436.33	384.537	1.08108	0.251356
LmxM.04_123059.1	None	65	343.705	0	313.981	39.6756	0.913521	0.226882
LmxM.04_201044.1	None	33	292.718	0	229.414	26.6355	0.783736	0.00873441
LmxM.04_212255.1	None	50	116.04	0	105.782	12.8037	0.911599	0.211514
LmxM.04_243246.1	None	83	636.174	0	640.082	33.8089	1.00614	0.453984
LmxM.04_246981.1	None	151	10.4652	0	22.387	6.08752	2.13918	0.0250915
LmxM.04_422972.1	None	86	1471.91	0	1759.21	156.907	1.19519	0.0335487
LmxM.04_50854.1	None	58	372.172	0	326.38	22.8968	0.87696	0.0227539
LmxM.05.0010.1	Kinetochore interacting protein 1, putative	915	128.335	0	165.773	12.2033	1.29172	0.00107807
LmxM.05.0020.1	Hypothetical protein, conserved	139	403.228	0	893.324	93.4232	2.21543	7.77298e-08
LmxM.05.0030.1	Small GTP-binding protein, putative	195	1566.34	0	1606.71	133.171	1.02577	0.380904
LmxM.05.0040.1	Paraflagellar rod component par4, putative	581	594.725	0	808.052	58.3288	1.3587	0.000127434
LmxM.05.0050.1	Hypothetical protein, conserved	841	238.107	0	213.598	9.86002	0.897065	0.00646374
LmxM.05.0060.1	Major vault protein, putative	833	402.847	0	365.556	4.615	0.90743	3.33067e-16
LmxM.05.0070.1	Dynein light chain, putative	91	740.9	0	813.113	11.9773	1.09747	8.2416e-10
LmxM.05.0080.1	Rrp15p, putative	201	217.315	0	285.666	12.6172	1.31452	3.02645e-08
LmxM.05.0090.1	Nudix hydrolase 2, putative	179	387.196	0	417.902	63.2539	1.0793	0.313685
LmxM.05.0100.1	Phosphoprotein phosphatase, putative	637	675.374	0	518.836	62.8384	0.76822	0.0063671
LmxM.05.0110.1	Hypothetical protein, conserved	123	568.901	0	508.884	38.9838	0.894503	0.0618361
LmxM.05.0120.1	Hypothetical protein, conserved	338	206.844	0	239.9	13.6536	1.15981	0.00773704
LmxM.05.0130.1	Protein kinase, putative	432	234.666	0	197.392	17.677	0.841164	0.0174909
LmxM.05.0140.1	Nucleolar RNA helicase II, putative	684	405.175	0	422.937	59.1287	1.04384	0.381932
LmxM.05.0150.1	Hypothetical protein, conserved	442	202.166	0	265.443	30.7327	1.313	0.0197486
LmxM.05.0160.1	Hypothetical protein, unknown function	511	166.043	0	191.538	14.5406	1.15354	0.0397736
LmxM.05.0170.1	Basal body component, putative	762	186.875	0	219.106	7.59335	1.17247	1.09498e-05
LmxM.05.0180.1	Dihydrolipoamide branched chain transacylase, putative	477	378.473	0	320.213	38.8713	0.846065	0.0669638
LmxM.05.0190.1	Fip1 motif/Zinc finger C-x8-C-x5-C-x3-H type (and similar), putative	371	632.682	0	568.52	20.3503	0.898588	0.000808397
LmxM.05.0200.1	50S ribosome-binding GTPase, putative	787	127.205	0	166.57	28.8785	1.30946	0.0864215
LmxM.05.0210.1	Hypothetical protein, conserved	1474	116.899	0	107.354	3.41247	0.918346	0.0025775
LmxM.05.0220.1	Dual specificity phosphatase-like protein	883	180.089	0	134.179	12.8338	0.745074	0.000173626
LmxM.05.0230.1	Hydrogenase, putative	646	139.667	0	161.708	11.3726	1.15781	0.0263048
LmxM.05.0240.1	Viscerotropic leishmaniasis antigen, putative	1229	102.513	0	89.587	16.0795	0.873913	0.210741
LmxM.05.0241.1	Viscerotropic leishmaniasis antigen, putative	1411	77.7028	0	57.5173	6.25647	0.740222	0.000626927
LmxM.05.0250.1	Hypothetical protein, conserved	97	191.793	0	252.385	52.5258	1.31592	0.124339
LmxM.05.0260.1	Hypothetical protein, conserved	390	244.321	0	351.849	18.5617	1.44011	3.45621e-09
LmxM.05.0270.1	Hypothetical protein, conserved	317	156.313	0	184.458	12.1675	1.18006	0.0103578
LmxM.05.0280.1	Protein tyrosine phosphatase, putative	224	1223.45	0	1567.95	74.6159	1.28159	1.94573e-06
LmxM.05.0285.1	ARP2/3 complex 16kDa subunit, putative	170	324.086	0	305.013	15.8075	0.941148	0.113793
LmxM.05.0290.1	Phosphate carrier protein, mitochondrial precursor-like protein	485	457.38	0	497.667	10.2849	1.08808	4.48152e-05
LmxM.05.0300.1	Hypothetical protein, conserved	653	167.789	0	195.64	15.8249	1.16599	0.0392038
LmxM.05.0310.1	Glutaredoxin-like protein	180	337.119	0	351.363	15.0176	1.04225	0.171437
LmxM.05.0320.1	Hypothetical protein, unknown function	37	304.314	0	262.991	9.65834	0.864209	9.40888e-06
LmxM.05.0330.1	Minichromosome maintenance protein-like protein	1002	138.463	0	148.654	4.86716	1.0736	0.0181423
LmxM.05.0340.1	Hypothetical protein, conserved	371	255.163	0	338.983	66.5848	1.3285	0.104043
LmxM.05.0350.1	Trypanothione reductase	491	1291.4	0	1535.26	175.351	1.18884	0.0821522
LmxM.05.0360.1	ATP-dependent RNA helicase, putative	621	85.0554	0	110.866	18.5112	1.30345	0.0816139
LmxM.05.0370.1	Hypothetical protein, conserved	327	242.705	0	264.337	28.9926	1.08913	0.227795
LmxM.05.0380.1	KH-associated protein 2	782	118.184	0	109.389	5.10967	0.925583	0.0426059
LmxM.05.0390.1	Protein kinase, putative	791	128.177	0	124.412	14.3899	0.970629	0.396806
LmxM.05.0400.1	Structural maintenance of chromosome (SMC), putative	1213	175.07	0	181.306	13.0694	1.03562	0.316623
LmxM.05.0410.1	TPR repeat, putative	913	117.296	0	121.53	0.932858	1.0361	2.8302e-06
LmxM.05.0420.1	Dynein-light chain-protein, putative	111	480.186	0	503.547	21.3134	1.04865	0.136521
LmxM.05.0430.1	Hypothetical protein, conserved	676	108.046	0	128.874	6.62649	1.19277	0.000835714
LmxM.05.0440.1	Hypothetical protein, conserved	879	72.1572	0	72.3157	6.37136	1.0022	0.490079
LmxM.05.0450.1	Hypothetical protein, conserved	196	2150.64	0	2213.96	263.782	1.02944	0.405147
LmxM.05.0460.1	GTPase, putative	627	430.531	0	419.545	53.4613	0.974483	0.418595
LmxM.05.0470.1	Hypothetical protein, unknown function	242	292.693	0	371.337	23.7184	1.26869	0.000457025
LmxM.05.0480.1	Monocarboxylate transporter-like protein	573	188.416	0	247.614	11.8657	1.31419	3.03466e-07
LmxM.05.0490.1	Hypothetical protein, conserved	167	399.933	0	381.585	31.9575	0.954123	0.28294
LmxM.05.0500.1	ATP synthase F1, alpha subunit, putative	574	847.18	0	761.72	19.9961	0.899125	9.60782e-06
LmxM.05.0510.1	ATP synthase F1, alpha subunit, putative	574	1898.67	0	1439.13	18.935	0.757969	1e-05
LmxM.05.0510b.1	Hypothetical protein	574	1e-05	0	0.103062	0.178509	10306.2	0.28187
LmxM.05.0520.1	Nuclear receptor binding factor-like protein	340	220.086	0	214.573	14.6195	0.97495	0.353048
LmxM.05.0530.1	Kinetoplast-associated protein-like protein	2050	123.565	0	136.363	11.1932	1.10358	0.126436
LmxM.05.0540.1	U6 snrna-associated sm-like protein lsm3	137	376.495	0	391.465	21.282	1.03976	0.240894
LmxM.05.0550.1	Protein kinase, putative	318	247.085	0	224.631	10.7509	0.909125	0.0183739
LmxM.05.0560.1	Hypothetical protein, conserved	419	196.121	0	180.472	9.22473	0.92021	0.0449092
LmxM.05.0570.1	Hypothetical protein, conserved	410	344.608	0	455.122	7.04852	1.3207	1.05183e-55
LmxM.05.0580.1	Hypothetical protein, conserved	789	275.349	0	249.621	16.4355	0.906562	0.0587446
LmxM.05.0590.1	ATP-dependent RNA helicase, putative	995	130.719	0	143.139	5.75167	1.09502	0.0154075
LmxM.05.0600.1	COG4 transport protein, putative	910	95.6117	0	119.653	1.94871	1.25144	2.86855e-35
LmxM.05.0610.1	Surp module, putative	968	68.3506	0	79.279	4.72988	1.15989	0.0104303
LmxM.05.0620.1	Hypothetical protein, conserved	879	188.108	0	210.652	3.35481	1.11984	9.10865e-12
LmxM.05.0630.1	Kinesin, putative	1222	232.543	0	270.698	14.823	1.16408	0.00502634
LmxM.05.0640.1	Ankyrin repeats (many copies)/Ankyrin repeats (3 copies), putative	1917	164.629	0	175.933	23.4892	1.06866	0.315182
LmxM.05.0650.1	Hypothetical protein, conserved	895	245.103	0	228.895	22.0085	0.933873	0.23073
LmxM.05.0660.1	Nitroreductase-like protein	315	208.768	0	299.098	20.2553	1.43268	4.10619e-06
LmxM.05.0670.1	Hypothetical protein, conserved	2414	123.907	0	123.879	10.7928	0.999774	0.498966
LmxM.05.0680.1	Sre-2/carboxylate carrier-like protein	346	331.381	0	319.069	18.3357	0.962845	0.250949
LmxM.05.0690.1	Hypothetical protein, conserved	2684	86.9055	0	91.3752	7.13294	1.05143	0.265451
LmxM.05.0700.1	Hypothetical protein, conserved	1762	132.942	0	129.861	20.6978	0.976827	0.440839
LmxM.05.0710.1	CYC2-like cyclin, putative	1407	282.795	0	304.247	31.5793	1.07586	0.248472
LmxM.05.0720.1	Phosphatase-like protein	1394	148.049	0	128.803	12.7709	0.870005	0.0659067
LmxM.05.0730.1	Hypothetical protein, conserved	725	163.479	0	166.773	16.0697	1.02015	0.418805
LmxM.05.0740.1	Vta1 like, putative	367	279.971	0	244.974	10.5694	0.874996	0.000464446
LmxM.05.0750.1	Flavodoxin/Radical SAM superfamily/Wyosine base formation, putative	800	366.517	0	470.781	48.5993	1.28447	0.0159617
LmxM.05.0760.1	Kinesin-like protein	1463	132.899	0	147.074	15.7344	1.10665	0.183837
LmxM.05.0770.1	Hypothetical protein, unknown function	1362	191.899	0	179.303	20.9141	0.934359	0.27349
LmxM.05.0780.1	Hypothetical protein, conserved	147	1e-05	0	1e-05	1e-05	1	0.5
LmxM.05.0790.1	Mitochondrial glycoprotein, putative	412	284.366	0	281.195	13.9916	0.98885	0.410362
LmxM.05.0800.1	MYND zinc finger (ZnF) domain-like protein	429	230.497	0	278.708	20.297	1.20916	0.00876722
LmxM.05.0810.1	Got1/Sft2-like family, putative	163	529.062	0	420.336	56.0626	0.794493	0.0262285
LmxM.05.0820.1	Hypothetical protein, conserved	928	345.867	0	392.31	7.94655	1.13428	2.54104e-09
LmxM.05.0830.1	Methylthioadenosine phosphorylase, putative	306	1093.15	0	1145.89	60.4392	1.04825	0.191417
LmxM.05.0840.1	Hypothetical protein, unknown function	1323	234.92	0	266.254	30.8512	1.13338	0.154904
LmxM.05.0850.1	Zinc-finger of a C2HC-type, putative	639	256.622	0	248.173	15.0846	0.967074	0.287688
LmxM.05.0860.1	Hypothetical protein, conserved	155	429.843	0	418.249	44.2516	0.973029	0.396668
LmxM.05.0870.1	Hypothetical protein, conserved	1921	147.159	0	125.604	17.0468	0.85352	0.103022
LmxM.05.0880.1	Hypothetical protein, conserved	201	490.877	0	538.731	27.457	1.09749	0.0406779
LmxM.05.0890.1	CPSF A subunit region, putative	1982	191.815	0	166.411	16.1327	0.86756	0.0576635
LmxM.05.0900.1	Surface antigen-like protein	286	136.486	0	247.619	12.4287	1.81424	1.91772e-19
LmxM.05.0910.1	Hypothetical protein, conserved	1074	214.688	0	187.151	8.36008	0.871737	0.000494189
LmxM.05.0920.1	Paraflagellar rod protein, putative	1074	188.337	0	224.515	26.1701	1.19209	0.0834201
LmxM.05.0930.1	Ubiquitin-conjugating enzyme E2, putative	463	259.892	0	237.153	33.4802	0.912508	0.248517
LmxM.05.0940.1	Hypothetical protein, conserved	1272	145.865	0	149.194	19.3656	1.02282	0.431759
LmxM.05.0950.1	Glutaminyl cyclase, putative	908	214.839	0	234.545	15.0128	1.09172	0.0946596
LmxM.05.0960.1	Metallo-peptidase, Clan M-, Family M49	679	590.025	0	743.775	50.9545	1.26058	0.00127477
LmxM.05.0970.1	Mercaptopyruvate sulfurtransferase	370	455.288	0	487.083	33.0042	1.06983	0.167684
LmxM.05.0980.1	NADH-ubiquinone oxidoreductase, mitochondrial, putative	481	335.726	0	335.182	11.1319	0.99838	0.480513
LmxM.05.0990.1	Hypothetical protein, conserved	89	141.473	0	138.582	20.6287	0.979564	0.44427
LmxM.05.1000.1	Hypothetical protein, conserved	103	731.839	0	547.086	48.0737	0.74755	6.07422e-05
LmxM.05.1010.1	Methyltransferase-like protein	613	114.832	0	129.353	10.9456	1.12645	0.0923166
LmxM.05.1020.1	Dynein regulatory complex subunit 7, putative	919	246.065	0	293.808	29.0781	1.19403	0.0503066
LmxM.05.1030.1	Hypothetical protein, conserved	145	1152.71	0	1006.51	65.5296	0.873168	0.0128383
LmxM.05.1040.1	Stomatin-like protein	357	757.272	0	830.248	55.0359	1.09637	0.0924238
LmxM.05.1050.1	Hypothetical protein, unknown function	443	200.027	0	237.706	11.1761	1.18837	0.000374023
LmxM.05.1060.1	ATPase, putative	478	159.588	0	125.879	9.05262	0.788772	9.81549e-05
LmxM.05.1061.1	ATPase, putative	499	60.0713	0	49.9946	3.9986	0.832255	0.00586689
LmxM.05.1070.1	Legume-like lectin family, putative	522	92.3964	0	111.328	9.05615	1.20489	0.0182895
LmxM.05.1070a.1	Hypothetical protein	611	22.4182	0	21.0059	3.79854	0.937005	0.355027
LmxM.05.1080.1	Phosphatidylinositol 4-phosphate 5-kinase, putative	726	261.159	0	274.254	37.4277	1.05014	0.363212
LmxM.05.1080a.1	Phosphatidylinositol 4-phosphate 5-kinase, putative (fragment)	164	1e-05	0	1e-05	1e-05	1	0.5
LmxM.05.1090.1	Double-strand-break repair protein rad21 homolog, putative	574	183.517	0	157.834	5.43342	0.86005	1.13979e-06
LmxM.05.1100.1	Methyltransferase domain containing protein, putative	245	568.693	0	607.447	19.247	1.06815	0.0220302
LmxM.05.1110.1	Hypothetical protein, conserved	1245	1322.33	0	1119.73	196.9	0.846786	0.151753
LmxM.05.1120.1	Hypothetical protein, unknown function	120	205.05	0	240.274	14.9975	1.17178	0.0094197
LmxM.05.1130.1	Hypothetical protein, conserved	503	132.97	0	159.588	9.34338	1.20018	0.00219378
LmxM.05.1140.1	V-type proton ATPase subunit D, putative	357	341.354	0	332.237	30.8557	0.973292	0.383819
LmxM.05.1160.1	Hypothetical protein, unknown function	855	108.476	0	119.873	12.5778	1.10507	0.182427
LmxM.05.1170.1	Elongation of very long chain fatty acids protein, putative	249	1057.88	0	811.861	28.8225	0.767439	1e-05
LmxM.05.1180.1	Hypothetical protein, conserved	523	276.704	0	345.9	20.3033	1.25007	0.000327042
LmxM.05.1190.1	Hypothetical protein, conserved	1957	142.151	0	136.748	15.9392	0.961994	0.367323
LmxM.05.1200.1	Prefoldin subunit, putative	132	895.917	0	1307.95	130.079	1.4599	0.000768527
LmxM.05.1210.1	Protein phosphatase type 1 regulator-like protein	396	459.426	0	462.867	51.2631	1.00749	0.473237
LmxM.05.1215.1	Surface antigen-like protein	284	143.535	0	204.104	3.87438	1.42198	2.16465e-55
LmxM.05_111769.1	None	102	255.462	0	296.524	24.5956	1.16074	0.0475108
LmxM.05_145594.1	None	29	153.764	0	204.14	7.16177	1.32762	1.00288e-12
LmxM.05_253920.1	None	71	357.077	0	345.831	58.5452	0.968506	0.423837
LmxM.05_296301.1	None	96	1447.26	0	1322.48	41.127	0.913778	0.0012061
LmxM.05_361535.1	None	41	4.12461	0	6.19806	0.848319	1.5027	0.00725893
LmxM.05_399275.1	None	45	209.771	0	246.814	17.4182	1.17659	0.0167247
LmxM.05_414407.1	None	36	378.199	0	426.323	44.6896	1.12725	0.140772
LmxM.05_426918.1	None	164	197.75	0	258.139	18.2439	1.30538	0.000466288
LmxM.06.0010.1	Histone H4	100	10271	0	17176.3	1615.3	1.67231	9.56053e-06
LmxM.06.0020.1	Hypothetical protein, conserved	535	134.415	0	128.124	29.5182	0.953197	0.415615
LmxM.06.0030.1	WD domain, G-beta repeat, putative	673	804.379	0	660.497	47.958	0.821127	0.0013492
LmxM.06.0040.1	39S mitochondrial ribosomal protein L46, putative	291	643.468	0	577.255	3.89405	0.8971	1e-05
LmxM.06.0050.1	Hypothetical protein, conserved	481	389.16	0	304.146	31.9243	0.781547	0.00387278
LmxM.06.0060.1	Hypothetical protein, conserved	348	209.866	0	223.704	21.4979	1.06594	0.259882
LmxM.06.0070.1	Hypothetical protein, conserved	458	240.201	0	238.311	13.8017	0.992132	0.445541
LmxM.06.0080.1	ATP-binding cassette protein subfamily G, member 1, putative	657	201.705	0	209.319	18.639	1.03775	0.34144
LmxM.06.0090.1	ATP-binding cassette protein subfamily G, member 2	663	341.561	0	239.279	12.1745	0.700547	1e-05
LmxM.06.0100.1	ATP-binding cassette protein subfamily G, member 3, putative	248	202.681	0	183.117	10.8308	0.903474	0.0354323
LmxM.06.0110.1	Hypothetical protein, conserved	602	513.153	0	482.952	39.7925	0.941146	0.223936
LmxM.06.0120.1	Cyclophilin	217	2592.72	0	2284.53	232.007	0.881132	0.0920269
LmxM.06.0130.1	Hypothetical protein, conserved	186	316.343	0	343.461	24.1307	1.08572	0.130557
LmxM.06.0140.1	Proteasome beta 6 subunit, putative	247	1031.87	0	843.658	49.141	0.817599	6.40481e-05
LmxM.06.0150.1	Hypothetical protein, conserved	109	450.312	0	563.197	161.15	1.25068	0.241809
LmxM.06.0160.1	HD domain containing protein, putative	454	331.875	0	305.703	12.8336	0.92114	0.0207095
LmxM.06.0170.1	Trm112p-like protein, putative	141	244.07	0	273.186	19.4218	1.11929	0.0669213
LmxM.06.0180.1	Kinesin-like protein	719	189.197	0	257.304	33.1373	1.35998	0.0199248
LmxM.06.0190.1	Hypothetical protein, conserved	725	127.062	0	153.853	6.72128	1.21085	3.35932e-05
LmxM.06.0200.1	Hypothetical protein, conserved	491	315.598	0	296.606	4.49026	0.939822	1.17052e-05
LmxM.06.0210.1	FHA domain containing protein, putative	675	170.559	0	168.895	6.14178	0.990245	0.39323
LmxM.06.0220.1	Hypothetical protein, conserved	286	517.852	0	573.151	34.7871	1.10679	0.0559563
LmxM.06.0230.1	Hypothetical protein, conserved	213	484.892	0	563.234	77.3134	1.16157	0.155458
LmxM.06.0240.1	Present in the outer mitochondrial membrane proteome 34	937	283.32	0	278.196	8.02842	0.981914	0.261656
LmxM.06.0250.1	Hypothetical protein, conserved	278	557.766	0	662.479	66.1286	1.18774	0.056656
LmxM.06.0260.1	5'-3' exoribonuclease A, putative	1515	305.374	0	252.548	28.8095	0.827011	0.0333535
LmxM.06.0270.1	Hypothetical protein, conserved	312	463.647	0	434.744	62.8504	0.937662	0.322806
LmxM.06.0280.1	Hypothetical protein, conserved	851	191.563	0	186.71	4.28087	0.974668	0.128488
LmxM.06.0290.1	Ribonuclease H1, putative	445	401.412	0	445.048	18.8267	1.10871	0.0102309
LmxM.06.0300.1	MYND finger domain-like protein	169	466.742	0	539.172	37.9089	1.15518	0.0280257
LmxM.06.0310.1	Pteridine transporter, putative	677	323.709	0	398.875	39.9379	1.2322	0.0299138
LmxM.06.0320.1	Hypothetical protein, conserved	1037	375.431	0	390.731	13.6177	1.04075	0.130609
LmxM.06.0330.1	Hypothetical protein, conserved	1185	185.14	0	213.61	21.6069	1.15377	0.0938148
LmxM.06.0340.1	Serine peptidase, clan SC, family S9A-like protein	905	311.82	0	370.969	22.6522	1.18969	0.00451129
LmxM.06.0350.1	NAD(P)-dependent steroid dehydrogenase protein, putative	407	1069.25	0	1025.84	9.55419	0.959402	2.76622e-06
LmxM.06.0360.1	Hypothetical protein, conserved	451	277.585	0	350.579	18.5465	1.26296	4.14631e-05
LmxM.06.0370.1	Glutamine synthetase, putative	379	3305.48	0	5177.44	397.837	1.56632	1.26716e-06
LmxM.06.0380.1	Present in the outer mitochondrial membrane proteome 35	374	274.436	0	335.633	1.53957	1.22299	1e-05
LmxM.06.0390.1	Hypothetical protein, conserved	911	248.152	0	264.594	29.2118	1.06626	0.286756
LmxM.06.0400.1	Hypothetical protein	314	138.361	0	189.234	12.9527	1.36768	4.29096e-05
LmxM.06.0410.1	60S ribosomal protein L19, putative	247	2560.37	0	3858.12	555.823	1.50686	0.00977665
LmxM.06.0412.1	Hypothetical protein, conserved	189	363.995	0	365.546	20.8985	1.00426	0.47042
LmxM.06.0415.1	60S ribosomal protein L19, putative	247	4640.52	0	4519.02	441.969	0.973817	0.391693
LmxM.06.0420.1	Hypothetical protein, conserved	560	128.855	0	127.751	7.46348	0.99143	0.441185
LmxM.06.0430.1	Hypothetical protein, conserved	691	258.935	0	248.153	11.7505	0.958359	0.179411
LmxM.06.0440.1	Hypothetical protein, conserved	993	216.958	0	199.735	29.5086	0.920615	0.279722
LmxM.06.0450.1	Hypothetical protein, unknown function	455	159.737	0	196.565	15.8244	1.23055	0.00997488
LmxM.06.0460.1	ATP-NAD kinase-like protein	1250	142.657	0	133.367	8.75651	0.934878	0.144358
LmxM.06.0470.1	Condensin complex subunit 2, putative	1150	187.016	0	223.723	17.0554	1.19628	0.0156905
LmxM.06.0480.1	Hypothetical protein, conserved	314	243.707	0	270.9	4.94984	1.11158	1.96658e-08
LmxM.06.0490.1	Hypothetical protein, conserved	486	218.549	0	243.267	3.61755	1.1131	4.16176e-12
LmxM.06.0500.1	SpoU rRNA Methylase family, putative	545	154.203	0	161.225	5.02407	1.04554	0.0810927
LmxM.06.0510.1	U-box domain containing protein, putative	714	229.422	0	201.183	9.62643	0.876911	0.00167571
LmxM.06.0520.1	Hypothetical protein, conserved	1898	94.5183	0	95.8571	11.9966	1.01416	0.45557
LmxM.06.0530.1	Hypothetical protein, conserved	298	474.941	0	460.977	8.12007	0.970598	0.0427403
LmxM.06.0540.1	Hypothetical protein, conserved	867	140.858	0	160.314	8.01139	1.13813	0.00757878
LmxM.06.0550.1	Hypothetical protein, conserved	1727	109.737	0	106.427	8.43011	0.969835	0.347282
LmxM.06.0560.1	Deoxyuridine triphosphatase, putative	269	2249.68	0	1889.68	59.6833	0.839976	8.10144e-10
LmxM.06.0570.1	60S ribosomal protein L23a, putative	145	6653.54	0	5537.47	622.091	0.832259	0.0364016
LmxM.06.0580.1	60S ribosomal protein L23a, putative	145	6638.6	0	6076.02	611.118	0.915257	0.178639
LmxM.06.0590.1	Hypothetical protein, conserved	1515	157.402	0	174.469	15.2083	1.10844	0.130873
LmxM.06.0600.1	Hypothetical protein, conserved	1435	125.952	0	109.364	7.4514	0.868298	0.013001
LmxM.06.0610.1	Carbonic anhydrase family protein, putative	386	210.044	0	194.19	23.808	0.924518	0.252726
LmxM.06.0620.1	Putative Phosphatase/Protein of unknown function DUF89, putative	1010	229.88	0	249.056	16.2352	1.08342	0.118768
LmxM.06.0630.1	Hypothetical protein, unknown function	412	222.207	0	244.641	24.508	1.10096	0.179992
LmxM.06.0640.1	Protein kinase, putative	3105	125.702	0	118.075	6.44256	0.939326	0.118243
LmxM.06.0650.1	Lanosterol synthase, putative	1002	275.373	0	249.613	6.6098	0.906455	4.86551e-05
LmxM.06.0660.1	Hypothetical protein, conserved	634	264.351	0	297.818	20.3413	1.1266	0.0499526
LmxM.06.0670.1	Hypothetical protein, conserved	1332	185.185	0	169.162	17.9577	0.913474	0.186122
LmxM.06.0680.1	Hypothetical protein, conserved	243	482.897	0	592.669	39.6581	1.22732	0.00282038
LmxM.06.0685.1	Hypothetical protein, conserved	405	215.456	0	269.491	30.1188	1.25079	0.0364028
LmxM.06.0690.1	Hypothetical protein, conserved	2567	178.68	0	197.236	13.6382	1.10385	0.0868128
LmxM.06.0700.1	C2 domain/Ankyrin repeats (3 copies), putative	735	333.989	0	256.697	43.4662	0.768578	0.0376836
LmxM.06.0710.1	Hypothetical protein	614	103.643	0	106.499	7.51498	1.02756	0.351952
LmxM.06.0720.1	YEATS family, putative	1756	142.226	0	120.987	9.84766	0.850662	0.015509
LmxM.06.0730.1	Threonine ammonia-lyase	338	380.713	0	313.689	22.3034	0.82395	0.00132734
LmxM.06.0740.1	Hypothetical protein, conserved	907	62.0055	0	73.1174	6.34699	1.17921	0.0399955
LmxM.06.0750.1	Haemolysin-III related, putative	702	175.832	0	133.098	8.71493	0.756958	4.70459e-07
LmxM.06.0760.1	Hypothetical protein, conserved	1175	166.76	0	157.738	11.2842	0.945894	0.211973
LmxM.06.0770.1	Double RNA binding domain protein 12	1923	66.7076	0	72.8392	11.7901	1.09192	0.301509
LmxM.06.0790.1	Hypothetical protein, unknown function	1031	109.485	0	112.485	3.73495	1.02741	0.210883
LmxM.06.0800.1	Hypothetical protein, conserved	1553	112.263	0	130.56	10.0066	1.16299	0.0337357
LmxM.06.0810.1	Hypothetical protein, unknown function	3554	88.6354	0	84.226	9.2748	0.950252	0.317245
LmxM.06.0820.1	Qb-SNARE protein, putative	399	104.324	0	114.081	5.57403	1.09353	0.0400119
LmxM.06.0830.1	Lipin, putative	1403	194.398	0	169.655	10.9719	0.872721	0.0120637
LmxM.06.0840.1	Hypothetical protein, conserved	245	655.807	0	694.092	62.3348	1.05838	0.269547
LmxM.06.0850.1	Hypothetical protein, conserved	3524	175.927	0	163.304	9.88936	0.928248	0.100903
LmxM.06.0860.1	Dihydrofolate reductase-thymidylate synthase	520	594.214	0	556.525	41.1553	0.936574	0.179894
LmxM.06.0870.1	Protein arginine n-methyltransferase 7	440	382.596	0	366.918	16.7152	0.959022	0.174135
LmxM.06.0880.1	Acyl-coenzyme a dehydrogenase, putative	416	456.929	0	599.327	23.7344	1.31164	9.88741e-10
LmxM.06.0890.1	Hypothetical protein, conserved	754	176.236	0	202.927	11.3339	1.15145	0.00926165
LmxM.06.0900.1	Protein phosphatase 2C, putative	1791	78.9395	0	79.1431	6.32113	1.00258	0.487156
LmxM.06.0910.1	Peptidyl-tRNA hydrolase, putative	221	396.944	0	393.524	25.3619	0.991383	0.446357
LmxM.06.0920.1	Hypothetical protein, conserved	435	274.44	0	313.227	16.1975	1.14133	0.00831854
LmxM.06.0930.1	2,4-dienoyl-coa reductase-like protein	730	164.928	0	169.365	10.5511	1.02691	0.337032
LmxM.06.0940.1	Hypothetical protein, conserved	652	128.05	0	104.516	5.82655	0.816208	2.68163e-05
LmxM.06.0950.1	Glucosamine-fructose-6-phosphate aminotransferase, putative	670	267.164	0	256.245	13.1774	0.95913	0.203661
LmxM.06.0960.1	Cell cycle associated protein MOB1, putative	223	868.497	0	842.471	71.7455	0.970034	0.358395
LmxM.06.0970.1	Domain of unknown function (DUF3883), putative	1662	74.0054	0	76.2388	3.9778	1.03018	0.287237
LmxM.06.0980.1	Leucine Rich Repeat, putative	1080	429.352	0	361.668	26.6485	0.842357	0.00554424
LmxM.06.0990.1	Hypothetical protein, conserved	1215	142.368	0	126.48	11.6143	0.888404	0.0856654
LmxM.06.0995.1	Hypothetical protein, unknown function	155	178.159	0	230.122	29.3067	1.29166	0.0381099
LmxM.06.1000.1	SET domain containing protein, putative	494	134.249	0	161.487	0.723732	1.20289	0
LmxM.06.1010.1	Hypothetical protein, conserved	759	200.357	0	215.584	6.51658	1.076	0.00972841
LmxM.06.1020.1	G-patch domain containing protein, putative	230	200.966	0	279.934	24.1062	1.39294	0.000526766
LmxM.06.1030.1	Kinesin, putative	889	160.888	0	173.133	6.08168	1.07611	0.0220341
LmxM.06.1040.1	Outer dynein arm docking complex protein 2, putative	722	172.072	0	206.502	9.83198	1.20009	0.000231085
LmxM.06.1050.1	Protein disulfide isomerase	133	1312.28	0	1515.33	111.461	1.15473	0.0342483
LmxM.06.1060.1	2OG-Fe(II) oxygenase superfamily, putative	334	219.618	0	298.923	18.707	1.3611	1.12112e-05
LmxM.06.1070.1	Deoxyribose-phosphate aldolase, putative	281	349.288	0	352.233	20.3032	1.00843	0.442343
LmxM.06.1080.1	Staphylococcal nuclease homologue, putative	224	354.653	0	416.92	74.4161	1.17557	0.201369
LmxM.06.1090.1	Hypothetical protein, conserved	595	104.787	0	140.811	6.02958	1.34378	1.15398e-09
LmxM.06.1100.1	Peripherally associated ATOM36	302	367.446	0	373.928	10.8732	1.01764	0.275556
LmxM.06.1110.1	Hypothetical protein, conserved	1092	211.549	0	180.213	8.29678	0.851873	7.93938e-05
LmxM.06.1120.1	Hypothetical protein, conserved	273	309.874	0	285.431	57.2824	0.921119	0.334795
LmxM.06.1130.1	Hypothetical protein, conserved	328	283.154	0	345.425	18.621	1.21992	0.000412652
LmxM.06.1140.1	Hypothetical protein, conserved	751	141.156	0	158.577	7.5197	1.12342	0.0102599
LmxM.06.1150.1	Domain of unknown function (DUF4379), putative	521	125.025	0	119.389	2.74614	0.954926	0.0200796
LmxM.06.1160.1	Hypothetical protein, conserved	1098	153.155	0	165.284	8.63438	1.07919	0.0800621
LmxM.06.1170.1	MRNA transport regulator MTR2, putative	135	458.718	0	456.599	10.9582	0.995381	0.423337
LmxM.06.1180.1	Protein kinase, putative	455	435.719	0	489.925	18.1866	1.12441	0.00143873
LmxM.06.1190.1	Thioredoxin, putative	147	663.286	0	813.144	83.5476	1.22593	0.0364317
LmxM.06.1200.1	Hypothetical protein, unknown function	394	111.544	0	112.511	16.8489	1.00867	0.477127
LmxM.06.1210.1	Hypothetical protein, unknown function	585	218.369	0	203.887	9.78728	0.933682	0.069484
LmxM.06.1220.1	Hypothetical protein, unknown function	790	156.246	0	158.205	15.6351	1.01254	0.450154
LmxM.06.1230.1	Protein of unknown function (DUF1637), putative	293	157.208	0	222.505	17.9306	1.41535	0.000135446
LmxM.06.1240.1	FAD binding domain containing protein, putative	495	229.219	0	240.948	7.12558	1.05117	0.0498803
LmxM.06.1245.1	Transcription factor e(y)2, putative	100	180.995	0	376.082	14.5583	2.07786	3.00567e-41
LmxM.06.1250.1	Hypothetical protein, conserved	238	377.647	0	390.353	27.8422	1.03365	0.324061
LmxM.06.1260.1	Pteridine transporter, putative	651	4827.61	0	4540.96	553.914	0.940622	0.302402
LmxM.06.1270.1	Coproporphyrinogen III oxidase, putative	301	400.435	0	343.603	24.7016	0.858076	0.0107039
LmxM.06.1280.1	Protoporphyrinogen oxidase-like protein	231	584.376	0	598.602	42.3015	1.02434	0.368324
LmxM.06.1290.1	Hypothetical protein, unknown function	123	3616.57	0	4721.61	324.437	1.30555	0.00032957
LmxM.06_101525.1	None	37	396.786	0	376.791	26.9324	0.949607	0.228915
LmxM.06_109552.1	None	31	289.342	0	279.921	18.8357	0.967441	0.308483
LmxM.06_129660.1	None	38	1328.62	0	1501.84	622.693	1.13038	0.390435
LmxM.06_1380.1	None	50	1e-05	0	1e-05	1e-05	1	0.5
LmxM.06_152779.1	None	36	198.699	0	177.487	22.1355	0.893248	0.168967
LmxM.06_18579.1	None	39	341.309	0	402.228	40.2528	1.17848	0.0650892
LmxM.06_265056.1	None	31	291.189	0	257.452	74.0105	0.884142	0.324254
LmxM.06_27195.1	None	34	227.117	0	236.642	38.3748	1.04194	0.401982
LmxM.06_277328.1	None	40	477.554	0	351.93	11.1537	0.736943	1e-05
LmxM.06_29862.1	None	55	259.653	0	235.151	46.1868	0.905635	0.297882
LmxM.06_299794.1	None	68	185.433	0	226.597	8.72988	1.22199	1.20707e-06
LmxM.06_391458.1	None	79	240.932	0	250.471	22.2949	1.03959	0.334385
LmxM.06_413612.1	None	32	534.171	0	724.865	162.841	1.35699	0.120791
LmxM.06_425823.1	None	31	334.943	0	456.497	39.9095	1.36291	0.00116048
LmxM.06_449544.1	None	113	310.417	0	448.692	50.3091	1.44545	0.00299329
LmxM.06_68747.1	None	78	804.524	0	905.383	112.878	1.12536	0.185789
LmxM.06_69456.1	None	32	249.176	0	247.534	47.2151	0.99341	0.486128
LmxM.06_9341.1	None	34	428.006	0	473.309	17.6174	1.10585	0.00506252
LmxM.06_94775.1	None	268	395.799	0	390.318	12.422	0.986152	0.329527
LmxM.07.0010.1	Ubiquitin-like modifier-activating enzyme ATG7, putative	725	163.002	0	162.802	25.8739	0.998775	0.496923
LmxM.07.0020.1	Isy1-like splicing family, putative	269	258.779	0	381.307	22.0836	1.47349	1.44165e-08
LmxM.07.0025.1	Histone-lysine N-methyltransferase, putative	299	2946.68	0	2870.07	285.018	0.974001	0.394045
LmxM.07.0030.1	Hypothetical protein, conserved	151	546.957	0	675.805	47.1107	1.23557	0.00311892
LmxM.07.0040.1	Hypothetical protein, conserved	316	217.251	0	269.548	23.1276	1.24072	0.0118728
LmxM.07.0050.1	Alpha-adaptin-like protein	961	254.886	0	237.591	29.4334	0.932145	0.278397
LmxM.07.0060.1	Cytochrome c1, heme protein, mitochondrial, putative	258	4101.11	0	3654.19	158.5	0.891024	0.00240345
LmxM.07.0070.1	Hypothetical protein, conserved	192	437.637	0	655.235	51.2717	1.49721	1.09772e-05
LmxM.07.0080.1	Golgi/lysosome glycoprotein 1, putative	623	682.408	0	551.704	19.301	0.808467	6.3578e-12
LmxM.07.0090.1	Cobalamin-dependent methionine synthase, putative	1252	373.987	0	366.226	30.0777	0.979247	0.398188
LmxM.07.0100.1	Pitrilysin-like metalloprotease	1032	270.123	0	269.115	39.133	0.996271	0.489733
LmxM.07.0110.1	Hypothetical protein, conserved	448	224.141	0	272.107	17.4419	1.214	0.00297949
LmxM.07.0120.1	Sec7 domain containing protein, putative	2201	130.109	0	114.219	10.0279	0.877872	0.0565306
LmxM.07.0130.1	TRNA-methyl transferase, putative	603	82.6449	0	101.053	6.02319	1.22274	0.00112068
LmxM.07.0140.1	Hypothetical protein, conserved	352	229.145	0	249.571	14.8285	1.08914	0.0841887
LmxM.07.0150.1	Eukaryotic membrane protein family, putative	596	173.862	0	184.218	24.7592	1.05956	0.33788
LmxM.07.0160.1	Protein kinase, putative	847	188.723	0	184.345	18.4398	0.976802	0.406167
LmxM.07.0170.1	Protein kinase, putative	1062	127.964	0	107.125	8.79697	0.837147	0.00892001
LmxM.07.0180.1	Hypothetical protein, unknown function	2103	44.7888	0	50.43	3.44385	1.12595	0.0507044
LmxM.07.0190.1	Protein phosphatase 2A, regulatory subunit B, putative	393	328.462	0	377.923	19.1136	1.15058	0.00483055
LmxM.07.0200.1	Phosphatidylglycerolphosphate synthase, mitochondrial, putative	752	360.738	0	341.715	3.64096	0.947265	8.71353e-08
LmxM.07.0210.1	Hypothetical protein, conserved	252	89.4477	0	134.668	12.8665	1.50555	0.000220208
LmxM.07.0220.1	Hypothetical protein, conserved	635	573.703	0	599.966	21.0675	1.04578	0.106265
LmxM.07.0230.1	Cytokine-induced anti-apoptosis inhibitor 1, Fe-S biogenesis, putative	119	374.154	0	267.756	31.2842	0.715631	0.000335689
LmxM.07.0240.1	Hypothetical protein, conserved	606	170.482	0	214.174	15.0815	1.25628	0.00188353
LmxM.07.0250.1	Protein kinase, putative	1904	110.437	0	88.3873	9.28819	0.800344	0.00880031
LmxM.07.0260.1	Homoserine dehydrogenase-like protein	367	336.029	0	409.009	24.8052	1.21718	0.00162998
LmxM.07.0270.1	Acetylornithine deacetylase-like protein	397	514.801	0	501.257	27.921	0.973691	0.313809
LmxM.07.0280.1	HECT E3 ligase, putative	6213	50.7314	0	48.2516	5.50862	0.95112	0.326297
LmxM.07.0290.1	Uncharacterised protein family (UPF0172), putative	254	561.344	0	556.22	12.0434	0.990871	0.335227
LmxM.07.0300.1	Hypothetical protein, conserved	865	217.314	0	181.895	11.1046	0.837016	0.000712522
LmxM.07.0310.1	Paraflagellar rod protein, putative	808	326.337	0	394.63	21.2598	1.20927	0.000658318
LmxM.07.0320.1	Hypothetical protein, conserved	1143	210.338	0	220.022	14.0406	1.04604	0.245182
LmxM.07.0330.1	Protein of unknown function (DUF3735)/Abscisic acid G-protein coupled receptor, putative	826	271.418	0	246.251	3.76057	0.907273	1.09661e-11
LmxM.07.0335.1	NUDIX family hydrolase, putative	772	175.628	0	223.256	19.7283	1.27119	0.00788484
LmxM.07.0340.1	ATP-dependent RNA helicase DBP2B, putative	559	628.373	0	583.844	36.2043	0.929136	0.10936
LmxM.07.0350.1	Hypothetical protein, conserved	657	319.969	0	259.24	21.0552	0.810202	0.00196148
LmxM.07.0360.1	Protein of unknown function (DUF1674), putative	107	427.066	0	477.314	60.109	1.11766	0.201593
LmxM.07.0370.1	Zinc finger, C3HC4 type (RING finger), putative	919	53.2374	0	64.676	4.58612	1.21486	0.00631257
LmxM.07.0380.1	RAVE protein 1 C terminal, putative	3563	119.807	0	98.4919	10.1792	0.822091	0.018132
LmxM.07.0390.1	Hypothetical protein, conserved	895	147.21	0	152.617	7.62905	1.03673	0.239222
LmxM.07.0400.1	EamA-like transporter family, putative	611	236.874	0	191.535	16.6571	0.808593	0.00324505
LmxM.07.0410.1	Hypothetical protein, conserved	512	175.06	0	154.541	10.7423	0.882785	0.0280554
LmxM.07.0420.1	Hypothetical protein, conserved	109	1607.45	0	1288.72	87.0127	0.801718	0.000124638
LmxM.07.0430.1	Maoc family dehydratase-like protein	157	830.839	0	1081.74	55.6054	1.30199	3.20765e-06
LmxM.07.0440.1	Maoc family dehydratase-like protein	157	413.139	0	502.07	44.0532	1.21526	0.0217588
LmxM.07.0450.1	Hypothetical protein, conserved	166	408.449	0	517.78	89.6632	1.26767	0.111357
LmxM.07.0460.1	Acyl-CoA dehydrogenase, mitochondrial precursor, putative	519	566.373	0	661.389	35.1674	1.16776	0.00344821
LmxM.07.0470.1	Pre-rrna-processing protein tsr1 homolog	780	232.33	0	253.168	39.2404	1.08969	0.297697
LmxM.07.0475.1	Hypothetical protein, conserved	159	215.829	0	339.238	23.6931	1.57179	9.51264e-08
LmxM.07.0480.1	Dynein heavy chain, N-terminal region 2, putative	4850	130.485	0	124.218	19.7414	0.951972	0.375451
LmxM.07.0490.1	Hypothetical protein, conserved	396	239.099	0	215.739	20.6178	0.902297	0.128599
LmxM.07.0500.1	60S ribosomal protein L7a, putative	264	2474.58	0	2695.75	417.9	1.08937	0.298323
LmxM.07.0510.1	60S ribosomal protein L7a, putative	264	4707.21	0	4151.6	584.96	0.881964	0.171096
LmxM.07.0520.1	QA-SNARE protein putative	236	273.584	0	343.889	9.16022	1.25698	8.26919e-15
LmxM.07.0530.1	Adp/ATP carrier-like protein	364	205.092	0	234.536	25.3258	1.14357	0.122491
LmxM.07.0540.1	Hypothetical protein, conserved	989	119.276	0	122.989	6.86247	1.03113	0.294245
LmxM.07.0550.1	Cysteine peptidase B (CPB), putative	1897	137.018	0	128.317	15.7132	0.936493	0.289866
LmxM.07.0560.1	Ras-related protein rab-14, putative	225	539.169	0	472.38	16.3891	0.876127	2.29899e-05
LmxM.07.0570.1	Nucleolar protein 54, putative	468	355.238	0	455.493	54.7513	1.28222	0.0335429
LmxM.07.0580.1	Molybdopterin guanine dinucleotide synthesis protein B, putative	1361	152.621	0	157.885	13.1504	1.03449	0.344472
LmxM.07.0590.1	Sel1 repeat, putative	1600	242.225	0	212.578	13.7669	0.877606	0.0156402
LmxM.07.0600.1	Electron transfer flavoprotein-ubiquinone oxidoreductase, putative	575	419.418	0	370.35	16.6641	0.883008	0.00161696
LmxM.07.0610.1	Hypothetical protein, conserved	195	636.415	0	666.554	46.0155	1.04736	0.256237
LmxM.07.0615.1	Hypothetical protein, conserved	255	232.605	0	280.564	20.8381	1.20618	0.0106814
LmxM.07.0620.1	Hypothetical protein, conserved	636	293.175	0	334.292	24.9758	1.14025	0.0498508
LmxM.07.0630.1	Vacuolar-type Ca2+-ATPase, putative	1104	212.521	0	157.609	5.17542	0.741616	1e-05
LmxM.07.0640.1	Eukaryotic translation initiation factor 3 subunit h	335	870.731	0	797.144	72.6354	0.915488	0.155505
LmxM.07.0650.1	Vacuolar-type Ca2+-ATPase, putative	1119	354.278	0	357.428	14.0107	1.00889	0.411068
LmxM.07.0660.1	Hypothetical protein, conserved	520	137.035	0	129.655	7.79752	0.946147	0.171967
LmxM.07.0670.1	Qa-SNARE protein, putative	169	630.01	0	597.671	50.1405	0.948668	0.259471
LmxM.07.0680.1	40S ribosomal protein S9, putative	189	7201.68	0	7417.93	614.989	1.03003	0.362559
LmxM.07.0690.1	Protein kinase, putative	1873	121.534	0	113.455	6.39387	0.933524	0.103194
LmxM.07.0700.1	Topoisomerase-related function protein-like protein	912	164.377	0	149.884	10.1767	0.911831	0.0772031
LmxM.07.0710.1	Centrin, putative	187	374.717	0	443.494	10.1871	1.18354	7.32273e-12
LmxM.07.0715.1	Hypothetical protein	580	235.228	0	255.54	18.0246	1.08635	0.129898
LmxM.07.0720.1	Hypothetical protein, conserved	1259	150.157	0	161.196	12.5712	1.07352	0.18994
LmxM.07.0730.1	Malonyl-coa decarboxylase-like protein	865	129.696	0	139.476	6.14477	1.07541	0.0557316
LmxM.07.0740.1	Hypothetical protein, conserved	3810	108.285	0	102.197	11.3025	0.94378	0.295075
LmxM.07.0743.1	Protein phosphatase inhibitor, putative	150	127.198	0	151.972	18.0439	1.19477	0.0848802
LmxM.07.0750.1	Hypothetical protein, conserved	442	121.72	0	146.909	0.360838	1.20694	1e-05
LmxM.07.0760.1	6-phosphofructo-2-kinase-like protein	1308	73.3201	0	82.88	11.3396	1.13039	0.199598
LmxM.07.0770.1	DNAJ-domain transmembrane-like protein	599	312.109	0	281.885	4.79988	0.90316	1.5178e-10
LmxM.07.0780.1	Hypothetical protein, conserved	541	256.726	0	208.538	16.1549	0.812297	0.0014277
LmxM.07.0790.1	Hypothetical protein, conserved	322	221.794	0	255.619	20.2495	1.15251	0.0474178
LmxM.07.0800.1	Flavoprotein subunit-like protein	672	230.058	0	225.341	24.3596	0.979494	0.423218
LmxM.07.0802.1	Hypothetical protein, conserved	353	1054.09	0	909.859	142.53	0.86317	0.155785
LmxM.07.0805.1	Phosphoacetylglucosamine mutase-like protein	597	297.857	0	284.171	27.5129	0.954054	0.30945
LmxM.07.0810.1	Cytochrome b5-like protein	153	326.403	0	257.912	45.5422	0.790167	0.0663061
LmxM.07.0830.1	Hypothetical protein, conserved	2397	205.186	0	169.553	19.3404	0.826335	0.0327054
LmxM.07.0831.1	Hypothetical protein, conserved	1987	74.8468	0	86.2703	6.87851	1.15263	0.048381
LmxM.07.0840.1	Hypothetical protein, conserved	1243	95.4594	0	92.7937	13.1342	0.972075	0.419585
LmxM.07.0850.1	Ubiquitin-conjugating enzyme E2, putative	182	1130.32	0	961.122	116.405	0.850309	0.0730375
LmxM.07.0860.1	Hypothetical protein, unknown function	1475	117.841	0	92.2006	11.9147	0.782414	0.0156985
LmxM.07.0870.1	Splicing factor ptsr1-like protein	372	851.352	0	782.879	13.0385	0.919571	7.53922e-08
LmxM.07.0880.1	Protein kinase, putative	1442	160.741	0	131.304	10.824	0.816863	0.00326733
LmxM.07.0890.1	Hypothetical protein, unknown function	626	221.426	0	206.411	16.0463	0.932189	0.174703
LmxM.07.0900.1	Serine/threonine kinase, putative	296	854.67	0	573.355	54.2638	0.67085	1.08471e-07
LmxM.07.0910.1	Hypothetical protein, conserved	1834	169.106	0	160.774	9.47646	0.95073	0.189644
LmxM.07.0920.1	Protein of unknown function (DUF3608), putative	2535	238.394	0	195.648	16.7435	0.820691	0.00534008
LmxM.07.0930.1	Hypothetical protein, conserved	330	570.942	0	530.559	17.9857	0.929269	0.0123744
LmxM.07.0940.1	Domain of unknown function (DUF3437), putative	2434	181.54	0	152.381	17.3076	0.839382	0.0460209
LmxM.07.0950.1	Hypothetical protein, conserved	2456	77.0232	0	70.9619	8.30802	0.921306	0.232826
LmxM.07.0960.1	Hypothetical protein, conserved	1155	180.603	0	197.743	15.3021	1.09491	0.131328
LmxM.07.0970.1	Hypothetical protein, conserved	879	260.468	0	249.412	18.3225	0.957553	0.273116
LmxM.07.0980.1	RNA binding protein, putative	118	522.138	0	636.453	84.5966	1.21894	0.0883009
LmxM.07.0990.1	Nucleolar RNA-binding protein, putative	341	6021.13	0	5734.23	464.613	0.952351	0.268453
LmxM.07.1000.1	RNA binding protein-like protein	366	1517.28	0	1510.18	56.6865	0.995323	0.450188
LmxM.07.1010.1	Domain of unknown function DUF59, putative	162	676.619	0	701.515	87.4929	1.0368	0.387994
LmxM.07.1020.1	PIF1 helicase-like protein, putative	1341	165.921	0	177.015	10.0296	1.06687	0.134318
LmxM.07.1030.1	Peptidyl-prolyl cis-trans isomerase/rotamase, putative	115	953.365	0	1155.58	40.7423	1.21211	3.46456e-07
LmxM.07.1035.1	Hypothetical protein	188	383.796	0	519.551	56.9008	1.35372	0.00852068
LmxM.07.1040.1	Hypothetical protein, conserved	444	244.058	0	262.879	14.9181	1.07712	0.103544
LmxM.07.1050.1	Cation-transporting ATPase, putative	1244	798.367	0	704.203	21.4398	0.882055	5.61549e-06
LmxM.07.1055.1	Dpy-30 motif containing protein, putative	112	526.108	0	708.522	53.839	1.34672	0.000351854
LmxM.07.1060.1	Lipoyltransferase, putative	514	187.92	0	223.371	21.3483	1.18865	0.0483997
LmxM.07.1070.1	RNA-editing complex protein, putative	445	195.96	0	245.614	11.0667	1.25339	3.61535e-06
LmxM.07.1080.1	Hypothetical protein, conserved	838	283.624	0	341.859	28.1091	1.20532	0.019145
LmxM.07.1090.1	Fatty acid desaturase, putative	417	657.639	0	565.768	54.9967	0.860302	0.0474119
LmxM.07.1100.1	Hypothetical protein, conserved	305	272.392	0	310.604	34.8865	1.14029	0.136684
LmxM.07.1101.1	Hypothetical protein	554	263.686	0	210.462	40.6604	0.798156	0.0952711
LmxM.07.1110.1	Hypothetical protein, conserved	362	383.58	0	416.774	28.4762	1.08654	0.121875
LmxM.07.1120.1	Proteasome regulatory non-ATP-ase subunit, putative	345	732.047	0	695.83	5.38192	0.950527	8.52152e-12
LmxM.07.1130.1	Hypothetical protein, conserved	576	425.288	0	426.689	46.6303	1.00329	0.488016
LmxM.07.1140.1	Peptide methionine sulfoxide reductase-like	176	1128.52	0	882.278	38.149	0.781801	5.42029e-11
LmxM.07.1150.1	N-terminal region of Chorein, a TM vesicle-mediated sorter, putative	2535	211.539	0	184.496	16.4127	0.872163	0.0497114
LmxM.07.1160.1	Amino acid transporter 19, putative	491	3403.25	0	3143.75	236.182	0.923749	0.135942
LmxM.07.1170.1	Phosphoglycan beta 1,3 galactosyltransferase 1	741	395.14	0	478.751	53.4486	1.2116	0.0588694
LmxM.07_189754.1	None	83	359.048	0	268.67	38.5891	0.748284	0.0095885
LmxM.07_339360.1	None	28	250.328	0	215.911	44.7133	0.86251	0.220728
LmxM.07_39505.1	None	90	307.165	0	333.215	9.72014	1.08481	0.0036812
LmxM.07_431674.1	None	130	415.905	0	367.317	9.40073	0.883176	1.18005e-07
LmxM.07_440071.1	None	38	670.435	0	687.141	125.623	1.02492	0.447101
LmxM.07_452850.1	None	337	171.277	0	187.478	9.80709	1.09459	0.0492713
LmxM.07_533696.1	None	103	397.538	0	343.623	37.5564	0.864378	0.0755617
LmxM.07_534553.1	None	106	1627.45	0	1404.23	83.4744	0.86284	0.00374628
LmxM.07_561159.1	None	36	360.234	0	446.737	79.3245	1.24013	0.137747
LmxM.08.0010.1	Adaptor complex protein (AP) 3 delta subunit 1, putative	1198	293.551	0	336.797	27.5477	1.14732	0.0582233
LmxM.08.0020.1	Hypothetical protein, conserved	273	250.117	0	229.416	10.0989	0.917235	0.0201903
LmxM.08.0030.1	Qc-SNARE protein, putative	215	403.694	0	391.969	26.9302	0.970956	0.331644
LmxM.08.0040.1	Hypothetical protein, conserved	229	400.45	0	438.621	1.24355	1.09532	3.24076e-207
LmxM.08.0050.1	Hypothetical protein	75	986.24	0	1025.85	72.5109	1.04016	0.292446
LmxM.08.0060.1	Phosphoglycerate mutase protein, putative	185	182.547	0	300.088	27.0092	1.64389	6.74845e-06
LmxM.08.0070.1	Putative zinc finger motif, C2HC5-type/ASCH domain containing protein, putative	629	246.519	0	272.635	32.9644	1.10594	0.214113
LmxM.08.0080.1	ATP-dependent DEAD/H RNA helicase, putative	866	463.805	0	481.202	14.6222	1.03751	0.117073
LmxM.08.0090.1	Adaptor complex protein (AP) 3 delta subunit 1, putative	1133	255.751	0	234.043	21.0609	0.915119	0.151328
LmxM.08.0100.1	Dual-specificity protein phosphatase, putative	554	237.168	0	228.224	20.7274	0.962289	0.333053
LmxM.08.0110.1	Hypothetical protein, unknown function	756	280.234	0	281.854	18.8021	1.00578	0.465678
LmxM.08.0120.1	Hypothetical protein, conserved	270	760.636	0	705.878	36.9175	0.92801	0.069004
LmxM.08.0130.1	Hypothetical protein, conserved	1152	163.428	0	130.748	18.3611	0.800037	0.0375521
LmxM.08.0135.1	Hypothetical protein, conserved (pseudogene)	585	107.005	0	114.376	4.59657	1.06888	0.0544083
LmxM.08.0140.1	DNA repair protein, putative	1260	137.393	0	142.638	5.96994	1.03818	0.189805
LmxM.08.0150.1	GPI-GlcNAc transferase complex, PIG-H component, putative	514	199.565	0	195.116	9.16983	0.977705	0.313762
LmxM.08.0160.1	Hypothetical protein, conserved	232	354.863	0	410.273	23.7448	1.15614	0.00980961
LmxM.08.0170.1	Hypothetical protein, unknown function	632	119.452	0	73.8348	7.66787	0.618114	1.34799e-09
LmxM.08.0180.1	Bacterial transferase hexapeptide (six repeats), putative	294	472.095	0	357.236	36.2818	0.756704	0.000773454
LmxM.08.0190.1	Hypothetical protein, unknown function	959	277.907	0	225.961	5.27457	0.81308	1e-05
LmxM.08.0200.1	Inositol phosphosphingolipids phospholipase C	645	266.619	0	239.484	17.2017	0.898225	0.0573452
LmxM.08.0210.1	Hypothetical protein, unknown function	517	49.9567	0	65.591	2.62248	1.31296	1.24852e-09
LmxM.08.0220.1	Ubiquitin-activating enzyme-like protein	1053	179.28	0	160.689	12.3895	0.896301	0.0667358
LmxM.08.0230.1	ABC1 family, putative	522	377.711	0	449.664	53.4749	1.1905	0.0892253
LmxM.08.0240.1	Hypothetical protein, conserved	262	461.2	0	479.805	34.2781	1.04034	0.293645
LmxM.08.0250.1	Hypothetical protein, conserved	113	594.878	0	722.153	73.9537	1.21395	0.0426242
LmxM.08.0260.1	Hypothetical protein, conserved	676	193.054	0	216.176	7.4202	1.11977	0.000916399
LmxM.08.0270.1	Hypothetical protein	833	180.539	0	175.602	14.0937	0.972654	0.363056
LmxM.08.0280.1	Ribosomal protein L2, putative	426	391.812	0	356.877	22.8472	0.910836	0.0631216
LmxM.08.0290.1	Iron superoxide dismutase A, mitochondrial	230	2122.07	0	1995.85	130.555	0.940522	0.166831
LmxM.08.0300.1	Isochorismatase family, putative	252	510.867	0	521.938	31.7472	1.02167	0.363643
LmxM.08.0310.1	Isochorismatase family, putative	275	329.478	0	377.766	5.24547	1.14656	1.69897e-20
LmxM.08.0320.1	Mitochondrial associated ribonuclease, putative	222	993.135	0	1060.66	95.4713	1.06799	0.239706
LmxM.08.0330.1	Tim10/DDP family zinc finger, putative	95	632.621	0	621.288	43.1702	0.982085	0.396457
LmxM.08.0340.1	Hypothetical protein, conserved	4978	88.4526	0	79.5152	8.58609	0.898958	0.148957
LmxM.08.0350.1	Hypothetical protein	606	119.337	0	114.384	6.44258	0.9585	0.221034
LmxM.08.0360.1	Hypothetical protein, conserved	574	148.972	0	146.954	17.1674	0.986456	0.453222
LmxM.08.0370.1	Hypothetical protein, conserved	219	239.682	0	256.652	22.5771	1.0708	0.22614
LmxM.08.0380.1	Hypothetical protein, conserved	1908	158.062	0	163.386	10.5749	1.03368	0.307326
LmxM.08.0390.1	Hypothetical protein, conserved	1980	114.757	0	117.885	6.73265	1.02726	0.321099
LmxM.08.0400.1	Hypothetical protein, conserved	1287	108.742	0	112.437	11.1017	1.03398	0.369638
LmxM.08.0410.1	WD domain, G-beta repeat, putative	1401	267.141	0	199.476	22.439	0.746708	0.00128278
LmxM.08.0420.1	Hypothetical protein,conserved	1960	177.577	0	160.741	10.9959	0.90519	0.0628697
LmxM.08.0430.1	Hypothetical protein, conserved	914	284.452	0	287.005	18.8617	1.00897	0.446169
LmxM.08.0440.1	Hypothetical protein, conserved	2408	197.756	0	191.798	25.9271	0.969874	0.409131
LmxM.08.0450.1	Signal peptidase type I, putative	180	648.755	0	681.97	41.567	1.0512	0.212125
LmxM.08.0460.1	Hypothetical protein, unknown function	297	648.475	0	598.7	25.5642	0.923244	0.0257652
LmxM.08.0470.1	Small ubiquitin protein, putative	117	849.336	0	808.434	35.7733	0.951842	0.126444
LmxM.08.0480.1	Hypothetical protein, conserved	276	285.397	0	290.117	16.7116	1.01654	0.388796
LmxM.08.0490.1	Hypothetical protein, conserved	507	144.815	0	169.2	10.1485	1.16838	0.00813509
LmxM.08.0500.1	Hypothetical protein, unknown function	328	77.4857	0	87.1452	10.634	1.12466	0.181844
LmxM.08.0510.1	Ribose-phosphate pyrophosphokinase, putative	838	379.257	0	402.752	19.1826	1.06195	0.110323
LmxM.08.0520.1	Hypothetical protein, conserved	2327	124.041	0	115.8	9.39115	0.933565	0.190111
LmxM.08.0530.1	Protein kinase , putative	1949	124.427	0	130.937	11.784	1.05231	0.290348
LmxM.08.0540.1	Hypothetical protein, conserved	352	404.352	0	424.019	35.025	1.04864	0.287223
LmxM.08.0545.1	Cyclopropane-fatty-acyl-phospholipid synthase	488	163.973	0	189.673	19.8641	1.15673	0.0978719
LmxM.08.0550.1	Translation initiation factor-like protein	344	1293.11	0	1202.7	54.1003	0.930076	0.0473281
LmxM.08.0560.1	Hypothetical protein, conserved	276	337.425	0	318.921	25.4929	0.94516	0.233962
LmxM.08.0570.1	Hypothetical protein, conserved	179	176.411	0	193.275	1.7277	1.09559	8.29143e-23
LmxM.08.0580.1	Hypothetical protein, unknown function	235	130.556	0	184.072	7.60978	1.40991	1.0135e-12
LmxM.08.0590.1	Hypothetical protein, unknown function	237	151.25	0	165.982	23.3489	1.0974	0.264041
LmxM.08.0600.1	Hypothetical protein, unknown function	218	569.496	0	784.137	90.64	1.3769	0.00894093
LmxM.08.0620.1	Hypothetical protein, conserved	2839	110.951	0	82.7075	6.35784	0.745439	4.44872e-06
LmxM.08.0630.1	Hypothetical protein, unknown function	2209	244.87	0	200.487	18.559	0.818749	0.00839099
LmxM.08.0640.1	Amastin surface glycoprotein, putative	304	797.103	0	747.594	15.0755	0.937889	0.000511647
LmxM.08.0650.1	DnaJ domain containing protein, putative	288	230.069	0	173.626	22.5528	0.754668	0.00616233
LmxM.08.0660.1	Protein kinase, putative	1339	73.6955	0	88.913	7.28859	1.20649	0.0184053
LmxM.08.0720.1	Amastin-like protein, putative	184	315.391	0	544.132	122.148	1.72526	0.0305577
LmxM.08.0730.1	Amastin-like protein, putative	208	532.406	0	836.019	138.747	1.57027	0.0143256
LmxM.08.0740.1	Amastin-like protein, putative	195	647.885	0	569.412	90.1664	0.878879	0.192066
LmxM.08.0750.1	Amastin-like protein, putative	195	478.734	0	982.828	163.666	2.05297	0.00103492
LmxM.08.0760.1	Amastin-like protein, putative	195	199.738	0	308.11	34.5363	1.54257	0.00085078
LmxM.08.0770.1	Amastin-like protein, putative	208	237.143	0	420.378	71.4143	1.77268	0.00514673
LmxM.08.0780.1	Tuzin, putative	604	304.432	0	370.625	6.77071	1.21743	7.1111e-23
LmxM.08.0790.1	Tuzin, putative	767	163.554	0	182.644	11.8996	1.11672	0.0543321
LmxM.08.0790a.1	Tuzin (Hypothetical)	190	1e-05	0	1e-05	1e-05	1	0.5
LmxM.08.0800.1	Amastin-like protein, putative	175	124.219	0	118.577	8.10565	0.954585	0.243218
LmxM.08.0801.1	Tuzin (Hypothetical)	355	153.144	0	170.943	18.4598	1.11622	0.167481
LmxM.08.0810.1	Amastin (Hypothetical)	217	457.967	0	608.832	6.45243	1.32942	3.32287e-121
LmxM.08.0840.1	Amastin-like protein, putative	193	383.462	0	406.772	23.2975	1.06079	0.158529
LmxM.08.0850.1	Amastin-like protein, putative	192	213.374	0	202.725	10.2662	0.950093	0.149803
LmxM.08.0860.1	Hypothetical protein, unknown function	290	614.597	0	495.721	4.20252	0.806578	1e-05
LmxM.08.0870.1	Hypothetical protein, unknown function	419	143.217	0	158.296	13.9778	1.10529	0.140343
LmxM.08.0880.1	SET domain containing protein, putative	503	259.641	0	227.828	1.34762	0.877476	1e-05
LmxM.08.0890.1	Mitochondrial DNA polymerase beta	376	283.327	0	256.015	10.7255	0.903602	0.00544112
LmxM.08.0900.1	Mitochondrial DNA polymerase beta-PAK, putative	1478	164.378	0	153.045	16.255	0.931059	0.242852
LmxM.08.0910.1	Beta-lactamase superfamily domain containing protein, putative	2108	181.409	0	162.183	15.2475	0.894019	0.103668
LmxM.08.0920.1	Hypothetical protein, conserved	204	620.433	0	645.2	56.1564	1.03992	0.329593
LmxM.08.0930.1	Protein kinase, putative	1160	126.5	0	112.696	10.3973	0.890878	0.092147
LmxM.08.0940.1	Hypothetical protein, conserved	296	276.62	0	295.505	33.7713	1.06827	0.288015
LmxM.08.0950.1	Hypothetical protein, conserved	146	748.394	0	785.449	60.3539	1.04951	0.269621
LmxM.08.0960.1	Dpy-30 motif containing protein, putative	565	296.843	0	318.897	26.0316	1.07429	0.198444
LmxM.08.0970.1	Protein of unknown function (DUF2453), putative	812	171.498	0	137.81	8.91091	0.80357	7.82705e-05
LmxM.08.0980.1	Hypothetical protein, unknown function	1043	70.0837	0	88.8681	9.5629	1.26803	0.0247474
LmxM.08.0990.1	DnaJ domain containing protein, putative	326	434.496	0	466.171	5.79422	1.0729	2.29436e-08
LmxM.08.1000.1	AAA domain (dynein-related subfamily)/von Willebrand factor type A domain containing protein, putative	2566	143.692	0	131.019	12.2133	0.911802	0.149714
LmxM.08.1030.1	Cathepsin (Hypothetical)	236	4.73953	0	75.6173	8.95453	15.9546	1.23329e-15
LmxM.08.1030a.1	Cathepsin (Hypothetical)	533	2.404	0	10.7874	1.50161	4.48726	1.18263e-08
LmxM.08.1040.1	Cathepsin (Hypothetical)	503	2.54709	0	9.8751	0.981276	3.87701	4.07612e-14
LmxM.08.1040a.1	Cathepsin (Hypothetical)	88	1e-05	0	1e-05	1e-05	1	0.5
LmxM.08.1040b.1	Cathepsin (Hypothetical)	359	220.419	0	370.515	16.0454	1.68096	4.20154e-21
LmxM.08.1040c.1	Cathepsin (Hypothetical)	331	9.66668	0	83.6463	15.6995	8.65306	1.22504e-06
LmxM.08.1050.1	Cathepsin (Hypothetical)	230	1e-05	0	0.256541	0.444342	25654.1	0.281859
LmxM.08.1050a.1	Cathepsin (Hypothetical)	98	1e-05	0	1e-05	1e-05	1	0.5
LmxM.08.1060.1	Cathepsin L-like protease, putative	366	38.3108	0	85.5747	15.0213	2.2337	0.000826291
LmxM.08.1070.1	Cathepsin L-like protease, putative	443	131.397	0	296.048	24.2912	2.25308	6.08411e-12
LmxM.08.1070partial.1	Cathepsin (Hypothetical)	375	1.28032	0	1e-05	1e-05	7.81054e-06	1e-05
LmxM.08.1080.1	Cathepsin L-like protease, putative	468	482.175	0	624.967	25.8365	1.29614	1.6313e-08
LmxM.08.1090.1	Histone deacetylase, putative	535	298.312	0	363.239	25.6391	1.21765	0.00566489
LmxM.08.1091.1	Ring finger domain containing protein, putative	363	408.648	0	489.207	34.3431	1.19714	0.00949538
LmxM.08.1100.1	Hypothetical protein, conserved	365	3033.45	0	3120.61	375.272	1.02873	0.408167
LmxM.08.1110.1	Stress-induced protein sti1	545	1356.32	0	1377.29	163.767	1.01546	0.449055
LmxM.08.1120.1	Repeat of unknown function (DUF1126), putative	861	284.417	0	297.307	31.0506	1.04532	0.339024
LmxM.08.1130.1	Phosphoribosylpyrophosphate synthetase	371	798.319	0	834.348	11.736	1.04513	0.0010703
LmxM.08.1140.1	Suppressive immunomodulating factor, putative	946	217.409	0	185.587	17.6903	0.853632	0.0360238
LmxM.08.1150.1	Exocyst complex component Sec3, putative	1144	402.141	0	394.438	11.9461	0.980845	0.259521
LmxM.08.1160.1	Thiopurine S-methyltransferase (TPMT), putative	426	477.008	0	474.357	14.2437	0.994444	0.426198
LmxM.08.1170.1	MRB1 complex subunit MRB3010	555	214.897	0	200.901	23.329	0.934872	0.274276
LmxM.08.1171.1	Hypothetical protein	443	3.87512	0	4.35158	0.487996	1.12296	0.16444
LmxM.08.1180.1	Hypothetical protein, conserved	418	224.894	0	318.597	21.4649	1.41666	6.34356e-06
LmxM.08.1190.1	Intraflagellar transport protein 122B, putative	1247	195.687	0	188.336	18.4398	0.962437	0.345084
LmxM.08.1200.1	MIX protein	195	438.79	0	463.681	7.29702	1.05673	0.000323457
LmxM.08.1210.1	Hypothetical protein, conserved	390	200.848	0	216.258	7.58647	1.07672	0.021118
LmxM.08.1215.1	Zinc finger, C3HC4 type (RING finger), putative	573	397.3	0	486.698	119.543	1.22501	0.227284
LmxM.08.1218.1	Hypothetical protein, conserved	510	267.678	0	295.732	59.9964	1.1048	0.320039
LmxM.08.1222.1	Hypothetical protein, conserved	99	3237.42	0	3054.66	859.878	0.943548	0.415843
LmxM.08.1223.1	Hypothetical protein, unknown function	434	368.004	0	310.844	72.2904	0.844676	0.21456
LmxM.08.1225.1	Amidinotransferase, putative	238	635.103	0	762.666	175.577	1.20085	0.233756
LmxM.08.1228.1	STE group serine/threonine-protein kinase, putative	845	179.665	0	163.134	20.343	0.907991	0.208223
LmxM.08.1230.1	Beta tubulin (fragment)	414	4841.48	0	4891.45	1107.51	1.01032	0.482008
LmxM.08_1000447.1	None	54	197.129	0	182.925	44.8614	0.927944	0.375763
LmxM.08_1008719.1	None	36	554.099	0	574.977	35.5351	1.03768	0.278419
LmxM.08_1040671.1	None	42	331.172	0	247.981	32.9045	0.748797	0.00573122
LmxM.08_1048727.1	None	123	769.338	0	605.14	15.7771	0.786572	1e-05
LmxM.08_1059897.1	None	45	35.5662	0	53.4361	13.8918	1.50244	0.0991579
LmxM.08_1074274.1	None	45	492.004	0	561.661	46.1416	1.14158	0.0655676
LmxM.08_1101248.1	None	64	292.413	0	193.53	17.1459	0.661836	4.03012e-09
LmxM.08_1102071.1	None	46	306.649	0	337.175	20.9458	1.09955	0.0725022
LmxM.08_1121173.1	None	40	92.7699	0	87.5788	12.3084	0.944044	0.336605
LmxM.08_1139529.1	None	59	81.6003	0	75.8862	16.9246	0.929975	0.367825
LmxM.08_1144994.1	None	59	1e-05	0	1e-05	1e-05	1	0.5
LmxM.08_1153879.1	None	29	186.013	0	239.702	27.303	1.28863	0.0246271
LmxM.08_1157406.1	None	75	248.849	0	227.942	20.7715	0.915986	0.157084
LmxM.08_1172187.1	None	28	86.9627	0	110.61	25.2655	1.27192	0.174652
LmxM.08_1424150.1	None	51	146.83	0	152.111	13.6366	1.03596	0.349287
LmxM.08_1437036.1	None	98	218.637	0	204.495	15.8059	0.93532	0.185475
LmxM.08_1446422.1	None	26	170.156	0	317.311	43.3243	1.86483	0.000341139
LmxM.08_1449783.1	None	33	253.009	0	319.696	44.9542	1.26358	0.0689774
LmxM.08_1455604.1	None	373	81.6703	0	108.019	15.2782	1.32263	0.0422984
LmxM.08_1463383.1	None	317	178.623	0	270.635	30.426	1.51511	0.00124686
LmxM.08_1469531.1	None	60	108.217	0	124.616	32.7476	1.15154	0.308262
LmxM.08_1476073.1	None	302	163.19	0	253.113	45.9668	1.55104	0.0252167
LmxM.08_1479331.1	None	400	110.332	0	84.618	24.1152	0.766942	0.143147
LmxM.08_1484979.1	None	391	50.187	0	70.7834	11.89	1.41039	0.0416144
LmxM.08_1491863.1	None	97	329.498	0	398.731	51.5978	1.21012	0.0898319
LmxM.08_1505806.1	None	53	3.76094	0	2.0281	2.08559	0.539254	0.203026
LmxM.08_1509453.1	None	61	448.671	0	718.293	102.685	1.60094	0.00432315
LmxM.08_1514466.1	None	53	5.17129	0	7.43238	1.1328	1.43724	0.0229666
LmxM.08_1545655.1	None	28	437.996	0	544.164	11.7793	1.2424	1.00164e-19
LmxM.08_158460.1	None	84	164.428	0	202.464	15.1737	1.23133	0.00609273
LmxM.08_1603858.1	None	159	202.928	0	372.982	32.739	1.838	1.02778e-07
LmxM.08_1616063.1	None	81	580.29	0	906.946	142.167	1.56292	0.0107895
LmxM.08_1640715.1	None	56	594.741	0	671.653	40.5688	1.12932	0.0289905
LmxM.08_185075.1	None	49	394.674	0	423.312	20.0933	1.07256	0.0770413
LmxM.08_208836.1	None	51	124.902	0	166.964	12.4768	1.33676	0.000374232
LmxM.08_237531.1	None	30	245.295	0	192.508	18.5146	0.784802	0.00217849
LmxM.08_24839.1	None	91	290.458	0	309.766	20.047	1.06647	0.167742
LmxM.08_29.0010.1	3,2-trans-enoyl-CoA isomerase, mitochondrial precursor-like protein	251	448.778	0	413.021	10.3009	0.920323	0.000259006
LmxM.08_29.0020.1	Transcription factor-like protein	1046	568.789	0	457.297	29.9919	0.803984	0.000100643
LmxM.08_29.0030.1	Ribosomal protein L3-like protein	467	590.98	0	563.618	33.2906	0.953701	0.205566
LmxM.08_29.0040.1	Hypothetical protein, conserved	287	477.714	0	531.507	59.6836	1.11261	0.18371
LmxM.08_29.0050.1	Hypothetical protein, conserved	672	118.392	0	113.925	9.44226	0.962266	0.318059
LmxM.08_29.0060.1	Tryptophanyl-tRNA synthetase, putative	396	1080.01	0	1098.91	30.243	1.0175	0.265952
LmxM.08_29.0070.1	Syntaxin, putative	254	383.513	0	411.332	38.9936	1.07254	0.237786
LmxM.08_29.0080.1	Hypothetical protein, conserved	124	207.714	0	305.301	55.0562	1.46982	0.0381553
LmxM.08_29.0090.1	Intraflagellar transport protein 27	186	481.833	0	393.839	14.0606	0.817377	1.94743e-10
LmxM.08_29.0100.1	Hypothetical protein, conserved	536	327.327	0	357.737	2.78811	1.0929	5.32905e-28
LmxM.08_29.0110.1	C2 domain in Dock180 and Zizimin proteins, putative	2840	164.369	0	146.53	17.4103	0.891469	0.152769
LmxM.08_29.0120.1	Proteasome regulatory non-ATPase subunit, putative	909	688.356	0	575.223	67.2738	0.835647	0.046315
LmxM.08_29.0130.1	Hypothetical protein, conserved	901	173.6	0	151.199	13.2319	0.870959	0.0452282
LmxM.08_29.0140.1	DNA-directed RNA polymerase II subunit 3, putative	337	388.864	0	390.204	16.1781	1.00345	0.466984
LmxM.08_29.0150.1	Putative intraflagellar transport protein B2	692	338.374	0	298.715	28.9823	0.882795	0.085595
LmxM.08_29.0160.1	Hypothetical protein, conserved	569	438.056	0	378.684	23.0605	0.864465	0.00501761
LmxM.08_29.0170.1	Protein phosphatase inhibitor 2 (ipp-2), putative	137	473.44	0	409.214	28.3086	0.86434	0.0116401
LmxM.08_29.0180.1	Hypothetical protein, conserved	536	209.903	0	230.173	17.4237	1.09657	0.122337
LmxM.08_29.0190.1	Hypothetical protein, conserved	1019	238.542	0	225.439	12.6305	0.945069	0.149765
LmxM.08_29.0200.1	SNF2 family N-terminal domain/Helicase conserved C-terminal domain containing protein, putative	1577	153.791	0	139.404	18.356	0.906452	0.216589
LmxM.08_29.0210.1	Hypothetical protein, conserved	267	453.467	0	648.616	76.8766	1.43035	0.00556674
LmxM.08_29.0220.1	Protein transport protein Sec24A, putative	972	294.45	0	216.486	34.9588	0.735221	0.0128679
LmxM.08_29.0230.1	Hypothetical protein, conserved	215	357.911	0	380.266	42.8784	1.06246	0.301055
LmxM.08_29.0240.1	Serine/threonine protein kinase RIO1, putative	537	194.95	0	213.709	15.7023	1.09623	0.116106
LmxM.08_29.0250.1	Oxidase-like protein	319	12.3145	0	12.4898	1.27465	1.01423	0.445314
LmxM.08_29.0251.1	Thymine-7-hydroxylase, putative	319	192.595	0	192.817	13.3435	1.00115	0.493363
LmxM.08_29.0260.1	Tubulin-tyrosine ligase family, putative	585	283.357	0	311.925	16.1653	1.10082	0.0385972
LmxM.08_29.0270.1	Hypothetical protein	242	517.409	0	634.728	28.0648	1.22674	1.45567e-05
LmxM.08_29.0280.1	Hypothetical protein	491	361.23	0	445.099	3.54069	1.23218	2.4416e-124
LmxM.08_29.0290.1	Zinc-finger of a C2HC-type, putative	382	212.109	0	208.146	12.3069	0.981316	0.373718
LmxM.08_29.0300.1	Hypothetical protein	337	358.686	0	439.171	22.8707	1.22439	0.000216468
LmxM.08_29.0320.1	TPR repeat, putative	387	2642.29	0	2274.91	140.008	0.860961	0.00434529
LmxM.08_29.0330.1	Putative GTPase activating protein for Arf, putative	389	293.501	0	513.318	45.6918	1.74895	7.51378e-07
LmxM.08_29.0340.1	UBX domain-containing protein	428	204.279	0	179.176	4.1738	0.877112	9.01963e-10
LmxM.08_29.0350.1	Hypothetical protein, conserved	1367	246.574	0	284.3	22.3244	1.153	0.0455214
LmxM.08_29.0360.1	Hypothetical protein, conserved	174	436.16	0	514.408	27.5553	1.1794	0.0022581
LmxM.08_29.0370.1	Protein kinase-like protein	1550	150.916	0	139.623	12.5527	0.92517	0.184152
LmxM.08_29.0380.1	Domain of unknown function (DUF3451), putative	979	147.556	0	154.851	5.44833	1.04944	0.0902818
LmxM.08_29.0390.1	RNA binding protein, putative	260	248.883	0	287.694	40.5941	1.15594	0.169516
LmxM.08_29.0400.1	RNA polymerase Rpb4, putative	166	500.571	0	605.283	29.6492	1.20918	0.000206457
LmxM.08_29.0410.1	Hypothetical protein, conserved	576	108.861	0	123.897	7.7054	1.13812	0.0255067
LmxM.08_29.0420.1	Hypothetical protein, conserved	404	325.653	0	389.072	24.7169	1.19474	0.00514662
LmxM.08_29.0430.1	Hypothetical protein, conserved	564	234.052	0	245.195	16.3485	1.04761	0.247745
LmxM.08_29.0440.1	Hypothetical protein, conserved	380	595.237	0	630.407	45.6882	1.05909	0.220716
LmxM.08_29.0450.1	RecA bacterial DNA recombination protein, putative	649	183.093	0	187.89	1.947	1.0262	0.00687109
LmxM.08_29.0460.1	Hypothetical protein, conserved	687	182.735	0	145.767	11.31	0.797696	0.000540421
LmxM.08_29.0470.1	Hypothetical protein, conserved	448	121.793	0	93.0433	8.82856	0.763943	0.000563986
LmxM.08_29.0480partial.1	Hypothetical protein	310	176.69	0	231.018	20.2107	1.30747	0.00359333
LmxM.08_29.0490.1	Hypothetical protein, conserved	364	395.395	0	311.815	18.2767	0.788615	2.4033e-06
LmxM.08_29.0500.1	Ca2+-ATPase N terminal autoinhibitory domain containing protein, putative	1312	115.994	0	86.2692	10.3856	0.743738	0.00210408
LmxM.08_29.0510.1	Cofilin-like protein	139	2446.92	0	1886.51	56.3103	0.770971	1e-05
LmxM.08_29.0520.1	Hypothetical protein, conserved	452	166.172	0	198.042	29.7394	1.19179	0.141939
LmxM.08_29.0530.1	Hypothetical protein, conserved	2975	93.6134	0	77.1477	6.69123	0.82411	0.00693165
LmxM.08_29.0540.1	Exonuclease, putative	502	338.694	0	404.527	26.3081	1.19437	0.00616769
LmxM.08_29.0550.1	Exonuclease, putative	1087	104.405	0	83.0305	4.5416	0.795276	1.26128e-06
LmxM.08_29.0555.1	Hypothetical protein	253	74.2139	0	107.855	8.24128	1.4533	2.23202e-05
LmxM.08_29.0560.1	Exonuclease, putative	405	193.337	0	233.977	25.8483	1.2102	0.0579464
LmxM.08_29.0570.1	Ankyrin repeats (3 copies), putative	843	116.003	0	130.395	8.42589	1.12407	0.043809
LmxM.08_29.0580.1	Hypothetical protein, conserved	482	214.377	0	226.505	10.3029	1.05657	0.119573
LmxM.08_29.0590.1	Tfiih basal transcription factor complex helicase xpb subunit	1103	161.733	0	153.879	3.39564	0.951434	0.0103561
LmxM.08_29.0600.1	Hypothetical protein, conserved	578	192.149	0	213.092	10.1427	1.10899	0.0194699
LmxM.08_29.0610.1	Hypothetical protein, conserved	635	390.98	0	364.416	7.34041	0.932058	0.000147934
LmxM.08_29.0620.1	ABC transporter, putative	1867	195.996	0	143.984	14.0855	0.734626	0.000110976
LmxM.08_29.0630.1	BET1-like protein, putative	139	380.702	0	398.546	60.9755	1.04687	0.384893
LmxM.08_29.0640.1	Scavenger mRNA decapping enzyme C-term binding, putative	264	174.525	0	178.798	18.4996	1.02449	0.408659
LmxM.08_29.0650.1	Phosphate transporter, putative	469	497.635	0	364.339	19.6589	0.732141	5.98988e-12
LmxM.08_29.0660.1	Flagellar radial spoke protein-like, putative	588	279.746	0	281.88	19.2826	1.00763	0.455946
LmxM.08_29.0670.1	Hypothetical protein, conserved	137	448.358	0	508.554	46.2544	1.13426	0.0965579
LmxM.08_29.0680.1	Triple RNA binding domain protein 3	772	133.147	0	182.677	18.6684	1.372	0.0039872
LmxM.08_29.0690.1	NADH-ubiquinone oxidoreductase complex I subunit, putative	278	437.637	0	461.977	21.606	1.05562	0.12997
LmxM.08_29.0700.1	Hypothetical protein, conserved	718	132.13	0	130.021	4.18292	0.984034	0.307017
LmxM.08_29.0710.1	Bardet-biedl syndrome 7 protein	855	212.045	0	210.161	10.2527	0.991112	0.427079
LmxM.08_29.0720.1	Elongation factor Ts, mitochondrial, putative	276	576.111	0	554.32	48.9155	0.962176	0.327988
LmxM.08_29.0730.1	Hypothetical protein, conserved	225	429.635	0	471.556	36.4144	1.09757	0.124821
LmxM.08_29.0740.1	Peroxisomal targeting signal 2 receptor, putative	373	325.988	0	290.75	20.6457	0.891905	0.0439311
LmxM.08_29.0750.1	U3 small nucleolar ribonucleoprotein protein MPP10, putative	679	209.626	0	275.418	37.6861	1.31385	0.0404237
LmxM.08_29.0760.1	Heat shock protein 90, putative	771	1176.13	0	1130.09	41.6494	0.96085	0.134462
LmxM.08_29.0770.1	Hypothetical protein, conserved	195	485.637	0	473.743	37.49	0.975508	0.375521
LmxM.08_29.0780.1	U-box domain protein, putative	601	855.001	0	605.796	42.8649	0.708533	3.055e-09
LmxM.08_29.0790.1	Hypothetical protein, conserved	1589	222.2	0	215.252	10.3577	0.968731	0.251171
LmxM.08_29.0795.1	Tuzin (pseudogene)	70	227.14	0	294.413	104.807	1.29617	0.260478
LmxM.08_29.0800.1	Nucleoporin NUP53b	673	211.433	0	191.919	9.80788	0.907706	0.0233165
LmxM.08_29.0805.1	Hypothetical protein, conserved	602	204.12	0	168.196	6.19346	0.824003	3.30768e-09
LmxM.08_29.0810.1	Hypothetical protein, conserved	613	499.068	0	541.171	47.4076	1.08436	0.187241
LmxM.08_29.0820.1	CPC cysteine peptidase, Clan CA, family C1, Cathepsin B-like	340	2147.29	0	2457.57	53.3577	1.1445	3.02923e-09
LmxM.08_29.0830.1	Hypothetical protein, conserved	478	231.477	0	282.864	25.3883	1.22199	0.021484
LmxM.08_29.0840.1	Hypothetical protein, conserved	391	715.749	0	570.497	14.707	0.797063	1e-05
LmxM.08_29.0850.1	High mobility group protein TDP1	300	1242.29	0	1030.05	33.3825	0.829157	1.02415e-10
LmxM.08_29.0860.1	Hypothetical protein, unknown function	592	89.9083	0	100.244	12.4215	1.11495	0.202688
LmxM.08_29.0865.1	RNA recognition motif. (a.k.a. RRM, RBD, or RNP domain), putative	114	207.44	0	320.306	4.56439	1.54409	2.70046e-135
LmxM.08_29.0867.1	Guanine deaminase, putative	454	923.909	0	971.498	20.6208	1.05151	0.0105052
LmxM.08_29.0868.1	Cytochrome b5-like Heme/Steroid binding domain containing protein, putative	168	526.759	0	437.409	41.3636	0.830378	0.0153818
LmxM.08_29.0870.1	Hypothetical protein, conserved	491	755.361	0	889.445	55.6989	1.17751	0.0080352
LmxM.08_29.0880.1	ADP-ribosylation factor-like protein 3A, putative	179	2222.18	0	2577.35	107.809	1.15983	0.000493058
LmxM.08_29.0885.1	Phytanoyl-CoA dioxygenase (PhyH), putative	349	243.508	0	345.392	66.9294	1.4184	0.0639734
LmxM.08_29.0890.1	Eukaryotic protein of unknown function (DUF914), putative	452	409.142	0	408.08	23.0063	0.997404	0.481591
LmxM.08_29.0900.1	IPP transferase, putative	215	208.147	0	261.193	15.3535	1.25485	0.00027516
LmxM.08_29.0910.1	Signal peptide peptidase, putative	338	623.503	0	831.714	97.17	1.33394	0.0160665
LmxM.08_29.0920.1	LETM1 and EF-hand domain-containing protein 1, putative	503	356.539	0	345.301	48.4268	0.96848	0.408245
LmxM.08_29.0930.1	ABC transporter-like protein	722	295.018	0	248.841	4.28855	0.843478	1e-05
LmxM.08_29.0935.1	A-1 protein, putative	175	140.864	0	186.136	4.05907	1.32138	3.45406e-29
LmxM.08_29.0940.1	Hypothetical protein, conserved	757	1296.64	0	1176.83	150.079	0.907597	0.212337
LmxM.08_29.0950.1	Hypothetical protein, conserved	574	245.269	0	240.321	6.35733	0.979829	0.218224
LmxM.08_29.0960.1	Hypothetical protein, unknown function	522	300.987	0	259.814	33.0172	0.863208	0.106197
LmxM.08_29.0970.1	Kinesin, putative	1730	116.453	0	131.076	11.4722	1.12558	0.101209
LmxM.08_29.0980.1	Hypothetical protein, unknown function	547	152.428	0	139.416	7.74917	0.914634	0.0465595
LmxM.08_29.0990.1	Hypothetical protein, conserved	994	235.72	0	230.555	10.4194	0.97809	0.310062
LmxM.08_29.1000.1	Hypothetical protein, conserved	628	560.808	0	498.313	26.4767	0.888563	0.00912853
LmxM.08_29.1010.1	Putative NAD(P)H quinone oxidoreductase, PIG3 family, putative	350	594.683	0	663.389	26.5837	1.11553	0.00487598
LmxM.08_29.1020.1	Hypothetical protein, conserved	721	133.3	0	161.606	13.8659	1.21235	0.0206045
LmxM.08_29.1030.1	Hypothetical protein, conserved	197	943.881	0	969.498	42.3818	1.02714	0.272783
LmxM.08_29.1040.1	Flagellar Member 6	1898	145.337	0	124.12	12.5919	0.85402	0.0460029
LmxM.08_29.1050.1	KU70 protein, putative	948	145.926	0	139.321	9.18542	0.954736	0.236043
LmxM.08_29.1060.1	Hypothetical protein, conserved	1076	148.123	0	122.007	11.3413	0.823688	0.0106473
LmxM.08_29.1070.1	Ribosomal protein L1a, putative	373	260.704	0	250.192	6.23386	0.95968	0.0458787
LmxM.08_29.1090.1	Ribosomal protein L1a, putative	373	1166.66	0	923.604	192.018	0.791668	0.102797
LmxM.08_29.1100.1	Ankyrin repeats (3 copies), putative	360	578.993	0	619.095	36.1639	1.06926	0.133734
LmxM.08_29.1110.1	Hypothetical protein, conserved	625	348.404	0	296.218	29.8432	0.850215	0.0401745
LmxM.08_29.1120.1	PSP1 C-terminal conserved region, putative	1131	73.8509	0	102.351	11.8667	1.38591	0.0081605
LmxM.08_29.1130.1	Tryparedoxin-like protein	370	311.101	0	352.305	9.92111	1.13245	1.63955e-05
LmxM.08_29.1140.1	Tryparedoxin-like protein	275	428.921	0	255.58	4.09237	0.595867	1e-05
LmxM.08_29.1150.1	Tryparedoxin 2, putative	149	2589.17	0	2339.59	143.132	0.903607	0.0406069
LmxM.08_29.1160.1	Tryparedoxin 1, putative	145	6274.8	0	6667.43	323.624	1.06257	0.11252
LmxM.08_29.1170.1	Hypothetical protein, conserved	363	907.069	0	1063.75	29.3212	1.17273	4.55507e-08
LmxM.08_29.1180.1	Hypothetical protein, conserved	2440	174.272	0	130.694	9.97596	0.749946	6.2624e-06
LmxM.08_29.1190.1	Etoposide-induced protein 2.4 (EI24), putative	597	139.705	0	124.439	11.4666	0.890722	0.0915274
LmxM.08_29.1200.1	Hypothetical protein, conserved	598	284.527	0	294.185	18.1194	1.03394	0.297005
LmxM.08_29.1210.1	Hypothetical protein, conserved	371	271.809	0	295.969	14.1361	1.08889	0.0437179
LmxM.08_29.1220.1	Family of unknown function (DUF572), putative	479	273.13	0	351.501	33.0596	1.28694	0.00887987
LmxM.08_29.1230.1	COPII coat assembly protein sec16, putative (fragment)	2182	149.154	0	140.647	15.9637	0.942967	0.29706
LmxM.08_29.1240.1	Hsp70 protein/TPR repeat, putative	782	860.637	0	715.088	31.4866	0.830881	1.89482e-06
LmxM.08_29.1250.1	Hypothetical protein, unknown function	1824	111.044	0	114.276	17.7658	1.0291	0.427825
LmxM.08_29.1260.1	Wnt-binding factor required for Wnt secretion/Lipase (class 3), putative	1213	72.1916	0	78.2154	8.81516	1.08344	0.247194
LmxM.08_29.1270.1	Serine peptidase, putative	865	193.804	0	194.371	24.1802	1.00293	0.490645
LmxM.08_29.1280.1	Lipase domain protein, putative	1877	210.604	0	222.845	21.6784	1.05813	0.286144
LmxM.08_29.1290.1	Hypothetical protein, conserved	118	1022.3	0	1381.07	106.886	1.35095	0.000394495
LmxM.08_29.1300.1	Hypothetical protein, conserved	357	363.358	0	322.929	2.44929	0.888735	1e-05
LmxM.08_29.1310.1	Carnitine/choline acetyltransferase, putative	600	180.464	0	126.391	6.63547	0.700369	2.22045e-16
LmxM.08_29.1320.1	RNA polymerase Rpc34 subunit, putative	448	242.134	0	192.99	14.177	0.797041	0.000263749
LmxM.08_29.1330.1	Serine/threonine-protein kinase, putative	586	148.638	0	150.947	5.43226	1.01553	0.335397
LmxM.08_29.1335.1	Hypothetical protein	228	53.9561	0	40.1488	10.9253	0.744101	0.103152
LmxM.08_29.1340.1	RNA-binding protein, putative	638	33.2194	0	37.3037	6.92919	1.12295	0.277785
LmxM.08_29.1350.1	RNA binding protein, putative	924	8.24019	0	5.78768	1.60872	0.702373	0.0636911
LmxM.08_29.1360.1	RNA binding protein, putative	665	5.25181	0	4.95364	0.949989	0.943226	0.376812
LmxM.08_29.1370.1	RNA binding protein, putative	1546	27.7329	0	21.6169	3.32125	0.77947	0.0327778
LmxM.08_29.1380.1	Hypothetical protein, conserved	659	186.186	0	213.784	16.8399	1.14823	0.0506223
LmxM.08_29.1390.1	RNA binding protein, putative	780	25.5036	0	23.2298	5.15071	0.910844	0.329442
LmxM.08_29.1400.1	LYAR-type C2HC zinc finger, putative	316	420.122	0	429.029	25.1768	1.0212	0.361755
LmxM.08_29.1410.1	Hypothetical protein, unknown function	1198	45.5174	0	37.5883	6.82903	0.825802	0.122805
LmxM.08_29.1430.1	Hypothetical protein, conserved	539	164.748	0	203.604	6.67898	1.23585	2.9839e-09
LmxM.08_29.1440.1	Sigma adaptin, putative	158	297.721	0	362.486	23.5633	1.21753	0.0029933
LmxM.08_29.1450.1	Phosphatidylinositol-kinase domain protein, putative	2659	70.8053	0	63.276	9.30202	0.893662	0.209135
LmxM.08_29.1460.1	Hypothetical protein, conserved	1375	174.777	0	168.912	10.6061	0.966439	0.290113
LmxM.08_29.1470.1	Hypothetical protein, conserved	711	537.76	0	479.306	28.877	0.891301	0.0214726
LmxM.08_29.1480.1	Hypothetical protein, conserved	303	1e-05	0	1e-05	1e-05	1	0.5
LmxM.08_29.1490.1	Asparagine synthase, putative	1232	344.014	0	353.731	8.2356	1.02824	0.119033
LmxM.08_29.1500.1	Nodulin-like, putative	672	1072.11	0	885.316	74.3194	0.825772	0.00597934
LmxM.08_29.1500a.1	Hypothetical protein	219	184.537	0	125.106	23.4305	0.677946	0.00559883
LmxM.08_29.1520.1	Major facilitator superfamily, putative	648	325.551	0	345.003	22.1546	1.05975	0.189969
LmxM.08_29.1530.1	Hypothetical protein, conserved	708	365.797	0	391.383	31.0548	1.06995	0.204996
LmxM.08_29.1540.1	Hypothetical protein, conserved	192	392.681	0	421.17	75.1574	1.07255	0.352323
LmxM.08_29.1550.1	Hypothetical protein, conserved	786	200.503	0	202.271	8.18813	1.00882	0.41453
LmxM.08_29.1560.1	GTPase activator protein, putative	783	128.373	0	123.595	12.4689	0.962773	0.35076
LmxM.08_29.1570.1	Metallo-peptidase, Clan MH, Family M18	401	580.104	0	653.276	132.426	1.12614	0.290287
LmxM.08_29.1575.1	Hypothetical protein, conserved	629	196.72	0	208.514	11.152	1.05995	0.14514
LmxM.08_29.1580.1	XPC-binding domain containing protein, putative	399	438.136	0	528.611	18.905	1.2065	8.5168e-07
LmxM.08_29.1585.1	Hypothetical protein, conserved	123	358.547	0	347.549	14.7637	0.969327	0.228159
LmxM.08_29.1590.1	Hypothetical protein, unknown function	1016	185.207	0	162.323	13.4349	0.876439	0.0442504
LmxM.08_29.1600.1	Endomembrane protein 70, putative	680	560.312	0	435.179	22.8906	0.776672	2.29383e-08
LmxM.08_29.1605.1	Hypothetical protein	37	1213.39	0	450.25	94.0927	0.371067	2.22045e-16
LmxM.08_29.1610.1	Integral membrane protein S linking to the trans Golgi network, putative	375	234.002	0	223.179	5.27106	0.953749	0.0200239
LmxM.08_29.1620.1	Hypothetical protein, conserved	2211	109.282	0	93.4545	12.4852	0.855167	0.10245
LmxM.08_29.1630.1	Zn-finger domain protein, putative	1292	198.492	0	144.597	11.905	0.728478	2.99007e-06
LmxM.08_29.1640.1	ABC transporter domain protein, putative	463	153.399	0	117.587	14.5554	0.766538	0.00693807
LmxM.08_29.1650.1	Thioredoxin, putative	449	284.18	0	246.898	28.7034	0.86881	0.0969969
LmxM.08_29.1660.1	Hypothetical protein, conserved	269	537.685	0	464.13	46.2734	0.8632	0.0559643
LmxM.08_29.1690.1	Acyl-coenzyme A thioesterase, putative	398	324.631	0	337.88	50.7529	1.04081	0.397029
LmxM.08_29.1700.1	MORN repeat, putative	1228	383.864	0	381.22	30.9895	0.993113	0.466007
LmxM.08_29.1710.1	MutS-like protein	1096	46.1383	0	50.0717	6.67202	1.08525	0.277749
LmxM.08_29.1720.1	Histone H2A, putative	132	4267.51	0	3923.1	312.934	0.919296	0.135544
LmxM.08_29.1730.1	Histone H2A, putative	132	6342.69	0	8222.18	636.263	1.29632	0.00156865
LmxM.08_29.1740.1	Histone H2A, putative	132	7744.55	0	10631.5	1886.72	1.37277	0.0629902
LmxM.08_29.1750.1	Paraflagellar rod protein 1D, putative	595	877.697	0	926.087	44.129	1.05513	0.136419
LmxM.08_29.1760.1	Paraflagellar rod protein 1D, putative	595	985.753	0	994.404	81.1545	1.00878	0.457552
LmxM.08_29.1780.1	Diphthamide synthesis protein, putative	373	491.739	0	558.212	22.886	1.13518	0.00183928
LmxM.08_29.1790.1	Hypothetical protein, conserved	1172	232.941	0	220.757	28.9841	0.947698	0.337117
LmxM.08_29.1800.1	40S ribosomal protein S15A, putative	130	7109.74	0	8954.77	2076.03	1.25951	0.187073
LmxM.08_29.1810.1	Vesicle coat protein involved in Golgi to plasma membrane transport, putative	619	279.01	0	292.432	18.4654	1.0481	0.233662
LmxM.08_29.1820.1	Hypothetical protein, conserved	473	309.919	0	367.277	22.0221	1.18507	0.00459963
LmxM.08_29.1830.1	Dihydrolipoamide dehydrogenase, putative	508	378.827	0	510.034	39.6665	1.34635	0.000470245
LmxM.08_29.1840.1	Hypothetical protein, conserved	332	90.2191	0	100.19	8.90649	1.11052	0.131461
LmxM.08_29.1850.1	Pre-RNA processing PIH1/Nop17, putative	280	174.834	0	236.906	15.4588	1.35504	2.96811e-05
LmxM.08_29.1860.1	Hypothetical protein, conserved	554	255.156	0	261.019	20.3714	1.02298	0.386749
LmxM.08_29.1870.1	Hypothetical protein, conserved	107	1350.74	0	1493.72	61.1617	1.10585	0.0097017
LmxM.08_29.1880.1	Hypothetical protein, conserved	1067	146.577	0	127.361	17.197	0.868902	0.131911
LmxM.08_29.1890.1	DnaJ domain containing protein, putative	396	81.7781	0	117.366	12.9033	1.43517	0.00290746
LmxM.08_29.1900.1	Hypothetical protein, conserved	447	121.098	0	132.504	9.65375	1.0942	0.118683
LmxM.08_29.1910.1	Hypothetical protein, conserved	452	142.136	0	180.74	17.057	1.2716	0.0118101
LmxM.08_29.1920.1	Hypothetical protein, unknown function	275	256.472	0	280.808	30.766	1.09489	0.214471
LmxM.08_29.1930.1	Hypothetical protein, conserved	603	229.56	0	215.031	7.48645	0.936707	0.026142
LmxM.08_29.1940.1	Hypothetical protein, conserved	206	464.381	0	424.795	30.1604	0.914754	0.0946684
LmxM.08_29.1950.1	Protein farnesyltransferase alpha subunit, putative	764	136.848	0	149.473	1.82277	1.09225	2.16245e-12
LmxM.08_29.1960.1	Fumarate hydratase, putative	218	668.361	0	666.726	56.3724	0.997554	0.488431
LmxM.08_29.1970.1	Hypothetical protein, unknown function	62	280.833	0	345.955	25.57	1.23189	0.00543542
LmxM.08_29.1980.1	Hypothetical protein, conserved	1935	117.893	0	112.077	10.1227	0.950673	0.282823
LmxM.08_29.1990.1	Hypothetical protein, conserved	536	52.8767	0	69.4398	4.28367	1.31324	5.51873e-05
LmxM.08_29.1995.1	Hypothetical protein, conserved	367	85.0077	0	102.539	7.76757	1.20624	0.012003
LmxM.08_29.2000.1	Hypothetical protein, conserved	703	166.291	0	192.146	15.5409	1.15548	0.0480844
LmxM.08_29.2010.1	Hypothetical protein, conserved	704	94.4484	0	104.094	6.41067	1.10213	0.0662065
LmxM.08_29.2020.1	5'-AMP-activated protein kinase catalytic subunit alpha, putative	815	140.907	0	106.758	18.3769	0.757654	0.0315695
LmxM.08_29.2030.1	N-acetylglucosamyl transferase component GPI1, putative	880	300.855	0	274.317	9.91015	0.911791	0.0037047
LmxM.08_29.2040.1	Hypothetical protein, conserved	1278	192.482	0	203.898	21.665	1.05931	0.299113
LmxM.08_29.2050.1	Hypothetical protein, conserved	746	116.786	0	88.5559	13.0354	0.758279	0.0151707
LmxM.08_29.2060.1	Hypothetical protein, conserved	1097	250.077	0	249.8	25.1858	0.998894	0.495619
LmxM.08_29.2070.1	Hypothetical protein, unknown function	444	151.322	0	183.143	11.1283	1.21028	0.00212209
LmxM.08_29.2080.1	Short chain dehydrogenase, putative	451	105.832	0	94.742	11.4454	0.895214	0.166293
LmxM.08_29.2090.1	AAA domain containing protein, putative	1602	203.484	0	167.899	12.5155	0.825122	0.00223259
LmxM.08_29.2100.1	Present in the outer mitochondrial membrane proteome 37	640	294.794	0	261.83	17.8737	0.888179	0.0325708
LmxM.08_29.2110.1	UDP-glucose:glycoprotein glucosyltransferase, putative	1793	343.134	0	310.81	17.7518	0.905798	0.0343116
LmxM.08_29.2120.1	VIT family, putative	297	575.91	0	483.231	8.06437	0.839074	1e-05
LmxM.08_29.2130.1	Hypothetical protein, conserved	473	302.648	0	235.878	9.85543	0.779379	6.22014e-12
LmxM.08_29.2140.1	C-8 sterol isomerase-like protein	223	670.153	0	682.117	13.7044	1.01785	0.191336
LmxM.08_29.2150.1	Cdc2-related kinase 10, putative	577	35.1972	0	23.628	4.67633	0.671302	0.0066805
LmxM.08_29.2160.1	Rab-GDP dissociation inhibitor, putative	445	616.126	0	504.974	42.8441	0.819595	0.00473864
LmxM.08_29.2170.1	DTW domain containing protein, putative	608	195.906	0	237.106	19.0739	1.21031	0.015385
LmxM.08_29.2180.1	Domain of unknown function (DUF4379), putative	535	151.492	0	195.03	9.27861	1.28739	1.35102e-06
LmxM.08_29.2190.1	Hypothetical protein, conserved	1435	378.663	0	272.535	21.3892	0.71973	3.493e-07
LmxM.08_29.2200.1	Dynamin-1-like protein	691	548.327	0	453.681	35.143	0.827391	0.00353875
LmxM.08_29.2210.1	Leucine-rich repeat-containing protein	487	242.857	0	306.025	11.1412	1.2601	7.1533e-09
LmxM.08_29.2220.1	Hypothetical protein, unknown function	347	585.461	0	659.09	5.09973	1.12576	1.49395e-47
LmxM.08_29.2230.1	Hypothetical protein, conserved	534	228.69	0	249.635	11.897	1.09159	0.0391604
LmxM.08_29.2240.1	Aminopeptidase M1, putative	868	412.883	0	291.315	24.1152	0.705564	2.314e-07
LmxM.08_29.2250.1	Hypothetical protein, conserved	704	164.989	0	165.4	15.806	1.0025	0.48961
LmxM.08_29.2260.1	DNA replication complex GINS protein SLD5, putative	320	198.109	0	232.396	7.4514	1.17307	2.09736e-06
LmxM.08_29.2270.1	Hypothetical protein, unknown function	275	405.018	0	332.901	16.4285	0.821941	5.67428e-06
LmxM.08_29.2280.1	Acyltransferase, putative	309	311.131	0	344.733	17.2679	1.108	0.0258325
LmxM.08_29.2290.1	Hypothetical protein, unknown function	412	83.8272	0	69.7867	16.4432	0.832507	0.196587
LmxM.08_29.2300.1	Ubiquitin carboxyl-terminal hydrolase, putative	748	378.814	0	322.762	22.2276	0.852033	0.0058391
LmxM.08_29.2310.1	Enoyl-CoA hydratase/isomerase-like protein	267	529.44	0	438.158	46.741	0.827588	0.0254136
LmxM.08_29.2320.1	Mitogen-activated protein kinase kinase 1	372	665.456	0	682.225	42.2609	1.0252	0.345763
LmxM.08_29.2330.1	Hypothetical protein, conserved	368	232.677	0	296.787	5.57379	1.27553	6.44579e-31
LmxM.08_29.2340.1	Nucleosome assembly protein (NAP), putative	184	1270.73	0	1318.37	84.2842	1.03748	0.285987
LmxM.08_29.2350.1	Ubiquinone biosynthesis protein COQ7, putative	206	835.774	0	1067	67.0734	1.27666	0.000283062
LmxM.08_29.2360.1	Aspartyl aminopeptidase, putative	453	886.942	0	834.491	11.1599	0.940863	1.30107e-06
LmxM.08_29.2370.1	60S ribosomal protein L39, putative	51	5637.04	0	9138.39	1852.37	1.62113	0.0293656
LmxM.08_29.2380.1	Kinesin, putative	590	113.172	0	110.252	13.8216	0.974197	0.416336
LmxM.08_29.2390.1	Kinesin, putative	589	191.561	0	172.276	24.3621	0.899327	0.214298
LmxM.08_29.2400.1	NLI interacting factor-like phosphatase, putative	399	223.007	0	203.633	17.5791	0.913122	0.135201
LmxM.08_29.2410.1	Acyltransferase, putative	414	270.314	0	274.949	4.78628	1.01715	0.166407
LmxM.08_29.2420.1	Hypothetical protein, conserved	695	192.774	0	252.263	6.29024	1.3086	1.5779e-21
LmxM.08_29.2430.1	Hypothetical protein, unknown function	790	306.972	0	315.091	23.6204	1.02645	0.365525
LmxM.08_29.2440.1	3'5'-cyclic nucleotide phosphodiesterase, putative	714	485.3	0	311.012	45.4086	0.640865	6.19622e-05
LmxM.08_29.2450.1	Heat shock protein 20, putative	155	322.201	0	227.77	29.2464	0.706917	0.000621479
LmxM.08_29.2460.1	60S ribosomal protein L13, putative	220	4813.31	0	5968.61	784.409	1.24002	0.0703978
LmxM.08_29.2461.1	60S ribosomal protein L13, putative	220	5034.76	0	5499.75	420.925	1.09236	0.134644
LmxM.08_29.2480.1	Hypothetical protein, conserved	851	176.568	0	154.129	19.4262	0.872915	0.124026
LmxM.08_29.2490.1	Protein kinase, putative	448	183.57	0	169.36	16.5768	0.92259	0.19566
LmxM.08_29.2500.1	Vacuolar protein sorting-associated protein 4	445	307.189	0	246.785	24.0359	0.803365	0.00598422
LmxM.08_29.2510.1	ATP-dependent 6-phosphofructokinase, glycosomal	486	666.322	0	540.236	58.6022	0.810773	0.0157159
LmxM.08_29.2520.1	MIZ/SP-RING zinc finger, putative	402	274.86	0	274.525	17.4681	0.998783	0.492358
LmxM.08_29.2530.1	Hypothetical protein, conserved	67	537.391	0	492.116	46.7972	0.91575	0.166651
LmxM.08_29.2540.1	NOL1/NOP2/sun family, putative	634	490.26	0	486.552	15.1449	0.992438	0.403308
LmxM.08_29.2550.1	RNA polymerase-associated protein CTR9, putative	873	253.923	0	196.41	20.8038	0.773501	0.00284998
LmxM.08_29.2560.1	Domain of unknown function (DUF4586), putative	340	407.079	0	449.322	40.8147	1.10377	0.150336
LmxM.08_29.2570.1	Serine/threonine-protein kinase, putative	501	785.72	0	631.238	40.7848	0.803389	7.60213e-05
LmxM.08_29.2580.1	Hypothetical protein, conserved	601	474.373	0	369.625	30.1481	0.779186	0.00025595
LmxM.08_29.2590.1	Hypothetical protein, conserved	693	206.891	0	188.704	3.16587	0.912093	4.60249e-09
LmxM.08_29.2600.1	Poly(A) polymerase, putative	500	261.862	0	255.194	15.5606	0.974537	0.334143
LmxM.08_29.2610.1	Hypothetical protein, conserved	720	169.812	0	186.898	7.2813	1.10062	0.00947203
LmxM.08_29.2620.1	Hypothetical protein, conserved	122	1101.72	0	892.884	24.0793	0.810443	1e-05
LmxM.08_29.2630.1	Present in the outer mitochondrial membrane proteome 24	1236	349.746	0	314.755	20.6668	0.899953	0.0452181
LmxM.08_29.2640.1	Hypothetical protein, conserved	441	213.822	0	221.445	3.68297	1.03565	0.0192353
LmxM.08_29.2650.1	Nuclear condensing complex subunits, C-term domain containing protein, putative	1040	176.131	0	169.641	12.967	0.963151	0.308355
LmxM.08_29.2660.1	Helicase, putative	953	397.245	0	381.632	26.5044	0.960699	0.277918
LmxM.08_29.2670.1	Serine/threonine-protein kinase Nek, putative	522	197.44	0	154.509	17.8022	0.782561	0.0079422
LmxM.08_29.2680.1	Hypothetical protein, conserved	1083	240.7	0	240.025	13.7028	0.997194	0.480346
LmxM.08_29.2690.1	Hypothetical protein, conserved	309	265.474	0	220.82	20.3643	0.831795	0.0141623
LmxM.08_29.2700.1	Hypothetical protein, conserved	992	99.6956	0	105.998	7.44003	1.06322	0.198472
LmxM.08_29.2710.1	Right handed beta helix region, putative	278	346.753	0	450.303	19.1054	1.29863	2.98124e-08
LmxM.08_29.2720.1	Serine/threonine protein kinase, putative	323	393.374	0	457.689	38.2157	1.1635	0.0461921
LmxM.08_29.2730.1	START domain containing protein, putative	366	253.002	0	245.166	6.39486	0.969028	0.110217
LmxM.08_29.2740.1	Actin-like protein, putative	323	323.261	0	294.196	15.1889	0.910087	0.0278363
LmxM.08_29.2750.1	Hypothetical protein, conserved	75	279.196	0	455.43	72.2474	1.63122	0.00735776
LmxM.08_29.2760.1	Putative intraflagellar transport protein C3	568	511.572	0	596.19	56.5724	1.16541	0.0673576
LmxM.08_29.2770.1	Hypothetical protein, conserved	204	427.805	0	466.164	18.1482	1.08966	0.0172722
LmxM.08_29.2780.1	Mitochondrial carrier protein-like protein	291	428.851	0	441.351	32.0371	1.02915	0.348201
LmxM.08_29.2790.1	Hypothetical protein	192	332.895	0	314.994	25.7542	0.946226	0.243504
LmxM.08_29.2800.1	Inosine-adenosine-guanosine-nucleosidehydrolase, putative	333	721.353	0	646.173	26.013	0.895779	0.00192562
LmxM.08_29.2810.1	Hypothetical protein	739	335.225	0	354.619	17.7474	1.05785	0.137253
LmxM.08_29.2820.1	Hypothetical protein, conserved	106	74.0112	0	97.2747	0.830041	1.31432	3.82574e-173
LmxM.08_29.2830.1	RNA recognition motif. (a.k.a. RRM, RBD, or RNP domain), putative	210	882.982	0	672.182	55.5247	0.761264	7.33755e-05
LmxM.08_29.2840.1	Hypothetical protein, conserved	311	147.095	0	155.604	31.1589	1.05785	0.392392
LmxM.08_29.2850.1	Hypothetical protein, conserved	125	187.919	0	292.692	23.0673	1.55754	2.78538e-06
LmxM.08_29.2860.1	40S ribosomal protein S19-like protein	161	6275.36	0	7995.19	1167.48	1.27406	0.070359
LmxM.08_29.2870.1	Hypothetical protein, conserved	385	226.151	0	219.366	9.11699	0.969996	0.228357
LmxM.08_344258.1	None	58	88.9038	0	109.997	26.1202	1.23725	0.209682
LmxM.08_345792.1	None	67	51.1847	0	53.9836	6.5972	1.05468	0.33569
LmxM.08_379547.1	None	27	491.647	0	498.214	33.8133	1.01336	0.422999
LmxM.08_37973.1	None	56	89.9851	0	111.684	16.9326	1.24114	0.100008
LmxM.08_413798.1	None	60	618.266	0	674.349	77.8242	1.09071	0.235567
LmxM.08_422207.1	None	32	435.746	0	496.839	56.1983	1.14021	0.138494
LmxM.08_474959.1	None	108	301.972	0	261.25	9.75419	0.865145	1.49089e-05
LmxM.08_486417.1	None	93	275.85	0	359.018	76.8995	1.3015	0.139734
LmxM.08_498113.1	None	32	539.977	0	576.617	32.3135	1.06786	0.128416
LmxM.08_52740.1	None	101	325.5	0	335.238	38.1824	1.02992	0.399352
LmxM.08_560271.1	None	46	317.189	0	374.746	17.6216	1.18146	0.00054494
LmxM.08_590248.1	None	120	152.953	0	136.349	12.2653	0.891441	0.0879044
LmxM.08_627089.1	None	30	20.6852	0	33.0014	5.6806	1.59541	0.0150745
LmxM.08_632833.1	None	26	189.24	0	151.251	9.25862	0.799255	2.03822e-05
LmxM.08_645231.1	None	40	914.661	0	1208.64	153.106	1.32141	0.0274232
LmxM.08_708030.1	None	89	206.857	0	152.128	13.1543	0.735427	1.58772e-05
LmxM.08_73062.1	None	26	455.651	0	436.715	53.8952	0.958442	0.362663
LmxM.08_766410.1	None	46	317.361	0	401.094	16.9367	1.26384	3.82882e-07
LmxM.08_767558.1	None	108	302.573	0	343.44	10.7533	1.13507	7.22242e-05
LmxM.08_801135.1	None	65	1343.38	0	1498.86	240.666	1.11574	0.259129
LmxM.08_822992.1	None	31	240.318	0	193.044	15.6361	0.803285	0.00124973
LmxM.08_825120.1	None	173	784.469	0	888.77	24.5705	1.13296	1.09322e-05
LmxM.08_850472.1	None	26	1349.17	0	1626.23	31.2246	1.20535	3.56273e-19
LmxM.08_851909.1	None	29	730.288	0	1065.68	13.9697	1.45927	1.12646e-127
LmxM.08_884211.1	None	253	326.151	0	358.97	13.8122	1.10063	0.00874848
LmxM.08_889917.1	None	26	459.169	0	407.931	23.4347	0.888411	0.0143924
LmxM.09.0003.1	Hypothetical protein, conserved	144	120.089	0	447.525	89.835	3.72661	0.00013377
LmxM.09.0005.1	Hypothetical protein, conserved	373	196.393	0	298.884	20.7909	1.52187	4.11952e-07
LmxM.09.0010.1	Hypothetical protein, conserved	107	3730.85	0	3203.41	86.7101	0.858627	5.90416e-10
LmxM.09.0020.1	Hypothetical protein, conserved	619	242.359	0	267.695	21.5531	1.10454	0.119901
LmxM.09.0030.1	Peroxisomal biogenesis factor 11 (PEX11), putative	320	392.015	0	455.154	21.5068	1.16106	0.00166359
LmxM.09.0040.1	N-acetylglucosaminyl-phosphatidylinositol deacetylase	249	417.324	0	481.224	41.6875	1.15312	0.0626582
LmxM.09.0050.1	Endonuclease III, putative	258	425.933	0	514.026	58.2012	1.20682	0.0650644
LmxM.09.0060.1	RNA-binding protein 5, putative	131	1844.92	0	2728.96	99.9111	1.47918	4.44421e-19
LmxM.09.0070.1	RNA helicase, putative	1315	139.39	0	142.513	19.3106	1.02241	0.435759
LmxM.09.0080.1	RNA-binding protein 5-like protein	245	77.3799	0	79.8915	5.53859	1.03246	0.325109
LmxM.09.0090.1	RNA-binding protein 5-like protein	299	135.915	0	145.921	21.4924	1.07362	0.320763
LmxM.09.0100.1	Flagellar pocket cytoskeletal protein bilbo1	582	473.494	0	426.776	46.4995	0.901334	0.157523
LmxM.09.0105.1	Hypothetical protein, conserved	221	445.122	0	351.974	10.7732	0.790737	1e-05
LmxM.09.0110.1	Hypothetical protein, conserved	712	177.226	0	210.55	2.45835	1.18803	3.68385e-42
LmxM.09.0120.1	Kinesin, putative	1081	109.8	0	130.474	11.7689	1.18829	0.0394868
LmxM.09.0140.1	FHA domain/Ring finger domain containing protein, putative	524	453.456	0	393.375	23.7695	0.867503	0.00574099
LmxM.09.0150.1	ATG8/AUT7/APG8/PAZ2, putative	124	394.453	0	631.257	41.8205	1.60034	7.4636e-09
LmxM.09.0180.1	ATG8/AUT7/APG8/PAZ2, putative	124	179.961	0	304.496	18.8022	1.69201	1.75508e-11
LmxM.09.0190.1	Hypothetical protein, conserved	126	441.951	0	485.61	25.4166	1.09879	0.0429204
LmxM.09.0200.1	NRDE protein, putative	493	218.476	0	223.222	15.447	1.02172	0.379326
LmxM.09.0210.1	Domain of unknown function (DUF4586), putative	305	487.35	0	458.39	41.0596	0.940578	0.240311
LmxM.09.0220.1	Hypothetical protein, conserved	813	386.029	0	402.85	50.9889	1.04357	0.370739
LmxM.09.0230.1	ATP-dependent protease ATPase subunit HslU2	503	350.273	0	362.034	46.9151	1.03358	0.401026
LmxM.09.0240.1	Cysteine peptidase, Clan CA, family C19, putative	949	196.588	0	153.142	18.4507	0.778999	0.00926862
LmxM.09.0250.1	DNA replication licensing factor MCM4	983	126.355	0	148.971	7.35804	1.17899	0.00105724
LmxM.09.0260.1	G10 protein, putative	272	369.415	0	358.37	59.5908	0.9701	0.426476
LmxM.09.0270.1	Integral membrane transport protein, putative	621	348.984	0	357.628	12.119	1.02477	0.237842
LmxM.09.0280.1	Hypothetical protein, conserved	781	181.399	0	181.893	4.89598	1.00272	0.45982
LmxM.09.0290.1	Kinesin, putative	1317	121.604	0	117.761	5.15444	0.968394	0.22794
LmxM.09.0300.1	Hypothetical protein, conserved	249	340.805	0	467.495	43.928	1.37174	0.00196302
LmxM.09.0310.1	Cdc2-related kinase 12	882	214.559	0	218.529	7.1653	1.01851	0.289734
LmxM.09.0320.1	Hypothetical protein, conserved	917	178.217	0	169	13.4608	0.948284	0.246767
LmxM.09.0330.1	Hypothetical protein, conserved	851	130.789	0	109.111	19.4459	0.834252	0.132471
LmxM.09.0340.1	Hypothetical protein, conserved	1042	121.744	0	121.748	9.02055	1.00003	0.499835
LmxM.09.0345.1	Hypothetical protein, conserved	244	212.814	0	310.25	35.1801	1.45785	0.00280595
LmxM.09.0350.1	Ring finger domain containing protein, putative	868	188.358	0	176.716	9.04555	0.938188	0.0990239
LmxM.09.0360.1	DNA photolyase, putative	1078	164.654	0	185.58	4.48585	1.12709	1.54484e-06
LmxM.09.0365.1	Ankyrin repeats (3 copies), putative	210	217.212	0	245.326	15.9208	1.12943	0.0387106
LmxM.09.0367.1	Hypothetical protein	87	469.716	0	551.643	36.2143	1.17442	0.0118401
LmxM.09.0370.1	Hypothetical protein, conserved	270	256.28	0	285.983	16.5425	1.1159	0.0362815
LmxM.09.0380.1	Hypothetical protein, conserved	360	186.441	0	220.724	17.5821	1.18388	0.0255936
LmxM.09.0390.1	Hypothetical protein, conserved	1946	142.171	0	120.389	12.5486	0.846793	0.0413022
LmxM.09.0400.1	Kinetoplastid kinetochore protein 10, putative	469	381.137	0	298.315	35.825	0.782698	0.0103931
LmxM.09.0410.1	Kinetoplastid kinetochore protein 19, putative	416	96.0107	0	115.298	14.2277	1.20089	0.0876087
LmxM.09.0420.1	Tyrosine phosphatase, putative	1075	145.242	0	148.056	14.2748	1.01937	0.421876
LmxM.09.0430.1	Zinc finger, C3HC4 type (RING finger), putative	477	253.352	0	242.352	3.00526	0.956582	0.000125992
LmxM.09.0440.1	Bardet-Biedl syndrome 8 protein	622	165.989	0	210.427	8.39545	1.26772	6.01225e-08
LmxM.09.0450.1	Hypothetical protein, conserved	1028	136.986	0	152.743	13.4061	1.11503	0.119919
LmxM.09.0460.1	Hypothetical protein, conserved	3064	108.896	0	93.7189	9.20801	0.860629	0.0496527
LmxM.09.0470.1	Serine/threonine protein phosphatase, putative	652	332.733	0	302.047	20.3598	0.907775	0.0658802
LmxM.09.0480.1	Hypothetical protein, conserved	726	352.535	0	380.955	24.033	1.08062	0.118491
LmxM.09.0490.1	Hypothetical protein, conserved	411	359.457	0	331.523	41.4491	0.922286	0.250171
LmxM.09.0500.1	Hypothetical protein, conserved	1712	133.609	0	138.344	16.9597	1.03544	0.39005
LmxM.09.0510.1	Hypothetical protein, conserved	392	380.923	0	615.416	70.7067	1.61559	0.000455878
LmxM.09.0520.1	Flagellum attachment zone protein 3	770	391.286	0	335.644	30.2916	0.857797	0.0331133
LmxM.09.0530.1	Leucine-rich repeat protein, putative	985	193.24	0	175.198	21.8742	0.906636	0.204745
LmxM.09.0540.1	Hypothetical protein, unknown function	1099	116.347	0	115.308	6.82667	0.991076	0.439559
LmxM.09.0550.1	Dual specificity phosphatase, catalytic domain containing protein, putative	633	326.171	0	356.257	7.47061	1.09224	2.82211e-05
LmxM.09.0560.1	Histidine phosphatase superfamily (branch 1), putative	262	306.656	0	335.507	27.8799	1.09408	0.150376
LmxM.09.0570.1	Hypothetical protein, conserved	494	249.844	0	223.99	10.0041	0.896519	0.00487806
LmxM.09.0580.1	Surface antigen-like protein	285	109.498	0	132.31	14.6279	1.20833	0.0594404
LmxM.09.0590.1	ATP-dependent DNA helicase, putative	1149	200.584	0	201.919	10.0898	1.00666	0.447343
LmxM.09.0600.1	Cyclin 1	335	535.573	0	745.828	53.9853	1.39258	4.91675e-05
LmxM.09.0610.1	Glucosidase II beta subunit-like, putative	970	255.619	0	279.172	3.30533	1.09214	5.17935e-13
LmxM.09.0620.1	Hypothetical protein, conserved	751	79.12	0	78.0852	4.77269	0.986921	0.414176
LmxM.09.0630.1	PH domain containing protein, putative	1143	133.585	0	126.528	16.5368	0.947176	0.334795
LmxM.09.0640.1	Hypothetical protein, conserved	500	633.379	0	666.272	28.0783	1.05193	0.120705
LmxM.09.0650.1	Zeta toxin, putative	636	325.957	0	257.357	20.9758	0.789542	0.000536873
LmxM.09.0660.1	Methyltransferase TYW3, putative	346	343.582	0	396.786	36.5385	1.15485	0.072681
LmxM.09.0670.1	Prefoldin subunit 2, putative	138	1480.39	0	1339.72	66.9146	0.904977	0.0177651
LmxM.09.0680.1	Hypothetical protein, conserved	370	143.341	0	206.999	20.3603	1.44411	0.000884172
LmxM.09.0690.1	Hypothetical protein, conserved	306	4.44289	0	3.09165	1.49284	0.695865	0.182694
LmxM.09.0700.1	Hypothetical protein, conserved	514	175.768	0	208.131	12.9586	1.18413	0.00625446
LmxM.09.0710.1	Hypothetical protein, conserved	534	165.603	0	167.712	1.35067	1.01273	0.0592455
LmxM.09.0720.1	Cleavage and polyadenylation specificity factor 30 kDa subunit, putative	343	413.36	0	412.962	5.81382	0.999036	0.47267
LmxM.09.0730.1	Hypothetical protein, conserved	642	179.511	0	191.898	2.08762	1.069	1.48229e-09
LmxM.09.0740.1	Ubiquitin ligase, putative	2242	121.665	0	117.711	11.2152	0.9675	0.362207
LmxM.09.0750.1	Acyl-CoA binding protein, putative	999	206.405	0	167.024	10.2862	0.809206	6.44596e-05
LmxM.09.0760.1	Hypothetical protein, conserved	5460	113.233	0	92.6756	7.12926	0.818453	0.00196656
LmxM.09.0770.1	Oligopeptidase b	731	524.55	0	590.167	82.0386	1.12509	0.211907
LmxM.09.0780.1	Domain of unknown function (DUF4464), putative	232	437.705	0	633.876	41.303	1.44818	1.01929e-06
LmxM.09.0790.1	Hypothetical protein, conserved	1214	231.366	0	174.774	23.0576	0.755401	0.00705641
LmxM.09.0800.1	Kinetoplast-associated protein-like protein	1437	230.361	0	227.704	18.2768	0.988463	0.442191
LmxM.09.0810.1	Prefoldin subunit, putative	214	344.846	0	387.078	65.1427	1.12247	0.258396
LmxM.09.0820.1	Hypothetical protein, conserved	559	457.988	0	432.676	50.9177	0.944732	0.309554
LmxM.09.0830.1	DEAD/DEAH box helicase-like protein	776	306.309	0	353.037	11.3159	1.15255	1.81901e-05
LmxM.09.0840.1	Uncharacterised protein family (UPF0160), putative	398	410.288	0	456.173	41.9233	1.11184	0.136866
LmxM.09.0850.1	Ras family protein-like protein	274	219.217	0	239.566	14.9046	1.09283	0.0860746
LmxM.09.0860.1	Hypothetical protein, conserved	106	684.981	0	667.147	77.6516	0.973965	0.409178
LmxM.09.0870.1	Hypothetical protein, conserved	521	309.767	0	287.266	7.61006	0.927363	0.00155483
LmxM.09.0880.1	Histone h1-like protein	515	348.501	0	362.222	22.9446	1.03937	0.274907
LmxM.09.0890.1	Phospholipid transporting ATPase-like protein, putative	2526	168.735	0	151.13	12.9976	0.895665	0.0877907
LmxM.09.0891.1	Polyubiquitin, putative	128	534.248	0	494.548	46.6557	0.92569	0.19741
LmxM.09.0900.1	Ef-hand protein 5, putative	186	517.073	0	555.49	11.0312	1.0743	0.000248284
LmxM.09.0910.1	Calmodulin, putative	149	2631.75	0	2700.08	136.007	1.02596	0.307701
LmxM.09.0920.1	Calmodulin, putative	149	1987.17	0	1812.64	74.1308	0.912169	0.00927589
LmxM.09.0930.1	Calmodulin, putative	149	3045.53	0	2212.81	137.169	0.726577	6.36568e-10
LmxM.09.0940.1	Hypothetical protein, conserved	1189	265.506	0	284.51	31.4717	1.07158	0.272972
LmxM.09.0950.1	O-phosphoseryl-tRNA(Sec) selenium transferase, putative	595	105.878	0	152.087	8.29309	1.43643	1.2595e-08
LmxM.09.0960.1	Hypothetical protein, conserved	705	188.538	0	179.529	4.94329	0.952217	0.0341928
LmxM.09.0970.1	Elongation factor-1 gamma	404	4251.28	0	4701.99	141.256	1.10602	0.000709476
LmxM.09.0980.1	Hypothetical protein, conserved	1131	300.799	0	295.921	33.3127	0.983781	0.441784
LmxM.09.0990.1	N-terminal region of Chorein, a TM vesicle-mediated sorter, putative	5280	111.706	0	112.103	10.95	1.00356	0.48552
LmxM.09.1000.1	PUB domain containing protein, putative	311	283.034	0	350.727	36.6413	1.23917	0.0323422
LmxM.09.1010.1	Present in the outer mitochondrial membrane proteome 10	616	759.445	0	729.723	40.6446	0.960863	0.232304
LmxM.09.1020.1	LEM3 (ligand-effect modulator 3) family / CDC50 family, putative	595	289.606	0	264.09	13.4513	0.911893	0.0289184
LmxM.09.1030.1	Hypothetical protein, conserved	387	180.454	0	212.745	7.90711	1.17894	2.21582e-05
LmxM.09.1040.1	Phospholipid:diacylglycerol acyltransferase, putative	762	223.94	0	202.339	16.3309	0.903539	0.0929621
LmxM.09.1050.1	MSP (Major sperm protein) domain containing protein, putative	241	466.375	0	430.129	9.28489	0.92228	4.73413e-05
LmxM.09.1060.1	DNA-directed RNA polymerase III subunit, putative	297	187.051	0	228.703	22.545	1.22268	0.0323379
LmxM.09.1070.1	Eukaryotic translation initiation factor 2 subunit, putative	479	2201.81	0	1852.24	83.2983	0.841236	1.35496e-05
LmxM.09.1090.1	Translation initiation factor EIF-2B gamma subunit, putative	595	67.0208	0	65.5216	3.12798	0.977632	0.315874
LmxM.09.1100.1	Hypothetical protein, conserved	282	450.355	0	426.583	17.0566	0.947213	0.0816953
LmxM.09.1110.1	Hypothetical protein, conserved	456	338.343	0	366.537	24.8492	1.08333	0.128267
LmxM.09.1120.1	Mitochondrial RNA binding protein 2	242	1002.71	0	869.391	19.7149	0.867043	6.7939e-12
LmxM.09.1130.1	Mitochondrial import inner membrane translocase subunit TIM17, putative	152	695.907	0	714.172	72.4356	1.02625	0.400461
LmxM.09.1140.1	Hypothetical protein, conserved	158	594.623	0	709.662	35.2955	1.19347	0.00055841
LmxM.09.1150.1	Hypothetical protein, conserved	287	218.512	0	230.424	22.054	1.05452	0.294544
LmxM.09.1160.1	Hypothetical protein, conserved	723	220.245	0	223.093	5.94658	1.01293	0.315979
LmxM.09.1170.1	Hypothetical protein, conserved	196	358.856	0	315.387	26.2869	0.878868	0.0491009
LmxM.09.1180.1	Hypothetical protein, conserved	976	158.225	0	133.289	14.5405	0.842399	0.0431754
LmxM.09.1190.1	Hypothetical protein, conserved	604	169.647	0	175.972	6.28146	1.03728	0.156996
LmxM.09.1200.1	Hypothetical protein, conserved	1543	99.7704	0	94.7657	7.51917	0.949839	0.25284
LmxM.09.1210.1	Zinc finger, C3HC4 type (RING finger), putative	417	361.841	0	338.022	28.2355	0.934175	0.199458
LmxM.09.1220.1	AAA family ATPase, putative	1369	243.671	0	229.934	31.7677	0.943624	0.332715
LmxM.09.1230.1	Hypothetical protein, conserved	442	466.409	0	459.047	18.9275	0.984216	0.348653
LmxM.09.1240.1	ATP-dependent helicase, putative	2475	132.914	0	118.901	8.04754	0.894573	0.0408213
LmxM.09.1250.1	Hypothetical protein, conserved	184	272.35	0	240.384	18.9915	0.882628	0.04617
LmxM.09.1260.1	Bromodomain factor 5	694	192.383	0	185.43	21.8817	0.963856	0.375326
LmxM.09.1270.1	Mitochondrial carrier protein, putative	341	245.065	0	250.795	16.4351	1.02338	0.363673
LmxM.09.1280.1	Hypothetical protein, conserved	367	166.546	0	167.394	14.2129	1.00509	0.47622
LmxM.09.1290.1	Hypothetical protein, conserved	571	137.303	0	179.627	16.5265	1.30825	0.00521871
LmxM.09.1300.1	PPPDE putative peptidase domain containing protein, putative	218	323.7	0	258.123	19.5854	0.797415	0.000406618
LmxM.09.1310.1	PPPDE putative peptidase domain containing protein, putative	254	177.117	0	163.806	13.6327	0.924843	0.164421
LmxM.09.1315.1	Hypothetical protein	350	511.157	0	590.72	52.8669	1.15565	0.0661673
LmxM.09.1320.1	Paraflagellar rod component, putative	606	480.804	0	563.724	46.2719	1.17246	0.0365651
LmxM.09.1330.1	Hypothetical protein, conserved	601	185.617	0	164.348	15.2842	0.885415	0.0820277
LmxM.09.1340.1	Histone H2B	107	8199.79	0	12137.5	1488.24	1.48022	0.00407418
LmxM.09.1350.1	Hypothetical protein, conserved	192	434.53	0	441.5	29.4384	1.01604	0.406418
LmxM.09.1360.1	Hypothetical protein, unknown function	236	160.731	0	183.724	3.83637	1.14305	1.02776e-09
LmxM.09.1370.1	Hypothetical protein, conserved	268	173.211	0	220.896	15.0281	1.2753	0.000754332
LmxM.09.1380.1	Hypothetical protein, conserved	580	183.468	0	244.538	23.6526	1.33287	0.00491194
LmxM.09.1390.1	Hypothetical protein, conserved	655	220.753	0	212.88	1.27262	0.964333	3.06663e-10
LmxM.09.1400.1	Hypothetical protein, unknown function	537	320.253	0	296.913	15.0719	0.92712	0.0607407
LmxM.09.1410.1	SET domain containing protein, putative	572	121.958	0	135.888	14.0919	1.11422	0.161442
LmxM.09.1420.1	Hypothetical protein, conserved	139	898.754	0	1132.86	91.4282	1.26047	0.00522625
LmxM.09.1430.1	Ubiquinone biosynthesis protein-like protein, putative	238	490.295	0	453.267	34.2539	0.924479	0.139854
LmxM.09.1440.1	DnaJ domain containing protein, putative	411	185.99	0	228.174	9.85948	1.22681	9.40688e-06
LmxM.09.1450.1	Rhodanese-like domain containing protein, putative	131	277.027	0	310.785	21.517	1.12186	0.0583367
LmxM.09.1460.1	Rhodanese-like domain containing protein, putative	150	679.816	0	717.921	144.541	1.05605	0.396032
LmxM.09.1470.1	Rhodanese-like domain containing protein, putative	120	588.782	0	478.731	51.9537	0.813086	0.0170762
LmxM.09.1480.1	J-binding protein	814	363.059	0	345.477	7.4055	0.951573	0.00879408
LmxM.09.1490.1	Cytochrome b5-like protein, putative	117	1618.03	0	1575	136.116	0.973406	0.375954
LmxM.09.1500.1	Cytochrome b5-like protein (pseudogene)	50	207.699	0	339.179	31.1373	1.63303	1.20763e-05
LmxM.09.1505.1	Hypothetical protein, conserved	121	644.909	0	692.782	45.7387	1.07423	0.147628
LmxM.09.1510.1	Hypothetical protein, conserved	1642	329.775	0	324.685	49.672	0.984565	0.459191
LmxM.09.1520.1	Hypothetical protein, conserved	338	511.863	0	554.883	21.5318	1.08405	0.0228605
LmxM.09.1530.1	Radial spoke protein 11	161	304.971	0	361.352	7.93033	1.18487	5.81957e-13
LmxM.09.1540.1	Hypothetical protein, conserved	663	103.825	0	139.262	21.5904	1.34132	0.0503628
LmxM.09.1550.1	Hypothetical protein, conserved	181	193.414	0	272.346	28.0424	1.4081	0.00244082
LmxM.09_138074.1	None	44	101.61	0	81.543	8.62789	0.802506	0.0100124
LmxM.09_206921.1	None	51	209.498	0	126.938	26.9851	0.605912	0.00110854
LmxM.09_382995.1	None	45	354.023	0	397.876	11.3907	1.12387	5.90739e-05
LmxM.09_413310.1	None	225	1e-05	0	1e-05	1e-05	1	0.5
LmxM.09_417796.1	None	71	121.742	0	137.951	22.0701	1.13314	0.231344
LmxM.09_507449.1	None	211	283.682	0	390.433	40.6261	1.3763	0.00429903
LmxM.09_515422.1	None	50	722.101	0	574.804	38.1782	0.796016	5.71257e-05
LmxM.09_6143.1	None	61	324.788	0	430.861	35.1783	1.32659	0.00128363
LmxM.09_73559.1	None	34	174.214	0	169.238	16.9139	0.971433	0.384288
LmxM.09_94875.1	None	95	277.149	0	160.097	15.7076	0.577656	4.59632e-14
LmxM.10.0030.1	Phosphate-Repressible Phosphate Permease-like protein	464	280.944	0	324.606	45.3482	1.15541	0.167819
LmxM.10.0040.1	Gryzun, putative trafficking through Golgi, putative	1065	153.11	0	168.139	25.741	1.09816	0.279658
LmxM.10.0050.1	Dos2-interacting transcription regulator of RNA-Pol-II, putative	956	197.869	0	168.688	13.9682	0.852527	0.0183517
LmxM.10.0060.1	Thymidylate kinase-like protein	362	388.565	0	392.461	49.4018	1.01003	0.468574
LmxM.10.0070.1	Ribosomal protein l35a, putative	144	7894.69	0	11331.4	1989.59	1.43532	0.042052
LmxM.10.0080.1	Hypothetical protein, unknown function	343	268.407	0	281.441	24.6846	1.04856	0.298737
LmxM.10.0090.1	Dehydrogenase-like protein	412	177.028	0	260.985	40.3421	1.47425	0.0187119
LmxM.10.0100.1	SRP40, C-terminal domain containing protein, putative	256	187.439	0	251.694	14.9571	1.34281	8.69672e-06
LmxM.10.0110.1	Hypothetical protein, conserved	390	323.492	0	444.98	31.8498	1.37555	6.82549e-05
LmxM.10.0120.1	PSP1 C-terminal conserved region, putative	362	138.874	0	145.225	8.39889	1.04574	0.224752
LmxM.10.0130.1	Hypothetical protein, conserved	734	304.56	0	241.476	14.1306	0.79287	4.0164e-06
LmxM.10.0140.1	Mitochondrial	781	346.24	0	359.49	21.7557	1.03827	0.271252
LmxM.10.0150.1	Conserved protein, unknown function	369	379.348	0	354.42	32.5078	0.934288	0.221593
LmxM.10.0160.1	Hypothetical protein, conserved	704	341.238	0	335.498	21.471	0.983178	0.394599
LmxM.10.0170.1	Nucleoside phosphatase, putative	692	611.904	0	704.009	10.8223	1.15052	8.65303e-18
LmxM.10.0180.1	Leucine-rich repeat protein, putative	257	581.692	0	579.174	63.2366	0.995671	0.484119
LmxM.10.0185.1	Hypothetical protein	107	325.521	0	346.474	33.8098	1.06437	0.267724
LmxM.10.0190.1	Hypothetical protein, unknown function	660	117.563	0	125.784	5.57253	1.06993	0.0700608
LmxM.10.0195.1	Hypothetical protein, conserved	221	465.647	0	483.006	32.8139	1.03728	0.298396
LmxM.10.0200.1	Mitogen-activated protein kinase 10, putative	407	426.696	0	349.535	42.0919	0.819167	0.0333903
LmxM.10.0210.1	Nucleolar protein 56, putative	474	1248.35	0	1266.83	73.5327	1.0148	0.400819
LmxM.10.0218.1	Hypothetical protein, unknown function	715	279.01	0	271.304	28.0023	0.972382	0.391589
LmxM.10.0219.1	Hypothetical protein, unknown function	292	1705.67	0	1122.38	32.3548	0.658032	1e-05
LmxM.10.0220.1	Amastin surface glycoprotein, putative	504	584.923	0	422.543	41.0305	0.722391	3.78623e-05
LmxM.10.0230.1	Amastin surface glycoprotein, putative	418	212.714	0	226.448	16.8355	1.06456	0.207318
LmxM.10.0240.1	Hypothetical protein, conserved	745	188.029	0	178.8	5.73226	0.950917	0.0536977
LmxM.10.0250.1	Pterin 4 alpha carbinolamine dehydratase, putative	278	302.798	0	313.955	25.895	1.03685	0.333292
LmxM.10.0260.1	COPI associated protein, putative	129	2508.13	0	1857.83	55.8339	0.740722	1e-05
LmxM.10.0270.1	Exonuclease, putative	973	249.236	0	252.307	12.3523	1.01232	0.401821
LmxM.10.0280.1	Hypothetical protein, conserved	2352	141.898	0	142.115	15.8679	1.00153	0.494536
LmxM.10.0290.1	Isocitrate dehydrogenase [NADP]	435	2343.25	0	2127.5	69.4878	0.907927	0.000951868
LmxM.10.0300.1	Kinetoplastid kinetochore protein 4, putative	765	236.859	0	269.632	9.88774	1.13836	0.000459101
LmxM.10.0310.1	Protein transport protein SEC23, putative	1038	154.959	0	131.635	18.4171	0.849481	0.102676
LmxM.10.0320.1	Hypothetical protein, conserved	1952	172.155	0	148.667	13.0752	0.863563	0.036215
LmxM.10.0330.1	Hypothetical protein, conserved	490	344.639	0	315.854	38.8957	0.916479	0.229636
LmxM.10.0350.1	Pteridine transporter ft5, putative	745	195.49	0	198.472	4.75293	1.01526	0.26517
LmxM.10.0360.1	Pteridine transporter ft6, putative	693	340.455	0	271.137	15.5587	0.796395	4.18917e-06
LmxM.10.0370.1	Folate/biopterin transporter, putative	695	256.432	0	210.476	3.60439	0.820787	1e-05
LmxM.10.0380.1	Hypothetical protein	697	262.655	0	222.53	3.19629	0.847233	1e-05
LmxM.10.0390.1	GP63, leishmanolysin	602	1602.23	0	829.98	26.1711	0.518016	1e-05
LmxM.10.0400.1	Pteridine transporter ft5, putative	720	405.599	0	325.438	33.8616	0.802365	0.00895913
LmxM.10.0405.1	GP63, leishmanolysin	644	255.702	0	305.785	36.9614	1.19587	0.0877064
LmxM.10.0420.1	Dihydroxyacetone kinase 1-like protein	589	180.507	0	210.546	10.0259	1.16642	0.00136698
LmxM.10.0425.1	Hypothetical protein	650	108.636	0	112.99	6.13476	1.04007	0.238974
LmxM.10.0430.1	Zinc finger, C3HC4 type (RING finger), putative	161	284.639	0	233.259	24.3208	0.819491	0.0173182
LmxM.10.0440.1	Zinc finger, C3HC4 type (RING finger), putative	203	528.328	0	406.18	5.33147	0.768803	1e-05
LmxM.10.0450.1	4F5 protein family/Zinc-binding, putative	83	518.431	0	658.002	15.2144	1.26922	2.28749e-20
LmxM.10.0460.1	GP63, leishmanolysin	654	946.158	0	819.664	30.792	0.866308	1.99549e-05
LmxM.10.0465.1	GP63, leishmanolysin	646	267.235	0	289.343	12.3993	1.08273	0.0372943
LmxM.10.0465a.1	Hypothetical protein	251	78.9599	0	303.487	40.9814	3.84356	2.14171e-08
LmxM.10.0470.1	GP63, leishmanolysin	602	492.437	0	639.986	69.7081	1.29963	0.0171444
LmxM.10.0483.1	Hypothetical protein	894	161.991	0	177.005	12.6234	1.09269	0.117139
LmxM.10.0485.1	Hypothetical protein, unknown function	78	57.8899	0	65.3873	2.10373	1.12951	0.000182739
LmxM.10.0490.1	Mitogen-activated protein kinase	388	185.668	0	187.88	6.45871	1.01191	0.366017
LmxM.10.0500.1	Hypothetical protein, conserved	6777	116.606	0	114.575	16.6976	0.982587	0.451607
LmxM.10.0510.1	Glycerol-3-phosphate dehydrogenase [NAD+], glycosomal/mitochondrial	367	378.507	0	408.974	18.3918	1.08049	0.0488034
LmxM.10.0520.1	Hypothetical protein, conserved	911	112.74	0	121.399	1.76274	1.0768	4.50993e-07
LmxM.10.0530.1	Hypothetical protein, conserved	1189	202.577	0	201.582	20.3318	0.995088	0.480483
LmxM.10.0540.1	Hypothetical protein, unknown function	1088	185.433	0	228.686	24.0305	1.23326	0.035935
LmxM.10.0550.1	Hypothetical protein, conserved	431	253.806	0	264.679	9.35237	1.04284	0.122502
LmxM.10.0560.1	Zinc binding dehydrogenase-like protein	371	218.578	0	219.188	16.65	1.00279	0.485376
LmxM.10.0570.1	Zinc-binding dehydrogenase-like protein	478	211.412	0	205.677	18.897	0.972873	0.38076
LmxM.10.0580.1	Chromatin assembly factor 1 subunit A, putative	766	153.062	0	210.221	13.6318	1.37344	1.37608e-05
LmxM.10.0590.1	Hypothetical protein, conserved	267	362.348	0	458.989	21.7816	1.26671	4.56488e-06
LmxM.10.0600.1	ABC1 family, putative	595	605.048	0	520.268	10.9144	0.859879	3.9968e-15
LmxM.10.0610.1	Endonuclease G, putative	512	127.704	0	196.109	23.2525	1.53565	0.0016314
LmxM.10.0620.1	FLA1-binding protein	755	290	0	231.194	29.1902	0.797222	0.0219751
LmxM.10.0630.1	Flagellum adhesion protein 1	602	293.706	0	235.79	31.8135	0.802808	0.0343413
LmxM.10.0640.1	Hypothetical protein, conserved	243	320.477	0	299.338	25.0902	0.93404	0.199752
LmxM.10.0650.1	Hypothetical protein, unknown function	524	131.11	0	171.85	13.7803	1.31073	0.00155629
LmxM.10.0660.1	Hypothetical protein, unknown function	1954	190.32	0	148.52	17.763	0.78037	0.00930588
LmxM.10.0670.1	Hypothetical protein, conserved	374	842.287	0	786.51	88.7265	0.933779	0.264793
LmxM.10.0680.1	Hypothetical protein, unknown function	687	184.469	0	173.356	18.0996	0.939757	0.269611
LmxM.10.0690.1	Hypothetical protein, conserved	1677	95.98	0	93.0609	7.71987	0.969586	0.352668
LmxM.10.0700.1	RNA recognition motif. (a.k.a. RRM, RBD, or RNP domain), putative	957	120.747	0	146.094	7.22208	1.20992	0.000224346
LmxM.10.0715.1	Amino acid transporter, putative	180	1e-05	0	0.300237	0.520026	30023.7	0.281858
LmxM.10.0720.1	Amino acid permease 24, putative	488	736.274	0	837.559	30.0461	1.13756	0.000374501
LmxM.10.0730.1	Deaminase, putative	281	164.572	0	207.914	29.1493	1.26336	0.0685191
LmxM.10.0740.1	Hypothetical protein, conserved	122	1320.2	0	1380.59	107.144	1.04575	0.286489
LmxM.10.0750.1	Hypothetical protein, conserved	1946	133.36	0	133.479	17.713	1.00089	0.49733
LmxM.10.0760.1	Hypothetical protein, conserved	629	78.2329	0	88.0916	8.09576	1.12602	0.111659
LmxM.10.0770.1	Hypothetical protein, unknown function	746	78.0093	0	93.0563	2.98845	1.19289	2.3884e-07
LmxM.10.0780.1	WD domain, G-beta repeat, putative	419	493.851	0	505.297	32.2535	1.02318	0.36134
LmxM.10.0790.1	Hypothetical protein, conserved	221	991.289	0	1249.4	24.5942	1.26038	4.55822e-26
LmxM.10.0800.1	Hypothetical protein, conserved	1276	151.91	0	173.667	13.2626	1.14322	0.050452
LmxM.10.0810.1	Hypothetical protein, conserved	2050	103.939	0	92.3937	3.2835	0.888924	0.000218982
LmxM.10.0820.1	Hypothetical protein, conserved	522	160.012	0	175.32	15.6421	1.09567	0.163871
LmxM.10.0830.1	Serine/threonine-protein kinase, putative	1704	170.09	0	162.308	16.3292	0.954247	0.31683
LmxM.10.0840.1	Hypothetical protein, conserved	720	181.332	0	224.561	25.2499	1.2384	0.043444
LmxM.10.0850.1	Nuclear transport factor 2, putative	124	1154.4	0	1369.63	80.082	1.18645	0.00359728
LmxM.10.0860.1	Ribosome biogenesis protein Nop16, putative	196	274.233	0	295.545	43.6108	1.07772	0.312528
LmxM.10.0870.1	Histone H3	130	1219.98	0	1594.76	74.3406	1.3072	2.31076e-07
LmxM.10.0880.1	Hypothetical protein, conserved	1158	178.156	0	168.011	13.8536	0.943057	0.231998
LmxM.10.0890.1	FKBP-type peptidyl-prolyl cis-trans isomerase, putative	155	3029.06	0	2842.47	269.768	0.938399	0.244568
LmxM.10.0900.1	Hypothetical protein, conserved	1564	137.672	0	135.529	4.57003	0.984435	0.319572
LmxM.10.0910.1	Small GTP-binding protein Rab11, putative	208	998.129	0	886.36	24.0802	0.888022	1.72943e-06
LmxM.10.0920.1	Hypothetical protein, conserved	199	1175.18	0	759.319	19.3506	0.646128	1e-05
LmxM.10.0930.1	Hypothetical protein	292	247.699	0	263.819	11.2963	1.06508	0.0767834
LmxM.10.0935.1	Hypothetical protein	841	232.223	0	219.534	10.5697	0.945359	0.114975
LmxM.10.0940.1	Hypothetical protein, conserved	1331	247.771	0	234.096	21.0572	0.944806	0.258027
LmxM.10.0945.1	Archaic translocase of outer membrane 12 kDa subunit, putative	107	1482.76	0	1251.1	42.1874	0.843761	1.99451e-08
LmxM.10.0950.1	Translation initiation factor eif-2b beta subunit, putative	533	157.082	0	157.014	9.94937	0.999571	0.497298
LmxM.10.0960.1	Proximal docking complex protein 1	855	190.534	0	176.28	10.2748	0.925189	0.0826779
LmxM.10.0970.1	Histone H3, putative	130	5260.27	0	6798.56	709.888	1.29244	0.0151193
LmxM.10.0980.1	Hypothetical protein, unknown function	614	137.038	0	148.029	16.9759	1.0802	0.258673
LmxM.10.0990.1	Histone H3	130	1701.05	0	1335.69	81.1935	0.785214	3.39914e-06
LmxM.10.1000.1	ARP2/3 complex subunit, putative	419	152.195	0	159.47	6.40421	1.0478	0.128006
LmxM.10.1010.1	Nucleoside phosphorylase-like protein	341	214.279	0	239.391	3.92451	1.11719	7.83268e-11
LmxM.10.1020.1	Carrier protein, putative	395	256.098	0	196.105	15.6665	0.765739	6.4223e-05
LmxM.10.1030.1	RNA-binding protein-like protein	382	575.401	0	669.721	59.393	1.16392	0.0561362
LmxM.10.1040.1	Domain of Unknown Function (DUF1042), putative	1183	185.68	0	158.821	13.6656	0.855347	0.0246808
LmxM.10.1050.1	DnaJ domain containing protein, putative	251	342.926	0	427.428	21.3412	1.24641	3.75445e-05
LmxM.10.1060.1	Hypothetical protein, conserved	322	287.557	0	386.127	18.868	1.34279	8.74611e-08
LmxM.10.1070.1	Hypothetical protein, unknown function	592	238.221	0	302.504	9.43341	1.26984	4.73384e-12
LmxM.10.1080.1	Eukaryotic translation initiation factor 4 gamma 5	781	307.689	0	243.297	19.7645	0.790721	0.00056098
LmxM.10.1085.1	Hypothetical protein	973	163.512	0	167.323	7.47053	1.02331	0.304938
LmxM.10.1090.1	Hypothetical protein, conserved	177	1232.51	0	1022.1	74.503	0.829284	0.00237014
LmxM.10.1100.1	Hypothetical protein, conserved	425	323.961	0	287.153	17.9891	0.886381	0.0203714
LmxM.10.1110.1	PAB1-binding protein , putative	524	657.6	0	564.925	29.9435	0.859071	0.000984082
LmxM.10.1120.1	Hypothetical protein, conserved	192	695.571	0	731.718	68.5508	1.05197	0.298992
LmxM.10.1130.1	Hypothetical protein, conserved	1528	143.966	0	124.474	13.534	0.864606	0.0749005
LmxM.10.1140.1	Zinc finger, C3HC4 type (RING finger), putative	360	326.493	0	413.679	23.6279	1.26704	0.000112135
LmxM.10.1150.1	Cilia- and flagella-associated protein 45, putative	480	359.642	0	494.98	37.0437	1.37631	0.000129364
LmxM.10.1160.1	Ras-related protein RabX1, putative	216	613.371	0	575.581	65.3587	0.938389	0.281564
LmxM.10.1170.1	Small GTP-binding protein Rab7, putative	221	321.285	0	301.746	26.9081	0.939182	0.233868
LmxM.10.1180.1	Hypothetical protein, conserved	140	359.302	0	324.304	8.70348	0.902595	2.89615e-05
LmxM.10.1190.1	Flagellar protofilament ribbon protein-like protein	397	384.489	0	486.772	10.5076	1.26602	1.07792e-22
LmxM.10.1195.1	Hypothetical protein, conserved	189	426.617	0	396.823	27.8719	0.930161	0.142538
LmxM.10.1200.1	Hypothetical protein, conserved	1107	157.274	0	141.238	9.13987	0.898036	0.0396694
LmxM.10.1210.1	Hypothetical protein, conserved	567	195.685	0	228.452	12.7389	1.16744	0.00505378
LmxM.10.1220.1	Spinocerebellar ataxia type 10 protein domain containing protein, putative	306	327.786	0	375.483	36.764	1.14551	0.0972511
LmxM.10.1225.1	Hypothetical protein, conserved	133	524.354	0	730.584	73.6477	1.3933	0.00255329
LmxM.10.1227.1	Kinetoplastid kinetochore protein 20	245	213.133	0	288.975	14.6561	1.35584	1.14107e-07
LmxM.10.1228.1	Methyltransferase domain containing protein, putative	65	193.897	0	268.731	43.7307	1.38594	0.0435185
LmxM.10.1230.1	Beta-1,2 mannosyltransferase	328	418.809	0	404.047	35.7108	0.96475	0.339657
LmxM.10.1240.1	Beta-1,2 mannosyltransferase	321	389.772	0	452.804	30.0642	1.16171	0.0180158
LmxM.10.1250.1	Beta-1,2 mannoside phosphorylase	318	491.184	0	440.992	38.1756	0.897815	0.0942948
LmxM.10.1260.1	Beta-1,2 mannoside phosphorylase	315	135.182	0	144.965	5.90719	1.07237	0.0488487
LmxM.10.1270.1	Mannosyltransferase/ phosphorylase family protein, putative	313	543.533	0	522.808	31.4673	0.96187	0.25507
LmxM.10.1280.1	Beta-1,2 mannoside phosphorylase	316	767.042	0	639.533	53.1154	0.833764	0.00818362
LmxM.10.1290.1	Beta-1,2 mannoside phosphorylase	311	409.373	0	390.889	17.2545	0.954848	0.142029
LmxM.10.1300.1	Phosphate-Repressible Phosphate Permease-like protein	493	1414.36	0	1311.77	153.39	0.927462	0.251795
LmxM.10.1310.1	Pteridine transporter, putative	659	401.093	0	498.629	57.9479	1.24317	0.0461718
LmxM.10.1320.1	Fatty acid desaturase, putative	394	458.139	0	480.107	67.15	1.04795	0.371775
LmxM.10_140396.1	None	37	276.815	0	242.629	15.3973	0.876502	0.0132005
LmxM.10_142346.1	None	108	648.818	0	631.683	132.08	0.97359	0.448389
LmxM.10_170718.1	None	86	447.898	0	413.736	14.738	0.923728	0.0102255
LmxM.10_173304.1	None	32	300.875	0	304.934	15.0747	1.01349	0.393882
LmxM.10_199248.1	None	27	340.805	0	364.238	53.8756	1.06876	0.3318
LmxM.10_201839.1	None	215	160.77	0	122.416	8.28122	0.761432	1.81499e-06
LmxM.10_2591.1	None	59	98.0231	0	169.781	41.3604	1.73205	0.0413754
LmxM.10_305390.1	None	243	57.9902	0	75.6923	11.2878	1.30526	0.0584116
LmxM.10_310478.1	None	62	449.009	0	377.564	61.609	0.840883	0.123095
LmxM.10_313308.1	None	36	973.066	0	903.518	106.313	0.928527	0.256499
LmxM.10_437565.1	None	107	313.64	0	291.232	22.9967	0.928557	0.164936
LmxM.10_477682.1	None	67	1163.17	0	1324.15	21.7093	1.1384	6.06097e-14
LmxM.10_478397.1	None	134	667.396	0	779.196	63.6565	1.16752	0.0395194
LmxM.10_62641.1	None	39	1008.58	0	637.24	27.9416	0.631817	1e-05
LmxM.10_74864.1	None	29	267.522	0	269.458	11.3182	1.00724	0.432101
LmxM.10_90343.1	None	109	690.351	0	459.32	62.597	0.665342	0.000111784
LmxM.11.0010.1	Hypothetical protein, conserved	298	79.6967	0	178.29	22.3568	2.2371	5.16917e-06
LmxM.11.0020.1	Endoplasmic Reticulum-Golgi Intermediate Compartment (ERGIC)/Endoplasmic reticulum vesicle transporter, putative	397	303.942	0	364.577	41.5147	1.1995	0.0720658
LmxM.11.0030.1	Bacterial transferase hexapeptide (six repeats), putative	307	322.729	0	409.454	17.4416	1.26872	3.308e-07
LmxM.11.0040.1	ABC transporter, putative	301	548.512	0	631.76	16.9742	1.15177	4.68667e-07
LmxM.11.0050.1	SNF2/RAD54 related DNA helicase, putative	958	99.1073	0	138.332	5.82477	1.39578	8.24641e-12
LmxM.11.0060.1	Protein kinase, putative	1248	153.892	0	168.165	24.4773	1.09274	0.279913
LmxM.11.0070.1	GRIP domain containing protein, putative	1562	115.94	0	118.768	14.9338	1.02439	0.424908
LmxM.11.0080.1	Hypothetical protein, conserved	217	449.995	0	555.124	57.3332	1.23362	0.033353
LmxM.11.0090.1	MORN repeat, putative	666	254.202	0	268.596	13.9653	1.05662	0.15134
LmxM.11.0100.1	Seryl-tRNA synthetase	474	1159.19	0	1295.45	184.681	1.11755	0.230316
LmxM.11.0110.1	Cdc2-related kinase 8, putative	397	200.311	0	247.589	17.6541	1.23602	0.00370313
LmxM.11.0120.1	Hypothetical protein, conserved	189	277.881	0	235.761	11.0281	0.848425	6.69148e-05
LmxM.11.0130.1	NGG1 interacting factor 3-like protein	279	421.015	0	393.906	7.06208	0.935611	6.18587e-05
LmxM.11.0140.1	Hypothetical protein, conserved	292	287.149	0	270.84	32.0186	0.943205	0.305254
LmxM.11.0150.1	Hypothetical protein, conserved	867	202.586	0	212.461	18.0552	1.04874	0.292212
LmxM.11.0160.1	Hypothetical protein, conserved	1028	152.082	0	164.019	9.59359	1.07849	0.106696
LmxM.11.0170.1	Myotubularin-associated protein, putative	717	133.032	0	147.828	11.1372	1.11122	0.0920039
LmxM.11.0180.1	Hypothetical protein, conserved	195	429.648	0	605.609	78.7794	1.40955	0.0127551
LmxM.11.0190.1	DEAD-boc ATP-dependent (RNA) helicase, putative	609	115.532	0	140.227	9.93085	1.21375	0.00644659
LmxM.11.0200.1	Hypothetical protein, conserved	184	158.388	0	244.319	7.53625	1.54253	2.03485e-30
LmxM.11.0210.1	Acidocalcisomal pyrophosphatase	443	657.673	0	513.676	56.0308	0.781051	0.00508542
LmxM.11.0220.1	Pterin-4-alpha-carbinolamine dehydratase, putative	111	428.976	0	563.043	62.6321	1.31253	0.0161554
LmxM.11.0230.1	Rad51, putative	572	171.929	0	203.591	10.3004	1.18416	0.00105631
LmxM.11.0240.1	Proteasome alpha 7 subunit, putative	247	1392.9	0	1258.38	66.1268	0.903423	0.020961
LmxM.11.0250.1	Serine/threonine protein kinase, putative	989	125.376	0	162.521	16.7216	1.29627	0.0131618
LmxM.11.0260.1	Hypothetical protein, conserved	594	313.487	0	271.35	29.471	0.865587	0.0763914
LmxM.11.0270.1	NADH-cytochrome b5 reductase-like protein	426	221.121	0	250.323	8.84258	1.13206	0.000479226
LmxM.11.0280.1	Hypothetical protein, unknown function	973	202.414	0	220.038	6.57847	1.08707	0.00369131
LmxM.11.0290.1	Hypothetical protein, unknown function	508	156.211	0	185.88	12.4196	1.18993	0.00845052
LmxM.11.0300.1	Sec20, putative	274	164.092	0	212.279	22.3683	1.29366	0.0156102
LmxM.11.0310.1	Hypothetical protein, conserved	2027	124.501	0	122.613	11.9923	0.984832	0.437438
LmxM.11.0320.1	PIF1 helicase-like protein, putative	1570	177.692	0	177.979	7.38223	1.00161	0.4845
LmxM.11.0330.1	PIF1 helicase-like protein, putative	1221	143.352	0	101.594	11.8665	0.708703	0.000216596
LmxM.11.0340.1	Hypothetical protein, unknown function	503	105.031	0	110.007	6.23688	1.04738	0.212478
LmxM.11.0350.1	14-3-3 protein 2, putative	253	1278.95	0	1376.33	50.1532	1.07614	0.0260899
LmxM.11.0360.1	Optic atrophy 3 protein (OPA3), putative	401	253.563	0	283.703	23.1133	1.11887	0.0961122
LmxM.11.0370.1	Hypothetical protein, conserved	672	120.122	0	140.654	6.87524	1.17092	0.00141166
LmxM.11.0380.1	Domain of unknown function(DUF2779), putative	1137	193.283	0	169.479	9.07094	0.876844	0.00434284
LmxM.11.0390.1	Hypothetical protein, conserved	560	257.438	0	232.597	6.21333	0.903507	3.19391e-05
LmxM.11.0400.1	Tubulin-tyrsoine ligase-like protein	1295	312.281	0	273.615	36.0183	0.876183	0.141522
LmxM.11.0410.1	Nucleolar protein 89, putative	846	300.473	0	294.459	25.2572	0.979985	0.4059
LmxM.11.0420.1	Regulator of chromatin condensation, putative	774	174.045	0	176.113	16.228	1.01188	0.44929
LmxM.11.0430.1	Hypothetical protein, conserved	644	191.64	0	187.993	6.88042	0.98097	0.298046
LmxM.11.0440.1	Hypothetical protein, conserved	587	142.434	0	109.772	14.0247	0.770686	0.00993209
LmxM.11.0450.1	DNA ligase, putative	762	188.153	0	198.528	23.266	1.05514	0.327818
LmxM.11.0460.1	Hypothetical protein, unknown function	644	204.534	0	225.89	1.26891	1.10441	7.35246e-64
LmxM.11.0470.1	Pumilio-repeat, RNA-binding protein, putative	745	371.434	0	401.62	26.1502	1.08127	0.124182
LmxM.11.0475.1	Hypothetical protein	490	15.6761	0	37.5628	3.07024	2.39618	5.06791e-13
LmxM.11.0480.1	MRNA cap guanine-N7 methyltransferase, putative	1060	458.941	0	378.489	53.4091	0.8247	0.0659894
LmxM.11.0490.1	Tetratricopeptide repeat (TPR) protein	407	154.217	0	260.441	17.1618	1.6888	3.0162e-10
LmxM.11.0500.1	Hypothetical protein, conserved	132	472.035	0	513.844	48.1257	1.08857	0.192492
LmxM.11.0510.1	Protein kinase, putative	578	137.248	0	122.696	20.9303	0.893972	0.243443
LmxM.11.0520.1	Amino acid permease/transporter, putative	570	547.377	0	456.662	28.9395	0.834274	0.000860356
LmxM.11.0530.1	Hypothetical protein, conserved	721	139.64	0	123.929	10.3367	0.88749	0.0642668
LmxM.11.0540.1	Protein of unknown function (DUF563), putative	646	339.222	0	323.914	13.9632	0.954874	0.136479
LmxM.11.0550.1	Nucleobase transporter	549	680.012	0	733.368	34.849	1.07846	0.062876
LmxM.11.0560.1	Transcription modulator/accessory protein, putative	1081	230.051	0	243.121	17.3319	1.05681	0.225391
LmxM.11.0570.1	Argonaute like protein, putative	457	601.401	0	641.995	102.142	1.0675	0.345528
LmxM.11.0580.1	Cytochrome b5, putative	142	674.863	0	672.149	46.2805	0.995979	0.47662
LmxM.11.0590.1	3-methylcrotonoyl-CoA carboxylase beta subunit, putative	691	335.103	0	316.248	8.83805	0.943732	0.0164434
LmxM.11.0600.1	Nucleolar protein 47, putative	594	170.717	0	187.006	2.08456	1.09542	2.76699e-15
LmxM.11.0610.1	Conserved protein, unknown function	1076	68.0707	0	46.7389	6.96831	0.686622	0.001102
LmxM.11.0620.1	Metallo-peptidase, Clan MF, Family M17	273	290.376	0	303.159	0.674909	1.04402	2.66335e-80
LmxM.11.0630.1	Metallo-peptidase, Clan MF, Family M17	535	905.278	0	710.317	37.8646	0.78464	1.31021e-07
LmxM.11.0640.1	Hypothetical protein, unknown function	1943	218.65	0	196.875	13.8275	0.900413	0.0576592
LmxM.11.0650.1	Protein Associated with Differentiation, putative	643	91.6633	0	66.0724	8.12372	0.720816	0.000815925
LmxM.11.0660.1	Protein Associated with Differentiation, putative	653	195.87	0	178.282	7.2923	0.910206	0.00793606
LmxM.11.0660a.1	Protein associated with differentiation 4, putative	628	201.413	0	199.961	9.7822	0.992792	0.441008
LmxM.11.0670.1	Major facilitator superfamily, putative	623	465.495	0	378.888	15.4448	0.813948	1.02661e-08
LmxM.11.0675.1	Hypothetical protein, conserved in leishmania	111	98.1427	0	71.6539	22.7385	0.730099	0.122024
LmxM.11.0690.1	Ankyrin repeats (3 copies)/Ankyrin repeats (many copies), putative	226	193.267	0	194.374	27.2026	1.00573	0.483763
LmxM.11.0700.1	Anion-transporting ATPase-like protein	410	325.977	0	357.144	20.2153	1.09561	0.0615691
LmxM.11.0710.1	Hypothetical protein, conserved	556	172.946	0	165.023	6.44413	0.954188	0.109445
LmxM.11.0720.1	PUF nine target 1	653	467.946	0	415.637	37.4721	0.888216	0.0813658
LmxM.11.0730.1	Hypothetical protein, conserved	1375	160.744	0	143.123	3.18217	0.890374	1.53281e-08
LmxM.11.0740.1	Hypothetical protein, conserved	442	322.335	0	329.733	14.6377	1.02295	0.306643
LmxM.11.0750.1	Hypothetical protein, conserved	205	423.721	0	350.05	21.051	0.826133	0.000232932
LmxM.11.0760.1	40S ribosomal protein S21, putative	167	7049.6	0	7234.65	828.22	1.02625	0.4116
LmxM.11.0770.1	40S ribosomal protein S21, putative	159	9468.17	0	9093.33	1601.72	0.960411	0.407484
LmxM.11.0790.1	Hypothetical protein, conserved	255	368.765	0	449.395	18.3432	1.21865	5.52204e-06
LmxM.11.0800.1	Hypothetical protein, conserved	147	285.718	0	308.967	24.7007	1.08137	0.173297
LmxM.11.0810.1	Hypothetical protein, conserved	974	235.809	0	244.352	18.3145	1.03623	0.32045
LmxM.11.0820.1	Hypothetical protein, conserved	475	1032.49	0	752.298	73.4635	0.728627	6.83688e-05
LmxM.11.0830.1	Hypothetical protein, conserved	1413	223.113	0	201.715	14.6757	0.904095	0.0724156
LmxM.11.0840.1	Alpha/beta hydrolase family, putative	476	155.543	0	157.297	13.8767	1.01128	0.449712
LmxM.11.0850.1	Alpha/beta hydrolase family, putative	472	468.825	0	394.43	13.1145	0.841317	7.02733e-09
LmxM.11.0860.1	Hypothetical protein, conserved	1822	105.23	0	95.9492	7.46956	0.911802	0.107023
LmxM.11.0870.1	Kinesin, putative	1485	225.505	0	170.599	15.241	0.756518	0.000157557
LmxM.11.0880.1	START domain containing protein, putative	328	593.159	0	616.221	25.0442	1.03888	0.178562
LmxM.11.0890.1	Hypothetical protein, conserved	1013	199.571	0	188.755	22.5975	0.945807	0.316111
LmxM.11.0900.1	60S ribosomal protein L24, putative	190	296.772	0	302.302	18.2525	1.01864	0.380944
LmxM.11.0910.1	ATPase, putative	1549	156.897	0	144.226	12.5014	0.919243	0.155404
LmxM.11.0920.1	Short C-terminal domain/PUB domain containing protein, putative	593	124.098	0	96.9931	12.0248	0.781582	0.0120944
LmxM.11.0930.1	Hypothetical protein, conserved	377	136.424	0	208.649	10.8824	1.52942	1.60187e-11
LmxM.11.0940.1	Hypothetical protein, unknown function	1412	131.547	0	139.436	19.9766	1.05997	0.346452
LmxM.11.0950.1	Hypothetical protein, conserved	515	245.026	0	287.625	14.8474	1.17386	0.00205791
LmxM.11.0960.1	40S ribosomal protein S5	190	4663.57	0	3959.3	1372.18	0.848986	0.30389
LmxM.11.0970.1	40S ribosomal protein S5	190	5531.43	0	7056.97	441.427	1.2758	0.000274194
LmxM.11.0980.1	HIT zinc finger, putative	483	189.737	0	230.292	16.0301	1.21374	0.00570434
LmxM.11.0990.1	Adaptin-related protein-like protein	990	176.744	0	138.498	15.7036	0.78361	0.00743619
LmxM.11.1000.1	Pyruvate phosphate dikinase, putative	914	391.291	0	376.714	33.5454	0.962746	0.331945
LmxM.11.1010.1	Inositol-1,4,5-trisphosphate (IP3) 5-phosphatase, putative	687	331.503	0	320.457	17.1232	0.966679	0.259433
LmxM.11.1020.1	Hypothetical protein, conserved	1173	118.722	0	129.699	11.7646	1.09246	0.175389
LmxM.11.1030.1	Hypothetical protein, conserved	268	1785.63	0	1537.79	54.003	0.861203	2.22306e-06
LmxM.11.1040.1	Hypothetical protein, conserved	922	46.8923	0	40.9986	8.58727	0.874315	0.246255
LmxM.11.1050.1	Protein transport protein SEC61 subunit alpha, putative	486	1523	0	1112.41	49.5008	0.730406	1e-05
LmxM.11.1060.1	Hypothetical protein	1288	26.0183	0	31.6238	2.89763	1.21544	0.0265255
LmxM.11.1070.1	Hypothetical protein	491	42.196	0	57.5206	9.65227	1.36318	0.0561813
LmxM.11.1080.1	Zinc finger domain protein, putative	627	240.418	0	171.635	13.4029	0.713905	1.43429e-07
LmxM.11.1090.1	Zinc finger domain protein, putative	471	139.051	0	163.281	4.66486	1.17425	1.02828e-07
LmxM.11.1100.1	Lanosterol 14-alpha demethylase	479	831.861	0	757.374	39.794	0.910457	0.0306162
LmxM.11.1120.1	Hypothetical protein	336	304.982	0	337.837	6.4442	1.10773	1.71384e-07
LmxM.11.1130.1	60S ribosomal protein L28, putative	147	8626.79	0	10796.5	1498.85	1.25151	0.0738629
LmxM.11.1130partial.1	Hypothetical protein	147	1e-05	0	1e-05	1e-05	1	0.5
LmxM.11.1160.1	Protein transport protein SEC31, putative	1164	241.69	0	179.095	20.3902	0.741013	0.0010709
LmxM.11.1170.1	Eukaryotic release factor 3, putative	759	1048.24	0	1075.04	53.5072	1.02556	0.308266
LmxM.11.1180.1	60Kd inner membrane protein, putative	445	558.817	0	528.615	58.1113	0.945954	0.301629
LmxM.11.1190.1	40S ribosomal protein S15A, putative	130	6934.27	0	8176.63	1384.77	1.17916	0.184817
LmxM.11.1200.1	Organic solute transporter Ostalpha, putative	692	339.247	0	346.243	31.4358	1.02062	0.411938
LmxM.11.1210.1	SKP1-like protein	183	1607.87	0	1350.1	61.8018	0.839681	1.51671e-05
LmxM.11.1220.1	ATP-binding cassette protein subfamily A, member 2, putative	1685	88.5253	0	81.5147	10.1977	0.920806	0.245893
LmxM.11.1220a.1	Hypothetical protein	359	122.356	0	146.796	23.0634	1.19974	0.144645
LmxM.11.1230.1	ABC transporter-like protein	246	137.887	0	129.335	14.8306	0.937978	0.28209
LmxM.11.1240.1	ABC1 transporter, putative	1909	128.363	0	131.039	18.9043	1.02085	0.443716
LmxM.11.1250.1	ATP-binding cassette protein subfamily A, member 4, putative	2062	65.829	0	65.5034	7.55374	0.995053	0.482806
LmxM.11.1260.1	ABC transporter-like protein	246	71.7275	0	67.2687	2.71039	0.937836	0.0499749
LmxM.11.1270.1	ABC transporter, putative	1784	93.8419	0	110.653	8.79009	1.17914	0.027908
LmxM.11.1280.1	TatD related deoxyribonuclease, putative	336	505.022	0	653.799	63.0967	1.29459	0.00918886
LmxM.11.1290.1	ABC transporter, putative	1963	212.411	0	249.237	22.8757	1.17337	0.0537179
LmxM.11.1300.1	Hypothetical protein, conserved	186	210.711	0	295.105	17.1637	1.40052	4.39464e-07
LmxM.11.1310.1	Hypothetical protein, conserved	402	340.138	0	362.495	20.9247	1.06573	0.142658
LmxM.11.1320.1	Hypothetical protein, conserved	444	652.092	0	536.512	57.7389	0.822756	0.0226552
LmxM.11.1330.1	Flagellar-associated PapD-like, putative	1775	199.162	0	178.54	14.3752	0.896459	0.075712
LmxM.11.1340.1	Nodulin-like/Major Facilitator Superfamily, putative	633	186.824	0	174.418	10.4635	0.933592	0.117871
LmxM.11.1350.1	Hypothetical protein, conserved	239	603.387	0	642.435	57.7476	1.06471	0.249466
LmxM.11.1360.1	Ribosomal protein L4/L1 family, putative	458	360.658	0	347.405	15.1486	0.963252	0.190813
LmxM.11.1370.1	TRNA pseudouridine synthase D (TruD), putative	618	315.721	0	344.467	23.1351	1.09105	0.107017
LmxM.11.1380.1	Variant SH3 domain containing protein, putative	386	192.382	0	204.399	15.3563	1.06247	0.216942
LmxM.11_173321.1	None	111	341.142	0	376.16	53.0896	1.10265	0.254751
LmxM.11_193234.1	None	78	529.817	0	656.282	69.5476	1.2387	0.0345022
LmxM.11_194280.1	None	50	445.925	0	596.652	9.95194	1.33801	4.0557e-52
LmxM.11_244822.1	None	42	1620.17	0	1353.85	330.858	0.835619	0.210424
LmxM.11_29705.1	None	53	1274.94	0	1212.88	118.59	0.951318	0.300358
LmxM.11_305205.1	None	28	773.263	0	615.945	58.4865	0.796553	0.00357454
LmxM.11_307776.1	None	34	1007.38	0	941.322	38.7892	0.93443	0.0442945
LmxM.11_343183.1	None	63	783.81	0	889.268	106.922	1.13455	0.161991
LmxM.11_387060.1	None	26	833.934	0	685.328	69.7271	0.821801	0.0165343
LmxM.11_426903.1	None	71	202.21	0	258.521	9.15588	1.27848	3.86864e-10
LmxM.11_461343.1	None	107	513.373	0	678.812	20.8364	1.32226	1.01177e-15
LmxM.11_518063.1	None	67	149.827	0	148.471	27.7722	0.990949	0.480529
LmxM.11_59226.1	None	93	156.937	0	156.583	4.53999	0.997745	0.468931
LmxM.11_60253.1	None	68	250.229	0	331.4	35.3668	1.32438	0.0108635
LmxM.11_76418.1	None	146	216.237	0	280.707	18.0469	1.29815	0.000176863
LmxM.12.0010.1	Translation initiation factor EIF-2b alpha subunit, putative	301	275.72	0	393.572	32.1691	1.42744	0.000124383
LmxM.12.0020.1	PITH domain-containing protein	215	272.457	0	322.579	26.8206	1.18396	0.030826
LmxM.12.0030.1	Proteasome beta-1 subunit, putative	283	1329.38	0	1366.72	12.8029	1.02809	0.0017689
LmxM.12.0040.1	Mitochondrial SSU ribosomal protein 29, putative	498	385.77	0	425.599	2.84649	1.10325	8.67596e-45
LmxM.12.0045.1	Hypothetical protein, conserved	107	374.311	0	636.674	66.0885	1.70092	3.59575e-05
LmxM.12.0050.1	Hypothetical protein, conserved	423	252.216	0	261.278	17.6987	1.03593	0.304325
LmxM.12.0060.1	Ribonuclease mar1	192	751.476	0	837.272	34.1442	1.11417	0.00598933
LmxM.12.0070.1	Hypothetical protein, conserved	576	200.303	0	289.684	23.2	1.44623	5.84316e-05
LmxM.12.0075.1	Hypothetical protein, conserved	90	99.2889	0	121.906	3.9916	1.22779	7.29976e-09
LmxM.12.0080.1	Kinetoplastid kinetochore protein 6, putative	205	353.788	0	522.179	39.3441	1.47597	9.34579e-06
LmxM.12.0090.1	Hypothetical protein, conserved	481	146.459	0	147.837	17.75	1.00941	0.469068
LmxM.12.0100.1	Plus-3 domain/Zinc finger, C3HC4 type (RING finger), putative	293	275.845	0	271.806	9.78065	0.985357	0.33981
LmxM.12.0110.1	Hypothetical protein, conserved	899	80.4816	0	106.026	9.08221	1.3174	0.0024571
LmxM.12.0120.1	Hypothetical protein, conserved	1374	102.325	0	118.639	12.0203	1.15943	0.0873611
LmxM.12.0130.1	Cell division protein kinase, putative	583	353.531	0	270.356	21.0225	0.76473	3.80299e-05
LmxM.12.0140.1	Hypothetical protein, conserved	449	296.444	0	304.32	17.2086	1.02657	0.323596
LmxM.12.0150.1	Leucine-rich repeat protein, putative	1061	107.723	0	101.371	11.4282	0.941039	0.289183
LmxM.12.0160.1	Dolichyl-P-Man:GDP-Man5GlcNAc2-PP-dolichyl alpha-1,2-mannosyltransferase, putative	797	221.975	0	213.995	9.12812	0.96405	0.190999
LmxM.12.0170.1	Hypothetical protein, conserved	444	137.48	0	192.606	6.81683	1.40097	3.06646e-16
LmxM.12.0180.1	Hypothetical protein, conserved	909	135.452	0	141.564	5.67569	1.04513	0.140753
LmxM.12.0190.1	Ubiquitin hydrolase, putative	1658	150.607	0	147.12	9.31272	0.976847	0.354043
LmxM.12.0200.1	Hypothetical protein, unknown function	1064	132.879	0	132.495	5.95827	0.997104	0.474255
LmxM.12.0210.1	Proteasome regulatory ATPase subunittcc1l8.3, putative	411	345.08	0	347.349	15.5245	1.00657	0.441921
LmxM.12.0220.1	Hydroxyacylglutathione hydrolase, putative	295	480.685	0	426.766	17.3466	0.887829	0.00094079
LmxM.12.0230.1	Hypothetical protein, conserved	1572	130.629	0	127.061	6.5402	0.972688	0.292699
LmxM.12.0240.1	Hypothetical protein, unknown function	700	259.084	0	252.932	19.4084	0.976257	0.375641
LmxM.12.0250.1	Cysteinyl-tRNA synthetase, putative	807	483.543	0	521.765	31.0311	1.07905	0.109024
LmxM.12.0260.1	Helicase associated domain (HA2), putative	2904	104.006	0	104.595	10.5993	1.00566	0.477849
LmxM.12.0270.1	Hypothetical protein, conserved	597	109.523	0	138.381	5.44084	1.26348	5.66881e-08
LmxM.12.0280.1	Ornithine decarboxylase, putative	717	443.666	0	428.733	21.9265	0.966342	0.247924
LmxM.12.0290.1	Hypothetical protein, unknown function	1594	93.1159	0	106.171	5.88506	1.1402	0.0132667
LmxM.12.0300.1	Hypothetical protein, conserved	1886	146.964	0	152.112	17.2624	1.03503	0.382764
LmxM.12.0310.1	Hypothetical protein, conserved	601	132.994	0	121.811	1.83367	0.915915	5.34919e-10
LmxM.12.0320.1	Myotubularin-related protein, putative	3227	126.381	0	116.208	12.0845	0.919509	0.199954
LmxM.12.0330.1	Hypothetical protein, unknown function	1312	107.483	0	96.7764	5.18964	0.900392	0.0195575
LmxM.12.0340.1	Hypothetical protein, unknown function	2053	81.6118	0	86.0968	13.1213	1.05496	0.366247
LmxM.12.0350.1	CCR4-NOT transcription complex subunit 2, putative	571	338.027	0	290.433	37.1551	0.859201	0.100105
LmxM.12.0360.1	Glutathione S-transferase, N-terminal domain containing protein, putative	365	313.578	0	302.542	5.69677	0.964808	0.0263629
LmxM.12.0370.1	Hypothetical protein, conserved	318	55.7895	0	78.5098	7.65402	1.40725	0.00149674
LmxM.12.0380.1	Pumillio protein 4, putative	1465	121.138	0	104.459	13.2652	0.862313	0.104312
LmxM.12.0390.1	Hypothetical protein, conserved	400	371.025	0	340.712	12.6156	0.918297	0.00813306
LmxM.12.0400.1	3'-nucleotidase/nuclease, putative	381	1568.5	0	1126.08	183.691	0.717936	0.00800957
LmxM.12.0405.1	Hypothetical protein	392	121.895	0	132.02	10.6752	1.08306	0.171457
LmxM.12.0410.1	Eukaryotic protein of unknown function (DUF866), putative	161	1291.29	0	1426.59	134.613	1.10478	0.157431
LmxM.12.0420.1	Hypothetical protein, unknown function	96	123.53	0	126.588	15.4241	1.02476	0.421414
LmxM.12.0430.1	Hypothetical protein, conserved	705	114.06	0	118.914	12.8949	1.04255	0.353308
LmxM.12.0440.1	Hypothetical protein, conserved	650	181.801	0	198.307	14.5896	1.09079	0.128962
LmxM.12.0450.1	Hypothetical protein, unknown function	1152	172.991	0	203.601	20.234	1.17694	0.0651663
LmxM.12.0460.1	Hypothetical protein, unknown function	784	79.1596	0	69.1663	10.9131	0.873757	0.179907
LmxM.12.0470.1	Hypothetical protein, unknown function	741	7.78814	0	4.08631	1.74229	0.524684	0.016806
LmxM.12.0480.1	Hypothetical protein, unknown function	607	28.9904	0	17.4546	5.40351	0.602081	0.0163854
LmxM.12.0490.1	Hypothetical protein, unknown function	318	42.8441	0	38.7824	4.57027	0.905199	0.18708
LmxM.12.0500.1	Hypothetical protein, unknown function	1002	20.1176	0	19.5828	1.99302	0.97342	0.394233
LmxM.12.0510.1	WW domain containing protein, putative	989	67.5211	0	92.3161	5.35669	1.36722	1.83904e-06
LmxM.12.0520.1	Vacuolar ATP synthase subunit, putative	137	832.703	0	1019.06	138.151	1.22379	0.0886838
LmxM.12.0530.1	Glucose-6-phosphate isomerase	605	798.965	0	943.971	110.611	1.18149	0.0949352
LmxM.12.0540.1	Present in the outer mitochondrial membrane proteome 18	167	340.067	0	353.03	11.5885	1.03812	0.131644
LmxM.12.0550.1	Hypothetical protein, unknown function	833	106.273	0	117.451	8.18199	1.10518	0.0859448
LmxM.12.0560.1	Hypothetical protein, conserved	1369	161.925	0	143.225	9.37399	0.884515	0.0230285
LmxM.12.0570.1	Fusaric acid resistance protein-like, putative	1860	143.454	0	125.219	10.7318	0.872886	0.0446443
LmxM.12.0590.1	Fusaric acid resistance protein-like, putative	1919	97.656	0	109.441	10.8117	1.12068	0.137846
LmxM.12.0600.1	Hypothetical protein, conserved	518	477.548	0	474.271	22.4734	0.993138	0.442033
LmxM.12.0610.1	TPR repeat, putative	1066	99.865	0	105.201	5.72359	1.05343	0.175584
LmxM.12.0620.1	Hypothetical protein, conserved	1390	109.844	0	113.482	4.85108	1.03312	0.226659
LmxM.12.0630.1	Alanine aminotransferase, putative	497	950.537	0	834.682	16.9182	0.878116	3.74556e-12
LmxM.12.0640.1	Hypothetical protein, conserved	748	193.836	0	155.789	16.0981	0.803718	0.00905389
LmxM.12.0650.1	Hypothetical protein, conserved	619	194.903	0	212.995	9.88849	1.09283	0.0336519
LmxM.12.0660.1	Ser/thr protein phosphatase, putative	959	275.468	0	224.015	14.1786	0.813217	0.000142321
LmxM.12.0670.1	Cytochrome oxidase subunit IV, putative	339	1742.22	0	1601.42	41.379	0.919181	0.000333477
LmxM.12.0680.1	Bardet-Biedl syndrome 5 protein	418	316.293	0	409.834	20.6376	1.29574	2.91339e-06
LmxM.12.0690.1	Hypothetical protein, conserved	166	562.052	0	648.663	37.7777	1.1541	0.0109338
LmxM.12.0700.1	Hypothetical protein, conserved	848	200.054	0	220.69	22.3999	1.10316	0.17845
LmxM.12.0710.1	Protein of unknown function (DUF962), putative	108	849.02	0	780.739	37.1328	0.919576	0.0329694
LmxM.12.0850.1	Surface antigen protein 2, putative	1046	251.334	0	263.871	12.9297	1.04988	0.166124
LmxM.12.0860.1	Surface antigen, putative	707	1e-05	0	1e-05	1e-05	1	0.5
LmxM.12.0867.1	Hypothetical protein, conserved	439	414.877	0	505.959	18.0783	1.21954	2.34976e-07
LmxM.12.0870partial.1	Surface antigen protein 2, putative	282	43.4648	0	65.6383	5.29018	1.51015	1.38593e-05
LmxM.12.0890.1	Surface antigen protein 2, putative	338	10.8953	0	9.49152	2.0985	0.871156	0.251764
LmxM.12.0891.1	Surface antigen protein 2, putative	391	1.02717	0	79.521	0.764301	77.4175	1e-05
LmxM.12.0905.1	Hypothetical protein	267	115.56	0	130.36	17.8102	1.12807	0.202988
LmxM.12.0910.1	Promastigote surface antigen protein PSA	696	51.2643	0	72.2349	7.44381	1.40907	0.00242235
LmxM.12.0980.1	Promastigote surface antigen 38S	367	217.991	0	156.53	12.5371	0.718056	4.73462e-07
LmxM.12.0990.1	Surface antigen protein, putative	420	262.284	0	330.491	23.2027	1.26005	0.00164296
LmxM.12.1090.1	Promastigote surface antigen protein PSA	514	127.39	0	240.212	11.4594	1.88564	3.58948e-23
LmxM.12.1100.1	Hypothetical protein, conserved	1696	150.616	0	130.58	7.74348	0.866971	0.00483371
LmxM.12.1110.1	DnaJ domain containing protein, putative	646	536.047	0	546.349	12.617	1.01922	0.207111
LmxM.12.1120.1	Flagellum attachment zone protein 2	1291	281.107	0	244.866	26.0199	0.871078	0.0818376
LmxM.12.1130.1	NADH:flavin oxidoreductase/NADH oxidase, putative	384	1391.39	0	1306.23	11.6269	0.938791	1.1946e-13
LmxM.12.1140.1	N-ethylmaleimide reductase-like protein	1137	99.2218	0	153.236	25.2927	1.54438	0.0163575
LmxM.12.1150.1	Hypothetical protein, unknown function	1268	162.169	0	147.8	7.97649	0.9114	0.0358277
LmxM.12.1160.1	Putative integral membrane protein conserved region (DUF2404), putative	943	122.944	0	121.612	4.99105	0.989164	0.394763
LmxM.12.1170.1	Putative integral membrane protein conserved region (DUF2404), putative	685	141.749	0	120.036	7.68995	0.846825	0.00237528
LmxM.12.1180.1	Hypothetical protein, conserved	866	264.047	0	272.239	11.4781	1.03102	0.237708
LmxM.12.1190.1	ABC transporter, putative	1605	177.959	0	153.218	8.65354	0.86097	0.00212398
LmxM.12.1200.1	Hypothetical protein, unknown function	540	214.993	0	190.592	26.13	0.886502	0.175192
LmxM.12.1210.1	Hypothetical protein, conserved	996	107.977	0	91.3407	7.04058	0.845931	0.00906765
LmxM.12.1220.1	WD repeat and HMG-box DNA-binding protein, putative	1410	118.069	0	106.104	12.7685	0.898667	0.174375
LmxM.12.1230.1	SNARE associated Golgi protein, putative	329	441.527	0	333.262	11.5214	0.754795	1e-05
LmxM.12.1240.1	Hypothetical protein, unknown function	886	218.759	0	222.09	12.0216	1.01523	0.390854
LmxM.12.1250.1	Puromycin-sensitive aminopeptidase-like protein	1382	124.317	0	106.543	8.98994	0.857027	0.0240157
LmxM.12.1260.1	Hypothetical protein, conserved	438	534.474	0	486.941	9.89578	0.911066	7.80135e-07
LmxM.12.1270.1	Arginine N-methyltransferase-like protein	368	1114.82	0	978.427	62.8696	0.877657	0.015026
LmxM.12.1280.1	Hypothetical protein, unknown function	639	143.039	0	152.102	11.0631	1.06336	0.206328
LmxM.12.1290.1	Hypothetical protein, conserved	208	329.203	0	423.426	59.2877	1.28621	0.0560025
LmxM.12.1300.1	SET domain containing protein, putative	622	178.282	0	152.609	3.56997	0.856001	3.21076e-13
LmxM.12.1310.1	FAM91 N-terminus/FAM91 C-terminus, putative	870	119.82	0	104.349	6.19867	0.870875	0.00628039
LmxM.12.1320.1	Vacuolar sorting protein 39 domain 1/Vacuolar sorting protein 39 domain 2, putative	971	134.789	0	129.235	5.46607	0.958792	0.154779
LmxM.12.1330.1	Alpha/beta hydrolase domain-containing protein	620	196.378	0	167.562	14.3755	0.853264	0.022508
LmxM.12.1340.1	Hypothetical protein, conserved	438	180.887	0	200.885	2.77175	1.11056	2.69489e-13
LmxM.12_105940.1	None	36	439.946	0	443.1	26.2413	1.00717	0.452155
LmxM.12_20327.1	None	58	231.878	0	255.337	33.6572	1.10117	0.242901
LmxM.12_255117.1	None	55	527.138	0	620.51	77.0139	1.17713	0.112678
LmxM.12_260513.1	None	66	515.081	0	523.625	64.9394	1.01659	0.447661
LmxM.12_273981.1	None	96	134.278	0	349.356	60.7419	2.60174	0.000199417
LmxM.12_279523.1	None	45	239.068	0	286.003	33.8982	1.19633	0.0830891
LmxM.12_285464.1	None	56	1490.61	0	1303.94	35.1367	0.874775	5.40855e-08
LmxM.12_340742.1	None	32	182.659	0	210.196	5.47321	1.15076	2.43692e-07
LmxM.12_389271.1	None	138	129.699	0	140.534	20.5577	1.08354	0.299081
LmxM.12_390601.1	None	86	162.635	0	186.147	18.0843	1.14457	0.0967799
LmxM.12_407974.1	None	78	1069.95	0	897.623	93.6998	0.838936	0.032944
LmxM.12_477510.1	None	82	524.596	0	399.264	6.33366	0.761089	1e-05
LmxM.12_502033.1	None	50	306.989	0	330.806	8.31959	1.07758	0.00209987
LmxM.12_65775.1	None	109	100.016	0	109.567	7.47902	1.09549	0.100795
LmxM.12_84344.1	None	38	316.173	0	317.166	33.3297	1.00314	0.488109
LmxM.13.0010.1	Hypothetical protein, conserved	650	136.837	0	143.781	16.96	1.05075	0.341112
LmxM.13.0020.1	Cis-prenyltransferase-like protein	389	443.209	0	431.344	38.2435	0.973231	0.378192
LmxM.13.0030.1	Hypothetical protein, conserved	201	616.869	0	793.815	87.904	1.28685	0.0220599
LmxM.13.0040.1	Hypothetical protein, conserved	355	261.723	0	316.996	16.4274	1.21119	0.000383166
LmxM.13.0050.1	Ribonuclease HII, putative	296	430.068	0	473.389	60.6929	1.10073	0.237682
LmxM.13.0060.1	Hypothetical protein, conserved	462	163.781	0	185.102	13.9394	1.13018	0.0630656
LmxM.13.0070.1	Hypothetical protein, unknown function	196	544.14	0	479.414	46.7238	0.881048	0.0829807
LmxM.13.0080.1	Mitochondrial DNA polymerase I protein B, putative	1429	327.805	0	307.088	37.1765	0.936801	0.288674
LmxM.13.0090.1	Metallo-peptidase, Clan MA(E) Family M32	503	614.776	0	738.377	117.365	1.20105	0.14614
LmxM.13.0100.1	Hypothetical protein, unknown function	413	116.689	0	127.121	12.1755	1.0894	0.195776
LmxM.13.0110.1	SURF1 family, putative	352	681.359	0	701.525	58.137	1.0296	0.364348
LmxM.13.0120.1	Hypothetical protein, conserved	156	342.68	0	320.557	26.0778	0.935443	0.198129
LmxM.13.0130.1	Kinesin-13 2	726	269.167	0	248.683	30.6571	0.923898	0.252013
LmxM.13.0140.1	Hypothetical protein, conserved	254	580.722	0	713.968	106.808	1.22945	0.106102
LmxM.13.0150.1	Hypothetical protein, conserved	473	302.694	0	331.328	60.2478	1.09459	0.317302
LmxM.13.0160.1	Protein kinase A regulatory subunit	503	953.958	0	907.227	93.3636	0.951014	0.308352
LmxM.13.0170.1	MOZ/SAS family acetyltransferase, putative	623	285.551	0	348.667	12.1989	1.22103	1.14634e-07
LmxM.13.0180.1	Tetratricopeptide repeat, putative	440	205.343	0	273.212	24.7745	1.33051	0.00307715
LmxM.13.0190.1	Hypothetical protein, unknown function	248	359.238	0	424.957	47.4499	1.18294	0.0830212
LmxM.13.0200.1	Lipase (class 3), putative	823	182.68	0	206.558	17.1289	1.13071	0.0816577
LmxM.13.0210.1	Triglyceride lipase, putative	805	191.074	0	175.502	9.84986	0.918503	0.0569467
LmxM.13.0220.1	Ras-related protein RAB5B, putative	211	352.401	0	350.403	32.3675	0.994328	0.475381
LmxM.13.0230.1	Zinc-RING finger domain containing protein, putative	421	73.6735	0	84.0371	6.26361	1.14067	0.0490055
LmxM.13.0240.1	Flagella-associated protein 73, putative	307	395.031	0	442.247	21.7584	1.11952	0.0150034
LmxM.13.0250.1	Nucleoporin NUP48	533	265.05	0	235.645	10.1019	0.889058	0.00180215
LmxM.13.0260.1	N-acetyltransferase subunit ARD1, putative	260	674.449	0	663.418	16.1497	0.983644	0.247277
LmxM.13.0270.1	Hypothetical protein, conserved	1893	157.879	0	144.712	2.31008	0.916598	5.98913e-09
LmxM.13.0280.1	Alpha tubulin	451	1433.27	0	2125.38	658.619	1.48289	0.146665
LmxM.13.0290partial.1	Hypothetical protein	151	1e-05	0	1e-05	1e-05	1	0.5
LmxM.13.0300.1	Alpha tubulin, putative, (fragment)	294	1e-05	0	0.188963	0.327293	18896.3	0.281862
LmxM.13.0390.1	Alpha tubulin	451	530.917	0	828.121	280.13	1.5598	0.144356
LmxM.13.0400.1	Sister chromatid cohesion C-terminus, putative	2024	205.373	0	188.935	7.35021	0.91996	0.0126626
LmxM.13.0410.1	Hypothetical protein, conserved	1098	228.451	0	242.962	13.951	1.06352	0.149139
LmxM.13.0420.1	Long-chain-fatty-acid-CoA ligase, putative	669	433.818	0	491.814	18.3372	1.13369	0.00078139
LmxM.13.0430.1	Flagellar radial spoke protein 4/6	596	460.874	0	567.352	32.1531	1.23104	0.0004638
LmxM.13.0440.1	Mitogen-activated protein kinase kinase 2	1090	240.595	0	257.325	18.9848	1.06954	0.189092
LmxM.13.0450.1	ALBA-domain protein 1	121	7344.16	0	10480.3	999.672	1.42703	0.000852912
LmxM.13.0460.1	Hypothetical protein, conserved	497	788.345	0	1173.83	68.5095	1.48898	9.18264e-09
LmxM.13.0470.1	Hypothetical protein, conserved	492	380.094	0	350.017	9.78643	0.920868	0.00105822
LmxM.13.0480.1	TATA element modulatory factor 1 TATA binding, putative	758	321.872	0	405.21	20.2853	1.25892	1.99267e-05
LmxM.13.0490.1	Histidine phosphatase superfamily (branch 1), putative	407	563.831	0	634.485	39.2936	1.12531	0.0360803
LmxM.13.0500.1	ATP-dependent RNA helicase, putative	2156	309.825	0	285.166	26.7177	0.92041	0.178018
LmxM.13.0510.1	Hypothetical protein, conserved	299	324.081	0	391.496	21.7026	1.20802	0.000947263
LmxM.13.0520.1	Protein of unknown function (DUF1014), putative	278	524.156	0	796.308	69.7673	1.51922	4.793e-05
LmxM.13.0530.1	Hypothetical protein, conserved	1235	192.162	0	206.07	10.2369	1.07238	0.0871284
LmxM.13.0540.1	Hypothetical protein, conserved	198	416.216	0	522.63	63.565	1.25567	0.047056
LmxM.13.0550.1	Uncharacterized ACR, COG1678, putative	666	338.377	0	351.909	18.7015	1.03999	0.234659
LmxM.13.0560.1	60S ribosomal protein L18, putative	198	8700.71	0	12170.6	1008.32	1.39881	0.000289495
LmxM.13.0570.1	40S ribosomal protein S12, putative	141	12863.7	0	15351.4	2526.29	1.19339	0.162378
LmxM.13.0580.1	Hypothetical protein, conserved	1843	287.022	0	277.936	25.4809	0.968344	0.360704
LmxM.13.0590.1	Hypothetical protein, conserved	343	389.03	0	473.478	62.1097	1.21707	0.0869683
LmxM.13.0600.1	Protein of unknown function, DUF607, putative	358	300.559	0	289.604	9.36056	0.96355	0.120928
LmxM.13.0610.1	Actyltransferase-like protein	268	321.714	0	456.519	52.0161	1.41902	0.00477653
LmxM.13.0620.1	Hypothetical protein, conserved	423	270.488	0	274.043	1.58425	1.01314	0.012417
LmxM.13.0630.1	Hypothetical protein, conserved	299	334.859	0	403.328	8.73592	1.20447	2.29688e-15
LmxM.13.0640.1	Hypothetical protein, conserved	1337	448.239	0	428.048	10.2838	0.954955	0.0248022
LmxM.13.0650.1	Hypothetical protein, conserved	607	376.707	0	386.73	29.4557	1.02661	0.366827
LmxM.13.0660.1	Hypothetical protein, conserved	704	389.569	0	375.284	36.7257	0.963332	0.348655
LmxM.13.0670.1	Mannose-specific lectin, putative	483	1297.93	0	1115.12	115.507	0.859154	0.0567494
LmxM.13.0680.1	Metallopeptidase family M24, putative	565	412.496	0	475.341	54.731	1.15235	0.12543
LmxM.13.0690.1	PSP1 C-terminal conserved region, putative	1044	199.327	0	172.695	22.3079	0.866392	0.116272
LmxM.13.0700.1	Kinesin, putative	1418	19.5959	0	24.0746	5.9223	1.22855	0.224751
LmxM.13.0710.1	Putative GTPase activating protein for Arf, putative	440	251.723	0	246.196	36.9795	0.978042	0.44059
LmxM.13.0720.1	Oxidoreductase-like protein	342	235.712	0	308.485	21.5314	1.30873	0.00036264
LmxM.13.0730.1	Ubiquitin-like protein	826	255.11	0	242.599	17.6646	0.950959	0.239398
LmxM.13.0740.1	Calcium-activated chloride channel, putative	1089	151.993	0	164.735	16.7371	1.08383	0.223244
LmxM.13.0750.1	Hypothetical protein, conserved	292	178.541	0	208.391	18.9331	1.16718	0.0574489
LmxM.13.0760.1	C2 domain containing protein, putative	2047	159.347	0	143.725	9.4531	0.901959	0.0492028
LmxM.13.0770.1	Dual specificity phosphatase, catalytic domain containing protein, putative	568	203.313	0	191.644	5.5164	0.942609	0.0172069
LmxM.13.0780.1	Protein kinase, putative	580	317.747	0	389.742	1.72129	1.22658	1e-05
LmxM.13.0790.1	Hypothetical protein, conserved	679	163.298	0	172.429	17.7031	1.05591	0.303011
LmxM.13.0800.1	Hypothetical protein, conserved	224	222.995	0	189.014	19.1936	0.847615	0.038327
LmxM.13.0810.1	Hypothetical protein, conserved	2643	88.5623	0	88.5261	8.66094	0.999592	0.498335
LmxM.13.0820.1	Complex1_LYR-like, putative	289	329.479	0	339.356	31.2653	1.02998	0.376044
LmxM.13.0830.1	Hypothetical protein, conserved	1235	162.305	0	173.656	11.7044	1.06993	0.166081
LmxM.13.0840.1	Hypothetical protein, unknown function	1142	155.226	0	142.505	10.4012	0.918053	0.110672
LmxM.13.0850.1	Hypothetical protein, conserved	1161	190.298	0	175.629	26.3415	0.922913	0.288799
LmxM.13.0860.1	Hypothetical protein, conserved	347	195.098	0	219.15	9.97265	1.12328	0.00793666
LmxM.13.0870.1	Mitochondrial processing peptidase alpha subunit, putative	528	1504.61	0	1268.65	55.5217	0.843176	1.06958e-05
LmxM.13.0880.1	Hypothetical protein, conserved	698	601.719	0	461.827	40.4441	0.767513	0.00027121
LmxM.13.0890.1	Hypothetical protein, conserved	344	414.509	0	460.432	34.1346	1.11079	0.0892556
LmxM.13.0900.1	Hypothetical protein, conserved	574	221.083	0	325.892	16.5771	1.47407	1.28649e-10
LmxM.13.0910.1	Hypothetical protein, conserved	820	155.56	0	156.97	3.79506	1.00906	0.35516
LmxM.13.0920.1	Hypothetical protein, conserved	1508	190.011	0	174.122	15.3565	0.916376	0.150403
LmxM.13.0930.1	Glycosyltransferase family-like protein	275	412.503	0	551.282	9.85471	1.33643	2.43169e-45
LmxM.13.0940.1	N(2), N(2)-dimethylguanosine tRNA methyltransferase, putative	725	111.121	0	129.921	12.3416	1.16919	0.0638392
[truncated: 7,183 more rows]

## Sheet: Unmapped and <20 reads P-FW
Gene ID	Name	Protein length	mean RPKM (Parental)	std RPKM (Parental)	mean RPKM (Mutant)	std RPKM (Mutant)	RPKM Ratio	p value
LmxM.01.0830.1	Hypothetical protein	255	1e-05	0	0.217996	0.37758	21799.6	0.28186
LmxM.01_107651.1	None	84	349.639	0	489.723	38.5759	1.40066	0.000140944
LmxM.01_123594.1	None	111	401.587	0	744.414	141.208	1.85368	0.00759495
LmxM.01_195286.1	None	41	118.465	0	155.27	4.4605	1.31069	7.82539e-17
LmxM.01_232406.1	None	105	1e-05	0	1e-05	1e-05	1	0.5
LmxM.01_240110.1	None	60	870.087	0	1007.1	155.895	1.15748	0.189727
LmxM.01_53687.1	None	105	293.654	0	349.147	31.6183	1.18897	0.0396226
LmxM.01_57483.1	None	147	265.237	0	321.441	36.104	1.2119	0.0597661
LmxM.02_11936.1	None	88	262.44	0	255.039	19.5334	0.971799	0.352384
LmxM.02_159692.1	None	51	463.692	0	571.766	35.9903	1.23307	0.00133728
LmxM.02_84177.1	None	131	212.894	0	224.986	32.7429	1.0568	0.355948
LmxM.03_101644.1	None	37	163.935	0	128.585	25.7073	0.784367	0.0845522
LmxM.03_153620.1	None	68	302.64	0	432.944	118.397	1.43056	0.135542
LmxM.03_204918.1	None	49	696.135	0	753.886	203.847	1.08296	0.388471
LmxM.03_78395.1	None	73	95.6934	0	111.136	12.9711	1.16138	0.116909
LmxM.04_123059.1	None	65	343.705	0	313.981	39.6756	0.913521	0.226882
LmxM.04_201044.1	None	33	292.718	0	229.414	26.6355	0.783736	0.00873441
LmxM.04_212255.1	None	50	116.04	0	105.782	12.8037	0.911599	0.211514
LmxM.04_243246.1	None	83	636.174	0	640.082	33.8089	1.00614	0.453984
LmxM.04_246981.1	None	151	10.4652	0	22.387	6.08752	2.13918	0.0250915
LmxM.04_422972.1	None	86	1471.91	0	1759.21	156.907	1.19519	0.0335487
LmxM.04_50854.1	None	58	372.172	0	326.38	22.8968	0.87696	0.0227539
LmxM.05.0510b.1	Hypothetical protein	574	1e-05	0	0.103062	0.178509	10306.2	0.28187
LmxM.05.0780.1	Hypothetical protein, conserved	147	1e-05	0	1e-05	1e-05	1	0.5
LmxM.05.1080a.1	Phosphatidylinositol 4-phosphate 5-kinase, putative (fragment)	164	1e-05	0	1e-05	1e-05	1	0.5
LmxM.05_111769.1	None	102	255.462	0	296.524	24.5956	1.16074	0.0475108
LmxM.05_145594.1	None	29	153.764	0	204.14	7.16177	1.32762	1.00288e-12
LmxM.05_253920.1	None	71	357.077	0	345.831	58.5452	0.968506	0.423837
LmxM.05_296301.1	None	96	1447.26	0	1322.48	41.127	0.913778	0.0012061
LmxM.05_361535.1	None	41	4.12461	0	6.19806	0.848319	1.5027	0.00725893
LmxM.05_399275.1	None	45	209.771	0	246.814	17.4182	1.17659	0.0167247
LmxM.05_414407.1	None	36	378.199	0	426.323	44.6896	1.12725	0.140772
LmxM.05_426918.1	None	164	197.75	0	258.139	18.2439	1.30538	0.000466288
LmxM.06_101525.1	None	37	396.786	0	376.791	26.9324	0.949607	0.228915
LmxM.06_109552.1	None	31	289.342	0	279.921	18.8357	0.967441	0.308483
LmxM.06_129660.1	None	38	1328.62	0	1501.84	622.693	1.13038	0.390435
LmxM.06_1380.1	None	50	1e-05	0	1e-05	1e-05	1	0.5
LmxM.06_152779.1	None	36	198.699	0	177.487	22.1355	0.893248	0.168967
LmxM.06_18579.1	None	39	341.309	0	402.228	40.2528	1.17848	0.0650892
LmxM.06_265056.1	None	31	291.189	0	257.452	74.0105	0.884142	0.324254
LmxM.06_27195.1	None	34	227.117	0	236.642	38.3748	1.04194	0.401982
LmxM.06_277328.1	None	40	477.554	0	351.93	11.1537	0.736943	1e-05
LmxM.06_29862.1	None	55	259.653	0	235.151	46.1868	0.905635	0.297882
LmxM.06_299794.1	None	68	185.433	0	226.597	8.72988	1.22199	1.20707e-06
LmxM.06_391458.1	None	79	240.932	0	250.471	22.2949	1.03959	0.334385
LmxM.06_413612.1	None	32	534.171	0	724.865	162.841	1.35699	0.120791
LmxM.06_425823.1	None	31	334.943	0	456.497	39.9095	1.36291	0.00116048
LmxM.06_449544.1	None	113	310.417	0	448.692	50.3091	1.44545	0.00299329
LmxM.06_68747.1	None	78	804.524	0	905.383	112.878	1.12536	0.185789
LmxM.06_69456.1	None	32	249.176	0	247.534	47.2151	0.99341	0.486128
LmxM.06_9341.1	None	34	428.006	0	473.309	17.6174	1.10585	0.00506252
LmxM.06_94775.1	None	268	395.799	0	390.318	12.422	0.986152	0.329527
LmxM.07_189754.1	None	83	359.048	0	268.67	38.5891	0.748284	0.0095885
LmxM.07_339360.1	None	28	250.328	0	215.911	44.7133	0.86251	0.220728
LmxM.07_39505.1	None	90	307.165	0	333.215	9.72014	1.08481	0.0036812
LmxM.07_431674.1	None	130	415.905	0	367.317	9.40073	0.883176	1.18005e-07
LmxM.07_440071.1	None	38	670.435	0	687.141	125.623	1.02492	0.447101
LmxM.07_452850.1	None	337	171.277	0	187.478	9.80709	1.09459	0.0492713
LmxM.07_533696.1	None	103	397.538	0	343.623	37.5564	0.864378	0.0755617
LmxM.07_534553.1	None	106	1627.45	0	1404.23	83.4744	0.86284	0.00374628
LmxM.07_561159.1	None	36	360.234	0	446.737	79.3245	1.24013	0.137747
LmxM.08.0790a.1	Tuzin (Hypothetical)	190	1e-05	0	1e-05	1e-05	1	0.5
LmxM.08.1030.1	Cathepsin (Hypothetical)	236	4.73953	0	75.6173	8.95453	15.9546	1.23329e-15
LmxM.08.1030a.1	Cathepsin (Hypothetical)	533	2.404	0	10.7874	1.50161	4.48726	1.18263e-08
LmxM.08.1040.1	Cathepsin (Hypothetical)	503	2.54709	0	9.8751	0.981276	3.87701	4.07612e-14
LmxM.08.1040a.1	Cathepsin (Hypothetical)	88	1e-05	0	1e-05	1e-05	1	0.5
LmxM.08.1040c.1	Cathepsin (Hypothetical)	331	9.66668	0	83.6463	15.6995	8.65306	1.22504e-06
LmxM.08.1050.1	Cathepsin (Hypothetical)	230	1e-05	0	0.256541	0.444342	25654.1	0.281859
LmxM.08.1050a.1	Cathepsin (Hypothetical)	98	1e-05	0	1e-05	1e-05	1	0.5
LmxM.08.1070partial.1	Cathepsin (Hypothetical)	375	1.28032	0	1e-05	1e-05	7.81054e-06	1e-05
LmxM.08.1171.1	Hypothetical protein	443	3.87512	0	4.35158	0.487996	1.12296	0.16444
LmxM.08_1000447.1	None	54	197.129	0	182.925	44.8614	0.927944	0.375763
LmxM.08_1008719.1	None	36	554.099	0	574.977	35.5351	1.03768	0.278419
LmxM.08_1040671.1	None	42	331.172	0	247.981	32.9045	0.748797	0.00573122
LmxM.08_1048727.1	None	123	769.338	0	605.14	15.7771	0.786572	1e-05
LmxM.08_1059897.1	None	45	35.5662	0	53.4361	13.8918	1.50244	0.0991579
LmxM.08_1074274.1	None	45	492.004	0	561.661	46.1416	1.14158	0.0655676
LmxM.08_1101248.1	None	64	292.413	0	193.53	17.1459	0.661836	4.03012e-09
LmxM.08_1102071.1	None	46	306.649	0	337.175	20.9458	1.09955	0.0725022
LmxM.08_1121173.1	None	40	92.7699	0	87.5788	12.3084	0.944044	0.336605
LmxM.08_1139529.1	None	59	81.6003	0	75.8862	16.9246	0.929975	0.367825
LmxM.08_1144994.1	None	59	1e-05	0	1e-05	1e-05	1	0.5
LmxM.08_1153879.1	None	29	186.013	0	239.702	27.303	1.28863	0.0246271
LmxM.08_1157406.1	None	75	248.849	0	227.942	20.7715	0.915986	0.157084
LmxM.08_1172187.1	None	28	86.9627	0	110.61	25.2655	1.27192	0.174652
LmxM.08_1424150.1	None	51	146.83	0	152.111	13.6366	1.03596	0.349287
LmxM.08_1437036.1	None	98	218.637	0	204.495	15.8059	0.93532	0.185475
LmxM.08_1446422.1	None	26	170.156	0	317.311	43.3243	1.86483	0.000341139
LmxM.08_1449783.1	None	33	253.009	0	319.696	44.9542	1.26358	0.0689774
LmxM.08_1455604.1	None	373	81.6703	0	108.019	15.2782	1.32263	0.0422984
LmxM.08_1463383.1	None	317	178.623	0	270.635	30.426	1.51511	0.00124686
LmxM.08_1469531.1	None	60	108.217	0	124.616	32.7476	1.15154	0.308262
LmxM.08_1476073.1	None	302	163.19	0	253.113	45.9668	1.55104	0.0252167
LmxM.08_1479331.1	None	400	110.332	0	84.618	24.1152	0.766942	0.143147
LmxM.08_1484979.1	None	391	50.187	0	70.7834	11.89	1.41039	0.0416144
LmxM.08_1491863.1	None	97	329.498	0	398.731	51.5978	1.21012	0.0898319
LmxM.08_1505806.1	None	53	3.76094	0	2.0281	2.08559	0.539254	0.203026
LmxM.08_1509453.1	None	61	448.671	0	718.293	102.685	1.60094	0.00432315
LmxM.08_1514466.1	None	53	5.17129	0	7.43238	1.1328	1.43724	0.0229666
LmxM.08_1545655.1	None	28	437.996	0	544.164	11.7793	1.2424	1.00164e-19
LmxM.08_158460.1	None	84	164.428	0	202.464	15.1737	1.23133	0.00609273
LmxM.08_1603858.1	None	159	202.928	0	372.982	32.739	1.838	1.02778e-07
LmxM.08_1616063.1	None	81	580.29	0	906.946	142.167	1.56292	0.0107895
LmxM.08_1640715.1	None	56	594.741	0	671.653	40.5688	1.12932	0.0289905
LmxM.08_185075.1	None	49	394.674	0	423.312	20.0933	1.07256	0.0770413
LmxM.08_208836.1	None	51	124.902	0	166.964	12.4768	1.33676	0.000374232
LmxM.08_237531.1	None	30	245.295	0	192.508	18.5146	0.784802	0.00217849
LmxM.08_24839.1	None	91	290.458	0	309.766	20.047	1.06647	0.167742
LmxM.08_29.1350.1	RNA binding protein, putative	924	8.24019	0	5.78768	1.60872	0.702373	0.0636911
LmxM.08_29.1360.1	RNA binding protein, putative	665	5.25181	0	4.95364	0.949989	0.943226	0.376812
LmxM.08_29.1480.1	Hypothetical protein, conserved	303	1e-05	0	1e-05	1e-05	1	0.5
LmxM.08_344258.1	None	58	88.9038	0	109.997	26.1202	1.23725	0.209682
LmxM.08_345792.1	None	67	51.1847	0	53.9836	6.5972	1.05468	0.33569
LmxM.08_379547.1	None	27	491.647	0	498.214	33.8133	1.01336	0.422999
LmxM.08_37973.1	None	56	89.9851	0	111.684	16.9326	1.24114	0.100008
LmxM.08_413798.1	None	60	618.266	0	674.349	77.8242	1.09071	0.235567
LmxM.08_422207.1	None	32	435.746	0	496.839	56.1983	1.14021	0.138494
LmxM.08_474959.1	None	108	301.972	0	261.25	9.75419	0.865145	1.49089e-05
LmxM.08_486417.1	None	93	275.85	0	359.018	76.8995	1.3015	0.139734
LmxM.08_498113.1	None	32	539.977	0	576.617	32.3135	1.06786	0.128416
LmxM.08_52740.1	None	101	325.5	0	335.238	38.1824	1.02992	0.399352
LmxM.08_560271.1	None	46	317.189	0	374.746	17.6216	1.18146	0.00054494
LmxM.08_590248.1	None	120	152.953	0	136.349	12.2653	0.891441	0.0879044
LmxM.08_627089.1	None	30	20.6852	0	33.0014	5.6806	1.59541	0.0150745
LmxM.08_632833.1	None	26	189.24	0	151.251	9.25862	0.799255	2.03822e-05
LmxM.08_645231.1	None	40	914.661	0	1208.64	153.106	1.32141	0.0274232
LmxM.08_708030.1	None	89	206.857	0	152.128	13.1543	0.735427	1.58772e-05
LmxM.08_73062.1	None	26	455.651	0	436.715	53.8952	0.958442	0.362663
LmxM.08_766410.1	None	46	317.361	0	401.094	16.9367	1.26384	3.82882e-07
LmxM.08_767558.1	None	108	302.573	0	343.44	10.7533	1.13507	7.22242e-05
LmxM.08_801135.1	None	65	1343.38	0	1498.86	240.666	1.11574	0.259129
LmxM.08_822992.1	None	31	240.318	0	193.044	15.6361	0.803285	0.00124973
LmxM.08_825120.1	None	173	784.469	0	888.77	24.5705	1.13296	1.09322e-05
LmxM.08_850472.1	None	26	1349.17	0	1626.23	31.2246	1.20535	3.56273e-19
LmxM.08_851909.1	None	29	730.288	0	1065.68	13.9697	1.45927	1.12646e-127
LmxM.08_884211.1	None	253	326.151	0	358.97	13.8122	1.10063	0.00874848
LmxM.08_889917.1	None	26	459.169	0	407.931	23.4347	0.888411	0.0143924
LmxM.09.0690.1	Hypothetical protein, conserved	306	4.44289	0	3.09165	1.49284	0.695865	0.182694
LmxM.09_138074.1	None	44	101.61	0	81.543	8.62789	0.802506	0.0100124
LmxM.09_206921.1	None	51	209.498	0	126.938	26.9851	0.605912	0.00110854
LmxM.09_382995.1	None	45	354.023	0	397.876	11.3907	1.12387	5.90739e-05
LmxM.09_413310.1	None	225	1e-05	0	1e-05	1e-05	1	0.5
LmxM.09_417796.1	None	71	121.742	0	137.951	22.0701	1.13314	0.231344
LmxM.09_507449.1	None	211	283.682	0	390.433	40.6261	1.3763	0.00429903
LmxM.09_515422.1	None	50	722.101	0	574.804	38.1782	0.796016	5.71257e-05
LmxM.09_6143.1	None	61	324.788	0	430.861	35.1783	1.32659	0.00128363
LmxM.09_73559.1	None	34	174.214	0	169.238	16.9139	0.971433	0.384288
LmxM.09_94875.1	None	95	277.149	0	160.097	15.7076	0.577656	4.59632e-14
LmxM.10.0715.1	Amino acid transporter, putative	180	1e-05	0	0.300237	0.520026	30023.7	0.281858
LmxM.10_140396.1	None	37	276.815	0	242.629	15.3973	0.876502	0.0132005
LmxM.10_142346.1	None	108	648.818	0	631.683	132.08	0.97359	0.448389
LmxM.10_170718.1	None	86	447.898	0	413.736	14.738	0.923728	0.0102255
LmxM.10_173304.1	None	32	300.875	0	304.934	15.0747	1.01349	0.393882
LmxM.10_199248.1	None	27	340.805	0	364.238	53.8756	1.06876	0.3318
LmxM.10_201839.1	None	215	160.77	0	122.416	8.28122	0.761432	1.81499e-06
LmxM.10_2591.1	None	59	98.0231	0	169.781	41.3604	1.73205	0.0413754
LmxM.10_305390.1	None	243	57.9902	0	75.6923	11.2878	1.30526	0.0584116
LmxM.10_310478.1	None	62	449.009	0	377.564	61.609	0.840883	0.123095
LmxM.10_313308.1	None	36	973.066	0	903.518	106.313	0.928527	0.256499
LmxM.10_437565.1	None	107	313.64	0	291.232	22.9967	0.928557	0.164936
LmxM.10_477682.1	None	67	1163.17	0	1324.15	21.7093	1.1384	6.06097e-14
LmxM.10_478397.1	None	134	667.396	0	779.196	63.6565	1.16752	0.0395194
LmxM.10_62641.1	None	39	1008.58	0	637.24	27.9416	0.631817	1e-05
LmxM.10_74864.1	None	29	267.522	0	269.458	11.3182	1.00724	0.432101
LmxM.10_90343.1	None	109	690.351	0	459.32	62.597	0.665342	0.000111784
LmxM.11.1130partial.1	Hypothetical protein	147	1e-05	0	1e-05	1e-05	1	0.5
LmxM.11_173321.1	None	111	341.142	0	376.16	53.0896	1.10265	0.254751
LmxM.11_193234.1	None	78	529.817	0	656.282	69.5476	1.2387	0.0345022
LmxM.11_194280.1	None	50	445.925	0	596.652	9.95194	1.33801	4.0557e-52
LmxM.11_244822.1	None	42	1620.17	0	1353.85	330.858	0.835619	0.210424
LmxM.11_29705.1	None	53	1274.94	0	1212.88	118.59	0.951318	0.300358
LmxM.11_305205.1	None	28	773.263	0	615.945	58.4865	0.796553	0.00357454
LmxM.11_307776.1	None	34	1007.38	0	941.322	38.7892	0.93443	0.0442945
LmxM.11_343183.1	None	63	783.81	0	889.268	106.922	1.13455	0.161991
LmxM.11_387060.1	None	26	833.934	0	685.328	69.7271	0.821801	0.0165343
LmxM.11_426903.1	None	71	202.21	0	258.521	9.15588	1.27848	3.86864e-10
LmxM.11_461343.1	None	107	513.373	0	678.812	20.8364	1.32226	1.01177e-15
LmxM.11_518063.1	None	67	149.827	0	148.471	27.7722	0.990949	0.480529
LmxM.11_59226.1	None	93	156.937	0	156.583	4.53999	0.997745	0.468931
LmxM.11_60253.1	None	68	250.229	0	331.4	35.3668	1.32438	0.0108635
LmxM.11_76418.1	None	146	216.237	0	280.707	18.0469	1.29815	0.000176863
LmxM.12.0470.1	Hypothetical protein, unknown function	741	7.78814	0	4.08631	1.74229	0.524684	0.016806
LmxM.12.0860.1	Surface antigen, putative	707	1e-05	0	1e-05	1e-05	1	0.5
LmxM.12.0891.1	Surface antigen protein 2, putative	391	1.02717	0	79.521	0.764301	77.4175	1e-05
LmxM.12_105940.1	None	36	439.946	0	443.1	26.2413	1.00717	0.452155
LmxM.12_20327.1	None	58	231.878	0	255.337	33.6572	1.10117	0.242901
LmxM.12_255117.1	None	55	527.138	0	620.51	77.0139	1.17713	0.112678
LmxM.12_260513.1	None	66	515.081	0	523.625	64.9394	1.01659	0.447661
LmxM.12_273981.1	None	96	134.278	0	349.356	60.7419	2.60174	0.000199417
LmxM.12_279523.1	None	45	239.068	0	286.003	33.8982	1.19633	0.0830891
LmxM.12_285464.1	None	56	1490.61	0	1303.94	35.1367	0.874775	5.40855e-08
LmxM.12_340742.1	None	32	182.659	0	210.196	5.47321	1.15076	2.43692e-07
LmxM.12_389271.1	None	138	129.699	0	140.534	20.5577	1.08354	0.299081
LmxM.12_390601.1	None	86	162.635	0	186.147	18.0843	1.14457	0.0967799
LmxM.12_407974.1	None	78	1069.95	0	897.623	93.6998	0.838936	0.032944
LmxM.12_477510.1	None	82	524.596	0	399.264	6.33366	0.761089	1e-05
LmxM.12_502033.1	None	50	306.989	0	330.806	8.31959	1.07758	0.00209987
LmxM.12_65775.1	None	109	100.016	0	109.567	7.47902	1.09549	0.100795
LmxM.12_84344.1	None	38	316.173	0	317.166	33.3297	1.00314	0.488109
LmxM.13.0290partial.1	Hypothetical protein	151	1e-05	0	1e-05	1e-05	1	0.5
LmxM.13.0300.1	Alpha tubulin, putative, (fragment)	294	1e-05	0	0.188963	0.327293	18896.3	0.281862
LmxM.13_117731.1	None	36	925.654	0	1200.71	71.9074	1.29715	6.53557e-05
LmxM.13_158814.1	None	33	9777.08	0	8120.41	773.26	0.830556	0.0160788
LmxM.13_172912.1	None	128	225.225	0	289.59	21.1175	1.28578	0.00115203
LmxM.13_191476.1	None	52	372.085	0	412.22	28.7582	1.10787	0.081413
LmxM.13_214298.1	None	30	162.443	0	88.9159	4.08908	0.547366	1e-05
LmxM.13_22199.1	None	70	876.762	0	595.526	67.2411	0.679234	1.44164e-05
LmxM.13_27011.1	None	54	98.6828	0	133.203	17.4342	1.34981	0.0238507
LmxM.13_332574.1	None	35	148.766	0	56.6462	18.8905	0.380773	5.3986e-07
LmxM.13_35696.1	None	166	299.528	0	257.986	17.4417	0.861306	0.0086139
LmxM.13_384638.1	None	35	79.7587	0	81.761	12.9577	1.0251	0.438596
LmxM.13_411910.1	None	45	262.721	0	368.745	15.7364	1.40356	8.05788e-12
LmxM.13_421550.1	None	28	295.613	0	323.453	55.9054	1.09418	0.309247
LmxM.13_473248.1	None	109	272.387	0	244.702	20.1774	0.898359	0.0850126
LmxM.13_503797.1	None	49	64.1018	0	53.1519	1.23051	0.829179	1e-05
LmxM.13_5093.1	None	57	787.9	0	689.031	92.9547	0.874517	0.143751
LmxM.13_516338.1	None	157	286.593	0	227.955	30.9892	0.795396	0.0292321
LmxM.13_543655.1	None	34	1160.22	0	1130.28	300.481	0.974189	0.460307
LmxM.13_551909.1	None	32	870.458	0	724.878	45.0723	0.832755	0.000619141
LmxM.13_555242.1	None	29	266.97	0	255.169	16.2194	0.955799	0.233445
LmxM.13_583908.1	None	26	420.115	0	516.281	36.6935	1.2289	0.00438622
LmxM.14.0730a.1	Hypothetical protein	249	1.9256	0	5.00873	2.22502	2.60112	0.0829251
LmxM.14.1120a.1	Flagellar attachment zone protein, putative (fragment)	752	1e-05	0	0.0724343	0.12546	7243.43	0.281878
LmxM.14.1120b.1	Hypothetical protein	750	1e-05	0	1e-05	1e-05	1	0.5
LmxM.14_124480.1	None	25	497.112	0	373.13	10.273	0.750596	1e-05
LmxM.14_125825.1	None	51	194.226	0	194.412	13.3867	1.00096	0.494452
LmxM.14_149986.1	None	51	95.2739	0	81.1428	11.0057	0.851679	0.0995731
LmxM.14_195008.1	None	28	84.5704	0	114.575	30.0351	1.35479	0.158899
LmxM.14_199956.1	None	260	311.872	0	343.158	32.993	1.10032	0.171493
LmxM.14_256951.1	None	54	319.925	0	299.055	22.2208	0.934766	0.173811
LmxM.14_270708.1	None	112	612.777	0	416.265	48.9154	0.679309	2.9423e-05
LmxM.14_353156.1	None	42	72.6642	0	75.6451	7.53214	1.04102	0.346144
LmxM.14_437441.1	None	29	461.388	0	482.629	25.2463	1.04604	0.20008
LmxM.14_485227.1	None	72	239.614	0	350.396	4.59304	1.46233	7.81187e-129
LmxM.14_485950.1	None	41	222.054	0	202.73	23.7875	0.912976	0.208291
LmxM.14_52342.1	None	77	286.081	0	155.531	21.4431	0.54366	5.70913e-10
LmxM.14_549127.1	None	29	725.072	0	861.604	97.377	1.1883	0.0804432
LmxM.14_564420.1	None	76	642.966	0	729.492	61.995	1.13457	0.0814052
LmxM.14_575306.1	None	178	486.781	0	548.019	21.3729	1.1258	0.00208351
LmxM.14_93810.1	None	29	453.527	0	448.179	103.054	0.988208	0.479306
LmxM.15.0440a.1	Hypothetical protein	842	1.90352	0	2.67919	0.443251	1.40749	0.0400628
LmxM.15.0440b.1	Hypothetical protein	656	0.244242	0	0.431377	0.154408	1.76619	0.112764
LmxM.15.0440c.1	Hypothetical protein (fragment)	702	1e-05	0	1e-05	1e-05	1	0.5
LmxM.15_13069.1	None	49	116.338	0	107.869	21.1863	0.927202	0.34467
LmxM.15_239327.1	None	62	132.757	0	164.624	22.4656	1.24004	0.0780287
LmxM.15_241000.1	None	98	176.15	0	137.613	10.8186	0.781224	0.000183919
LmxM.15_253700.1	None	40	504.498	0	655.339	13.6798	1.29899	1.42299e-28
LmxM.15_308213.1	None	217	190.185	0	242.857	7.41446	1.27695	6.06002e-13
LmxM.15_314945.1	None	373	307.53	0	296.513	18.8598	0.964177	0.279563
LmxM.15_320588.1	None	194	92.3748	0	124.177	11.8794	1.34428	0.00371301
LmxM.15_409144.1	None	57	108.766	0	85.4554	11.0589	0.785684	0.0175227
LmxM.15_409624.1	None	101	985.671	0	898.268	119.357	0.911326	0.231997
LmxM.15_455510.1	None	33	6142.19	0	5704.45	762.161	0.928732	0.282869
LmxM.15_462642.1	None	38	248.473	0	374.739	15.9214	1.50817	1.09086e-15
LmxM.15_62372.1	None	34	597.899	0	705.446	73.5892	1.17987	0.0719464
LmxM.15_65992.1	None	55	236.493	0	256.433	18.6293	1.08431	0.142231
LmxM.16.0130.1	Hypothetical protein, unknown function	208	1e-05	0	1e-05	1e-05	1	0.5
LmxM.16.0131.1	Hypothetical protein, unknown function	208	1.45409	0	2.04571	1.23451	1.40686	0.315888
LmxM.16.0575.1	Histone H3	130	1e-05	0	1e-05	1e-05	1	0.5
LmxM.16.0610.1	Histone H3, putative	130	1e-05	0	1e-05	1e-05	1	0.5
LmxM.16.0890a.1	Hypothetical protein	160	1e-05	0	1e-05	1e-05	1	0.5
LmxM.16_152992.1	None	308	327.696	0	331.029	23.311	1.01017	0.443159
LmxM.16_166416.1	None	132	223.113	0	252.436	21.878	1.13143	0.0900685
LmxM.16_171984.1	None	30	427.256	0	423.737	12.6897	0.991765	0.390784
LmxM.16_190315.1	None	42	663.995	0	532.666	72.2067	0.802215	0.0344723
LmxM.16_21856.1	None	94	505.361	0	438.657	27.9459	0.868007	0.00849561
LmxM.16_224429.1	None	183	436.982	0	478.533	29.7966	1.09509	0.0815877
LmxM.16_260600.1	None	32	376.278	0	285.065	46.4717	0.75759	0.0248358
LmxM.16_270128.1	None	66	1375.95	0	1319.1	11.423	0.958679	3.22294e-07
LmxM.16_363784.1	None	53	163.438	0	140.686	20.953	0.860791	0.13877
LmxM.16_381613.1	None	41	1002.55	0	942.769	69.4959	0.940366	0.194817
LmxM.16_403335.1	None	38	251.609	0	235.025	7.76226	0.934087	0.0163182
LmxM.16_40951.1	None	27	432.925	0	419.253	46.8479	0.968421	0.385209
LmxM.16_411322.1	None	329	239.107	0	209.264	18.2431	0.875189	0.0509334
LmxM.16_435087.1	None	106	1e-05	0	1e-05	1e-05	1	0.5
LmxM.16_514580.1	None	47	1740.67	0	1525.68	89.0608	0.876489	0.0078895
LmxM.16_570431.1	None	116	1545.53	0	1674.65	115.806	1.08354	0.132441
LmxM.16_577896.1	None	30	956.418	0	1198.25	123.347	1.25285	0.0249631
LmxM.16_64181.1	None	125	823.717	0	978.539	121.106	1.18795	0.100555
LmxM.16_671562.1	None	64	139.308	0	135.646	27.7739	0.973717	0.447559
LmxM.16_70247.1	None	122	381.152	0	249.391	31.6647	0.654309	1.5834e-05
LmxM.16_78345.1	None	78	1611.85	0	1403.29	107.248	0.870607	0.0259066
LmxM.17.0081.1	Elongation factor 1-alpha	449	0.267	0	1e-05	1e-05	3.74532e-05	1e-05
LmxM.17.0082.1	Elongation factor 1-alpha	449	1e-05	0	1e-05	1e-05	1	0.5
LmxM.17.0083.1	Elongation factor 1-alpha	207	6.46657	0	5.63923	2.73166	0.872058	0.380993
LmxM.17.0084.1	Elongation factor 1-alpha	661	1e-05	0	0.268355	0.464804	26835.5	0.281859
LmxM.17.0085.1	Elongation factor 1-alpha	410	1e-05	0	0.135673	0.234993	13567.3	0.281866
LmxM.17.0086.1	Elongation factor 1-alpha	133	0.225586	0	0.0784541	0.135886	0.347779	0.139458
LmxM.17.0236.1	Receptor-type adenylate cyclase b	208	1e-05	0	1e-05	1e-05	1	0.5
LmxM.17_100308.1	None	26	531.458	0	599.981	91.7457	1.12893	0.227568
LmxM.17_117146.1	None	50	425.659	0	417.057	13.3721	0.979791	0.260014
LmxM.17_156476.1	None	128	55.9984	0	74.7318	6.24479	1.33454	0.00135055
LmxM.17_231382.1	None	52	253.766	0	257.889	2.60273	1.01625	0.0565826
LmxM.17_28402.1	None	88	1e-05	0	1e-05	1e-05	1	0.5
LmxM.17_369151.1	None	115	156.594	0	189.425	13.0898	1.20966	0.00606807
LmxM.17_369929.1	None	40	259.554	0	346.327	48.5067	1.33432	0.0368164
LmxM.17_405734.1	None	97	425.342	0	604.55	24.451	1.42133	1.15712e-13
LmxM.17_488879.1	None	117	323.302	0	441.073	41.7561	1.36427	0.00239791
LmxM.17_49120.1	None	89	140.397	0	144.915	6.10546	1.03218	0.229635
LmxM.17_501264.1	None	29	371.558	0	354.142	37.3276	0.953127	0.320402
LmxM.17_534570.1	None	160	137.255	0	134.353	14.5701	0.978858	0.421066
LmxM.17_56365.1	None	34	124.448	0	162.492	3.0377	1.3057	2.76072e-36
LmxM.17_572706.1	None	107	393.16	0	385.06	11.5652	0.979397	0.241836
LmxM.17_574236.1	None	111	2836.34	0	3225.21	584.106	1.1371	0.252782
LmxM.17_621073.1	None	97	171.233	0	226.033	4.15619	1.32004	5.33268e-40
LmxM.17_634984.1	None	30	261.139	0	304.82	9.40551	1.16727	1.70658e-06
LmxM.17_640659.1	None	29	279.978	0	303.544	10.6117	1.08417	0.0131829
LmxM.17_645483.1	None	239	346.892	0	424.586	7.54311	1.22397	3.51988e-25
LmxM.17_657706.1	None	124	663.29	0	675.671	22.4168	1.01867	0.290366
LmxM.17_7453.1	None	164	272.112	0	242.914	25.4442	0.892699	0.125582
LmxM.17_85932.1	None	27	138.374	0	150.555	46.2406	1.08803	0.396111
LmxM.17_86737.1	None	37	374.423	0	453.358	71.417	1.21082	0.134519
LmxM.17_99767.1	None	41	20.5947	0	53.8345	4.73175	2.614	1.07162e-12
LmxM.18.1350.1	Hypothetical protein, conserved	593	9.58465	0	6.95142	3.83567	0.725266	0.246196
LmxM.18_161205.1	None	90	124.61	0	198.484	23.1107	1.59284	0.000695464
LmxM.18_161837.1	None	66	428.305	0	377.219	55.3939	0.880726	0.178207
LmxM.18_171178.1	None	39	85.2036	0	78.24	3.22652	0.918271	0.0154547
LmxM.18_177636.1	None	78	388.559	0	369.194	24.1513	0.950163	0.211333
LmxM.18_180919.1	None	54	57.7002	0	55.8422	1.59122	0.9678	0.121481
LmxM.18_241026.1	None	86	10506.5	0	11112.3	1820.83	1.05766	0.369675
LmxM.18_242830.1	None	200	600.098	0	582.014	12.2815	0.969865	0.0704496
LmxM.18_263081.1	None	73	173.771	0	162.737	8.82799	0.9365	0.10566
LmxM.18_292380.1	None	49	50.9008	0	33.5505	5.23079	0.659135	0.000455028
LmxM.18_353895.1	None	88	1e-05	0	1e-05	1e-05	1	0.5
LmxM.18_413828.1	None	107	229.868	0	233.937	7.44753	1.0177	0.29239
LmxM.18_415361.1	None	46	222.583	0	219.388	11.7584	0.985647	0.392927
LmxM.18_473683.1	None	90	1073.56	0	954.214	106.711	0.888827	0.131687
LmxM.18_504709.1	None	34	821.638	0	632.631	50.174	0.769963	8.25978e-05
LmxM.18_520391.1	None	42	402.438	0	344.553	9.43052	0.856164	4.17654e-10
LmxM.18_615859.1	None	34	767.467	0	874.874	130.336	1.13995	0.204948
LmxM.18_643513.1	None	40	120.503	0	215.007	12.8249	1.78424	8.6097e-14
LmxM.18_655346.1	None	40	30.1399	0	35.2631	4.56903	1.16998	0.131079
LmxM.18_657935.1	None	40	1021.61	0	993.167	131.867	0.972163	0.414625
LmxM.18_675446.1	None	51	430.645	0	442.668	31.5637	1.02792	0.351635
LmxM.18_688693.1	None	49	197.935	0	179.964	21.1418	0.909209	0.19766
LmxM.18_70806.1	None	34	33.9449	0	34.9765	14.6995	1.03039	0.472026
LmxM.18_99718.1	None	34	120.009	0	105.07	11.5154	0.875517	0.0972624
LmxM.19.0490.1	Hypothetical protein, conserved	287	7.52188	0	6.89851	1.56353	0.917125	0.345058
LmxM.19.0830.1	ATG8/AUT7/APG8/PAZ2, putative	121	1e-05	0	0.199074	0.344806	19907.4	0.281861
LmxM.19.0840.1	ATG8/AUT7/APG8/PAZ2, putative	121	1e-05	0	1.6758	0.386667	167580	7.32293e-06
LmxM.19.1345apartial.1	Hypothetical protein	598	1e-05	0	0.38209	0.183199	38209	0.0185074
LmxM.19.1640.1	Hypothetical protein, unknown function	748	0.214146	0	0.760662	0.376145	3.55207	0.0731203
LmxM.19_188905.1	None	195	193.471	0	163.812	6.42432	0.846699	1.9492e-06
LmxM.19_206209.1	None	82	216.847	0	172.805	28.8452	0.7969	0.0634022
LmxM.19_326858.1	None	31	45.4982	0	67.4895	18.5324	1.48334	0.117684
LmxM.19_368398.1	None	86	467.183	0	569.518	45.696	1.21905	0.0125628
LmxM.19_374598.1	None	57	80.3308	0	102.312	6.23419	1.27363	0.000211006
LmxM.19_375604.1	None	56	1788.58	0	2630.85	417.963	1.47091	0.0219431
LmxM.19_387402.1	None	93	332.797	0	402.336	63.1576	1.20895	0.135442
LmxM.19_419800.1	None	47	563.661	0	367.589	64.3137	0.652145	0.0011492
LmxM.19_504972.1	None	29	157.868	0	126.055	7.47512	0.798481	1.04099e-05
LmxM.19_508125.1	None	30	369.37	0	350.906	23.0055	0.950014	0.211117
LmxM.19_536374.1	None	127	158.077	0	193.547	4.16285	1.22438	7.94491e-18
LmxM.19_54682.1	None	28	164.827	0	229.158	22.4764	1.39029	0.00210377
LmxM.19_556429.1	None	114	30.6359	0	41.112	3.59656	1.34195	0.00179102
LmxM.19_571839.1	None	97	398.774	0	380.886	20.4457	0.955143	0.190817
LmxM.19_598518.1	None	74	342.55	0	481.854	72.9543	1.40667	0.0281004
LmxM.19_610226.1	None	188	476.472	0	410.496	34.8776	0.861533	0.0292699
LmxM.19_618646.1	None	114	164.126	0	168.275	3.54649	1.02528	0.120975
LmxM.19_643695.1	None	92	392.651	0	364.056	9.36974	0.927175	0.00113727
LmxM.19_646700.1	None	83	27.5023	0	23.4216	0.488168	0.851624	1e-05
LmxM.20_102366.1	None	67	34.2816	0	81.0971	15.235	2.36562	0.00105998
LmxM.20_1062583.1	None	59	47.66	0	73.2299	16.6133	1.5365	0.0618872
LmxM.20_1063565.1	None	59	1e-05	0	1e-05	1e-05	1	0.5
LmxM.20_106394.1	None	167	77.7766	0	90.2037	9.91524	1.15978	0.105043
LmxM.20_1070775.1	None	68	300.084	0	345.848	14.7913	1.1525	0.000987578
LmxM.20_1071799.1	None	63	1370.92	0	1340.36	151.015	0.977713	0.419831
LmxM.20_1097972.1	None	153	197.048	0	240.084	20.716	1.2184	0.0188821
LmxM.20_110143.1	None	34	407.514	0	409.456	40.3284	1.00477	0.480792
LmxM.20_1111292.1	None	116	797.06	0	797.128	105.322	1.00009	0.49974
LmxM.20_1168165.1	None	80	452.102	0	623.196	77.2342	1.37844	0.0133711
LmxM.20_1199406.1	None	38	262.685	0	258.359	7.57941	0.983534	0.284113
LmxM.20_1210756.1	None	74	191.16	0	258.108	17.3976	1.35022	5.95086e-05
LmxM.20_1225701.1	None	196	957.477	0	1050.21	56.7682	1.09685	0.0511815
LmxM.20_1229298.1	None	109	313.276	0	289.155	14.2007	0.923005	0.0447006
LmxM.20_12400.1	None	55	196.688	0	301.478	41.9524	1.53277	0.00624766
LmxM.20_1290864.1	None	175	194.989	0	204.513	12.1645	1.04884	0.216828
LmxM.20_1313045.1	None	110	267.745	0	358.328	24.7084	1.33832	0.000123153
LmxM.20_1362417.1	None	46	178.527	0	209.332	21.526	1.17255	0.0762046
LmxM.20_1363843.1	None	37	382.602	0	407.717	21.7398	1.06564	0.123998
LmxM.20_1370056.1	None	105	1014.68	0	1137.16	66.7004	1.12071	0.0331555
LmxM.20_1444735.1	None	44	159.008	0	246.038	39.7903	1.54733	0.0143639
LmxM.20_1498256.1	None	127	379.147	0	334.413	54.2861	0.882014	0.204958
LmxM.20_1505073.1	None	26	279.349	0	278.566	30.9163	0.997197	0.489895
LmxM.20_1559792.1	None	48	1014.96	0	1041.28	221.589	1.02594	0.452715
LmxM.20_1610511.1	None	28	61.0875	0	57.2793	7.56897	0.937659	0.307433
LmxM.20_1613591.1	None	31	196.846	0	199.519	3.42473	1.01358	0.217574
LmxM.20_1633792.1	None	105	111.496	0	82.1795	11.7802	0.737064	0.00641247
LmxM.20_1688243.1	None	45	242.189	0	336.27	43.7135	1.38846	0.0156909
LmxM.20_1770633.1	None	91	238.362	0	287.277	29.1557	1.20521	0.0467007
LmxM.20_1773620.1	None	74	157.167	0	132.674	24.4859	0.844156	0.158579
LmxM.20_1803986.1	None	57	549.663	0	614.966	66.2808	1.11881	0.16225
LmxM.20_1844350.1	None	43	281.464	0	212.137	6.13701	0.753691	1e-05
LmxM.20_1875431.1	None	172	237.462	0	226.631	13.8372	0.954389	0.216889
LmxM.20_1895489.1	None	60	272.694	0	255.684	21.3612	0.937625	0.212938
LmxM.20_1912339.1	None	41	812.59	0	1127.14	237.505	1.3871	0.0926862
LmxM.20_193241.1	None	96	89.0044	0	88.132	23.7659	0.990198	0.485359
LmxM.20_1949744.1	None	33	516.876	0	718.275	62.7454	1.38965	0.000664179
LmxM.20_2158143.1	None	59	171.996	0	186.892	5.21908	1.08661	0.00215693
LmxM.20_2177943.1	None	47	2585.05	0	1696.18	120.914	0.65615	9.81437e-14
LmxM.20_2212061.1	None	41	22.6206	0	35.7652	5.04763	1.58109	0.00460539
LmxM.20_2229589.1	None	64	286.702	0	232.78	16.4216	0.811922	0.000512389
LmxM.20_2237840.1	None	51	196.659	0	240.511	30.179	1.22298	0.0731046
LmxM.20_2249082.1	None	29	624.796	0	563.738	21.2676	0.902275	0.00204607
LmxM.20_2297902.1	None	146	377.286	0	304.881	15.3575	0.808088	1.21033e-06
LmxM.20_2305504.1	None	52	271.559	0	235.444	11.4292	0.867007	0.000789021
LmxM.20_2309332.1	None	67	601.093	0	502.005	23.0222	0.835153	8.38618e-06
LmxM.20_2317829.1	None	47	1161.4	0	1120.17	49.8563	0.964498	0.204114
LmxM.20_2327341.1	None	175	263.257	0	263.769	5.53184	1.00194	0.463126
LmxM.20_2405401.1	None	53	58.4704	0	73.4588	13.6572	1.25634	0.136216
LmxM.20_2407776.1	None	28	324.384	0	282.831	56.0709	0.871903	0.229324
LmxM.20_2427290.1	None	76	900.822	0	1317.18	108.459	1.46219	6.18149e-05
LmxM.20_2430904.1	None	44	899.274	0	1171.82	40.3982	1.30307	7.57221e-12
LmxM.20_2434879.1	None	44	54.9748	0	86.7707	29.5303	1.57837	0.140802
LmxM.20_2438384.1	None	46	139.921	0	124.043	12.5765	0.886524	0.103388
LmxM.20_2449833.1	None	96	588.298	0	684.985	59.5335	1.16435	0.0521791
LmxM.20_2472480.1	None	45	327.291	0	369.721	14.6451	1.12964	0.00188223
LmxM.20_2481909.1	None	74	688.205	0	591.909	64.5949	0.860077	0.0680124
LmxM.20_2498710.1	None	58	1032.73	0	918.732	55.9361	0.889611	0.0207707
LmxM.20_2523937.1	None	33	701.747	0	593.23	51.3094	0.845363	0.0172175
LmxM.20_2539713.1	None	75	934.423	0	762.867	74.9176	0.816404	0.0110126
LmxM.20_2551268.1	None	62	360.174	0	376.974	65.7913	1.04665	0.399222
LmxM.20_2600780.1	None	115	426.76	0	445.816	29.4187	1.04465	0.25857
LmxM.20_2628420.1	None	165	113.981	0	197.51	24.0553	1.73284	0.000257942
LmxM.20_2662569.1	None	43	89.7182	0	65.081	11.4922	0.725394	0.0160241
LmxM.20_2675633.1	None	43	312.093	0	261.759	17.3403	0.838723	0.00184994
LmxM.20_271891.1	None	34	353.837	0	323.786	19.125	0.915071	0.0580583
LmxM.20_2748015.1	None	30	189.649	0	161.727	17.3898	0.85277	0.0541751
LmxM.20_2780430.1	None	52	417.676	0	351.317	48.7802	0.841122	0.0868558
LmxM.20_2794585.1	None	293	115.324	0	109.445	15.4963	0.949023	0.352205
LmxM.20_2819583.1	None	78	448.214	0	419.331	28.0945	0.93556	0.151959
LmxM.20_2954228.1	None	54	53.9148	0	68.6389	5.67087	1.2731	0.00470974
LmxM.20_3000687.1	None	39	249.916	0	292.466	14.1962	1.17026	0.00136208
LmxM.20_3038988.1	None	75	885.544	0	792.257	142.936	0.894655	0.256991
LmxM.20_3261095.1	None	95	367.038	0	400.947	25.3583	1.09239	0.0905742
LmxM.20_3337971.1	None	40	23.0353	0	65.0216	22.4638	2.8227	0.0308067
LmxM.20_3339389.1	None	814	257.635	0	307.744	24.3858	1.19449	0.0199484
LmxM.20_3343047.1	None	51	299.647	0	286.859	29.1973	0.957322	0.330693
LmxM.20_344708.1	None	33	338.785	0	241.944	19.7251	0.714152	4.56433e-07
LmxM.20_36.6480a.1	Hypothetical protein	24	1e-05	0	1e-05	1e-05	1	0.5
LmxM.20_458201.1	None	36	1829.81	0	3653.23	1029.79	1.99652	0.0383073
LmxM.20_467545.1	None	39	75.227	0	160.722	35.7438	2.13649	0.00838132
LmxM.20_46795.1	None	43	180.68	0	280.383	56.9858	1.55182	0.0400921
LmxM.20_494843.1	None	96	731.165	0	918.918	112.967	1.25679	0.048255
LmxM.20_51642.1	None	28	705.501	0	664.443	77.0462	0.941803	0.297052
LmxM.20_562287.1	None	67	524.391	0	559.568	16.697	1.06708	0.0175678
LmxM.20_581013.1	None	62	498.279	0	590.739	122.136	1.18556	0.224518
LmxM.20_586029.1	None	58	234.748	0	402.596	32.1475	1.71501	8.88927e-08
LmxM.20_617046.1	None	38	14879.3	0	10526.8	492.949	0.707478	1e-05
LmxM.20_635302.1	None	33	109.597	0	179.86	11.8259	1.6411	1.41269e-09
LmxM.20_636519.1	None	55	3938.64	0	4037.08	279.667	1.02499	0.362422
LmxM.20_653105.1	None	100	340.179	0	261.223	37.2952	0.7679	0.0171281
LmxM.20_714688.1	None	56	313.395	0	327.232	43.7759	1.04415	0.375966
LmxM.20_757446.1	None	98	337.927	0	357.295	23.8633	1.05731	0.208504
LmxM.20_774588.1	None	163	255.327	0	306.675	6.28019	1.2011	1.46616e-16
LmxM.20_812371.1	None	31	497.731	0	464.674	79.6505	0.933584	0.339061
LmxM.20_831052.1	None	42	334.27	0	458.211	51.5806	1.37078	0.00813374
LmxM.20_845235.1	None	27	189.047	0	174.066	21.2715	0.920755	0.240631
LmxM.20_921612.1	None	61	411.209	0	536.642	35.1643	1.30503	0.000180511
LmxM.20_940055.1	None	44	226.09	0	247.256	14.3801	1.09362	0.0705249
LmxM.20_942821.1	None	303	320.998	0	404.691	44.089	1.26073	0.0288292
LmxM.20_944055.1	None	185	528.142	0	458.68	49.4014	0.868478	0.0798506
LmxM.20_959907.1	None	64	503.82	0	354.798	11.8096	0.704216	1e-05
LmxM.20_9649.1	None	44	673.729	0	671.413	47.3899	0.996562	0.48051
LmxM.20_973853.1	None	173	16.183	0	18.7944	2.04016	1.16137	0.100272
LmxM.21.0015.1	Histone H4	107	5.65614	0	9.63895	3.70963	1.70416	0.141492
LmxM.21.0730.1	60S ribosomal protein L36, putative	105	1e-05	0	1e-05	1e-05	1	0.5
LmxM.21.0915.1	Histone H2A	179	7.13186	0	6.97061	2.51764	0.97739	0.474466
LmxM.21_121180.1	None	38	236.615	0	146.459	15.4365	0.618977	2.60354e-09
LmxM.21_256185.1	None	37	364.764	0	390.153	41.2349	1.0696	0.269044
LmxM.21_272356.1	None	59	796.756	0	1095.75	103.251	1.37526	0.00189105
LmxM.21_327387.1	None	45	130.769	0	89.9686	8.29782	0.687999	4.39543e-07
LmxM.21_329171.1	None	83	97.9463	0	77.1361	6.37225	0.787534	0.000545859
LmxM.21_369741.1	None	132	3465.44	0	6405.08	632.832	1.84827	1.69862e-06
LmxM.21_516035.1	None	61	231.368	0	241.532	40.0112	1.04393	0.399736
LmxM.21_529411.1	None	100	498.011	0	516.751	68.4961	1.03763	0.392199
LmxM.21_551918.1	None	42	727.493	0	451.01	65.5091	0.61995	1.2186e-05
LmxM.21_599333.1	None	144	378.824	0	409.036	62.9709	1.07975	0.315696
LmxM.21_727645.1	None	61	242.315	0	302.643	12.8137	1.24896	1.25031e-06
LmxM.22.0015.1	Hypothetical protein (pseudogene)	123	8.41157	0	5.01243	0.391086	0.595898	1e-05
LmxM.22.1690b.1	Hypothetical protein	324	9.39077	0	16.1462	2.52516	1.71937	0.00373383
LmxM.22.1690c.1	Hypothetical protein	653	7.97427	0	10.6372	1.11626	1.33394	0.00852539
LmxM.22_105225.1	None	37	323.063	0	340.072	31.5502	1.05265	0.29491
LmxM.22_168291.1	None	80	340.404	0	362.745	8.76421	1.06563	0.00539995
LmxM.22_285163.1	None	145	594.513	0	643.62	25.1756	1.0826	0.0255543
LmxM.22_329310.1	None	120	8.87615	0	14.6535	1.64367	1.65088	0.000219972
LmxM.22_347318.1	None	61	161.121	0	136.765	11.1697	0.848837	0.0146107
LmxM.22_347933.1	None	58	236.359	0	281.362	25.1252	1.1904	0.0366341
LmxM.22_356159.1	None	106	457.75	0	402.004	33.17	0.878219	0.0464213
LmxM.22_374833.1	None	44	343.289	0	320.788	56.3353	0.934456	0.344797
LmxM.22_389830.1	None	66	1180.84	0	1069.28	33.6462	0.905524	0.000457056
LmxM.22_48680.1	None	82	516.872	0	593.367	52.1865	1.148	0.0713525
LmxM.22_521095.1	None	56	166.92	0	141.264	7.8247	0.846298	0.000521193
LmxM.22_563485.1	None	87	254.195	0	220.504	26.5521	0.867461	0.102246
LmxM.22_59452.1	None	48	400.209	0	575.135	46.6637	1.43709	8.88941e-05
LmxM.22_623716.1	None	26	165.417	0	132.314	23.8126	0.799884	0.0822446
LmxM.22_64329.1	None	48	593.305	0	894.795	54.2374	1.50815	1.35889e-08
LmxM.22_663491.1	None	39	203.165	0	320.912	17.8526	1.57956	2.11908e-11
LmxM.23.1050.1	Small hydrophilic endoplasmic reticulum-associated protein (sherp)	57	1e-05	0	1e-05	1e-05	1	0.5
LmxM.23.1061.1	Small hydrophilic endoplasmic reticulum-associated protein (sherp)	57	1e-05	0	1e-05	1e-05	1	0.5
LmxM.23_120147.1	None	77	309.993	0	231.774	15.3151	0.747674	1.63364e-07
LmxM.23_125755.1	None	267	445.441	0	366.596	20.7477	0.822994	7.22824e-05
LmxM.23_166383.1	None	53	269.043	0	225.154	34.206	0.836871	0.0997338
LmxM.23_177418.1	None	200	421.154	0	538.915	8.66122	1.27961	2.10678e-42
LmxM.23_240210.1	None	155	203.468	0	200.596	33.9252	0.985881	0.466258
LmxM.23_246025.1	None	35	384.262	0	357.588	59.955	0.930585	0.328198
LmxM.23_279558.1	None	76	72.5589	0	55.9547	10.529	0.771163	0.0573991
LmxM.23_402577.1	None	68	257.768	0	296.595	5.37761	1.15063	2.59779e-13
LmxM.23_452864.1	None	44	635.277	0	777.38	65.9271	1.22369	0.0155629
LmxM.23_513609.1	None	34	56.3122	0	77.0509	12.4787	1.36828	0.0482632
LmxM.23_527740.1	None	29	189.136	0	244.694	10.2567	1.29375	3.03449e-08
LmxM.23_56346.1	None	59	529.755	0	680.102	37.5079	1.2838	3.0567e-05
LmxM.23_565432.1	None	342	148.546	0	181.321	15.7974	1.22063	0.0190086
LmxM.23_576910.1	None	363	151.304	0	126.781	9.92754	0.837919	0.00675108
LmxM.23_583070.1	None	25	137.789	0	158.811	7.94249	1.15256	0.00406392
LmxM.23_694708.1	None	88	91.6359	0	109.923	13.5326	1.19956	0.0882964
LmxM.23_701025.1	None	149	956.759	0	1345.18	72.0099	1.40597	3.44657e-08
LmxM.23_70612.1	None	65	151.644	0	138.961	7.77703	0.916366	0.0514703
LmxM.23_710794.1	None	27	412.936	0	433.705	62.6452	1.0503	0.370121
LmxM.23_734052.1	None	67	272.969	0	358.176	34.9926	1.31215	0.00744605
LmxM.23_78483.1	None	117	635.901	0	711.571	66.8438	1.119	0.128808
LmxM.23_82439.1	None	87	865.201	0	942.075	42.3917	1.08885	0.0348844
LmxM.23_83444.1	None	35	151.568	0	249.12	54.2788	1.64362	0.0361484
LmxM.23_96647.1	None	35	323.372	0	345.374	38.5944	1.06804	0.284307
LmxM.24.1500a.1	Hypothetical protein	170	1e-05	0	1e-05	1e-05	1	0.5
LmxM.24_104794.1	None	31	366.749	0	489.267	19.6023	1.33406	2.05023e-10
LmxM.24_105643.1	None	34	178.82	0	192.169	18.5616	1.07465	0.236025
LmxM.24_127852.1	None	48	250.503	0	238.064	13.2467	0.950344	0.173859
LmxM.24_145283.1	None	34	41.4508	0	76.8803	7.92221	1.85474	3.87136e-06
LmxM.24_272373.1	None	60	1049.85	0	767.288	54.6932	0.730855	1.19385e-07
LmxM.24_338522.1	None	30	199.702	0	164.081	26.0836	0.82163	0.0860256
LmxM.24_391860.1	None	34	217.999	0	327.126	15.1722	1.50058	3.18022e-13
LmxM.24_394745.1	None	250	231.537	0	255.049	8.72637	1.10155	0.00352619
LmxM.24_406696.1	None	67	195.388	0	195.135	31.7776	0.998704	0.49682
LmxM.24_41292.1	None	62	518.634	0	468.329	83.3437	0.903006	0.273062
LmxM.24_420029.1	None	258	136.898	0	132.83	17.9833	0.970283	0.410515
LmxM.24_453549.1	None	37	565.353	0	528.444	60.5642	0.934714	0.271121
LmxM.24_458285.1	None	71	438.696	0	691.789	129.471	1.57692	0.0253019
LmxM.24_486376.1	None	155	315.203	0	385.488	35.3595	1.22299	0.02342
LmxM.24_528120.1	None	43	257.576	0	326.144	20.015	1.2662	0.000306485
LmxM.24_560561.1	None	121	218.31	0	198.294	34.7727	0.908314	0.282435
LmxM.24_599643.1	None	37	54.0413	0	38.1598	8.35893	0.706122	0.0287198
LmxM.24_620343.1	None	31	251.641	0	332.817	22.5755	1.32259	0.000161728
LmxM.24_663344.1	None	29	55.7411	0	107.149	21.2515	1.92226	0.00778106
LmxM.24_791559.1	None	26	31.3753	0	43.2898	5.87427	1.37974	0.0212675
LmxM.24_804446.1	None	34	6166.39	0	8914.69	3912.81	1.44569	0.24122
LmxM.24_805244.1	None	34	8853.26	0	10223.8	2700.99	1.15481	0.305927
LmxM.24_806159.1	None	34	9949.1	0	10493.9	1603.22	1.05476	0.366996
LmxM.25.2440.1	Tagatose-6-phosphate kinase-like protein	314	0.25444	0	0.819775	0.510737	3.22188	0.134169
LmxM.25_142032.1	None	37	361.691	0	494.308	22.9712	1.36666	3.8905e-09
LmxM.25_177444.1	None	68	395.281	0	309.443	20.8897	0.782845	1.98616e-05
LmxM.25_200742.1	None	101	406.438	0	579.084	83.5146	1.42478	0.0193548
LmxM.25_248355.1	None	37	246.425	0	269.792	38.5736	1.09482	0.272335
LmxM.25_253118.1	None	33	907.657	0	1066.05	38.7973	1.17451	2.22597e-05
LmxM.25_281746.1	None	58	164.279	0	201.676	11.5753	1.22764	0.000617342
LmxM.25_28539.1	None	53	1291.07	0	1258.62	111.022	0.974863	0.385023
LmxM.25_305725.1	None	58	7.87632	0	7.97451	4.2272	1.01247	0.490734
LmxM.25_30648.1	None	56	619.428	0	689.811	87.2869	1.11363	0.210024
LmxM.25_372173.1	None	48	459.654	0	789.153	99.315	1.71684	0.000453784
LmxM.25_386669.1	None	100	342.711	0	428.622	39.1832	1.25068	0.0141706
LmxM.25_439249.1	None	158	666.699	0	483.468	34.9578	0.725166	7.9642e-08
LmxM.25_449489.1	None	104	308.201	0	349.055	24.2715	1.13256	0.0461672
LmxM.25_48063.1	None	32	113.165	0	135.1	10.966	1.19383	0.0227371
LmxM.25_564481.1	None	86	853.684	0	922.561	49.9193	1.08068	0.0838284
LmxM.25_592664.1	None	50	489.947	0	462.186	41.137	0.943339	0.249887
LmxM.25_6182.1	None	32	316.254	0	403.001	67.5343	1.27429	0.0994875
LmxM.25_721319.1	None	27	696.579	0	768.484	50.1389	1.10323	0.0757672
LmxM.25_832296.1	None	109	272.642	0	201.718	7.78164	0.739864	1e-05
LmxM.25_858431.1	None	129	677.213	0	476.334	32.1404	0.703375	2.05182e-10
LmxM.25_878347.1	None	142	63.05	0	60.2879	5.6883	0.956192	0.313636
LmxM.25_880184.1	None	51	145.898	0	242.317	63.07	1.66087	0.0631611
LmxM.26.0010a.1	Hypothetical protein	362	1e-05	0	1e-05	1e-05	1	0.5
LmxM.26.0075.1	Hypothetical protein, conserved	235	2.26222	0	3.23922	0.872813	1.43188	0.131492
LmxM.26.1690.1	Hypothetical protein	319	1e-05	0	1e-05	1e-05	1	0.5
LmxM.26.1780.1	Hypothetical protein, unknown function	60	5.26121	0	0.904509	0.783482	0.17192	1.34354e-08
LmxM.26.2170.1	Cornifin (SPRR) family, putative	3807	3.32101	0	3.11229	0.633087	0.937152	0.370819
LmxM.26_1003225.1	None	45	187.471	0	189.256	31.5148	1.00952	0.477409
LmxM.26_1019303.1	None	102	137.78	0	142.038	21.3807	1.0309	0.421082
LmxM.26_133776.1	None	203	204.908	0	236.454	18.0072	1.15396	0.0398965
LmxM.26_152311.1	None	47	186.805	0	204.702	16.954	1.09581	0.145568
LmxM.26_15433.1	None	156	141.702	0	135.68	14.4654	0.957506	0.338606
LmxM.26_217909.1	None	70	212.348	0	242.632	28.5409	1.14262	0.144327
LmxM.26_221196.1	None	28	378.423	0	326.785	29.8319	0.863545	0.0417296
LmxM.26_22975.1	None	61	291.125	0	283.787	33.2153	0.974793	0.412571
LmxM.26_39325.1	None	67	130.871	0	143.609	9.14616	1.09733	0.0818512
LmxM.26_43651.1	None	25	234.986	0	213.417	25.8647	0.90821	0.202159
LmxM.26_47059.1	None	139	510.239	0	410.317	46.7604	0.804166	0.0163032
LmxM.26_512878.1	None	154	663.658	0	518.881	46.1687	0.78185	0.000856867
LmxM.26_53843.1	None	69	390.278	0	304.213	22.2228	0.779477	5.37844e-05
LmxM.26_588584.1	None	99	212.366	0	265.26	29.3726	1.24907	0.0358665
LmxM.26_597009.1	None	46	296.241	0	359.557	27.053	1.21373	0.00962971
LmxM.26_686728.1	None	45	612.579	0	775.833	125.208	1.2665	0.0961403
LmxM.26_699044.1	None	60	444.675	0	469.376	49.5582	1.05555	0.309097
LmxM.26_762685.1	None	96	107.093	0	97.4679	4.81577	0.910124	0.0228225
LmxM.26_814244.1	None	70	81.4445	0	62.8242	9.27223	0.771375	0.0223124
LmxM.26_815658.1	None	44	27.7863	0	15.1602	2.99661	0.545599	1.25733e-05
LmxM.26_835753.1	None	31	834.915	0	795.78	71.084	0.953127	0.290973
LmxM.26_852982.1	None	28	61.5383	0	39.7326	6.50351	0.645657	0.000399841
LmxM.26_971146.1	None	86	723.981	0	606.883	52.2619	0.838258	0.0125258
LmxM.26_985363.1	None	34	534.826	0	675.07	76.0322	1.26222	0.0325521
LmxM.26_99200.1	None	96	184.766	0	175.449	13.1997	0.949573	0.240136
LmxM.26_999570.1	None	72	239.092	0	499.487	91.5766	2.0891	0.00223131
LmxM.27.1380a.1	Hypothetical protein	200	1e-05	0	1e-05	1e-05	1	0.5
LmxM.27.1390.1	Hypothetical protein	322	1e-05	0	0.341641	0.295928	34164.1	0.12416
LmxM.27_1039091.1	None	33	294.557	0	259.816	14.0099	0.882058	0.00657451
LmxM.27_124660.1	None	29	75.0903	0	27.0508	10.287	0.360244	1.50659e-06
LmxM.27_131104.1	None	85	630.721	0	566.73	69.5581	0.898542	0.178792
LmxM.27_15671.1	None	29	363.334	0	363.618	14.7082	1.00078	0.492297
LmxM.27_157076.1	None	98	79.7392	0	73.1669	6.24493	0.917577	0.146302
LmxM.27_186009.1	None	189	113.174	0	109.938	29.5419	0.971411	0.456393
LmxM.27_248220.1	None	30	393.111	0	428.227	18.728	1.08933	0.0303932
LmxM.27_250040.1	None	36	631.071	0	867.2	148.977	1.37417	0.056482
LmxM.27_286279.1	None	80	329.008	0	289.28	5.5243	0.879248	3.20299e-13
LmxM.27_355733.1	None	55	301.491	0	252.425	36.0777	0.837256	0.0869141
LmxM.27_366238.1	None	61	19.4324	0	12.7599	1.97518	0.656627	0.000364792
LmxM.27_387744.1	None	31	116.752	0	150.671	23.6995	1.29052	0.0761871
LmxM.27_401149.1	None	67	256.229	0	230.402	28.4776	0.899204	0.182225
LmxM.27_481099.1	None	28	254.711	0	264.602	25.2358	1.03883	0.347543
LmxM.27_48981.1	None	111	260.956	0	312.08	45.2343	1.19591	0.129192
LmxM.27_539014.1	None	48	187.039	0	177.731	12.8155	0.950234	0.23382
LmxM.27_59819.1	None	28	784.749	0	1029.66	65.6714	1.31209	9.59661e-05
LmxM.27_610394.1	None	31	362.859	0	334.632	27.7955	0.92221	0.154931
LmxM.27_626028.1	None	56	1165.17	0	991.178	86.1198	0.850671	0.0216726
LmxM.27_628647.1	None	62	2951.12	0	2516.23	61.3534	0.852639	6.79679e-13
LmxM.27_632883.1	None	42	226.517	0	192.384	27.7455	0.849315	0.109309
LmxM.27_637995.1	None	63	1e-05	0	0.427254	0.553818	42725.4	0.22022
LmxM.27_640533.1	None	63	186.877	0	207.886	5.98984	1.11242	0.000226204
LmxM.27_665368.1	None	41	355.023	0	351.234	15.2102	0.989327	0.401637
LmxM.27_721901.1	None	166	282.795	0	376.464	41.3253	1.33123	0.0117062
LmxM.27_729720.1	None	135	157.337	0	196.832	1.19013	1.25102	8.75896e-242
LmxM.27_772761.1	None	47	365.508	0	331.112	19.6299	0.905896	0.0398683
LmxM.27_806016.1	None	26	460.995	0	472.152	22.8258	1.0242	0.312497
LmxM.27_812481.1	None	47	78.9288	0	197.758	3.67367	2.50552	7.87252e-230
LmxM.27_850316.1	None	30	467.045	0	544.139	10.4889	1.16507	9.90735e-14
LmxM.27_886553.1	None	29	48.3882	0	59.838	14.9884	1.23662	0.222461
LmxM.27_895570.1	None	49	311.743	0	359.065	24.7477	1.1518	0.0279246
LmxM.27_903196.1	None	31	252.689	0	232.545	17.9729	0.920283	0.131191
LmxM.27_91487.1	None	85	260.85	0	292.444	33.0704	1.12112	0.169698
LmxM.27_934528.1	None	90	303.181	0	324.421	20.0885	1.07006	0.145188
LmxM.27_952332.1	None	132	124.139	0	113.909	17.12	0.917593	0.275073
LmxM.27_953053.1	None	56	526.118	0	416.319	26.6422	0.791305	1.88435e-05
LmxM.27_976684.1	None	57	1891.37	0	3806.29	762.316	2.01245	0.00600283
LmxM.28.1010.1	Ribosomal protein S20, putative	116	1e-05	0	1e-05	1e-05	1	0.5
LmxM.28.1011.1	Ribosomal protein S20, putative	116	1e-05	0	1e-05	1e-05	1	0.5
LmxM.28.1030.1	Ribosomal protein S20, putative	116	1e-05	0	1e-05	1e-05	1	0.5
LmxM.28.1930partial.1	Hypothetical protein	187	1e-05	0	1e-05	1e-05	1	0.5
LmxM.28.2740a.1	Hypothetical protein	312	1e-05	0	0.178297	0.30882	17829.7	0.281862
LmxM.28.2750partial.1	Hypothetical protein	121	1e-05	0	1e-05	1e-05	1	0.5
LmxM.28.3030partial.1	Hypothetical protein	563	4.12548	0	1.90168	0.946938	0.46096	0.0094269
LmxM.28_106038.1	None	26	363.404	0	472.7	67.5854	1.30076	0.0529227
LmxM.28_1097285.1	None	117	309.086	0	313.182	16.2041	1.01325	0.400227
LmxM.28_1133990.1	None	84	156.096	0	298.397	57.8375	1.91163	0.0069399
LmxM.28_113632.1	None	97	60.3558	0	48.8622	8.30921	0.80957	0.0832967
LmxM.28_188448.1	None	59	221.063	0	179.363	13.2527	0.811366	0.000826122
LmxM.28_189493.1	None	74	584.749	0	502.144	26.0445	0.858735	0.000757817
LmxM.28_190985.1	None	83	309.216	0	233.466	21.3855	0.755026	0.000198468
LmxM.28_347210.1	None	148	509.214	0	432.312	21.0111	0.848978	0.000126066
LmxM.28_353030.1	None	115	492.407	0	574.476	96.6882	1.16667	0.197997
LmxM.28_396896.1	None	70	384.904	0	550.136	35.3459	1.42928	1.47168e-06
LmxM.28_46618.1	None	98	259.05	0	223.619	23.8124	0.863224	0.0683805
LmxM.28_488200.1	None	25	284.144	0	321.72	15.1282	1.13224	0.00649874
LmxM.28_512068.1	None	50	164.167	0	127.242	22.9371	0.775078	0.0537184
LmxM.28_525558.1	None	209	192.603	0	223.645	16.8652	1.16117	0.0328376
LmxM.28_534000.1	None	40	214.725	0	448.933	67.6176	2.09073	0.000266397
LmxM.28_559864.1	None	109	163.399	0	129.058	17.8049	0.789832	0.0268806
LmxM.28_601219.1	None	107	384.861	0	497.497	30.6927	1.29267	0.000121373
LmxM.28_620071.1	None	33	236.797	0	263.754	33.5839	1.11384	0.211081
LmxM.28_634321.1	None	72	169.278	0	163.766	29.2162	0.96744	0.425182
LmxM.28_65129.1	None	41	1569.44	0	1674.64	372.449	1.06702	0.388806
LmxM.28_711423.1	None	46	150.05	0	150.32	2.67667	1.0018	0.459759
LmxM.28_731246.1	None	40	32.6255	0	79.675	19.5451	2.44211	0.00803713
LmxM.28_738754.1	None	199	6.27826	0	41.8836	12.9086	6.67121	0.00290556
LmxM.28_744600.1	None	63	578.651	0	386.922	26.2422	0.668663	1.37446e-13
LmxM.28_754682.1	None	44	370.008	0	313.934	29.4991	0.848453	0.0286604
LmxM.28_755354.1	None	52	476.235	0	485.79	47.4353	1.02006	0.420184
LmxM.28_770156.1	None	31	130.074	0	190.332	32.0984	1.46326	0.0302392
LmxM.28_772974.1	None	169	207.328	0	392.821	29.9583	1.89468	2.97583e-10
LmxM.28_775828.1	None	29	278.371	0	347.786	24.515	1.24936	0.00231618
LmxM.28_776588.1	None	96	181.609	0	126.308	18.8579	0.695497	0.00168137
LmxM.28_820852.1	None	33	595.623	0	776.93	58.5825	1.3044	0.000984407
LmxM.28_863136.1	None	39	886.007	0	733.424	3.39419	0.827785	1e-05
LmxM.28_920015.1	None	29	26.1953	0	46.565	11.886	1.77761	0.043287
LmxM.28_933794.1	None	26	2767.36	0	1580.61	91.1303	0.571163	1e-05
LmxM.29_1030666.1	None	39	670.057	0	662.839	86.4658	0.989227	0.466733
LmxM.29_1105117.1	None	76	253.097	0	415.796	46.2844	1.64283	0.000219704
LmxM.29_1109323.1	None	53	293.252	0	267.273	31.8625	0.911412	0.20744
LmxM.29_1140415.1	None	64	202.871	0	187.255	19.8745	0.923029	0.216026
LmxM.29_1178010.1	None	29	984.649	0	1082.11	138.528	1.09899	0.240847
LmxM.29_1219020.1	None	167	487.252	0	473.213	24.7143	0.971187	0.284996
LmxM.29_1221308.1	None	49	733.619	0	660.543	41.1593	0.90039	0.0379128
LmxM.29_124490.1	None	26	167.549	0	209.018	6.38792	1.2475	4.24327e-11
LmxM.29_1250924.1	None	172	108.698	0	138.676	6.98851	1.27579	8.95181e-06
LmxM.29_1264929.1	None	126	376.403	0	284.558	28.1206	0.755995	0.00054522
LmxM.29_1282952.1	None	97	329.051	0	368.931	38.2162	1.1212	0.148351
LmxM.29_1311888.1	None	81	2522.68	0	2503.46	224.77	0.992379	0.46592
LmxM.29_142315.1	None	43	47.4027	0	68.8434	19.2604	1.45231	0.132811
LmxM.29_20039.1	None	35	201.339	0	226.563	33.6833	1.12528	0.226973
LmxM.29_210029.1	None	204	199.139	0	231.245	7.60858	1.16123	1.22283e-05
LmxM.29_222452.1	None	25	555.841	0	652.541	14.9271	1.17397	4.64244e-11
LmxM.29_2248.1	None	136	178.337	0	301.03	9.6608	1.68799	2.95192e-37
LmxM.29_25331.1	None	45	268.136	0	244.239	3.39627	0.91088	9.88876e-13
LmxM.29_26282.1	None	132	214.619	0	250.551	33.3019	1.16742	0.140299
LmxM.29_361479.1	None	27	430.678	0	802.89	52.0408	1.86424	4.26697e-13
LmxM.29_369870.1	None	88	29.5211	0	24.0453	3.8299	0.814511	0.0763924
LmxM.29_472347.1	None	58	262.742	0	250.935	24.3909	0.95506	0.314158
LmxM.29_481116.1	None	106	67.0871	0	81.2519	3.60337	1.21114	4.22973e-05
LmxM.29_497000.1	None	53	195.672	0	242.679	22.2477	1.24023	0.0173047
LmxM.29_504821.1	None	27	57.9838	0	42.4129	6.6129	0.731461	0.00927076
LmxM.29_505304.1	None	25	105.158	0	88.9091	11.8242	0.845483	0.0846916
LmxM.29_50693.1	None	68	300.039	0	295.398	41.497	0.984531	0.455473
LmxM.29_534955.1	None	67	46.0213	0	49.1092	1.7151	1.0671	0.0358929
LmxM.29_563385.1	None	30	189.723	0	265.079	1.7018	1.39719	1e-05
LmxM.29_568311.1	None	103	241.329	0	232.896	15.7804	0.965053	0.296516
LmxM.29_592942.1	None	53	174.905	0	138.311	27.928	0.790777	0.0950473
LmxM.29_61148.1	None	178	162.601	0	236.51	11.9947	1.45455	3.59528e-10
LmxM.29_709389.1	None	33	146.476	0	190.645	11.9406	1.30154	0.000108205
LmxM.29_718773.1	None	37	441.782	0	523.513	51.5452	1.185	0.0564113
LmxM.29_734108.1	None	224	183.811	0	221.252	14.7797	1.20369	0.00565019
LmxM.29_776102.1	None	26	584.078	0	622.091	58.5442	1.06508	0.25807
LmxM.29_928898.1	None	28	211.675	0	243.673	9.98324	1.15117	0.000674928
LmxM.29_980470.1	None	161	186.229	0	199.964	25.1373	1.07375	0.292397
LmxM.30.0211.1	Hypothetical protein, conserved	522	1e-05	0	0.120893	0.209393	12089.3	0.281868
LmxM.30.0450i.1	Amastin (Hypothetical)	195	6.95902	0	179.907	19.9821	25.8524	2.46151e-18
LmxM.30.0460c.1	Hypothetical protein	708	4.7529	0	8.33643	5.63519	1.75397	0.262414
LmxM.30.0460d.1	Hypothetical protein	581	8.82292	0	21.3609	2.84525	2.42107	5.24957e-06
LmxM.30.0460g.1	Hypothetical protein	279	1e-05	0	1e-05	1e-05	1	0.5
LmxM.30.0771.1	Hypothetical protein	215	1e-05	0	0.136225	0.235949	13622.5	0.281866
LmxM.30.1340.1	Cold-shock' DNA-binding domain containing protein, putative	529	9.47669	0	6.91169	1.23738	0.729335	0.0190895
LmxM.30.1440c.1	Hypothetical protein	444	1e-05	0	0.133171	0.230658	13317.1	0.281866
LmxM.30_1057740.1	None	151	145.466	0	159.123	8.01422	1.09388	0.0441808
LmxM.30_1101626.1	None	160	689.214	0	597.7	21.2867	0.86722	8.57519e-06
LmxM.30_1117417.1	None	42	503.912	0	437.005	38.6115	0.867225	0.0415634
LmxM.30_1121959.1	None	48	232.738	0	262.729	8.90448	1.12886	0.000378545
LmxM.30_1124019.1	None	235	230.774	0	258.717	20.268	1.12109	0.0839955
LmxM.30_1125732.1	None	239	556.402	0	551.379	26.0032	0.990972	0.423409
LmxM.30_1172984.1	None	31	148.724	0	166.971	12.3539	1.12269	0.0698371
LmxM.30_1215547.1	None	33	449.094	0	398.404	15.2503	0.88713	0.000443969
LmxM.30_1242965.1	None	103	260.908	0	262.132	18.4805	1.00469	0.473613
LmxM.30_1249239.1	None	145	215.166	0	174.789	22.0746	0.812345	0.0336903
LmxM.30_1272953.1	None	37	161.379	0	162.946	12.3168	1.00971	0.449367
LmxM.30_1292177.1	None	88	340.954	0	291.143	24.1073	0.853909	0.0194052
LmxM.30_1297889.1	None	166	616.363	0	865.387	60.9253	1.40402	2.18157e-05
LmxM.30_1390425.1	None	33	915.208	0	933.263	42.3464	1.01973	0.334921
LmxM.30_1394210.1	None	52	192.56	0	176.992	19.6822	0.919151	0.214476
LmxM.30_1399774.1	None	44	360.687	0	365.993	20.1167	1.01471	0.395977
LmxM.30_141873.1	None	39	114.619	0	175.423	45.2638	1.53049	0.0895828
LmxM.30_146634.1	None	92	608.498	0	676.738	66.6525	1.11215	0.152959
LmxM.30_150064.1	None	160	195.154	0	258.859	40.6533	1.32644	0.0585518
LmxM.30_156046.1	None	39	39.2553	0	79.1884	19.2829	2.01727	0.0191838
LmxM.30_164548.1	None	32	361.704	0	649.058	54.9709	1.79444	8.59692e-08
LmxM.30_167681.1	None	32	1332.24	0	1334.07	26.7569	1.00138	0.472608
LmxM.30_168821.1	None	190	106.25	0	67.3679	14.628	0.634049	0.00392948
LmxM.30_171264.1	None	493	168.318	0	271.369	7.0436	1.61224	8.97647e-49
LmxM.30_173393.1	None	68	144.114	0	156.674	31.7363	1.08716	0.346132
LmxM.30_175811.1	None	100	354.361	0	339.4	23.3617	0.957782	0.260961
LmxM.30_176816.1	None	242	128.833	0	188.221	19.7597	1.46097	0.0013257
LmxM.30_179091.1	None	32	576.769	0	510.088	30.3264	0.884388	0.0139463
LmxM.30_184801.1	None	68	269.83	0	240.247	22.3632	0.890367	0.0929502
LmxM.30_215742.1	None	69	526.206	0	846.667	69.9386	1.609	2.30239e-06
LmxM.30_254565.1	None	107	85.869	0	77.4499	8.39558	0.901953	0.157976
LmxM.30_269107.1	None	70	586.461	0	599.238	23.988	1.02179	0.297143
LmxM.30_26957.1	None	83	338.674	0	493.267	87.511	1.45647	0.038651
LmxM.30_274092.1	None	25	793.099	0	671.104	86.2361	0.84618	0.0785846
LmxM.30_275844.1	None	43	902.58	0	950.424	122.5	1.05301	0.348061
LmxM.30_286252.1	None	43	674.492	0	900.896	79.4442	1.33567	0.00218701
LmxM.30_301222.1	None	41	175.015	0	210.733	1.42258	1.20409	2.0345e-139
LmxM.30_320249.1	None	57	396.338	0	341.114	27.4714	0.860665	0.0222038
LmxM.30_321341.1	None	131	513.462	0	462.014	71.1498	0.899803	0.234814
LmxM.30_322256.1	None	56	417.374	0	391.278	50.1788	0.937477	0.301516
LmxM.30_323103.1	None	139	704.928	0	737.163	45.3609	1.04573	0.238656
LmxM.30_334370.1	None	68	108.346	0	101.776	2.79068	0.93936	0.00927847
LmxM.30_356721.1	None	126	1663.48	0	1957.81	182.472	1.17693	0.0533751
LmxM.30_358240.1	None	100	3462.44	0	2662.52	158.825	0.768973	2.37083e-07
LmxM.30_406468.1	None	38	302.262	0	215.4	17.2411	0.712627	2.35116e-07
LmxM.30_421043.1	None	33	3097.25	0	4809.03	1168.16	1.55268	0.0714102
LmxM.30_42693.1	None	249	360.508	0	681.585	52.2896	1.89062	4.11685e-10
LmxM.30_435852.1	None	30	812.829	0	611.402	67.6224	0.75219	0.00144737
LmxM.30_487529.1	None	65	35.6593	0	54.2352	9.18516	1.52093	0.0215685
LmxM.30_516500.1	None	140	278.731	0	648.623	174.37	2.32706	0.0169479
LmxM.30_51845.1	None	52	767.845	0	802.332	85.3635	1.04491	0.343103
LmxM.30_606476.1	None	27	128.677	0	174.309	10.7511	1.35462	1.09593e-05
LmxM.30_663518.1	None	75	294.189	0	362.115	60.8298	1.23089	0.13207
LmxM.30_701727.1	None	28	139.422	0	142.681	41.0571	1.02338	0.468362
LmxM.30_755730.1	None	185	456.397	0	486.767	24.9258	1.06654	0.111536
LmxM.30_800391.1	None	46	281.16	0	212.743	18.5291	0.756661	0.00011107
LmxM.30_804815.1	None	282	231.352	0	209.449	18.9401	0.905329	0.123758
LmxM.30_820354.1	None	128	460.723	0	458.685	85.5731	0.995578	0.490503
LmxM.30_822114.1	None	95	770.241	0	527.688	95.6601	0.685095	0.0056133
LmxM.30_833644.1	None	84	292.351	0	223.553	26.652	0.764674	0.00492086
LmxM.30_838002.1	None	201	537.622	0	541.088	26.4328	1.00645	0.447835
LmxM.30_842933.1	None	136	690.573	0	869.406	128.565	1.25896	0.082113
LmxM.30_850766.1	None	62	545.587	0	610.19	57.3392	1.11841	0.129939
LmxM.30_852067.1	None	58	911.038	0	1145.99	64.8868	1.25789	0.000146785
LmxM.30_862390.1	None	62	217.684	0	227.48	14.939	1.045	0.256005
LmxM.30_864653.1	None	118	134.405	0	117.615	18.0232	0.875078	0.175776
LmxM.30_866157.1	None	27	187.566	0	173.457	31.8875	0.924775	0.329071
LmxM.30_868130.1	None	30	225.988	0	216.867	34.7159	0.959637	0.396373
LmxM.30_873749.1	None	296	715.338	0	583.889	16.9883	0.816242	5.10703e-15
LmxM.30_876017.1	None	83	271.386	0	246.977	20.9477	0.91006	0.121967
LmxM.30_881575.1	None	30	350.696	0	326.404	35.0138	0.930732	0.243908
LmxM.30_883670.1	None	166	229.243	0	202.385	13.419	0.882839	0.0226685
LmxM.30_885630.1	None	36	581.128	0	626.057	66.6936	1.07731	0.250261
LmxM.30_915925.1	None	26	119.208	0	118.031	13.5758	0.990127	0.465458
LmxM.30_939849.1	None	38	74.9971	0	103.528	4.97162	1.38042	4.77115e-09
LmxM.30_942384.1	None	26	392.131	0	418.418	33.7663	1.06704	0.218133
LmxM.30_952239.1	None	154	35.2684	0	48.9293	6.04664	1.38734	0.0119339
LmxM.30_971741.1	None	42	798.621	0	840.253	136.32	1.05213	0.380032
LmxM.30_984224.1	None	113	164.857	0	152.015	7.1082	0.9221	0.0354048
LmxM.30_99561.1	None	52	162.863	0	219.828	20.8963	1.34977	0.00320451
LmxM.30_996959.1	None	99	184.458	0	153.013	16.0228	0.829526	0.0248504
LmxM.30_998081.1	None	60	572.301	0	827.614	152.473	1.44611	0.047019
LmxM.31.3430.1	Uncharacterised protein family UPF0564, putative	809	1e-05	0	1e-05	1e-05	1	0.5
LmxM.31_1028437.1	None	33	395.467	0	436.316	23.9403	1.10329	0.0439777
LmxM.31_1047031.1	None	25	72.6846	0	67.3942	4.5555	0.927215	0.122757
LmxM.31_1077204.1	None	32	404.018	0	381.019	21.8139	0.943074	0.145865
LmxM.31_1131940.1	None	49	93.198	0	75.5462	8.53478	0.8106	0.0193101
LmxM.31_1168386.1	None	185	399.509	0	441.471	48.9879	1.10503	0.195837
LmxM.31_1169024.1	None	71	490.939	0	637.798	107.607	1.29914	0.0861614
LmxM.31_1170139.1	None	25	192.454	0	202.802	9.8053	1.05377	0.145633
LmxM.31_1221500.1	None	85	196.285	0	199.267	18.8436	1.01519	0.43714
LmxM.31_1224287.1	None	59	471.752	0	477.698	34.2925	1.0126	0.431169
LmxM.31_1249760.1	None	86	199.457	0	209.6	17.3786	1.05085	0.279726
LmxM.31_12862.1	None	39	175.836	0	234.743	15.1387	1.33501	4.98859e-05
LmxM.31_1349505.1	None	45	154.397	0	136.726	0.90658	0.885549	1e-05
LmxM.31_1377213.1	None	89	1350.4	0	1284.7	44.9979	0.951347	0.0721314
LmxM.31_1391041.1	None	79	2212.99	0	1810.27	168.671	0.818022	0.00847999
LmxM.31_1421201.1	None	58	397.805	0	384.663	27.1983	0.966962	0.314473
LmxM.31_142940.1	None	36	86.3681	0	106.491	19.3694	1.23299	0.149426
LmxM.31_1465281.1	None	34	642.87	0	690.366	49.6866	1.07388	0.16956
LmxM.31_1486601.1	None	37	1835.41	0	1686.17	87.0382	0.918688	0.0432041
LmxM.31_1488608.1	None	38	894.938	0	849.104	64.8953	0.948785	0.240007
LmxM.31_1516648.1	None	29	457.482	0	545.663	18.3474	1.19275	7.69166e-07
LmxM.31_1519800.1	None	254	160.992	0	189.236	12.5427	1.17544	0.0121656
LmxM.31_16851.1	None	27	281.814	0	238.694	42.6679	0.846994	0.156109
LmxM.31_169302.1	None	48	373.854	0	610.175	106	1.63212	0.0128921
LmxM.31_216511.1	None	50	582.684	0	495.744	11.1808	0.850794	3.77476e-15
LmxM.31_226761.1	None	31	253.74	0	189.173	16.2929	0.74554	3.70255e-05
LmxM.31_235972.1	None	109	180.094	0	156.199	13.1321	0.867321	0.0344128
LmxM.31_25742.1	None	115	303.031	0	355.545	53.1975	1.1733	0.161783
LmxM.31_28754.1	None	34	220.678	0	234.751	16.4449	1.06377	0.196056
LmxM.31_309625.1	None	79	249.722	0	260.402	39.1737	1.04277	0.392566
LmxM.31_320435.1	None	41	249.016	0	194.032	14.7889	0.779195	0.00010043
LmxM.31_340171.1	None	124	293.28	0	288.412	39.8258	0.983404	0.451365
LmxM.31_345053.1	None	35	267.629	0	477.764	38.6592	1.78517	2.73084e-08
LmxM.31_397243.1	None	45	449.307	0	549.034	45.6043	1.22196	0.0143792
LmxM.31_483558.1	None	32	565.805	0	565.604	57.7661	0.999645	0.498614
LmxM.31_492479.1	None	90	531.907	0	712.45	155.577	1.33943	0.122927
LmxM.31_574042.1	None	69	669.82	0	557.552	20.3482	0.832391	1.72099e-08
LmxM.31_598090.1	None	29	1042.54	0	1038.87	82.9493	0.996486	0.482388
LmxM.31_654106.1	None	55	636.136	0	511.505	37.4718	0.804081	0.00044051
LmxM.31_662137.1	None	55	110.924	0	114.73	9.17803	1.03432	0.339171
LmxM.31_745950.1	None	83	61.4832	0	71.0022	10.4362	1.15482	0.180857
LmxM.31_767642.1	None	32	368.315	0	394.126	36.3934	1.07008	0.239094
LmxM.31_833519.1	None	125	286.867	0	394.456	10.7369	1.37505	6.19235e-24
LmxM.31_841362.1	None	50	218.764	0	251.66	21.2116	1.15037	0.0604687
LmxM.31_862143.1	None	40	200.472	0	207.575	18.9627	1.03543	0.353991
LmxM.31_881475.1	None	57	182.479	0	137.302	24.9626	0.752424	0.0351625
LmxM.31_961883.1	None	74	453.456	0	580.567	37.0635	1.28031	0.000302308
LmxM.31_974729.1	None	266	213.371	0	189.4	7.2587	0.887654	0.00047925
LmxM.32.0792.1	Beta tubulin	443	1e-05	0	0.0770815	0.133509	7708.15	0.281877
LmxM.32_1018872.1	None	29	489.868	0	385.884	28.5794	0.78773	0.000137145
LmxM.32_1092.1	None	192	33.2114	0	45.8035	14.2999	1.37915	0.189273
LmxM.32_1099006.1	None	65	110.336	0	235.195	48.8046	2.13164	0.00525836
LmxM.32_1159350.1	None	196	83.5865	0	124.305	19.6212	1.48715	0.0189815
LmxM.32_1160176.1	None	153	196.484	0	229.859	12.6164	1.16986	0.00408053
LmxM.32_1174324.1	None	46	283.12	0	257.195	38.5055	0.908434	0.250391
LmxM.32_1178325.1	None	225	996.007	0	889.861	63.8332	0.893428	0.0481696
LmxM.32_1182738.1	None	66	343.163	0	343.083	37.2438	0.999766	0.49914
LmxM.32_1184452.1	None	36	817.64	0	1104.63	137.463	1.351	0.0184104
LmxM.32_1186260.1	None	116	9348.59	0	8418.08	1157.69	0.900466	0.210769
LmxM.32_1188290.1	None	154	52.9204	0	77.1855	10.6147	1.45852	0.0111274
LmxM.32_1191766.1	None	47	233.125	0	351.644	12.9589	1.5084	2.95806e-20
LmxM.32_1218334.1	None	61	543.284	0	702.641	84.8539	1.29332	0.0301896
LmxM.32_1290979.1	None	30	171.691	0	159.248	20.8806	0.927524	0.275609
LmxM.32_1318429.1	None	33	64.3826	0	69.3639	13.9272	1.07737	0.360296
LmxM.32_135262.1	None	31	341.156	0	276.068	10.6069	0.809214	4.22137e-10
LmxM.32_137131.1	None	42	403.392	0	481.793	17.9057	1.19436	5.97261e-06
LmxM.32_1385679.1	None	89	371.066	0	457.081	10.9484	1.2318	1.9773e-15
LmxM.32_1391485.1	None	304	396.779	0	434.955	48.6839	1.09621	0.216478
LmxM.32_1392423.1	None	79	519.707	0	612.323	59.9513	1.17821	0.0611926
LmxM.32_175309.1	None	68	60.0956	0	73.7718	5.2774	1.22757	0.00477829
LmxM.32_256840.1	None	50	247.846	0	265.532	8.87203	1.07136	0.0231026
LmxM.32_283937.1	None	54	574.432	0	746.809	15.4493	1.30008	3.28722e-29
LmxM.32_370151.1	None	85	461.156	0	516.675	30.0951	1.12039	0.0325347
LmxM.32_412876.1	None	48	465.309	0	476.979	51.2301	1.02508	0.409903
LmxM.32_474820.1	None	128	314.539	0	423.574	3.0782	1.34665	3.96166e-275
LmxM.32_492630.1	None	32	139.789	0	177.499	7.51536	1.26977	2.61386e-07
LmxM.32_497744.1	None	198	233.481	0	205.147	18.6598	0.878645	0.0644488
LmxM.32_523515.1	None	26	234.064	0	177.461	30.6125	0.75817	0.0322255
LmxM.32_543882.1	None	155	875.843	0	799.644	34.3389	0.913	0.0132429
LmxM.32_575618.1	None	160	443.541	0	422.935	23.994	0.953543	0.195233
LmxM.32_609283.1	None	105	215.456	0	281.079	30.6233	1.30458	0.0160598
LmxM.32_614201.1	None	55	537.735	0	539.416	23.5551	1.00313	0.471541
LmxM.32_616964.1	None	69	165.545	0	165.297	17.1942	0.998501	0.494243
LmxM.32_655399.1	None	120	205.112	0	292.339	34.9602	1.42527	0.00629692
LmxM.32_67103.1	None	91	108.588	0	136.958	5.50135	1.26127	1.25481e-07
LmxM.32_699809.1	None	88	192.323	0	206.65	31.6158	1.07449	0.325216
LmxM.32_705215.1	None	93	571.095	0	646.673	60.0571	1.13234	0.104119
LmxM.32_731965.1	None	32	216.256	0	252.003	21.0397	1.1653	0.0446611
LmxM.32_758818.1	None	46	119.113	0	163.716	43.7456	1.37447	0.153956
LmxM.32_771483.1	None	33	252.887	0	306.399	3.39015	1.21161	1.98179e-56
LmxM.32_780269.1	None	25	25.8827	0	35.3312	1.71646	1.36505	1.84961e-08
LmxM.32_787928.1	None	184	230.803	0	228.653	22.1427	0.990685	0.461324
LmxM.32_844211.1	None	32	204.991	0	248.022	24.1988	1.20992	0.037682
LmxM.32_853323.1	None	86	199.972	0	201.813	23.6233	1.0092	0.468951
LmxM.32_90879.1	None	71	48.0202	0	49.828	10.9073	1.03765	0.434178
LmxM.32_93008.1	None	53	216.046	0	336.401	33.1256	1.55708	0.000139927
LmxM.32_947772.1	None	296	97.1324	0	73.0338	11.5174	0.7519	0.0182029
LmxM.32_98857.1	None	34	18.0248	0	10.6708	2.58805	0.592004	0.00224483
LmxM.32_994517.1	None	101	124.075	0	158.71	8.41365	1.27914	1.924e-05
LmxM.33.1410.1	D-isomer specific 2-hydroxyacid dehydrogenase- like protein	160	1e-05	0	0.112735	0.195262	11273.5	0.281869
LmxM.33.1600.1	Amastin (Hypothetical)	193	1e-05	0	1e-05	1e-05	1	0.5
LmxM.33.1610.1	Tuzin-like protein	414	7.54001	0	22.2516	2.51883	2.95114	2.59976e-09
LmxM.33.1680.1	Amastin-like surface protein, putative	94	1e-05	0	1e-05	1e-05	1	0.5
LmxM.33.1721.1	Amastin-like surface protein, putative	182	1e-05	0	1e-05	1e-05	1	0.5
LmxM.33.1725.1	Amastin (Hypothetical)	140	1e-05	0	1e-05	1e-05	1	0.5
LmxM.33.1830b.1	Tuzin (Hypothetical)	133	1e-05	0	1e-05	1e-05	1	0.5
LmxM.33.1920.1	Amastin-like surface protein, putative	130	1e-05	0	1e-05	1e-05	1	0.5
LmxM.33.1920a.1	Amastin-like surface protein, putative	191	1e-05	0	1e-05	1e-05	1	0.5
LmxM.33.1920b.1	Amastin-like surface protein, putative	191	1e-05	0	1e-05	1e-05	1	0.5
LmxM.33.1920c.1	Amastin-like surface protein, putative (fragment)	187	1e-05	0	1e-05	1e-05	1	0.5
LmxM.33.1920d.1	Amastin-like surface protein, putative	191	1e-05	0	1e-05	1e-05	1	0.5
LmxM.33.1920e.1	Amastin-like surface protein, putative	191	1e-05	0	1e-05	1e-05	1	0.5
LmxM.33_1069418.1	None	43	307.708	0	330.902	27.284	1.07537	0.197643
LmxM.33_1079295.1	None	50	316.246	0	253.047	30.3377	0.800157	0.0186164
LmxM.33_1080847.1	None	44	182.887	0	284.659	29.7807	1.55647	0.000316144
LmxM.33_1087628.1	None	35	509.682	0	577.242	8.87101	1.13255	1.3101e-14
LmxM.33_1089101.1	None	37	364.512	0	496.468	109.305	1.36201	0.113671
LmxM.33_1091802.1	None	240	443.483	0	581.512	6.32726	1.31124	8.38743e-106
LmxM.33_1093342.1	None	35	234.101	0	538.838	88.8982	2.30173	0.000304102
LmxM.33_1117428.1	None	46	449.753	0	357.981	33.8333	0.795949	0.00333888
LmxM.33_1134697.1	None	48	532.828	0	512.933	13.0966	0.962662	0.0643735
LmxM.33_114639.1	None	102	356.9	0	428.997	28.6652	1.20201	0.00594961
LmxM.33_1148776.1	None	31	219.016	0	344.311	15.2835	1.57208	1.22103e-16
LmxM.33_1199752.1	None	58	5.97907	0	10.9805	3.55647	1.83649	0.0798188
LmxM.33_1259009.1	None	140	217.099	0	276.885	4.6557	1.27538	4.80446e-38
LmxM.33_1264686.1	None	71	320.934	0	286.241	51.2838	0.8919	0.249365
LmxM.33_1311418.1	None	53	421.623	0	311.4	21.7283	0.738575	1.96028e-07
LmxM.33_1375845.1	None	50	152.936	0	199.001	11.5085	1.3012	3.13127e-05
LmxM.33_1394122.1	None	68	418.368	0	451.77	50.1955	1.07984	0.252886
LmxM.33_1483084.1	None	81	193.273	0	168.191	20.6861	0.870224	0.112657
LmxM.33_14927.1	None	84	253.512	0	339.706	7.73066	1.34	3.59723e-29
LmxM.33_1495519.1	None	33	199.947	0	245.482	25.6352	1.22774	0.037842
LmxM.33_1507664.1	None	30	298.925	0	335.983	17.1368	1.12397	0.0152901
LmxM.33_1587220.1	None	34	248.507	0	211.762	26.3936	0.852137	0.0819324
LmxM.33_1637722.1	None	27	717.545	0	888.212	114.951	1.23785	0.0688123
LmxM.33_166918.1	None	107	311.143	0	453.378	57.9811	1.45714	0.00708095
LmxM.33_184244.1	None	225	284.125	0	362.58	27.3316	1.27613	0.00204902
LmxM.33_189011.1	None	102	209.365	0	236.721	6.50271	1.13066	1.29498e-05
LmxM.33_196049.1	None	136	337.8	0	437.917	34.7483	1.29638	0.00198076
LmxM.33_212199.1	None	26	280.789	0	372.812	34.9622	1.32773	0.00424354
LmxM.33_222987.1	None	53	301.395	0	261.863	22.993	0.868835	0.0427774
LmxM.33_249074.1	None	46	305.588	0	412.669	17.9561	1.35041	1.2344e-09
LmxM.33_26595.1	None	63	821.419	0	687.601	43.9867	0.837089	0.00117415
LmxM.33_320663.1	None	66	111.35	0	100.63	15.771	0.903728	0.24834
LmxM.33_354124.1	None	66	620.237	0	590	4.01918	0.95125	2.67564e-14
LmxM.33_372298.1	None	31	218.072	0	246.863	23.0303	1.13203	0.105622
LmxM.33_393782.1	None	27	227.555	0	247.301	10.0292	1.08678	0.0244812
LmxM.33_397909.1	None	27	168.932	0	326.997	101.288	1.93567	0.0593147
LmxM.33_445092.1	None	29	596.778	0	683.898	24.3444	1.14598	0.000172687
LmxM.33_449797.1	None	114	182.684	0	187.391	14.4789	1.02577	0.372545
LmxM.33_462751.1	None	58	195.89	0	198.394	11.2327	1.01278	0.411822
LmxM.33_463417.1	None	45	191.082	0	118.83	25.1783	0.621877	0.00205469
LmxM.33_470078.1	None	131	307.721	0	223.984	16.7271	0.727879	2.77736e-07
LmxM.33_497824.1	None	178	1195.33	0	1070.06	44.2605	0.895206	0.00232646
LmxM.33_53409.1	None	43	306.434	0	319.329	11.8394	1.04208	0.138047
LmxM.33_626859.1	None	99	337.452	0	325.441	78.2205	0.964405	0.438978
LmxM.33_651894.1	None	31	242.577	0	252.011	20.4866	1.03889	0.322581
LmxM.33_694644.1	None	26	233.676	0	319.543	13.8332	1.36746	2.69514e-10
LmxM.33_718695.1	None	31	305.857	0	347.6	24.3477	1.13648	0.043223
LmxM.33_733280.1	None	317	225.169	0	248.455	6.15535	1.10342	7.74347e-05
LmxM.33_794925.1	None	141	337.68	0	445.622	95.4455	1.31966	0.129042
LmxM.33_800511.1	None	76	324.195	0	331.075	21.5039	1.02122	0.374503
LmxM.33_88533.1	None	38	425.237	0	360.951	38.244	0.848823	0.0463867
LmxM.33_958610.1	None	30	752.317	0	1174.9	97.9651	1.56171	8.03127e-06
LmxM.33_997379.1	None	39	384.113	0	405.716	18.9792	1.05624	0.127516
LmxM.34.0030.1	Pyruvate kinase, putative	498	1e-05	0	85.1896	13.6866	8.51896e+06	2.41822e-10
LmxM.34.0400a.1	Hypothetical protein	264	1e-05	0	1e-05	1e-05	1	0.5
LmxM.34.0400b.1	Hypothetical protein	264	1e-05	0	1e-05	1e-05	1	0.5
LmxM.34.0500.1	Proteophosphoglycan ppg3, putative	1215	9.56465	0	15.9201	4.07815	1.66447	0.0595671
LmxM.34.0500a.1	Hypothetical protein	3959	1.43853	0	1.27825	0.797017	0.888583	0.420312
LmxM.34.0520.1	Hypothetical protein	1449	1.162	0	1.14337	1.01105	0.983967	0.492649
LmxM.34.0520a.1	Hypothetical protein	743	1.29293	0	0.610058	0.149201	0.471842	2.36008e-06
LmxM.34.0520b.1	Hypothetical protein (pseudogene) (fragment)	6321	8.82035	0	10.4135	3.40169	1.18063	0.319767
LmxM.34.0540.1	Hypothetical protein	761	0.948054	0	3.14752	3.24519	3.31998	0.248961
LmxM.34.0540a.1	Hypothetical protein (pseudogene) (fragment)	1136	1.97527	0	1.90068	1.73267	0.962241	0.482833
LmxM.34.0540b.1	Hypothetical protein	875	1.28227	0	1.54213	0.285158	1.20266	0.181072
LmxM.34.0540c.1	Hypothetical protein	859	0.186589	0	0.129784	0.224792	0.695558	0.400249
LmxM.34.0540d.1	Hypothetical protein	1043	0.537964	0	0.214707	0.0856716	0.399111	8.05818e-05
LmxM.34.0540e.1	Hypothetical protein (fragment)	912	0.175758	0	0.0916873	0.158807	0.521668	0.298268
LmxM.34_1025013.1	None	52	338.477	0	211.161	9.302	0.623856	1e-05
LmxM.34_10272.1	None	234	369.549	0	600.729	113.996	1.62557	0.0212821
LmxM.34_103118.1	None	307	114.862	0	156.188	21.6876	1.35979	0.0283565
LmxM.34_1046661.1	None	69	176.794	0	139.908	6.4627	0.791366	5.73536e-09
LmxM.34_1048422.1	None	166	312.953	0	376.942	53.7997	1.20447	0.117143
LmxM.34_1057821.1	None	94	215.47	0	238.422	21.4219	1.10652	0.141985
LmxM.34_1130968.1	None	64	430.894	0	528.665	81.6068	1.2269	0.115444
LmxM.34_1142057.1	None	47	457.995	0	471.233	29.6629	1.0289	0.327707
LmxM.34_1155140.1	None	101	682.335	0	598.823	41.4596	0.877609	0.0219898
LmxM.34_1166406.1	None	61	187.171	0	251.66	41.7815	1.34455	0.0613555
LmxM.34_1168811.1	None	77	231.965	0	257.795	1.68912	1.11135	4.34024e-53
LmxM.34_1175254.1	None	97	623.513	0	737.669	53.9954	1.18309	0.0172494
LmxM.34_1177081.1	None	97	369.426	0	634.617	25.6097	1.71784	1.98477e-25
LmxM.34_1206347.1	None	268	359.655	0	394.103	31.7596	1.09578	0.139039
LmxM.34_1244632.1	None	30	34.7787	0	59.8199	3.44575	1.72001	1.8341e-13
LmxM.34_127797.1	None	323	156.331	0	305.432	64.6923	1.95375	0.0105895
LmxM.34_1289997.1	None	77	587.29	0	444.576	74.3655	0.756995	0.0274864
LmxM.34_1319305.1	None	90	42.5189	0	81.886	24.6766	1.92587	0.0553201
LmxM.34_1333909.1	None	49	668.31	0	718.321	17.165	1.07483	0.0017865
LmxM.34_1391494.1	None	31	1775.52	0	1664.41	123.673	0.93742	0.184476
LmxM.34_1425308.1	None	45	151.912	0	165.851	13.4492	1.09176	0.150002
LmxM.34_1467398.1	None	35	564.883	0	820.335	143.149	1.45222	0.03717
LmxM.34_1567697.1	None	57	1215.01	0	1366.56	59.4885	1.12472	0.00542644
LmxM.34_1569552.1	None	55	28.9884	0	32.5936	2.4721	1.12437	0.0723711
LmxM.34_1571922.1	None	135	97.1065	0	117.18	20.4436	1.20672	0.163072
LmxM.34_1603515.1	None	98	228.998	0	202.671	6.35949	0.885033	1.73765e-05
LmxM.34_16169.1	None	29	27.8496	0	135.736	19.4825	4.87388	1.53323e-08
LmxM.34_1685616.1	None	133	308.763	0	267.759	42.9329	0.867201	0.169774
LmxM.34_1716908.1	None	26	290.263	0	484.085	115.192	1.66775	0.046226
LmxM.34_1792304.1	None	29	445.366	0	407.521	42.5824	0.915026	0.187072
LmxM.34_1814992.1	None	104	861.775	0	551.161	7.57826	0.639566	1e-05
LmxM.34_1819927.1	None	105	339.53	0	338.608	31.2898	0.997284	0.488246
LmxM.34_1862377.1	None	48	1e-05	0	1e-05	1e-05	1	0.5
LmxM.34_1884153.1	None	36	573.697	0	571.127	19.3444	0.99552	0.447155
LmxM.34_1892610.1	None	29	261.608	0	241.792	16.2134	0.924254	0.110818
LmxM.34_1911927.1	None	69	133.569	0	131.362	9.55265	0.983475	0.408635
LmxM.34_1914652.1	None	60	519.126	0	535.915	67.4935	1.03234	0.401779
LmxM.34_1915492.1	None	86	302.446	0	407.571	78.4574	1.34758	0.0901399
LmxM.34_1937045.1	None	114	347.249	0	331.757	70.9503	0.955387	0.41358
LmxM.34_298517.1	None	27	183.102	0	466.944	357.998	2.55019	0.21393
LmxM.34_308680.1	None	28	418.409	0	718.743	121.317	1.7178	0.00665058
LmxM.34_3476.1	None	207	920.093	0	1324.7	339.155	1.43975	0.116435
LmxM.34_434094.1	None	26	659.246	0	598.795	66.5088	0.908303	0.181697
LmxM.34_439015.1	None	36	298.019	0	308.51	13.5752	1.0352	0.219826
LmxM.34_445567.1	None	76	217.011	0	231.454	14.9745	1.06656	0.167389
LmxM.34_458644.1	None	29	445.861	0	541.324	119.289	1.21411	0.211777
LmxM.34_473668.1	None	185	429.417	0	634.543	90.1738	1.47768	0.0114594
LmxM.34_487194.1	None	38	517.306	0	498.458	15.3092	0.963566	0.109137
LmxM.34_514242.1	None	25	1388.31	0	1263.85	198.97	0.910356	0.265825
LmxM.34_564584.1	None	26	570.618	0	581.337	49.7474	1.01879	0.414694
LmxM.34_573502.1	None	25	442.4	0	568.862	44.8325	1.28585	0.00239558
LmxM.34_579671.1	None	44	208.246	0	361.126	44.9859	1.73413	0.000338927
LmxM.34_778078.1	None	80	335.19	0	401.729	24.3553	1.19851	0.00314744
LmxM.34_874107.1	None	44	226.93	0	222.419	10.325	0.980122	0.331094
LmxM.34_917984.1	None	78	712.857	0	708.378	38.0534	0.993717	0.45315
LmxM.34_933669.1	None	44	353.461	0	447.417	18.9729	1.26582	3.67069e-07
LmxM.34_94297.1	None	44	1427.64	0	2501.72	442.906	1.75234	0.00765295
LmxM.36.0730.1	Hypothetical protein, conserved	511	4.98275	0	4.42323	0.954109	0.887709	0.278793
LmxM.36.2860.1	40S ribosomal protein S24e	137	1e-05	0	1e-05	1e-05	1	0.5
LmxM.36.2870.1	40S ribosomal protein S24e	137	1e-05	0	0.204922	0.354935	20492.2	0.281861
LmxM.36.4250.1	Serine/threonine kinase, putative	807	3.97195	0	3.53414	1.35029	0.889774	0.372881
LmxM.36.6780.1	Nuclear lim interactor-interacting factor, putative	292	9.5842	0	6.72385	0.95419	0.701556	0.00136027

## Sheet: Mapped and >20 reads P-FW
Gene ID	Name	Protein length	mean RPKM (Parental)	std RPKM (Parental)	mean RPKM (Mutant)	std RPKM (Mutant)	RPKM Ratio	p value
LmxM.01.0010.1	Protein of unknown function (DUF2946), putative	334	191.153	0	202.053	17.7632	1.05703	0.269718
LmxM.01.0020.1	Endonuclease/Exonuclease/phosphatase family, putative	541	184.208	0	186.333	5.31071	1.01154	0.344525
LmxM.01.0030.1	Kinesin-13 1, putative	672	354.167	0	331.962	20.565	0.937302	0.14012
LmxM.01.0040.1	Hypothetical protein, unknown function	186	299.688	0	289.678	10.4961	0.966598	0.170116
LmxM.01.0050.1	Carboxylase, putative	665	152.729	0	176.689	14.374	1.15688	0.0477629
LmxM.01.0060.1	Hypothetical protein, conserved	251	409.864	0	445.042	15.3277	1.08583	0.0108651
LmxM.01.0070.1	BSD domain containing protein, putative	599	152.698	0	147.89	13.8637	0.96851	0.364354
LmxM.01.0080.1	Hypothetical protein, conserved	237	217.036	0	191.673	8.60186	0.883142	0.00159667
LmxM.01.0090.1	UMP-CMP kinase, mitochondrial, putative	274	202.319	0	205.801	16.5385	1.01721	0.416631
LmxM.01.0100.1	Glycosyl transferase family 11, putative	345	198.193	0	175.514	7.20569	0.885569	0.000823576
LmxM.01.0110.1	Glutaredoxin-like protein	200	404.047	0	414.371	35.927	1.02555	0.386914
LmxM.01.0120.1	Hypothetical protein, conserved	650	115.851	0	128.85	6.77481	1.1122	0.0275143
LmxM.01.0130.1	Hypothetical protein, conserved	398	176.692	0	198.262	7.64234	1.12207	0.0023836
LmxM.01.0140.1	Hypothetical protein	82	432.288	0	343.793	31.7536	0.795287	0.00266053
LmxM.01.0150.1	Hypothetical protein, conserved	116	236.284	0	243.71	14.2034	1.03143	0.300535
LmxM.01.0160.1	LSM domain containing protein, putative	80	597.424	0	715.15	102.13	1.19706	0.124516
LmxM.01.0170.1	Hypothetical protein	448	187.073	0	203.702	7.7602	1.08889	0.0160633
LmxM.01.0180.1	CLC-type chloride channel, putative	770	285.242	0	283.877	27.1724	0.995214	0.479963
LmxM.01.0190.1	Hypothetical protein, conserved	196	361.601	0	603.767	80.396	1.66971	0.00129695
LmxM.01.0200.1	Low molecular weight phosphotyrosine protein phosphatase, putative	266	199.194	0	250.324	13.4703	1.25668	7.36019e-05
LmxM.01.0210.1	CUE domain/Domain of unknown function (DUF1771)/Smr domain containing protein, putative	896	248.352	0	266.233	12.7062	1.072	0.0796675
LmxM.01.0220.1	Cyclophilin type peptidyl-prolyl cis-trans isomerase, putative	334	321.608	0	395.594	22.649	1.23005	0.000544144
LmxM.01.0230.1	Hypothetical protein, conserved	138	304.667	0	357.387	23.9869	1.17304	0.0139786
LmxM.01.0240.1	DNA excision/repair protein SNF2, putative	927	178.827	0	202.817	10.03	1.13415	0.00838261
LmxM.01.0250.1	Right handed beta helix region, putative	834	126.713	0	124.214	3.13682	0.980281	0.212853
LmxM.01.0260.1	Calmodulin-binding, putative	279	236.558	0	334.379	20.8123	1.41352	1.29981e-06
LmxM.01.0270.1	Thioredoxin, putative	143	779.238	0	772.193	38.524	0.99096	0.427456
LmxM.01.0280.1	Pseudouridylate synthase-like protein	414	282.942	0	300.015	0.447929	1.06034	0
LmxM.01.0290.1	Hypothetical protein, conserved	172	338.303	0	482.264	22.0853	1.42554	3.55222e-11
LmxM.01.0300.1	4F5 protein family, putative	59	995.403	0	1351.57	163.339	1.35781	0.0146088
LmxM.01.0310.1	Acidocalcisomal exopolyphosphatase, putative	387	308.902	0	351.17	30.8051	1.13683	0.0850122
LmxM.01.0315.1	Hypothetical protein, conserved	143	297.862	0	272.084	47.6614	0.913458	0.294306
LmxM.01.0320.1	Poly(A) export protein, putative	339	338.903	0	383.626	7.33053	1.13197	5.27135e-10
LmxM.01.0330.1	Hypothetical protein, conserved	210	388.644	0	532.976	54.2413	1.37137	0.00389628
LmxM.01.0335.1	Mitochondrial pyruvate carrier 1	97	958.063	0	1037.81	23.2124	1.08323	0.000295919
LmxM.01.0340.1	Hypothetical protein, conserved	258	325.473	0	333.772	16.0554	1.0255	0.302617
LmxM.01.0350.1	Hypothetical protein, conserved	750	198.022	0	184.663	29.166	0.932538	0.323466
LmxM.01.0360.1	Hypothetical protein, conserved	191	332.539	0	373.098	13.046	1.12197	0.0009387
LmxM.01.0370.1	Protein of unknown function (DUF788), putative	188	522.789	0	620.059	75.3436	1.18606	0.0983497
LmxM.01.0380.1	Dyggve-Melchior-Clausen syndrome protein, putative	829	111.08	0	143	6.98516	1.28736	2.44197e-06
LmxM.01.0390.1	Hypothetical protein, conserved	822	110.207	0	171.782	19.17	1.55872	0.000659001
LmxM.01.0400.1	Hypothetical protein, conserved	553	61.4268	0	60.2238	4.48928	0.980415	0.394358
LmxM.01.0410.1	Hypothetical protein	200	17906.6	0	20027.5	1835.83	1.11845	0.123978
LmxM.01.0430.1	Ring finger domain/Zn-finger in ubiquitin-hydrolases and other protein, putative	751	116.785	0	146.33	1.48476	1.25298	2.09206e-88
LmxM.01.0440.1	Protein of unknown function (DUF791), putative	592	565.881	0	493.235	33.3394	0.871624	0.0146666
LmxM.01.0450.1	Alpha/beta-hydrolase-like protein	213	161.244	0	188.338	11.1251	1.16803	0.00743772
LmxM.01.0460.1	Conserved protein	1560	187.041	0	199.735	18.9986	1.06787	0.252014
LmxM.01.0470.1	Fatty acyl CoA syntetase 1, putative	696	806.424	0	747.147	29.2522	0.926493	0.0213603
LmxM.01.0480.1	Beta eliminating lyase,putative	369	279.882	0	339.269	6.81997	1.21218	1.54945e-18
LmxM.01.0490.1	Long-chain-fatty-acid-CoA ligase, putative	698	624.371	0	575.893	20.6037	0.922357	0.00931473
LmxM.01.0500.1	Fatty acyl CoA synthetase 2, putative	707	348.603	0	324.83	11.7428	0.931807	0.021464
LmxM.01.0510.1	Hypothetical protein	67	156.169	0	158.877	20.039	1.01734	0.446246
LmxM.01.0520.1	Long-chain-fatty-acid-CoA ligase, putative	715	951.366	0	986.487	103.187	1.03692	0.36679
LmxM.01.0530.1	Long-chain-fatty-acid-CoA ligase, putative	1615	86.4168	0	96.5123	5.01296	1.11682	0.0220112
LmxM.01.0540.1	Hypothetical protein, conserved	701	215.565	0	201.061	20.3992	0.932716	0.238537
LmxM.01.0550.1	Hypothetical protein, conserved	378	132.146	0	203.724	8.92149	1.54165	5.15657e-16
LmxM.01.0560.1	Pre-mRNA processing factor 3 (PRP3)/Protein of unknown function (DUF1115), putative	621	175.044	0	241.48	3.93575	1.37953	3.15979e-64
LmxM.01.0570.1	Tricarboxylate carrier, putative	326	529.766	0	664.673	32.7064	1.25465	1.8553e-05
LmxM.01.0580.1	Hypothetical protein, conserved	962	166.005	0	148.04	15.8849	0.891775	0.129027
LmxM.01.0590.1	Mitochondrial RNA editing ligase 1	489	271.925	0	297.495	19.9137	1.09403	0.0995637
LmxM.01.0600.1	Rab-GTPase-TBC domain containing protein, putative	1840	72.9104	0	74.1797	5.30651	1.01741	0.405473
LmxM.01.0610.1	DNA-damage inducible protein DDI1-like protein	387	195.307	0	205.016	20.5404	1.04971	0.318214
LmxM.01.0620.1	Beat-regulation protein	566	355.247	0	357.743	20.9488	1.00702	0.452587
LmxM.01.0630.1	Hypothetical protein	845	100.076	0	128.611	11.601	1.28513	0.00695264
LmxM.01.0640.1	HSP70-like protein	1116	318.588	0	354.543	9.88661	1.11286	0.000138042
LmxM.01.0650.1	Mitochondrial-processing peptidase subunit beta, putative	494	548.597	0	595.143	10.0142	1.08484	1.67629e-06
LmxM.01.0660.1	Hypothetical protein, conserved	1505	102.262	0	103.796	4.77532	1.01499	0.37409
LmxM.01.0670.1	Hypothetical protein, conserved	288	113.584	0	119.999	8.72528	1.05648	0.2311
LmxM.01.0680.1	Hypothetical protein, unknown function	805	182.234	0	164.713	14.9109	0.903853	0.119986
LmxM.01.0690.1	PLAC8 family, putative	229	1066.81	0	1003.9	69.1461	0.941029	0.181457
LmxM.01.0700.1	Hypothetical protein	362	108.312	0	119.9	10.3307	1.10699	0.130999
LmxM.01.0710.1	Ubiquitin activating enzyme, putative	525	153.94	0	200.186	6.79743	1.30042	5.106e-12
LmxM.01.0720.1	Hypothetical protein, conserved	1591	82.8321	0	83.178	5.9404	1.00418	0.476783
LmxM.01.0730.1	Meckel syndrome type 6 protein, putative	2230	127.222	0	118.051	10.7129	0.927909	0.195964
LmxM.01.0740.1	Hypothetical protein, conserved	743	172.376	0	222.363	5.3028	1.28999	2.11992e-21
LmxM.01.0750.1	CMGC family protein kinase, putative	1395	140.387	0	152.717	8.01991	1.08783	0.0620871
LmxM.01.0760.1	Hypothetical protein, conserved	324	131.488	0	178.536	15.2228	1.35781	0.000998686
LmxM.01.0770.1	Eukaryotic initiation factor 4A-1	456	3551.94	0	3021.7	218.491	0.850718	0.00761589
LmxM.01.0790.1	Hypothetical protein	514	130.306	0	144.836	8.80294	1.11151	0.0494069
LmxM.01.0800.1	Hypothetical protein	471	161.126	0	199.193	19.6232	1.23626	0.0261958
LmxM.01.0810.1	Calcium/potassium channel (CAKC), putative	1033	124.743	0	102.82	16.0337	0.824255	0.0857646
LmxM.01.0820.1	Hypothetical protein	1120	81.0668	0	84.9177	13.6722	1.0475	0.389101
LmxM.02.0030.1	Hypothetical protein	103	47.645	0	61.654	5.00919	1.29403	0.00258175
LmxM.02.0040.1	Xaa-Pro aminopeptidase, putative	617	235.271	0	210.122	10.5635	0.893106	0.00863851
LmxM.02.0050.1	Cytochrome b-domain protein, putative	213	108.895	0	106.059	9.73128	0.973949	0.385329
LmxM.02.0060.1	Hypothetical protein, conserved	214	352.224	0	430.663	83.4918	1.2227	0.173742
LmxM.02.0070.1	Hypothetical protein, conserved	397	104.263	0	129.084	4.40792	1.23806	8.96166e-09
LmxM.02.0080.1	Hypothetical protein, conserved	997	137.469	0	133.001	2.04236	0.967498	0.0143459
LmxM.02.0085.1	Hypothetical protein, conserved	293	305.251	0	318.693	18.9403	1.04404	0.238946
LmxM.02.0090.1	Hypothetical protein, conserved	354	507.245	0	510.987	82.9355	1.00738	0.482007
LmxM.02.0100.1	Hypothetical protein	355	477.679	0	520.572	38.5983	1.0898	0.133225
LmxM.02.0110.1	Exportin-T, putative	1167	166.659	0	134.254	11.1483	0.805562	0.00182625
LmxM.02.0120.1	Phosphatidylinositol 3-kinase-like protein	4921	80.6334	0	74.6851	7.58511	0.92623	0.216459
LmxM.02.0130.1	Hypothetical protein, conserved	233	297.059	0	327.137	25.0624	1.10125	0.115045
LmxM.02.0140.1	Ankyrin repeats (3 copies)/Zinc finger, C3HC4 type (RING finger), putative	893	157.899	0	138.136	10.1361	0.874834	0.0255981
LmxM.02.0150.1	Vps51/Vps67, putative	1930	114.831	0	102.752	5.7284	0.894806	0.0174846
LmxM.02.0160.1	Hypothetical protein	818	77.2721	0	81.8811	9.50507	1.05965	0.313873
LmxM.02.0170.1	Hypothetical protein	798	76.3792	0	80.2914	2.23576	1.05122	0.0400713
LmxM.02.0200.1	Phosphoglycan beta 1,3 galactosyltransferase-like protein	846	307.318	0	282.647	39.1918	0.919721	0.26451
LmxM.02.0200partial.1	Hypothetical protein	286	37.4609	0	1e-05	1e-05	2.66945e-07	1e-05
LmxM.02.0230.1	Hypothetical protein	989	299.966	0	237.457	1.32537	0.791613	1e-05
LmxM.02.0240.1	Glycosyltransferase (GlcNAc), putative	1002	188.211	0	182.932	11.9767	0.971953	0.329697
LmxM.02.0250.1	Hypothetical protein, conserved	1143	136.48	0	147.944	11.4484	1.084	0.158326
LmxM.02.0260.1	Small GTP binding protein rab6-like protein	274	345.733	0	372.136	33.304	1.07637	0.213956
LmxM.02.0270.1	Hypothetical protein, conserved	158	566.486	0	601.184	24.2643	1.06125	0.07636
LmxM.02.0280.1	Hypothetical protein, conserved	155	248.994	0	286.576	17.6363	1.15093	0.0165479
LmxM.02.0290.1	Mitogen-activated kinase kinase kinase, putative	539	309.272	0	287.655	16.2798	0.930101	0.0921069
LmxM.02.0300.1	ABC1 transporter, putative	2789	163.459	0	177.858	12.3842	1.08809	0.122477
LmxM.02.0310.1	Paraflagellar rod component, putative	669	348.639	0	386.169	31.6298	1.10765	0.117701
LmxM.02.0320.1	Ribosomal RNA processing protein 41B, putative	342	262.55	0	317.662	49.0384	1.20991	0.130539
LmxM.02.0330.1	Hypothetical protein	418	111.564	0	116.857	8.13474	1.04744	0.257625
LmxM.02.0340.1	UAA transporter family, putative	940	112.719	0	118.249	10.1225	1.04906	0.292423
LmxM.02.0350.1	Hypothetical protein, conserved	1055	102.458	0	126.296	11.9835	1.23266	0.0233375
LmxM.02.0360.1	Casein kinase II, alpha chain, putative	381	351.62	0	377.108	34.1446	1.07249	0.227691
LmxM.02.0370.1	Proteasome regulatory non-ATPase subunit 6, putative	529	343.141	0	293.6	27.5473	0.855625	0.0360575
LmxM.02.0380.1	FtsJ-like methyltransferase, putative	454	366.554	0	406.176	30.0539	1.10809	0.0936897
LmxM.02.0390.1	E2 SUMO-conjugating enzyme, putative	224	491.666	0	486.146	11.1606	0.988774	0.310462
LmxM.02.0400.1	Hypothetical protein	55	843.884	0	818.27	83.3272	0.969648	0.379276
LmxM.02.0410.1	Kinetoplastid RNA editing protein 1, putative	1032	120.079	0	119.683	0.591523	0.996707	0.251889
LmxM.02.0420.1	Hypothetical protein, conserved	1010	308.304	0	253.724	9.78623	0.822968	1.22212e-08
LmxM.02.0430.1	Serine peptidase, Clan S-, family S54, putative	370	248.064	0	238.41	37.2107	0.96108	0.39764
LmxM.02.0440.1	Hypothetical protein	768	215.742	0	235.436	25.5952	1.09129	0.220814
LmxM.02.0450.1	Voltage-dependent anion-selective channel, putative	277	687.565	0	729.1	26.9502	1.06041	0.0616372
LmxM.02.0460.1	Mitochondrial outer membrane protein porin, putative	291	2002.24	0	1821.18	170.803	0.909569	0.144555
LmxM.02.0470.1	Hypothetical protein, unknown function	3334	100.877	0	104.075	10.4321	1.03171	0.379577
LmxM.02.0480.1	Hypothetical protein	201	143.797	0	189.199	10.236	1.31573	4.59368e-06
LmxM.02.0490.1	Hypothetical protein, conserved	1133	62.7672	0	70.1857	9.46235	1.11819	0.21652
LmxM.02.0500.1	Glycerate kinase, putative	917	82.3698	0	95.5618	6.9157	1.16016	0.0282253
LmxM.02.0510.1	Hypothetical protein, conserved	170	288.534	0	289.529	29.8141	1.00345	0.486685
LmxM.02.0520.1	Hypothetical protein, conserved	2085	105.384	0	95.5346	11.2138	0.906539	0.189884
LmxM.02.0530.1	Hypothetical protein, conserved	863	189.336	0	197.874	23.1544	1.04509	0.356159
LmxM.02.0540.1	Hypothetical protein, conserved	494	540.326	0	427.286	21.1458	0.790792	4.50184e-08
LmxM.02.0550.1	Hypothetical protein, unknown function	163	2321.03	0	2607.92	99.4845	1.12361	0.00196463
LmxM.02.0560.1	Hypothetical protein, unknown function	847	153.609	0	173.861	15.2579	1.13184	0.0922063
LmxM.02.0570.1	Protein kinase, putative	1425	100.014	0	100.715	12.5039	1.00701	0.477648
LmxM.02.0580.1	Hypothetical protein, conserved	3785	86.8616	0	87.5172	6.03115	1.00755	0.456715
LmxM.02.0590.1	TPR repeat/Tetratricopeptide repeat, putative	523	170.541	0	210.07	4.70611	1.23179	2.24176e-17
LmxM.02.0600.1	ARP2/3 complex subunit, putative	210	196.378	0	231.829	29.5744	1.18052	0.11532
LmxM.02.0610.1	Hypothetical protein, conserved	321	327.735	0	368.525	31.6701	1.12446	0.0988823
LmxM.02.0620.1	Hypothetical protein, conserved	578	226.413	0	260.088	41.5539	1.14873	0.208856
LmxM.02.0630.1	Gamma-glutamyl phosphate reductase-like protein	659	107.784	0	103.013	9.05009	0.955729	0.299008
LmxM.02.0640.1	Hypothetical protein, unknown function	1412	90.0158	0	93.5123	1.91603	1.03884	0.0340108
LmxM.02.0650.1	Hypothetical protein, conserved	314	233.523	0	318.692	22.7145	1.36471	8.85805e-05
LmxM.02.0660.1	Nop14-like family, putative	930	123.889	0	167.203	12.6099	1.34962	0.00029633
LmxM.02.0670.1	Mitochondrial carrier protein, putative	313	933.378	0	839.575	44.5799	0.899502	0.0176825
LmxM.02.0680.1	Hypothetical protein, conserved	159	673.987	0	811.818	27.4982	1.2045	2.68823e-07
LmxM.02.0690.1	Hypothetical protein, conserved	454	230.873	0	306.95	15.2755	1.32952	3.17395e-07
LmxM.02.0700.1	Hypothetical protein, conserved	937	354.004	0	453.481	31.7389	1.281	0.000861542
LmxM.02.0710.1	Serine peptidase, putative	817	657.294	0	560.028	58.3891	0.852021	0.0478744
LmxM.02.0720.1	Hypothetical protein, unknown function	80	502.243	0	466.093	12.4084	0.928022	0.00178763
LmxM.02.0730.1	Dehydrogenase/oxidoreductase-like protein	57	319.228	0	396.216	1.25972	1.24117	1e-05
LmxM.02.0740.1	Peptidyl dipeptidase, putative	678	870.833	0	1027.91	42.1424	1.18038	9.67263e-05
LmxM.03.0010.1	Hypothetical protein	977	60.142	0	104.133	11.2934	1.73145	4.90411e-05
LmxM.03.0020.1	Hypothetical protein, conserved	267	459.742	0	618.725	133.389	1.34581	0.116655
LmxM.03.0030.1	D-3-phosphoglycerate dehydrogenase-like protein	407	822.914	0	837.162	178.757	1.01731	0.468236
LmxM.03.0040.1	2-aminoethylphosphonate:pyruvateaminotransferas e-like protein	366	580.138	0	558.446	148.205	0.962609	0.441817
LmxM.03.0060.1	Met-10+ like-protein, putative	390	237.96	0	275.524	64.2501	1.15786	0.279386
LmxM.03.0070.1	Hypothetical protein, conserved	833	282.385	0	297.063	78.746	1.05198	0.426066
LmxM.03.0080.1	Glycerol-3-phosphate acyl transferase	717	630.189	0	637.304	170.092	1.01129	0.483317
LmxM.03.0090.1	DNA primase large subunit, putative	567	243.654	0	250.908	58.4873	1.02977	0.45065
LmxM.03.0100.1	Cytochrome c oxidase assembly protein, putative	253	1055.43	0	1110.01	259.077	1.05171	0.416572
LmxM.03.0110.1	Hypothetical protein, conserved	894	148.129	0	163.706	38.3846	1.10516	0.342442
LmxM.03.0120.1	Hypothetical protein, conserved	925	219.821	0	244.504	46.9262	1.11228	0.299449
LmxM.03.0130.1	Acetyltransferase, putative	184	837.498	0	764.8	166.193	0.913197	0.330901
LmxM.03.0140.1	Hypothetical protein, conserved	139	627.694	0	773.931	202.885	1.23297	0.23552
LmxM.03.0150.1	Hypothetical protein, conserved	311	1040.4	0	1076.03	268.883	1.03424	0.447297
LmxM.03.0160.1	ABC transporter protein, putative	724	613.634	0	659.223	145.377	1.07429	0.376913
LmxM.03.0170.1	Hypothetical protein	193	612.781	0	674.712	122.866	1.10107	0.307112
LmxM.03.0180.1	Zinc-finger of acetyl-transferase ESCO, putative	617	159.758	0	166.78	42.1046	1.04395	0.433774
LmxM.03.0190.1	U2 splicing auxiliary factor, putative	210	1027.3	0	942.229	197.685	0.917187	0.33347
LmxM.03.0200.1	Delta-1-pyrroline-5-carboxylate dehydrogenase, putative	560	1083.11	0	1044.25	219.24	0.964125	0.429664
LmxM.03.0210.1	Protein kinase, putative	379	554.141	0	568.088	122.09	1.02517	0.454526
LmxM.03.0220.1	Hypothetical protein, conserved	313	657.176	0	714.12	177.84	1.08665	0.374409
LmxM.03.0230.1	Long chain fatty Acyl CoA synthetase, putative	705	642.644	0	446.612	74.8082	0.694961	0.00439066
LmxM.03.0240.1	Hypothetical protein, conserved	154	316.409	0	493.476	149.08	1.55961	0.11747
LmxM.03.0250.1	Ribosomal protein L38, putative	83	9962.96	0	11057.6	3434.73	1.10987	0.374981
LmxM.03.0260.1	Hypothetical protein, conserved	342	295.758	0	305.079	62.6413	1.03152	0.440852
LmxM.03.0270.1	FYVE zinc finger/Apolipoprotein A1/A4/E domain containing protein, putative	1372	181.355	0	165.523	24.9356	0.912698	0.262733
LmxM.03.0280.1	Hypothetical protein	970	105.431	0	121.509	14.1008	1.15251	0.127087
LmxM.03.0290.1	Hypothetical protein	376	151.248	0	134.302	22.4162	0.887959	0.224835
LmxM.03.0310.1	Hypothetical protein	2061	116.693	0	97.641	7.33723	0.836736	0.00470781
LmxM.03.0320.1	Hypothetical protein, conserved	1010	254.23	0	302.45	66.8563	1.18967	0.235377
LmxM.03.0330.1	Hypothetical protein, conserved	652	208.685	0	223.887	50.9764	1.07285	0.382767
LmxM.03.0340.1	DDRGK domain containing protein, putative	368	242.558	0	387.557	116.495	1.59779	0.106625
LmxM.03.0350.1	Hypothetical protein	1451	163.865	0	160.888	39.694	0.981833	0.470109
LmxM.03.0360.1	Hypothetical protein	1630	180.246	0	139.478	19.1988	0.773818	0.0168567
LmxM.03.0370.1	GPR1/FUN34/yaaH family, putative	311	446.353	0	451.022	99.2847	1.01046	0.481246
LmxM.03.0380.1	GPR1/FUN34/yaaH family, putative	372	354.098	0	389.502	91.4254	1.09998	0.349288
LmxM.03.0390.1	Hypothetical protein	446	173.203	0	203.949	37.9912	1.17751	0.209176
LmxM.03.0400.1	GPR1/FUN34/yaaH family, putative	294	1045.38	0	993.592	169.818	0.950464	0.380206
LmxM.03.0410.1	Hypothetical protein	657	1130.91	0	1031.23	242.718	0.911863	0.34066
LmxM.03.0420.1	Hypothetical protein, conserved	1691	137.372	0	126.061	21.6168	0.917658	0.300391
LmxM.03.0430.1	60S acidic ribosomal protein P2, putative	110	2073.99	0	2903.9	954.746	1.40015	0.192356
LmxM.03.0440.1	60S acidic ribosomal protein P2, putative	110	7899.15	0	10557	2979.72	1.33648	0.1862
LmxM.03.0450.1	TLD domain protein, conserved	1684	154.154	0	126.09	27.2724	0.817953	0.151741
LmxM.03.0460.1	Hypothetical protein	1050	148.056	0	114.041	12.3179	0.770254	0.00287732
LmxM.03.0470.1	Hypothetical protein, conserved	966	376.958	0	367.664	83.7351	0.975345	0.455812
LmxM.03.0480.1	Ankyrin repeats (3 copies)/DHHC palmitoyltransferase, putative	1008	345.041	0	316.733	47.2574	0.917957	0.27458
LmxM.03.0490.1	Hypothetical protein, conserved	986	204.396	0	187.421	36.8835	0.916954	0.322682
LmxM.03.0500.1	Phosphate-Repressible Phosphate Permease-like protein	573	101.062	0	119.169	27.8461	1.17917	0.257764
LmxM.03.0510.1	Hypothetical protein, conserved	2516	123.023	0	107.857	18.5968	0.876717	0.207378
LmxM.03.0520.1	Hypothetical protein, conserved	848	355.403	0	361.884	62.7077	1.01824	0.458839
LmxM.03.0530.1	Hypothetical protein, conserved	2155	167.807	0	161.575	22.7609	0.962859	0.392111
LmxM.03.0540.1	Serine peptidase, Clan SJ, family S16, putative	396	825.825	0	748.374	155.247	0.906213	0.308928
LmxM.03.0550.1	Hypothetical protein, conserved	1370	200.362	0	176.301	33.306	0.879915	0.235022
LmxM.03.0560.1	Hypothetical protein	707	123.2	0	116.216	15.5502	0.94331	0.326664
LmxM.03.0570.1	Quinone oxidoreductase, putative	332	428.369	0	633.506	144.015	1.47888	0.0771638
LmxM.03.0580.1	Hypothetical protein, conserved	178	779.701	0	813.622	185.758	1.0435	0.427553
LmxM.03.0590.1	DNA repair helicase, putative	1422	229.83	0	239.82	56.3735	1.04347	0.429669
LmxM.03.0600.1	Arginine N-methyltransferase, putative	405	911.597	0	1033.06	252.88	1.13324	0.315507
LmxM.03.0610.1	Kinase-like protein	349	268.428	0	314.874	62.38	1.17303	0.228269
LmxM.03.0620.1	Mitochondrial protein 99, putative	674	109.271	0	107.594	21.3413	0.984661	0.4687
LmxM.03.0630.1	Hypothetical protein, conserved	322	239.338	0	302.165	69.2095	1.2625	0.181997
LmxM.03.0640.1	Hypothetical protein, conserved	600	364.056	0	315.098	55.4491	0.86552	0.188634
LmxM.03.0650.1	Hypothetical protein	892	520.71	0	355.184	68.8424	0.682114	0.00809895
LmxM.03.0660.1	Hypothetical protein, conserved	815	475.974	0	412.789	112.375	0.867251	0.286967
LmxM.03.0670.1	Hypothetical protein, conserved	568	61.8241	0	69.9822	11.4189	1.13196	0.237481
LmxM.03.0680.1	Uroporphyrinogen-III synthase HemD, putative	286	102.452	0	161.387	18.2136	1.57524	0.000606612
LmxM.03.0690.1	DEAD/DEAH box helicase, putative	2211	502.589	0	453.584	105.385	0.902495	0.320963
LmxM.03.0700.1	Hypothetical protein, conserved	2862	146.424	0	135.522	16.8496	0.925543	0.258805
LmxM.03.0710.1	Aminoacyl-tRNA editing domain containing protein, putative	248	415.739	0	522.346	139.457	1.25643	0.222303
LmxM.03.0720.1	Hypothetical protein, conserved	1013	117.048	0	118.047	25.1915	1.00853	0.48419
LmxM.03.0730.1	Hypothetical protein, conserved	371	328.011	0	384.387	71.7812	1.17187	0.216113
LmxM.03.0740.1	Cytochrome c oxidase copper chaperone, putative	84	664.725	0	671.611	102.879	1.01036	0.473316
LmxM.03.0750.1	TatD related DNase, putative	702	395.08	0	423.412	94.529	1.07171	0.382195
LmxM.03.0760.1	Hypothetical protein, conserved	323	254.364	0	269.931	53.1344	1.0612	0.384771
LmxM.03.0770.1	Ubiquitin-like domain containing protein, putative	540	248.533	0	231.414	40.8097	0.931119	0.33743
LmxM.03.0780.1	Serine/threonine-protein kinase, putative	3050	144.181	0	145.522	26.5321	1.0093	0.479847
LmxM.03.0790.1	Hypothetical protein, conserved	455	119.394	0	119.946	29.2182	1.00462	0.492465
LmxM.03.0800.1	6-phosphofructo-2-kinase 1	2444	128.118	0	127.516	17.4072	0.995298	0.486195
LmxM.03.0810.1	Hypothetical protein	1078	125.799	0	166.496	33.9044	1.3235	0.115007
LmxM.03.0820.1	Hypothetical protein, conserved	2904	83.1106	0	92.0839	12.829	1.10797	0.242133
LmxM.03.0821.1	Choline/ethanolamine phosphotransferase, putative	599	484.496	0	423.764	96.578	0.874649	0.264728
LmxM.03.0830.1	Hypothetical protein, conserved	408	113.191	0	130.761	26.3391	1.15523	0.25236
LmxM.03.0840.1	Hypothetical protein, conserved	975	185.229	0	254.754	53.1857	1.37535	0.0955673
LmxM.03.0850.1	Hypothetical protein, conserved	2311	193.997	0	195.816	26.4687	1.00938	0.472604
LmxM.03.0860.1	Hypothetical protein, conserved	1536	105.91	0	123.013	22.4194	1.16149	0.222767
LmxM.03.0870.1	Hypothetical protein, conserved	1363	101.573	0	112.737	20.5349	1.1099	0.293352
LmxM.03.0880.1	Hypothetical protein, conserved	2011	111.513	0	118.355	23.9626	1.06135	0.387625
LmxM.03.0890.1	NLI interacting factor-like phosphatase, putative	726	312.896	0	380.728	107.032	1.21679	0.26312
LmxM.03.0900.1	Peter pan protein, putative	372	328.373	0	348.12	82.0591	1.06014	0.404913
LmxM.03.0910.1	Inorganic pyrophosphatase, putative	265	568.848	0	734.31	199.179	1.29087	0.203066
LmxM.03.0920.1	Got1/Sft2-like family, putative	216	727.827	0	888.321	219.92	1.22051	0.23276
LmxM.03.0930.1	Amidohydrolase family, putative	697	211.527	0	253.917	61.7565	1.2004	0.246229
LmxM.03.0940.1	Hypothetical protein, conserved	328	239	0	317.384	82.8534	1.32796	0.172061
LmxM.03.0950.1	Multicopper oxidase, putative	635	545.68	0	586.489	132.599	1.07479	0.379131
LmxM.03.0960.1	Hypothetical protein, conserved	104	3588.77	0	4161.96	1256.48	1.15972	0.324127
LmxM.03.0970.1	MORN repeat, putative	325	958.245	0	1092.85	241.597	1.14047	0.288709
LmxM.03.0980.1	Eukaryotic translation initiation factor 2 subunit alpha	413	2726.53	0	3686.53	957.837	1.3521	0.158109
LmxM.04.0010.1	Organelle-type calcium ATPase	1025	852.18	0	790.743	46.8312	0.927907	0.0947815
LmxM.04.0020.1	Pteridine transporter (truncated), putative	552	149.434	0	181.492	15.6001	1.21453	0.019941
LmxM.04.0030.1	CAMP-specific phosphodiesterase, putative	667	233.09	0	252.08	27.4573	1.08147	0.244592
LmxM.04.0035.1	Hypothetical protein	73	492.385	0	614.494	61.2248	1.24799	0.0230521
LmxM.04.0040.1	Hypothetical protein	439	607.63	0	658.553	20.4717	1.08381	0.00643274
LmxM.04.0045.1	Hypothetical protein, conserved	167	446.964	0	613.653	46.4307	1.37294	0.0001653
LmxM.04.0050.1	Hypothetical protein, conserved	531	700.297	0	736.964	85.5367	1.05236	0.334081
LmxM.04.0060.1	DNA topoisomerase type IB small subunit, putative	262	368.095	0	385.098	15.1013	1.04619	0.130108
LmxM.04.0070.1	Hypothetical protein, conserved	245	598.194	0	628.146	7.73457	1.05007	5.38577e-05
LmxM.04.0080.1	Hypothetical protein, conserved	158	405.241	0	548.93	57.7947	1.35458	0.00645588
LmxM.04.0090.1	Hypothetical protein, conserved	1856	209.781	0	172.2	18.0198	0.820859	0.0185118
LmxM.04.0100.1	Hypothetical protein, conserved	585	281.016	0	342.656	46.2724	1.21935	0.0914108
LmxM.04.0110.1	Hypothetical protein, conserved	347	313.811	0	324.726	25.1378	1.03478	0.332066
LmxM.04.0120.1	Exosome complex exonuclease RRP40, putative	332	235.293	0	272.684	5.28476	1.15891	7.45857e-13
LmxM.04.0123.1	Hypothetical protein, conserved	155	621.72	0	551.9	56.0338	0.887699	0.106376
LmxM.04.0127.1	Hypothetical protein, conserved	386	212.605	0	236.563	12.6074	1.11269	0.0286962
LmxM.04.0130.1	Hypothetical protein	613	249.194	0	556.981	84.4739	2.23513	0.000134437
LmxM.04.0180.1	Surface antigen-like protein	506	121.8	0	240.569	25.1312	1.97511	1.14525e-06
LmxM.04.0190.1	Surface antigen-like protein	709	140.935	0	264.491	27.4661	1.87669	3.42154e-06
LmxM.04.0200.1	Surface antigen-like protein	182	189.566	0	325.145	25.9453	1.71521	8.68062e-08
LmxM.04.0210.1	Surface antigen-like protein	296	307.123	0	373.087	16.3082	1.21478	2.61824e-05
LmxM.04.0220.1	Hypothetical protein	354	745.47	0	694.992	32.4064	0.932288	0.0596594
LmxM.04.0230.1	Hypothetical protein, conserved	262	357.778	0	367.594	22.9997	1.02744	0.334756
LmxM.04.0240.1	GRAM domain containing protein, putative	290	915.001	0	701.703	12.9678	0.766888	1e-05
LmxM.04.0250.1	RNA pseudouridylate synthase-like protein	1455	144.569	0	142.858	13.3088	0.988164	0.448848
LmxM.04.0260.1	Hypothetical protein, conserved	267	208.978	0	274.096	19.5335	1.3116	0.000428594
LmxM.04.0270.1	Mitochondrial 39-S ribosomal protein L47 (MRP-L47), putative	480	602.763	0	701.119	9.12066	1.16317	2.05217e-27
LmxM.04.0280.1	Adenosine monophosphate deaminase, putative	1962	230.49	0	202.677	23.1373	0.879328	0.11466
LmxM.04.0290.1	Alcohol dehydrogenase GroES-like domain containing protein, putative	451	314.975	0	315.29	6.89039	1.001	0.48176
LmxM.04.0300.1	Hypothetical protein, conserved	260	272.344	0	285.325	13.9433	1.04767	0.175926
LmxM.04.0310.1	Beta-fructofuranosidase, putative	641	526.587	0	298.435	48.862	0.566734	1.511e-06
LmxM.04.0320.1	Hypothetical protein	399	198.958	0	164.219	18.0765	0.825394	0.0273157
LmxM.04.0330.1	Mitochondrial exoribonuclease DSS-1, putative	843	164.283	0	167.127	21.2159	1.01731	0.446682
LmxM.04.0340.1	ADP-ribosylation factor, putative	184	297.249	0	256.768	21.667	0.863815	0.0308596
LmxM.04.0350.1	Hypothetical protein	2131	205.062	0	193.571	22.6451	0.943967	0.305936
LmxM.04.0370.1	Hypothetical protein, conserved	190	260.162	0	340.48	5.72112	1.30872	4.51468e-45
LmxM.04.0380.1	Phytanoyl-CoA dioxygenase (PhyH), putative	353	204.885	0	235.506	12.4502	1.14946	0.00695659
LmxM.04.0390.1	Hypothetical protein	260	188.175	0	267.438	35.2142	1.42122	0.0121964
LmxM.04.0400.1	Anaphase promoting complex, subunit 10-like protein	343	240.244	0	313.83	34.2292	1.3063	0.0157856
LmxM.04.0410.1	Hypothetical protein, conserved	1130	121.718	0	106.387	6.22711	0.87404	0.00690692
LmxM.04.0420.1	Tetratricopeptide repeat, putative	361	373.178	0	363.644	14.4483	0.974452	0.254667
LmxM.04.0430.1	Hypothetical protein, conserved	4149	151.577	0	131.935	12.2194	0.870418	0.053981
LmxM.04.0440.1	Serine/threonine protein kinase-like protein	1320	176.849	0	149.071	15.4428	0.842927	0.0360262
LmxM.04.0450.1	Calpain-like cysteine peptidase, putative	856	153.942	0	189.632	10.8687	1.23184	0.000512268
LmxM.04.0460.1	Adenylosuccinate lyase, putative	484	195.691	0	188.148	4.925	0.961452	0.0628024
LmxM.04.0465.1	Hypothetical protein	856	129.12	0	129.076	4.34489	0.999655	0.495912
LmxM.04.0470.1	60S ribosomal protein L11 (L5, L16)	188	4617.73	0	5641.93	467.746	1.2218	0.0142747
LmxM.04.0480.1	ADP-ribosylation factor, putative	190	190.24	0	153.274	13.6297	0.805688	0.00334237
LmxM.04.0490.1	Hypothetical protein, conserved	324	302.377	0	330.27	18.9599	1.09224	0.07063
LmxM.04.0500.1	Nucleotidyltransferase domain containing protein, putative	2994	124	0	123.078	10.7515	0.992569	0.465851
LmxM.04.0510.1	Hypothetical protein	1531	255.727	0	237.146	18.4197	0.927341	0.156547
LmxM.04.0520.1	Huntingtin interacting protein (HIP), putative	1058	332.754	0	253.764	11.1105	0.762617	5.82312e-13
LmxM.04.0530.1	Hypothetical protein	356	172.756	0	167.43	7.70658	0.969168	0.244735
LmxM.04.0540.1	Zinc finger, C3HC4 type (RING finger), putative	596	169.987	0	144.388	8.70735	0.849408	0.00164165
LmxM.04.0550.1	Intraflagellar transport protein 139, putative	1546	173.505	0	183.798	24.3064	1.05932	0.335978
LmxM.04.0560.1	Tyrosine phosphatase, putative	292	156.536	0	188.982	10.8973	1.20727	0.00145346
LmxM.04.0570.1	DENN (AEX-3) domain containing protein, putative	1792	132.496	0	120.611	13.9286	0.910303	0.196762
LmxM.04.0580.1	Spermidine synthase, putative	300	933.338	0	1006.71	25.9148	1.07861	0.00231783
LmxM.04.0590.1	Hypothetical protein	267	336.365	0	427.012	6.55277	1.26949	8.01002e-44
LmxM.04.0600.1	Hypothetical protein	3051	78.2122	0	93.7641	10.4235	1.19884	0.0678505
LmxM.04.0610.1	Hypothetical protein, conserved	167	177.094	0	258.183	48.8884	1.45788	0.0485936
LmxM.04.0620.1	Hypothetical protein	1275	177.82	0	176.579	13.0012	0.993022	0.461985
LmxM.04.0625.1	Hypothetical protein	338	593.828	0	687.067	19.4348	1.15701	8.03238e-07
LmxM.04.0630.1	Hypothetical protein, conserved	200	2167.25	0	2541.64	116.016	1.17275	0.000625195
LmxM.04.0640.1	Zinc finger, C3HC4 type (RING finger), putative	326	236.237	0	176.245	22.9134	0.746053	0.00441982
LmxM.04.0650.1	Serine-threonine protein kinase-like protein	1246	208.228	0	229.059	5.9372	1.10004	0.000225245
LmxM.04.0660.1	Hypothetical protein	148	586.335	0	394.049	59.15	0.672054	0.000575356
LmxM.04.0670.1	Hypothetical protein, conserved	152	2728.77	0	2800.77	65.1571	1.02639	0.134577
LmxM.04.0680.1	Ubiquitin-conjugating enzyme E2, putative	148	1037.76	0	762.996	40.8878	0.735231	9.08396e-12
LmxM.04.0690.1	Axonemal dynein light chain, putative	746	281.471	0	327.51	11.2967	1.16357	2.29576e-05
LmxM.04.0700.1	Hypothetical protein, conserved	1076	64.9764	0	65.1396	5.17363	1.00251	0.487416
LmxM.04.0710.1	Tir chaperone protein (CesT) family/PDZ domain containing protein, putative	794	203.039	0	222.328	9.41017	1.095	0.0201929
LmxM.04.0720.1	Hypothetical protein	684	142.721	0	162.005	9.50198	1.13512	0.0212054
LmxM.04.0730.1	Protein of unknown function (DUF974), putative	640	158.406	0	188.48	6.68801	1.18985	3.45181e-06
LmxM.04.0740.1	Hypothetical protein, conserved	820	153.991	0	167.265	7.97962	1.0862	0.0481091
LmxM.04.0750.1	60S ribosomal protein L10, putative	213	4377.21	0	4958.79	451.189	1.13287	0.0986993
LmxM.04.0760.1	Hypothetical protein	172	7589.86	0	7455.58	838.884	0.982309	0.436417
LmxM.04.0770.1	Hypothetical protein	171	2360	0	2000.69	82.17	0.847752	6.13565e-06
LmxM.04.0780.1	Heat shock protein, putative	577	472.068	0	391.33	13.7975	0.828969	2.43395e-09
LmxM.04.0790.1	Hypothetical protein, conserved	1170	185.201	0	177.793	15.4549	0.960001	0.315857
LmxM.04.0800.1	Hypothetical protein	305	374.463	0	381.92	17.5265	1.01991	0.335249
LmxM.04.0810.1	Pescadillo N-terminus/BRCA1 C Terminus (BRCT) domain containing protein, putative	671	349.208	0	401.966	45.5683	1.15108	0.12348
LmxM.04.0820.1	Peptide deformylase 2, putative	401	282.492	0	314.341	8.4325	1.11274	7.93848e-05
LmxM.04.0830.1	Hypothetical protein, conserved	1413	169.503	0	167.48	10.3481	0.988065	0.422499
LmxM.04.0840.1	Tyrosine phospatase-like protein	879	167.16	0	178.347	9.65546	1.06693	0.123293
LmxM.04.0850.1	Serine peptidase, Clan S-, family S54, putative	393	497.946	0	456.056	13.1288	0.915874	0.000709663
LmxM.04.0860.1	Hypothetical protein	231	296.709	0	289.151	15.8994	0.974527	0.31726
LmxM.04.0870.1	Hypothetical protein	1210	163.437	0	145.615	5.37648	0.890957	0.000458646
LmxM.04.0890.1	Hypothetical protein, conserved	1268	140.611	0	135.69	12.6976	0.965005	0.349181
LmxM.04.0910.1	Hypothetical protein, conserved	186	201.048	0	174.269	5.06738	0.866807	6.30542e-08
LmxM.04.0920.1	Hypothetical protein	596	333.695	0	259.144	19.0221	0.776588	4.44223e-05
LmxM.04.0930.1	Hypothetical protein	148	422.005	0	481.896	49.6348	1.14192	0.113784
LmxM.04.0940.1	Hypothetical protein	493	449.479	0	377.145	12.4816	0.839072	3.41192e-09
LmxM.04.0950.1	Hypothetical protein	213	5848.19	0	5912.88	666.088	1.01106	0.461319
LmxM.04.0960.1	Adenylate kinase, putative	207	460.802	0	474.452	25.8542	1.02962	0.298762
LmxM.04.0970.1	Hypothetical protein, conserved	519	152.008	0	140.209	1.72308	0.922376	3.74678e-12
LmxM.04.0975.1	Hypothetical protein	466	128.606	0	146.792	5.58846	1.14141	0.00056838
LmxM.04.0980.1	Hypothetical protein, conserved	1272	112.298	0	112.031	3.32666	0.997614	0.467907
LmxM.04.0990.1	Hypothetical protein, conserved	292	813.989	0	938.408	63.3657	1.15285	0.0247935
LmxM.04.1000.1	Chloride channel protein, putative	1174	218.42	0	189.493	12.221	0.867564	0.00896705
LmxM.04.1010.1	Domain of unknown function (DUF947), putative	224	438.626	0	580.927	28.0864	1.32442	2.02573e-07
LmxM.04.1030.1	COPI associated protein, putative	194	1744.17	0	1800.71	76.0797	1.03242	0.228693
LmxM.04.1040.1	Hypothetical protein	321	536.769	0	496.451	20.7577	0.924888	0.0260494
LmxM.04.1050.1	Acyltransferase-like protein, copy 2	210	1130.07	0	907.165	86.5035	0.802748	0.00498484
LmxM.04.1060.1	Hypothetical protein	476	108.855	0	118.31	10.296	1.08686	0.179214
LmxM.04.1070.1	Hypothetical protein, conserved	129	239.167	0	310.881	37.5336	1.29985	0.0280241
LmxM.04.1080.1	Transcriptional repressor TCF25, putative	939	229.325	0	214.212	21.5952	0.934098	0.242018
LmxM.04.1090.1	Hypothetical protein, conserved	1469	148.409	0	143.825	14.216	0.969107	0.373534
LmxM.04.1100.1	Hypothetical protein	109	404.202	0	423.422	40.5709	1.04755	0.317847
LmxM.04.1110.1	Proton motive ATPase, putative	957	154.08	0	169.873	12.4816	1.1025	0.102884
LmxM.04.1120.1	Hypothetical protein	729	257.253	0	227.408	15.9237	0.883989	0.0304516
LmxM.04.1130.1	Cytochrome c oxidase assembly factor, putative	310	705.939	0	539.03	46.7318	0.763564	0.000177376
LmxM.04.1140.1	Hypothetical protein	356	227.448	0	221.506	10.8564	0.973877	0.292086
LmxM.04.1150.1	Hypothetical protein, conserved	168	165.283	0	321.242	46.7547	1.94359	0.000425453
LmxM.04.1160.1	Fructose-1,6-bisphosphatase, cytosolic, putative	351	736.513	0	571.543	42.1659	0.776011	4.56884e-05
LmxM.04.1165.1	Hypothetical protein	408	419.696	0	480.841	36.8791	1.14569	0.0486616
LmxM.04.1170.1	Double RNA binding domain protein 3	311	567.213	0	421.674	55.2798	0.743413	0.00423447
LmxM.04.1180.1	Hypothetical protein, conserved	2386	133.214	0	121.092	10.3309	0.909003	0.120322
LmxM.04.1190.1	TRNA nucleotidyltransferase, putative	523	406.222	0	470.647	15.79	1.1586	2.25074e-05
LmxM.04.1200.1	Hypothetical protein, conserved	187	534.799	0	464.43	25.1797	0.86842	0.00259761
LmxM.04.1210.1	Casein kinase I, putative	368	139.756	0	205.188	29.879	1.46818	0.0142664
LmxM.04.1220.1	Hypothetical protein, conserved	1061	268.697	0	281.407	21.9949	1.0473	0.28167
LmxM.04.1230.1	Actin	376	3178.6	0	3436.33	384.537	1.08108	0.251356
LmxM.05.0010.1	Kinetochore interacting protein 1, putative	915	128.335	0	165.773	12.2033	1.29172	0.00107807
LmxM.05.0020.1	Hypothetical protein, conserved	139	403.228	0	893.324	93.4232	2.21543	7.77298e-08
LmxM.05.0030.1	Small GTP-binding protein, putative	195	1566.34	0	1606.71	133.171	1.02577	0.380904
LmxM.05.0040.1	Paraflagellar rod component par4, putative	581	594.725	0	808.052	58.3288	1.3587	0.000127434
LmxM.05.0050.1	Hypothetical protein, conserved	841	238.107	0	213.598	9.86002	0.897065	0.00646374
LmxM.05.0060.1	Major vault protein, putative	833	402.847	0	365.556	4.615	0.90743	3.33067e-16
LmxM.05.0070.1	Dynein light chain, putative	91	740.9	0	813.113	11.9773	1.09747	8.2416e-10
LmxM.05.0080.1	Rrp15p, putative	201	217.315	0	285.666	12.6172	1.31452	3.02645e-08
LmxM.05.0090.1	Nudix hydrolase 2, putative	179	387.196	0	417.902	63.2539	1.0793	0.313685
LmxM.05.0100.1	Phosphoprotein phosphatase, putative	637	675.374	0	518.836	62.8384	0.76822	0.0063671
LmxM.05.0110.1	Hypothetical protein, conserved	123	568.901	0	508.884	38.9838	0.894503	0.0618361
LmxM.05.0120.1	Hypothetical protein, conserved	338	206.844	0	239.9	13.6536	1.15981	0.00773704
LmxM.05.0130.1	Protein kinase, putative	432	234.666	0	197.392	17.677	0.841164	0.0174909
LmxM.05.0140.1	Nucleolar RNA helicase II, putative	684	405.175	0	422.937	59.1287	1.04384	0.381932
LmxM.05.0150.1	Hypothetical protein, conserved	442	202.166	0	265.443	30.7327	1.313	0.0197486
LmxM.05.0160.1	Hypothetical protein, unknown function	511	166.043	0	191.538	14.5406	1.15354	0.0397736
LmxM.05.0170.1	Basal body component, putative	762	186.875	0	219.106	7.59335	1.17247	1.09498e-05
LmxM.05.0180.1	Dihydrolipoamide branched chain transacylase, putative	477	378.473	0	320.213	38.8713	0.846065	0.0669638
LmxM.05.0190.1	Fip1 motif/Zinc finger C-x8-C-x5-C-x3-H type (and similar), putative	371	632.682	0	568.52	20.3503	0.898588	0.000808397
LmxM.05.0200.1	50S ribosome-binding GTPase, putative	787	127.205	0	166.57	28.8785	1.30946	0.0864215
LmxM.05.0210.1	Hypothetical protein, conserved	1474	116.899	0	107.354	3.41247	0.918346	0.0025775
LmxM.05.0220.1	Dual specificity phosphatase-like protein	883	180.089	0	134.179	12.8338	0.745074	0.000173626
LmxM.05.0230.1	Hydrogenase, putative	646	139.667	0	161.708	11.3726	1.15781	0.0263048
LmxM.05.0240.1	Viscerotropic leishmaniasis antigen, putative	1229	102.513	0	89.587	16.0795	0.873913	0.210741
LmxM.05.0241.1	Viscerotropic leishmaniasis antigen, putative	1411	77.7028	0	57.5173	6.25647	0.740222	0.000626927
LmxM.05.0250.1	Hypothetical protein, conserved	97	191.793	0	252.385	52.5258	1.31592	0.124339
LmxM.05.0260.1	Hypothetical protein, conserved	390	244.321	0	351.849	18.5617	1.44011	3.45621e-09
LmxM.05.0270.1	Hypothetical protein, conserved	317	156.313	0	184.458	12.1675	1.18006	0.0103578
LmxM.05.0280.1	Protein tyrosine phosphatase, putative	224	1223.45	0	1567.95	74.6159	1.28159	1.94573e-06
LmxM.05.0285.1	ARP2/3 complex 16kDa subunit, putative	170	324.086	0	305.013	15.8075	0.941148	0.113793
LmxM.05.0290.1	Phosphate carrier protein, mitochondrial precursor-like protein	485	457.38	0	497.667	10.2849	1.08808	4.48152e-05
LmxM.05.0300.1	Hypothetical protein, conserved	653	167.789	0	195.64	15.8249	1.16599	0.0392038
LmxM.05.0310.1	Glutaredoxin-like protein	180	337.119	0	351.363	15.0176	1.04225	0.171437
LmxM.05.0320.1	Hypothetical protein, unknown function	37	304.314	0	262.991	9.65834	0.864209	9.40888e-06
LmxM.05.0330.1	Minichromosome maintenance protein-like protein	1002	138.463	0	148.654	4.86716	1.0736	0.0181423
LmxM.05.0340.1	Hypothetical protein, conserved	371	255.163	0	338.983	66.5848	1.3285	0.104043
LmxM.05.0350.1	Trypanothione reductase	491	1291.4	0	1535.26	175.351	1.18884	0.0821522
LmxM.05.0360.1	ATP-dependent RNA helicase, putative	621	85.0554	0	110.866	18.5112	1.30345	0.0816139
LmxM.05.0370.1	Hypothetical protein, conserved	327	242.705	0	264.337	28.9926	1.08913	0.227795
LmxM.05.0380.1	KH-associated protein 2	782	118.184	0	109.389	5.10967	0.925583	0.0426059
LmxM.05.0390.1	Protein kinase, putative	791	128.177	0	124.412	14.3899	0.970629	0.396806
LmxM.05.0400.1	Structural maintenance of chromosome (SMC), putative	1213	175.07	0	181.306	13.0694	1.03562	0.316623
LmxM.05.0410.1	TPR repeat, putative	913	117.296	0	121.53	0.932858	1.0361	2.8302e-06
LmxM.05.0420.1	Dynein-light chain-protein, putative	111	480.186	0	503.547	21.3134	1.04865	0.136521
LmxM.05.0430.1	Hypothetical protein, conserved	676	108.046	0	128.874	6.62649	1.19277	0.000835714
LmxM.05.0440.1	Hypothetical protein, conserved	879	72.1572	0	72.3157	6.37136	1.0022	0.490079
LmxM.05.0450.1	Hypothetical protein, conserved	196	2150.64	0	2213.96	263.782	1.02944	0.405147
LmxM.05.0460.1	GTPase, putative	627	430.531	0	419.545	53.4613	0.974483	0.418595
LmxM.05.0470.1	Hypothetical protein, unknown function	242	292.693	0	371.337	23.7184	1.26869	0.000457025
LmxM.05.0480.1	Monocarboxylate transporter-like protein	573	188.416	0	247.614	11.8657	1.31419	3.03466e-07
LmxM.05.0490.1	Hypothetical protein, conserved	167	399.933	0	381.585	31.9575	0.954123	0.28294
LmxM.05.0500.1	ATP synthase F1, alpha subunit, putative	574	847.18	0	761.72	19.9961	0.899125	9.60782e-06
LmxM.05.0510.1	ATP synthase F1, alpha subunit, putative	574	1898.67	0	1439.13	18.935	0.757969	1e-05
LmxM.05.0520.1	Nuclear receptor binding factor-like protein	340	220.086	0	214.573	14.6195	0.97495	0.353048
LmxM.05.0530.1	Kinetoplast-associated protein-like protein	2050	123.565	0	136.363	11.1932	1.10358	0.126436
LmxM.05.0540.1	U6 snrna-associated sm-like protein lsm3	137	376.495	0	391.465	21.282	1.03976	0.240894
LmxM.05.0550.1	Protein kinase, putative	318	247.085	0	224.631	10.7509	0.909125	0.0183739
LmxM.05.0560.1	Hypothetical protein, conserved	419	196.121	0	180.472	9.22473	0.92021	0.0449092
LmxM.05.0570.1	Hypothetical protein, conserved	410	344.608	0	455.122	7.04852	1.3207	1.05183e-55
LmxM.05.0580.1	Hypothetical protein, conserved	789	275.349	0	249.621	16.4355	0.906562	0.0587446
LmxM.05.0590.1	ATP-dependent RNA helicase, putative	995	130.719	0	143.139	5.75167	1.09502	0.0154075
LmxM.05.0600.1	COG4 transport protein, putative	910	95.6117	0	119.653	1.94871	1.25144	2.86855e-35
LmxM.05.0610.1	Surp module, putative	968	68.3506	0	79.279	4.72988	1.15989	0.0104303
LmxM.05.0620.1	Hypothetical protein, conserved	879	188.108	0	210.652	3.35481	1.11984	9.10865e-12
LmxM.05.0630.1	Kinesin, putative	1222	232.543	0	270.698	14.823	1.16408	0.00502634
LmxM.05.0640.1	Ankyrin repeats (many copies)/Ankyrin repeats (3 copies), putative	1917	164.629	0	175.933	23.4892	1.06866	0.315182
LmxM.05.0650.1	Hypothetical protein, conserved	895	245.103	0	228.895	22.0085	0.933873	0.23073
LmxM.05.0660.1	Nitroreductase-like protein	315	208.768	0	299.098	20.2553	1.43268	4.10619e-06
LmxM.05.0670.1	Hypothetical protein, conserved	2414	123.907	0	123.879	10.7928	0.999774	0.498966
LmxM.05.0680.1	Sre-2/carboxylate carrier-like protein	346	331.381	0	319.069	18.3357	0.962845	0.250949
LmxM.05.0690.1	Hypothetical protein, conserved	2684	86.9055	0	91.3752	7.13294	1.05143	0.265451
LmxM.05.0700.1	Hypothetical protein, conserved	1762	132.942	0	129.861	20.6978	0.976827	0.440839
LmxM.05.0710.1	CYC2-like cyclin, putative	1407	282.795	0	304.247	31.5793	1.07586	0.248472
LmxM.05.0720.1	Phosphatase-like protein	1394	148.049	0	128.803	12.7709	0.870005	0.0659067
LmxM.05.0730.1	Hypothetical protein, conserved	725	163.479	0	166.773	16.0697	1.02015	0.418805
LmxM.05.0740.1	Vta1 like, putative	367	279.971	0	244.974	10.5694	0.874996	0.000464446
LmxM.05.0750.1	Flavodoxin/Radical SAM superfamily/Wyosine base formation, putative	800	366.517	0	470.781	48.5993	1.28447	0.0159617
LmxM.05.0760.1	Kinesin-like protein	1463	132.899	0	147.074	15.7344	1.10665	0.183837
LmxM.05.0770.1	Hypothetical protein, unknown function	1362	191.899	0	179.303	20.9141	0.934359	0.27349
LmxM.05.0790.1	Mitochondrial glycoprotein, putative	412	284.366	0	281.195	13.9916	0.98885	0.410362
LmxM.05.0800.1	MYND zinc finger (ZnF) domain-like protein	429	230.497	0	278.708	20.297	1.20916	0.00876722
LmxM.05.0810.1	Got1/Sft2-like family, putative	163	529.062	0	420.336	56.0626	0.794493	0.0262285
LmxM.05.0820.1	Hypothetical protein, conserved	928	345.867	0	392.31	7.94655	1.13428	2.54104e-09
LmxM.05.0830.1	Methylthioadenosine phosphorylase, putative	306	1093.15	0	1145.89	60.4392	1.04825	0.191417
LmxM.05.0840.1	Hypothetical protein, unknown function	1323	234.92	0	266.254	30.8512	1.13338	0.154904
LmxM.05.0850.1	Zinc-finger of a C2HC-type, putative	639	256.622	0	248.173	15.0846	0.967074	0.287688
LmxM.05.0860.1	Hypothetical protein, conserved	155	429.843	0	418.249	44.2516	0.973029	0.396668
LmxM.05.0870.1	Hypothetical protein, conserved	1921	147.159	0	125.604	17.0468	0.85352	0.103022
LmxM.05.0880.1	Hypothetical protein, conserved	201	490.877	0	538.731	27.457	1.09749	0.0406779
LmxM.05.0890.1	CPSF A subunit region, putative	1982	191.815	0	166.411	16.1327	0.86756	0.0576635
LmxM.05.0900.1	Surface antigen-like protein	286	136.486	0	247.619	12.4287	1.81424	1.91772e-19
LmxM.05.0910.1	Hypothetical protein, conserved	1074	214.688	0	187.151	8.36008	0.871737	0.000494189
LmxM.05.0920.1	Paraflagellar rod protein, putative	1074	188.337	0	224.515	26.1701	1.19209	0.0834201
LmxM.05.0930.1	Ubiquitin-conjugating enzyme E2, putative	463	259.892	0	237.153	33.4802	0.912508	0.248517
LmxM.05.0940.1	Hypothetical protein, conserved	1272	145.865	0	149.194	19.3656	1.02282	0.431759
LmxM.05.0950.1	Glutaminyl cyclase, putative	908	214.839	0	234.545	15.0128	1.09172	0.0946596
LmxM.05.0960.1	Metallo-peptidase, Clan M-, Family M49	679	590.025	0	743.775	50.9545	1.26058	0.00127477
LmxM.05.0970.1	Mercaptopyruvate sulfurtransferase	370	455.288	0	487.083	33.0042	1.06983	0.167684
LmxM.05.0980.1	NADH-ubiquinone oxidoreductase, mitochondrial, putative	481	335.726	0	335.182	11.1319	0.99838	0.480513
LmxM.05.0990.1	Hypothetical protein, conserved	89	141.473	0	138.582	20.6287	0.979564	0.44427
LmxM.05.1000.1	Hypothetical protein, conserved	103	731.839	0	547.086	48.0737	0.74755	6.07422e-05
LmxM.05.1010.1	Methyltransferase-like protein	613	114.832	0	129.353	10.9456	1.12645	0.0923166
LmxM.05.1020.1	Dynein regulatory complex subunit 7, putative	919	246.065	0	293.808	29.0781	1.19403	0.0503066
LmxM.05.1030.1	Hypothetical protein, conserved	145	1152.71	0	1006.51	65.5296	0.873168	0.0128383
LmxM.05.1040.1	Stomatin-like protein	357	757.272	0	830.248	55.0359	1.09637	0.0924238
LmxM.05.1050.1	Hypothetical protein, unknown function	443	200.027	0	237.706	11.1761	1.18837	0.000374023
LmxM.05.1060.1	ATPase, putative	478	159.588	0	125.879	9.05262	0.788772	9.81549e-05
LmxM.05.1061.1	ATPase, putative	499	60.0713	0	49.9946	3.9986	0.832255	0.00586689
LmxM.05.1070.1	Legume-like lectin family, putative	522	92.3964	0	111.328	9.05615	1.20489	0.0182895
LmxM.05.1070a.1	Hypothetical protein	611	22.4182	0	21.0059	3.79854	0.937005	0.355027
LmxM.05.1080.1	Phosphatidylinositol 4-phosphate 5-kinase, putative	726	261.159	0	274.254	37.4277	1.05014	0.363212
LmxM.05.1090.1	Double-strand-break repair protein rad21 homolog, putative	574	183.517	0	157.834	5.43342	0.86005	1.13979e-06
LmxM.05.1100.1	Methyltransferase domain containing protein, putative	245	568.693	0	607.447	19.247	1.06815	0.0220302
LmxM.05.1110.1	Hypothetical protein, conserved	1245	1322.33	0	1119.73	196.9	0.846786	0.151753
LmxM.05.1120.1	Hypothetical protein, unknown function	120	205.05	0	240.274	14.9975	1.17178	0.0094197
LmxM.05.1130.1	Hypothetical protein, conserved	503	132.97	0	159.588	9.34338	1.20018	0.00219378
LmxM.05.1140.1	V-type proton ATPase subunit D, putative	357	341.354	0	332.237	30.8557	0.973292	0.383819
LmxM.05.1160.1	Hypothetical protein, unknown function	855	108.476	0	119.873	12.5778	1.10507	0.182427
LmxM.05.1170.1	Elongation of very long chain fatty acids protein, putative	249	1057.88	0	811.861	28.8225	0.767439	1e-05
LmxM.05.1180.1	Hypothetical protein, conserved	523	276.704	0	345.9	20.3033	1.25007	0.000327042
LmxM.05.1190.1	Hypothetical protein, conserved	1957	142.151	0	136.748	15.9392	0.961994	0.367323
LmxM.05.1200.1	Prefoldin subunit, putative	132	895.917	0	1307.95	130.079	1.4599	0.000768527
LmxM.05.1210.1	Protein phosphatase type 1 regulator-like protein	396	459.426	0	462.867	51.2631	1.00749	0.473237
LmxM.05.1215.1	Surface antigen-like protein	284	143.535	0	204.104	3.87438	1.42198	2.16465e-55
LmxM.06.0010.1	Histone H4	100	10271	0	17176.3	1615.3	1.67231	9.56053e-06
LmxM.06.0020.1	Hypothetical protein, conserved	535	134.415	0	128.124	29.5182	0.953197	0.415615
LmxM.06.0030.1	WD domain, G-beta repeat, putative	673	804.379	0	660.497	47.958	0.821127	0.0013492
LmxM.06.0040.1	39S mitochondrial ribosomal protein L46, putative	291	643.468	0	577.255	3.89405	0.8971	1e-05
LmxM.06.0050.1	Hypothetical protein, conserved	481	389.16	0	304.146	31.9243	0.781547	0.00387278
LmxM.06.0060.1	Hypothetical protein, conserved	348	209.866	0	223.704	21.4979	1.06594	0.259882
LmxM.06.0070.1	Hypothetical protein, conserved	458	240.201	0	238.311	13.8017	0.992132	0.445541
LmxM.06.0080.1	ATP-binding cassette protein subfamily G, member 1, putative	657	201.705	0	209.319	18.639	1.03775	0.34144
LmxM.06.0090.1	ATP-binding cassette protein subfamily G, member 2	663	341.561	0	239.279	12.1745	0.700547	1e-05
LmxM.06.0100.1	ATP-binding cassette protein subfamily G, member 3, putative	248	202.681	0	183.117	10.8308	0.903474	0.0354323
LmxM.06.0110.1	Hypothetical protein, conserved	602	513.153	0	482.952	39.7925	0.941146	0.223936
LmxM.06.0120.1	Cyclophilin	217	2592.72	0	2284.53	232.007	0.881132	0.0920269
LmxM.06.0130.1	Hypothetical protein, conserved	186	316.343	0	343.461	24.1307	1.08572	0.130557
LmxM.06.0140.1	Proteasome beta 6 subunit, putative	247	1031.87	0	843.658	49.141	0.817599	6.40481e-05
LmxM.06.0150.1	Hypothetical protein, conserved	109	450.312	0	563.197	161.15	1.25068	0.241809
LmxM.06.0160.1	HD domain containing protein, putative	454	331.875	0	305.703	12.8336	0.92114	0.0207095
LmxM.06.0170.1	Trm112p-like protein, putative	141	244.07	0	273.186	19.4218	1.11929	0.0669213
LmxM.06.0180.1	Kinesin-like protein	719	189.197	0	257.304	33.1373	1.35998	0.0199248
LmxM.06.0190.1	Hypothetical protein, conserved	725	127.062	0	153.853	6.72128	1.21085	3.35932e-05
LmxM.06.0200.1	Hypothetical protein, conserved	491	315.598	0	296.606	4.49026	0.939822	1.17052e-05
LmxM.06.0210.1	FHA domain containing protein, putative	675	170.559	0	168.895	6.14178	0.990245	0.39323
LmxM.06.0220.1	Hypothetical protein, conserved	286	517.852	0	573.151	34.7871	1.10679	0.0559563
LmxM.06.0230.1	Hypothetical protein, conserved	213	484.892	0	563.234	77.3134	1.16157	0.155458
LmxM.06.0240.1	Present in the outer mitochondrial membrane proteome 34	937	283.32	0	278.196	8.02842	0.981914	0.261656
LmxM.06.0250.1	Hypothetical protein, conserved	278	557.766	0	662.479	66.1286	1.18774	0.056656
LmxM.06.0260.1	5'-3' exoribonuclease A, putative	1515	305.374	0	252.548	28.8095	0.827011	0.0333535
LmxM.06.0270.1	Hypothetical protein, conserved	312	463.647	0	434.744	62.8504	0.937662	0.322806
LmxM.06.0280.1	Hypothetical protein, conserved	851	191.563	0	186.71	4.28087	0.974668	0.128488
LmxM.06.0290.1	Ribonuclease H1, putative	445	401.412	0	445.048	18.8267	1.10871	0.0102309
LmxM.06.0300.1	MYND finger domain-like protein	169	466.742	0	539.172	37.9089	1.15518	0.0280257
LmxM.06.0310.1	Pteridine transporter, putative	677	323.709	0	398.875	39.9379	1.2322	0.0299138
LmxM.06.0320.1	Hypothetical protein, conserved	1037	375.431	0	390.731	13.6177	1.04075	0.130609
LmxM.06.0330.1	Hypothetical protein, conserved	1185	185.14	0	213.61	21.6069	1.15377	0.0938148
LmxM.06.0340.1	Serine peptidase, clan SC, family S9A-like protein	905	311.82	0	370.969	22.6522	1.18969	0.00451129
LmxM.06.0350.1	NAD(P)-dependent steroid dehydrogenase protein, putative	407	1069.25	0	1025.84	9.55419	0.959402	2.76622e-06
LmxM.06.0360.1	Hypothetical protein, conserved	451	277.585	0	350.579	18.5465	1.26296	4.14631e-05
LmxM.06.0370.1	Glutamine synthetase, putative	379	3305.48	0	5177.44	397.837	1.56632	1.26716e-06
LmxM.06.0380.1	Present in the outer mitochondrial membrane proteome 35	374	274.436	0	335.633	1.53957	1.22299	1e-05
LmxM.06.0390.1	Hypothetical protein, conserved	911	248.152	0	264.594	29.2118	1.06626	0.286756
LmxM.06.0400.1	Hypothetical protein	314	138.361	0	189.234	12.9527	1.36768	4.29096e-05
LmxM.06.0410.1	60S ribosomal protein L19, putative	247	2560.37	0	3858.12	555.823	1.50686	0.00977665
LmxM.06.0412.1	Hypothetical protein, conserved	189	363.995	0	365.546	20.8985	1.00426	0.47042
LmxM.06.0415.1	60S ribosomal protein L19, putative	247	4640.52	0	4519.02	441.969	0.973817	0.391693
LmxM.06.0420.1	Hypothetical protein, conserved	560	128.855	0	127.751	7.46348	0.99143	0.441185
LmxM.06.0430.1	Hypothetical protein, conserved	691	258.935	0	248.153	11.7505	0.958359	0.179411
LmxM.06.0440.1	Hypothetical protein, conserved	993	216.958	0	199.735	29.5086	0.920615	0.279722
LmxM.06.0450.1	Hypothetical protein, unknown function	455	159.737	0	196.565	15.8244	1.23055	0.00997488
LmxM.06.0460.1	ATP-NAD kinase-like protein	1250	142.657	0	133.367	8.75651	0.934878	0.144358
LmxM.06.0470.1	Condensin complex subunit 2, putative	1150	187.016	0	223.723	17.0554	1.19628	0.0156905
LmxM.06.0480.1	Hypothetical protein, conserved	314	243.707	0	270.9	4.94984	1.11158	1.96658e-08
LmxM.06.0490.1	Hypothetical protein, conserved	486	218.549	0	243.267	3.61755	1.1131	4.16176e-12
LmxM.06.0500.1	SpoU rRNA Methylase family, putative	545	154.203	0	161.225	5.02407	1.04554	0.0810927
LmxM.06.0510.1	U-box domain containing protein, putative	714	229.422	0	201.183	9.62643	0.876911	0.00167571
LmxM.06.0520.1	Hypothetical protein, conserved	1898	94.5183	0	95.8571	11.9966	1.01416	0.45557
LmxM.06.0530.1	Hypothetical protein, conserved	298	474.941	0	460.977	8.12007	0.970598	0.0427403
LmxM.06.0540.1	Hypothetical protein, conserved	867	140.858	0	160.314	8.01139	1.13813	0.00757878
LmxM.06.0550.1	Hypothetical protein, conserved	1727	109.737	0	106.427	8.43011	0.969835	0.347282
LmxM.06.0560.1	Deoxyuridine triphosphatase, putative	269	2249.68	0	1889.68	59.6833	0.839976	8.10144e-10
LmxM.06.0570.1	60S ribosomal protein L23a, putative	145	6653.54	0	5537.47	622.091	0.832259	0.0364016
LmxM.06.0580.1	60S ribosomal protein L23a, putative	145	6638.6	0	6076.02	611.118	0.915257	0.178639
LmxM.06.0590.1	Hypothetical protein, conserved	1515	157.402	0	174.469	15.2083	1.10844	0.130873
LmxM.06.0600.1	Hypothetical protein, conserved	1435	125.952	0	109.364	7.4514	0.868298	0.013001
LmxM.06.0610.1	Carbonic anhydrase family protein, putative	386	210.044	0	194.19	23.808	0.924518	0.252726
LmxM.06.0620.1	Putative Phosphatase/Protein of unknown function DUF89, putative	1010	229.88	0	249.056	16.2352	1.08342	0.118768
LmxM.06.0630.1	Hypothetical protein, unknown function	412	222.207	0	244.641	24.508	1.10096	0.179992
LmxM.06.0640.1	Protein kinase, putative	3105	125.702	0	118.075	6.44256	0.939326	0.118243
LmxM.06.0650.1	Lanosterol synthase, putative	1002	275.373	0	249.613	6.6098	0.906455	4.86551e-05
LmxM.06.0660.1	Hypothetical protein, conserved	634	264.351	0	297.818	20.3413	1.1266	0.0499526
LmxM.06.0670.1	Hypothetical protein, conserved	1332	185.185	0	169.162	17.9577	0.913474	0.186122
LmxM.06.0680.1	Hypothetical protein, conserved	243	482.897	0	592.669	39.6581	1.22732	0.00282038
LmxM.06.0685.1	Hypothetical protein, conserved	405	215.456	0	269.491	30.1188	1.25079	0.0364028
LmxM.06.0690.1	Hypothetical protein, conserved	2567	178.68	0	197.236	13.6382	1.10385	0.0868128
LmxM.06.0700.1	C2 domain/Ankyrin repeats (3 copies), putative	735	333.989	0	256.697	43.4662	0.768578	0.0376836
LmxM.06.0710.1	Hypothetical protein	614	103.643	0	106.499	7.51498	1.02756	0.351952
LmxM.06.0720.1	YEATS family, putative	1756	142.226	0	120.987	9.84766	0.850662	0.015509
LmxM.06.0730.1	Threonine ammonia-lyase	338	380.713	0	313.689	22.3034	0.82395	0.00132734
LmxM.06.0740.1	Hypothetical protein, conserved	907	62.0055	0	73.1174	6.34699	1.17921	0.0399955
LmxM.06.0750.1	Haemolysin-III related, putative	702	175.832	0	133.098	8.71493	0.756958	4.70459e-07
LmxM.06.0760.1	Hypothetical protein, conserved	1175	166.76	0	157.738	11.2842	0.945894	0.211973
LmxM.06.0770.1	Double RNA binding domain protein 12	1923	66.7076	0	72.8392	11.7901	1.09192	0.301509
LmxM.06.0790.1	Hypothetical protein, unknown function	1031	109.485	0	112.485	3.73495	1.02741	0.210883
LmxM.06.0800.1	Hypothetical protein, conserved	1553	112.263	0	130.56	10.0066	1.16299	0.0337357
LmxM.06.0810.1	Hypothetical protein, unknown function	3554	88.6354	0	84.226	9.2748	0.950252	0.317245
LmxM.06.0820.1	Qb-SNARE protein, putative	399	104.324	0	114.081	5.57403	1.09353	0.0400119
LmxM.06.0830.1	Lipin, putative	1403	194.398	0	169.655	10.9719	0.872721	0.0120637
LmxM.06.0840.1	Hypothetical protein, conserved	245	655.807	0	694.092	62.3348	1.05838	0.269547
LmxM.06.0850.1	Hypothetical protein, conserved	3524	175.927	0	163.304	9.88936	0.928248	0.100903
LmxM.06.0860.1	Dihydrofolate reductase-thymidylate synthase	520	594.214	0	556.525	41.1553	0.936574	0.179894
LmxM.06.0870.1	Protein arginine n-methyltransferase 7	440	382.596	0	366.918	16.7152	0.959022	0.174135
LmxM.06.0880.1	Acyl-coenzyme a dehydrogenase, putative	416	456.929	0	599.327	23.7344	1.31164	9.88741e-10
LmxM.06.0890.1	Hypothetical protein, conserved	754	176.236	0	202.927	11.3339	1.15145	0.00926165
LmxM.06.0900.1	Protein phosphatase 2C, putative	1791	78.9395	0	79.1431	6.32113	1.00258	0.487156
LmxM.06.0910.1	Peptidyl-tRNA hydrolase, putative	221	396.944	0	393.524	25.3619	0.991383	0.446357
LmxM.06.0920.1	Hypothetical protein, conserved	435	274.44	0	313.227	16.1975	1.14133	0.00831854
LmxM.06.0930.1	2,4-dienoyl-coa reductase-like protein	730	164.928	0	169.365	10.5511	1.02691	0.337032
LmxM.06.0940.1	Hypothetical protein, conserved	652	128.05	0	104.516	5.82655	0.816208	2.68163e-05
LmxM.06.0950.1	Glucosamine-fructose-6-phosphate aminotransferase, putative	670	267.164	0	256.245	13.1774	0.95913	0.203661
LmxM.06.0960.1	Cell cycle associated protein MOB1, putative	223	868.497	0	842.471	71.7455	0.970034	0.358395
LmxM.06.0970.1	Domain of unknown function (DUF3883), putative	1662	74.0054	0	76.2388	3.9778	1.03018	0.287237
LmxM.06.0980.1	Leucine Rich Repeat, putative	1080	429.352	0	361.668	26.6485	0.842357	0.00554424
LmxM.06.0990.1	Hypothetical protein, conserved	1215	142.368	0	126.48	11.6143	0.888404	0.0856654
LmxM.06.0995.1	Hypothetical protein, unknown function	155	178.159	0	230.122	29.3067	1.29166	0.0381099
LmxM.06.1000.1	SET domain containing protein, putative	494	134.249	0	161.487	0.723732	1.20289	0
LmxM.06.1010.1	Hypothetical protein, conserved	759	200.357	0	215.584	6.51658	1.076	0.00972841
LmxM.06.1020.1	G-patch domain containing protein, putative	230	200.966	0	279.934	24.1062	1.39294	0.000526766
LmxM.06.1030.1	Kinesin, putative	889	160.888	0	173.133	6.08168	1.07611	0.0220341
LmxM.06.1040.1	Outer dynein arm docking complex protein 2, putative	722	172.072	0	206.502	9.83198	1.20009	0.000231085
LmxM.06.1050.1	Protein disulfide isomerase	133	1312.28	0	1515.33	111.461	1.15473	0.0342483
LmxM.06.1060.1	2OG-Fe(II) oxygenase superfamily, putative	334	219.618	0	298.923	18.707	1.3611	1.12112e-05
LmxM.06.1070.1	Deoxyribose-phosphate aldolase, putative	281	349.288	0	352.233	20.3032	1.00843	0.442343
LmxM.06.1080.1	Staphylococcal nuclease homologue, putative	224	354.653	0	416.92	74.4161	1.17557	0.201369
LmxM.06.1090.1	Hypothetical protein, conserved	595	104.787	0	140.811	6.02958	1.34378	1.15398e-09
LmxM.06.1100.1	Peripherally associated ATOM36	302	367.446	0	373.928	10.8732	1.01764	0.275556
LmxM.06.1110.1	Hypothetical protein, conserved	1092	211.549	0	180.213	8.29678	0.851873	7.93938e-05
LmxM.06.1120.1	Hypothetical protein, conserved	273	309.874	0	285.431	57.2824	0.921119	0.334795
LmxM.06.1130.1	Hypothetical protein, conserved	328	283.154	0	345.425	18.621	1.21992	0.000412652
LmxM.06.1140.1	Hypothetical protein, conserved	751	141.156	0	158.577	7.5197	1.12342	0.0102599
LmxM.06.1150.1	Domain of unknown function (DUF4379), putative	521	125.025	0	119.389	2.74614	0.954926	0.0200796
LmxM.06.1160.1	Hypothetical protein, conserved	1098	153.155	0	165.284	8.63438	1.07919	0.0800621
LmxM.06.1170.1	MRNA transport regulator MTR2, putative	135	458.718	0	456.599	10.9582	0.995381	0.423337
LmxM.06.1180.1	Protein kinase, putative	455	435.719	0	489.925	18.1866	1.12441	0.00143873
LmxM.06.1190.1	Thioredoxin, putative	147	663.286	0	813.144	83.5476	1.22593	0.0364317
LmxM.06.1200.1	Hypothetical protein, unknown function	394	111.544	0	112.511	16.8489	1.00867	0.477127
LmxM.06.1210.1	Hypothetical protein, unknown function	585	218.369	0	203.887	9.78728	0.933682	0.069484
LmxM.06.1220.1	Hypothetical protein, unknown function	790	156.246	0	158.205	15.6351	1.01254	0.450154
LmxM.06.1230.1	Protein of unknown function (DUF1637), putative	293	157.208	0	222.505	17.9306	1.41535	0.000135446
LmxM.06.1240.1	FAD binding domain containing protein, putative	495	229.219	0	240.948	7.12558	1.05117	0.0498803
LmxM.06.1245.1	Transcription factor e(y)2, putative	100	180.995	0	376.082	14.5583	2.07786	3.00567e-41
LmxM.06.1250.1	Hypothetical protein, conserved	238	377.647	0	390.353	27.8422	1.03365	0.324061
LmxM.06.1260.1	Pteridine transporter, putative	651	4827.61	0	4540.96	553.914	0.940622	0.302402
LmxM.06.1270.1	Coproporphyrinogen III oxidase, putative	301	400.435	0	343.603	24.7016	0.858076	0.0107039
LmxM.06.1280.1	Protoporphyrinogen oxidase-like protein	231	584.376	0	598.602	42.3015	1.02434	0.368324
LmxM.06.1290.1	Hypothetical protein, unknown function	123	3616.57	0	4721.61	324.437	1.30555	0.00032957
LmxM.07.0010.1	Ubiquitin-like modifier-activating enzyme ATG7, putative	725	163.002	0	162.802	25.8739	0.998775	0.496923
LmxM.07.0020.1	Isy1-like splicing family, putative	269	258.779	0	381.307	22.0836	1.47349	1.44165e-08
LmxM.07.0025.1	Histone-lysine N-methyltransferase, putative	299	2946.68	0	2870.07	285.018	0.974001	0.394045
LmxM.07.0030.1	Hypothetical protein, conserved	151	546.957	0	675.805	47.1107	1.23557	0.00311892
LmxM.07.0040.1	Hypothetical protein, conserved	316	217.251	0	269.548	23.1276	1.24072	0.0118728
LmxM.07.0050.1	Alpha-adaptin-like protein	961	254.886	0	237.591	29.4334	0.932145	0.278397
LmxM.07.0060.1	Cytochrome c1, heme protein, mitochondrial, putative	258	4101.11	0	3654.19	158.5	0.891024	0.00240345
LmxM.07.0070.1	Hypothetical protein, conserved	192	437.637	0	655.235	51.2717	1.49721	1.09772e-05
LmxM.07.0080.1	Golgi/lysosome glycoprotein 1, putative	623	682.408	0	551.704	19.301	0.808467	6.3578e-12
LmxM.07.0090.1	Cobalamin-dependent methionine synthase, putative	1252	373.987	0	366.226	30.0777	0.979247	0.398188
LmxM.07.0100.1	Pitrilysin-like metalloprotease	1032	270.123	0	269.115	39.133	0.996271	0.489733
LmxM.07.0110.1	Hypothetical protein, conserved	448	224.141	0	272.107	17.4419	1.214	0.00297949
LmxM.07.0120.1	Sec7 domain containing protein, putative	2201	130.109	0	114.219	10.0279	0.877872	0.0565306
LmxM.07.0130.1	TRNA-methyl transferase, putative	603	82.6449	0	101.053	6.02319	1.22274	0.00112068
LmxM.07.0140.1	Hypothetical protein, conserved	352	229.145	0	249.571	14.8285	1.08914	0.0841887
LmxM.07.0150.1	Eukaryotic membrane protein family, putative	596	173.862	0	184.218	24.7592	1.05956	0.33788
LmxM.07.0160.1	Protein kinase, putative	847	188.723	0	184.345	18.4398	0.976802	0.406167
LmxM.07.0170.1	Protein kinase, putative	1062	127.964	0	107.125	8.79697	0.837147	0.00892001
LmxM.07.0180.1	Hypothetical protein, unknown function	2103	44.7888	0	50.43	3.44385	1.12595	0.0507044
LmxM.07.0190.1	Protein phosphatase 2A, regulatory subunit B, putative	393	328.462	0	377.923	19.1136	1.15058	0.00483055
LmxM.07.0200.1	Phosphatidylglycerolphosphate synthase, mitochondrial, putative	752	360.738	0	341.715	3.64096	0.947265	8.71353e-08
LmxM.07.0210.1	Hypothetical protein, conserved	252	89.4477	0	134.668	12.8665	1.50555	0.000220208
LmxM.07.0220.1	Hypothetical protein, conserved	635	573.703	0	599.966	21.0675	1.04578	0.106265
LmxM.07.0230.1	Cytokine-induced anti-apoptosis inhibitor 1, Fe-S biogenesis, putative	119	374.154	0	267.756	31.2842	0.715631	0.000335689
LmxM.07.0240.1	Hypothetical protein, conserved	606	170.482	0	214.174	15.0815	1.25628	0.00188353
LmxM.07.0250.1	Protein kinase, putative	1904	110.437	0	88.3873	9.28819	0.800344	0.00880031
LmxM.07.0260.1	Homoserine dehydrogenase-like protein	367	336.029	0	409.009	24.8052	1.21718	0.00162998
LmxM.07.0270.1	Acetylornithine deacetylase-like protein	397	514.801	0	501.257	27.921	0.973691	0.313809
LmxM.07.0280.1	HECT E3 ligase, putative	6213	50.7314	0	48.2516	5.50862	0.95112	0.326297
LmxM.07.0290.1	Uncharacterised protein family (UPF0172), putative	254	561.344	0	556.22	12.0434	0.990871	0.335227
LmxM.07.0300.1	Hypothetical protein, conserved	865	217.314	0	181.895	11.1046	0.837016	0.000712522
LmxM.07.0310.1	Paraflagellar rod protein, putative	808	326.337	0	394.63	21.2598	1.20927	0.000658318
LmxM.07.0320.1	Hypothetical protein, conserved	1143	210.338	0	220.022	14.0406	1.04604	0.245182
LmxM.07.0330.1	Protein of unknown function (DUF3735)/Abscisic acid G-protein coupled receptor, putative	826	271.418	0	246.251	3.76057	0.907273	1.09661e-11
LmxM.07.0335.1	NUDIX family hydrolase, putative	772	175.628	0	223.256	19.7283	1.27119	0.00788484
LmxM.07.0340.1	ATP-dependent RNA helicase DBP2B, putative	559	628.373	0	583.844	36.2043	0.929136	0.10936
LmxM.07.0350.1	Hypothetical protein, conserved	657	319.969	0	259.24	21.0552	0.810202	0.00196148
LmxM.07.0360.1	Protein of unknown function (DUF1674), putative	107	427.066	0	477.314	60.109	1.11766	0.201593
LmxM.07.0370.1	Zinc finger, C3HC4 type (RING finger), putative	919	53.2374	0	64.676	4.58612	1.21486	0.00631257
LmxM.07.0380.1	RAVE protein 1 C terminal, putative	3563	119.807	0	98.4919	10.1792	0.822091	0.018132
LmxM.07.0390.1	Hypothetical protein, conserved	895	147.21	0	152.617	7.62905	1.03673	0.239222
LmxM.07.0400.1	EamA-like transporter family, putative	611	236.874	0	191.535	16.6571	0.808593	0.00324505
LmxM.07.0410.1	Hypothetical protein, conserved	512	175.06	0	154.541	10.7423	0.882785	0.0280554
LmxM.07.0420.1	Hypothetical protein, conserved	109	1607.45	0	1288.72	87.0127	0.801718	0.000124638
LmxM.07.0430.1	Maoc family dehydratase-like protein	157	830.839	0	1081.74	55.6054	1.30199	3.20765e-06
LmxM.07.0440.1	Maoc family dehydratase-like protein	157	413.139	0	502.07	44.0532	1.21526	0.0217588
LmxM.07.0450.1	Hypothetical protein, conserved	166	408.449	0	517.78	89.6632	1.26767	0.111357
LmxM.07.0460.1	Acyl-CoA dehydrogenase, mitochondrial precursor, putative	519	566.373	0	661.389	35.1674	1.16776	0.00344821
LmxM.07.0470.1	Pre-rrna-processing protein tsr1 homolog	780	232.33	0	253.168	39.2404	1.08969	0.297697
LmxM.07.0475.1	Hypothetical protein, conserved	159	215.829	0	339.238	23.6931	1.57179	9.51264e-08
LmxM.07.0480.1	Dynein heavy chain, N-terminal region 2, putative	4850	130.485	0	124.218	19.7414	0.951972	0.375451
LmxM.07.0490.1	Hypothetical protein, conserved	396	239.099	0	215.739	20.6178	0.902297	0.128599
LmxM.07.0500.1	60S ribosomal protein L7a, putative	264	2474.58	0	2695.75	417.9	1.08937	0.298323
LmxM.07.0510.1	60S ribosomal protein L7a, putative	264	4707.21	0	4151.6	584.96	0.881964	0.171096
LmxM.07.0520.1	QA-SNARE protein putative	236	273.584	0	343.889	9.16022	1.25698	8.26919e-15
LmxM.07.0530.1	Adp/ATP carrier-like protein	364	205.092	0	234.536	25.3258	1.14357	0.122491
LmxM.07.0540.1	Hypothetical protein, conserved	989	119.276	0	122.989	6.86247	1.03113	0.294245
LmxM.07.0550.1	Cysteine peptidase B (CPB), putative	1897	137.018	0	128.317	15.7132	0.936493	0.289866
LmxM.07.0560.1	Ras-related protein rab-14, putative	225	539.169	0	472.38	16.3891	0.876127	2.29899e-05
LmxM.07.0570.1	Nucleolar protein 54, putative	468	355.238	0	455.493	54.7513	1.28222	0.0335429
LmxM.07.0580.1	Molybdopterin guanine dinucleotide synthesis protein B, putative	1361	152.621	0	157.885	13.1504	1.03449	0.344472
LmxM.07.0590.1	Sel1 repeat, putative	1600	242.225	0	212.578	13.7669	0.877606	0.0156402
LmxM.07.0600.1	Electron transfer flavoprotein-ubiquinone oxidoreductase, putative	575	419.418	0	370.35	16.6641	0.883008	0.00161696
LmxM.07.0610.1	Hypothetical protein, conserved	195	636.415	0	666.554	46.0155	1.04736	0.256237
LmxM.07.0615.1	Hypothetical protein, conserved	255	232.605	0	280.564	20.8381	1.20618	0.0106814
LmxM.07.0620.1	Hypothetical protein, conserved	636	293.175	0	334.292	24.9758	1.14025	0.0498508
LmxM.07.0630.1	Vacuolar-type Ca2+-ATPase, putative	1104	212.521	0	157.609	5.17542	0.741616	1e-05
LmxM.07.0640.1	Eukaryotic translation initiation factor 3 subunit h	335	870.731	0	797.144	72.6354	0.915488	0.155505
LmxM.07.0650.1	Vacuolar-type Ca2+-ATPase, putative	1119	354.278	0	357.428	14.0107	1.00889	0.411068
LmxM.07.0660.1	Hypothetical protein, conserved	520	137.035	0	129.655	7.79752	0.946147	0.171967
LmxM.07.0670.1	Qa-SNARE protein, putative	169	630.01	0	597.671	50.1405	0.948668	0.259471
LmxM.07.0680.1	40S ribosomal protein S9, putative	189	7201.68	0	7417.93	614.989	1.03003	0.362559
LmxM.07.0690.1	Protein kinase, putative	1873	121.534	0	113.455	6.39387	0.933524	0.103194
LmxM.07.0700.1	Topoisomerase-related function protein-like protein	912	164.377	0	149.884	10.1767	0.911831	0.0772031
LmxM.07.0710.1	Centrin, putative	187	374.717	0	443.494	10.1871	1.18354	7.32273e-12
LmxM.07.0715.1	Hypothetical protein	580	235.228	0	255.54	18.0246	1.08635	0.129898
LmxM.07.0720.1	Hypothetical protein, conserved	1259	150.157	0	161.196	12.5712	1.07352	0.18994
LmxM.07.0730.1	Malonyl-coa decarboxylase-like protein	865	129.696	0	139.476	6.14477	1.07541	0.0557316
LmxM.07.0740.1	Hypothetical protein, conserved	3810	108.285	0	102.197	11.3025	0.94378	0.295075
LmxM.07.0743.1	Protein phosphatase inhibitor, putative	150	127.198	0	151.972	18.0439	1.19477	0.0848802
LmxM.07.0750.1	Hypothetical protein, conserved	442	121.72	0	146.909	0.360838	1.20694	1e-05
LmxM.07.0760.1	6-phosphofructo-2-kinase-like protein	1308	73.3201	0	82.88	11.3396	1.13039	0.199598
LmxM.07.0770.1	DNAJ-domain transmembrane-like protein	599	312.109	0	281.885	4.79988	0.90316	1.5178e-10
LmxM.07.0780.1	Hypothetical protein, conserved	541	256.726	0	208.538	16.1549	0.812297	0.0014277
LmxM.07.0790.1	Hypothetical protein, conserved	322	221.794	0	255.619	20.2495	1.15251	0.0474178
LmxM.07.0800.1	Flavoprotein subunit-like protein	672	230.058	0	225.341	24.3596	0.979494	0.423218
LmxM.07.0802.1	Hypothetical protein, conserved	353	1054.09	0	909.859	142.53	0.86317	0.155785
LmxM.07.0805.1	Phosphoacetylglucosamine mutase-like protein	597	297.857	0	284.171	27.5129	0.954054	0.30945
LmxM.07.0810.1	Cytochrome b5-like protein	153	326.403	0	257.912	45.5422	0.790167	0.0663061
LmxM.07.0830.1	Hypothetical protein, conserved	2397	205.186	0	169.553	19.3404	0.826335	0.0327054
LmxM.07.0831.1	Hypothetical protein, conserved	1987	74.8468	0	86.2703	6.87851	1.15263	0.048381
LmxM.07.0840.1	Hypothetical protein, conserved	1243	95.4594	0	92.7937	13.1342	0.972075	0.419585
LmxM.07.0850.1	Ubiquitin-conjugating enzyme E2, putative	182	1130.32	0	961.122	116.405	0.850309	0.0730375
LmxM.07.0860.1	Hypothetical protein, unknown function	1475	117.841	0	92.2006	11.9147	0.782414	0.0156985
LmxM.07.0870.1	Splicing factor ptsr1-like protein	372	851.352	0	782.879	13.0385	0.919571	7.53922e-08
LmxM.07.0880.1	Protein kinase, putative	1442	160.741	0	131.304	10.824	0.816863	0.00326733
LmxM.07.0890.1	Hypothetical protein, unknown function	626	221.426	0	206.411	16.0463	0.932189	0.174703
LmxM.07.0900.1	Serine/threonine kinase, putative	296	854.67	0	573.355	54.2638	0.67085	1.08471e-07
LmxM.07.0910.1	Hypothetical protein, conserved	1834	169.106	0	160.774	9.47646	0.95073	0.189644
LmxM.07.0920.1	Protein of unknown function (DUF3608), putative	2535	238.394	0	195.648	16.7435	0.820691	0.00534008
LmxM.07.0930.1	Hypothetical protein, conserved	330	570.942	0	530.559	17.9857	0.929269	0.0123744
LmxM.07.0940.1	Domain of unknown function (DUF3437), putative	2434	181.54	0	152.381	17.3076	0.839382	0.0460209
LmxM.07.0950.1	Hypothetical protein, conserved	2456	77.0232	0	70.9619	8.30802	0.921306	0.232826
LmxM.07.0960.1	Hypothetical protein, conserved	1155	180.603	0	197.743	15.3021	1.09491	0.131328
LmxM.07.0970.1	Hypothetical protein, conserved	879	260.468	0	249.412	18.3225	0.957553	0.273116
LmxM.07.0980.1	RNA binding protein, putative	118	522.138	0	636.453	84.5966	1.21894	0.0883009
LmxM.07.0990.1	Nucleolar RNA-binding protein, putative	341	6021.13	0	5734.23	464.613	0.952351	0.268453
LmxM.07.1000.1	RNA binding protein-like protein	366	1517.28	0	1510.18	56.6865	0.995323	0.450188
LmxM.07.1010.1	Domain of unknown function DUF59, putative	162	676.619	0	701.515	87.4929	1.0368	0.387994
LmxM.07.1020.1	PIF1 helicase-like protein, putative	1341	165.921	0	177.015	10.0296	1.06687	0.134318
LmxM.07.1030.1	Peptidyl-prolyl cis-trans isomerase/rotamase, putative	115	953.365	0	1155.58	40.7423	1.21211	3.46456e-07
LmxM.07.1035.1	Hypothetical protein	188	383.796	0	519.551	56.9008	1.35372	0.00852068
LmxM.07.1040.1	Hypothetical protein, conserved	444	244.058	0	262.879	14.9181	1.07712	0.103544
LmxM.07.1050.1	Cation-transporting ATPase, putative	1244	798.367	0	704.203	21.4398	0.882055	5.61549e-06
LmxM.07.1055.1	Dpy-30 motif containing protein, putative	112	526.108	0	708.522	53.839	1.34672	0.000351854
LmxM.07.1060.1	Lipoyltransferase, putative	514	187.92	0	223.371	21.3483	1.18865	0.0483997
LmxM.07.1070.1	RNA-editing complex protein, putative	445	195.96	0	245.614	11.0667	1.25339	3.61535e-06
LmxM.07.1080.1	Hypothetical protein, conserved	838	283.624	0	341.859	28.1091	1.20532	0.019145
LmxM.07.1090.1	Fatty acid desaturase, putative	417	657.639	0	565.768	54.9967	0.860302	0.0474119
LmxM.07.1100.1	Hypothetical protein, conserved	305	272.392	0	310.604	34.8865	1.14029	0.136684
LmxM.07.1101.1	Hypothetical protein	554	263.686	0	210.462	40.6604	0.798156	0.0952711
LmxM.07.1110.1	Hypothetical protein, conserved	362	383.58	0	416.774	28.4762	1.08654	0.121875
LmxM.07.1120.1	Proteasome regulatory non-ATP-ase subunit, putative	345	732.047	0	695.83	5.38192	0.950527	8.52152e-12
LmxM.07.1130.1	Hypothetical protein, conserved	576	425.288	0	426.689	46.6303	1.00329	0.488016
LmxM.07.1140.1	Peptide methionine sulfoxide reductase-like	176	1128.52	0	882.278	38.149	0.781801	5.42029e-11
LmxM.07.1150.1	N-terminal region of Chorein, a TM vesicle-mediated sorter, putative	2535	211.539	0	184.496	16.4127	0.872163	0.0497114
LmxM.07.1160.1	Amino acid transporter 19, putative	491	3403.25	0	3143.75	236.182	0.923749	0.135942
LmxM.07.1170.1	Phosphoglycan beta 1,3 galactosyltransferase 1	741	395.14	0	478.751	53.4486	1.2116	0.0588694
LmxM.08.0010.1	Adaptor complex protein (AP) 3 delta subunit 1, putative	1198	293.551	0	336.797	27.5477	1.14732	0.0582233
LmxM.08.0020.1	Hypothetical protein, conserved	273	250.117	0	229.416	10.0989	0.917235	0.0201903
LmxM.08.0030.1	Qc-SNARE protein, putative	215	403.694	0	391.969	26.9302	0.970956	0.331644
LmxM.08.0040.1	Hypothetical protein, conserved	229	400.45	0	438.621	1.24355	1.09532	3.24076e-207
LmxM.08.0050.1	Hypothetical protein	75	986.24	0	1025.85	72.5109	1.04016	0.292446
LmxM.08.0060.1	Phosphoglycerate mutase protein, putative	185	182.547	0	300.088	27.0092	1.64389	6.74845e-06
LmxM.08.0070.1	Putative zinc finger motif, C2HC5-type/ASCH domain containing protein, putative	629	246.519	0	272.635	32.9644	1.10594	0.214113
LmxM.08.0080.1	ATP-dependent DEAD/H RNA helicase, putative	866	463.805	0	481.202	14.6222	1.03751	0.117073
LmxM.08.0090.1	Adaptor complex protein (AP) 3 delta subunit 1, putative	1133	255.751	0	234.043	21.0609	0.915119	0.151328
LmxM.08.0100.1	Dual-specificity protein phosphatase, putative	554	237.168	0	228.224	20.7274	0.962289	0.333053
LmxM.08.0110.1	Hypothetical protein, unknown function	756	280.234	0	281.854	18.8021	1.00578	0.465678
LmxM.08.0120.1	Hypothetical protein, conserved	270	760.636	0	705.878	36.9175	0.92801	0.069004
LmxM.08.0130.1	Hypothetical protein, conserved	1152	163.428	0	130.748	18.3611	0.800037	0.0375521
LmxM.08.0135.1	Hypothetical protein, conserved (pseudogene)	585	107.005	0	114.376	4.59657	1.06888	0.0544083
LmxM.08.0140.1	DNA repair protein, putative	1260	137.393	0	142.638	5.96994	1.03818	0.189805
LmxM.08.0150.1	GPI-GlcNAc transferase complex, PIG-H component, putative	514	199.565	0	195.116	9.16983	0.977705	0.313762
LmxM.08.0160.1	Hypothetical protein, conserved	232	354.863	0	410.273	23.7448	1.15614	0.00980961
LmxM.08.0170.1	Hypothetical protein, unknown function	632	119.452	0	73.8348	7.66787	0.618114	1.34799e-09
LmxM.08.0180.1	Bacterial transferase hexapeptide (six repeats), putative	294	472.095	0	357.236	36.2818	0.756704	0.000773454
LmxM.08.0190.1	Hypothetical protein, unknown function	959	277.907	0	225.961	5.27457	0.81308	1e-05
LmxM.08.0200.1	Inositol phosphosphingolipids phospholipase C	645	266.619	0	239.484	17.2017	0.898225	0.0573452
LmxM.08.0210.1	Hypothetical protein, unknown function	517	49.9567	0	65.591	2.62248	1.31296	1.24852e-09
LmxM.08.0220.1	Ubiquitin-activating enzyme-like protein	1053	179.28	0	160.689	12.3895	0.896301	0.0667358
LmxM.08.0230.1	ABC1 family, putative	522	377.711	0	449.664	53.4749	1.1905	0.0892253
LmxM.08.0240.1	Hypothetical protein, conserved	262	461.2	0	479.805	34.2781	1.04034	0.293645
LmxM.08.0250.1	Hypothetical protein, conserved	113	594.878	0	722.153	73.9537	1.21395	0.0426242
LmxM.08.0260.1	Hypothetical protein, conserved	676	193.054	0	216.176	7.4202	1.11977	0.000916399
LmxM.08.0270.1	Hypothetical protein	833	180.539	0	175.602	14.0937	0.972654	0.363056
LmxM.08.0280.1	Ribosomal protein L2, putative	426	391.812	0	356.877	22.8472	0.910836	0.0631216
LmxM.08.0290.1	Iron superoxide dismutase A, mitochondrial	230	2122.07	0	1995.85	130.555	0.940522	0.166831
LmxM.08.0300.1	Isochorismatase family, putative	252	510.867	0	521.938	31.7472	1.02167	0.363643
LmxM.08.0310.1	Isochorismatase family, putative	275	329.478	0	377.766	5.24547	1.14656	1.69897e-20
LmxM.08.0320.1	Mitochondrial associated ribonuclease, putative	222	993.135	0	1060.66	95.4713	1.06799	0.239706
LmxM.08.0330.1	Tim10/DDP family zinc finger, putative	95	632.621	0	621.288	43.1702	0.982085	0.396457
LmxM.08.0340.1	Hypothetical protein, conserved	4978	88.4526	0	79.5152	8.58609	0.898958	0.148957
LmxM.08.0350.1	Hypothetical protein	606	119.337	0	114.384	6.44258	0.9585	0.221034
LmxM.08.0360.1	Hypothetical protein, conserved	574	148.972	0	146.954	17.1674	0.986456	0.453222
LmxM.08.0370.1	Hypothetical protein, conserved	219	239.682	0	256.652	22.5771	1.0708	0.22614
LmxM.08.0380.1	Hypothetical protein, conserved	1908	158.062	0	163.386	10.5749	1.03368	0.307326
LmxM.08.0390.1	Hypothetical protein, conserved	1980	114.757	0	117.885	6.73265	1.02726	0.321099
LmxM.08.0400.1	Hypothetical protein, conserved	1287	108.742	0	112.437	11.1017	1.03398	0.369638
LmxM.08.0410.1	WD domain, G-beta repeat, putative	1401	267.141	0	199.476	22.439	0.746708	0.00128278
LmxM.08.0420.1	Hypothetical protein,conserved	1960	177.577	0	160.741	10.9959	0.90519	0.0628697
LmxM.08.0430.1	Hypothetical protein, conserved	914	284.452	0	287.005	18.8617	1.00897	0.446169
LmxM.08.0440.1	Hypothetical protein, conserved	2408	197.756	0	191.798	25.9271	0.969874	0.409131
LmxM.08.0450.1	Signal peptidase type I, putative	180	648.755	0	681.97	41.567	1.0512	0.212125
LmxM.08.0460.1	Hypothetical protein, unknown function	297	648.475	0	598.7	25.5642	0.923244	0.0257652
LmxM.08.0470.1	Small ubiquitin protein, putative	117	849.336	0	808.434	35.7733	0.951842	0.126444
LmxM.08.0480.1	Hypothetical protein, conserved	276	285.397	0	290.117	16.7116	1.01654	0.388796
LmxM.08.0490.1	Hypothetical protein, conserved	507	144.815	0	169.2	10.1485	1.16838	0.00813509
LmxM.08.0500.1	Hypothetical protein, unknown function	328	77.4857	0	87.1452	10.634	1.12466	0.181844
LmxM.08.0510.1	Ribose-phosphate pyrophosphokinase, putative	838	379.257	0	402.752	19.1826	1.06195	0.110323
LmxM.08.0520.1	Hypothetical protein, conserved	2327	124.041	0	115.8	9.39115	0.933565	0.190111
LmxM.08.0530.1	Protein kinase , putative	1949	124.427	0	130.937	11.784	1.05231	0.290348
LmxM.08.0540.1	Hypothetical protein, conserved	352	404.352	0	424.019	35.025	1.04864	0.287223
LmxM.08.0545.1	Cyclopropane-fatty-acyl-phospholipid synthase	488	163.973	0	189.673	19.8641	1.15673	0.0978719
LmxM.08.0550.1	Translation initiation factor-like protein	344	1293.11	0	1202.7	54.1003	0.930076	0.0473281
LmxM.08.0560.1	Hypothetical protein, conserved	276	337.425	0	318.921	25.4929	0.94516	0.233962
LmxM.08.0570.1	Hypothetical protein, conserved	179	176.411	0	193.275	1.7277	1.09559	8.29143e-23
LmxM.08.0580.1	Hypothetical protein, unknown function	235	130.556	0	184.072	7.60978	1.40991	1.0135e-12
LmxM.08.0590.1	Hypothetical protein, unknown function	237	151.25	0	165.982	23.3489	1.0974	0.264041
LmxM.08.0600.1	Hypothetical protein, unknown function	218	569.496	0	784.137	90.64	1.3769	0.00894093
LmxM.08.0620.1	Hypothetical protein, conserved	2839	110.951	0	82.7075	6.35784	0.745439	4.44872e-06
LmxM.08.0630.1	Hypothetical protein, unknown function	2209	244.87	0	200.487	18.559	0.818749	0.00839099
LmxM.08.0640.1	Amastin surface glycoprotein, putative	304	797.103	0	747.594	15.0755	0.937889	0.000511647
LmxM.08.0650.1	DnaJ domain containing protein, putative	288	230.069	0	173.626	22.5528	0.754668	0.00616233
LmxM.08.0660.1	Protein kinase, putative	1339	73.6955	0	88.913	7.28859	1.20649	0.0184053
LmxM.08.0720.1	Amastin-like protein, putative	184	315.391	0	544.132	122.148	1.72526	0.0305577
LmxM.08.0730.1	Amastin-like protein, putative	208	532.406	0	836.019	138.747	1.57027	0.0143256
LmxM.08.0740.1	Amastin-like protein, putative	195	647.885	0	569.412	90.1664	0.878879	0.192066
LmxM.08.0750.1	Amastin-like protein, putative	195	478.734	0	982.828	163.666	2.05297	0.00103492
LmxM.08.0760.1	Amastin-like protein, putative	195	199.738	0	308.11	34.5363	1.54257	0.00085078
LmxM.08.0770.1	Amastin-like protein, putative	208	237.143	0	420.378	71.4143	1.77268	0.00514673
LmxM.08.0780.1	Tuzin, putative	604	304.432	0	370.625	6.77071	1.21743	7.1111e-23
LmxM.08.0790.1	Tuzin, putative	767	163.554	0	182.644	11.8996	1.11672	0.0543321
LmxM.08.0800.1	Amastin-like protein, putative	175	124.219	0	118.577	8.10565	0.954585	0.243218
LmxM.08.0801.1	Tuzin (Hypothetical)	355	153.144	0	170.943	18.4598	1.11622	0.167481
LmxM.08.0810.1	Amastin (Hypothetical)	217	457.967	0	608.832	6.45243	1.32942	3.32287e-121
LmxM.08.0840.1	Amastin-like protein, putative	193	383.462	0	406.772	23.2975	1.06079	0.158529
LmxM.08.0850.1	Amastin-like protein, putative	192	213.374	0	202.725	10.2662	0.950093	0.149803
LmxM.08.0860.1	Hypothetical protein, unknown function	290	614.597	0	495.721	4.20252	0.806578	1e-05
LmxM.08.0870.1	Hypothetical protein, unknown function	419	143.217	0	158.296	13.9778	1.10529	0.140343
LmxM.08.0880.1	SET domain containing protein, putative	503	259.641	0	227.828	1.34762	0.877476	1e-05
LmxM.08.0890.1	Mitochondrial DNA polymerase beta	376	283.327	0	256.015	10.7255	0.903602	0.00544112
LmxM.08.0900.1	Mitochondrial DNA polymerase beta-PAK, putative	1478	164.378	0	153.045	16.255	0.931059	0.242852
LmxM.08.0910.1	Beta-lactamase superfamily domain containing protein, putative	2108	181.409	0	162.183	15.2475	0.894019	0.103668
LmxM.08.0920.1	Hypothetical protein, conserved	204	620.433	0	645.2	56.1564	1.03992	0.329593
LmxM.08.0930.1	Protein kinase, putative	1160	126.5	0	112.696	10.3973	0.890878	0.092147
LmxM.08.0940.1	Hypothetical protein, conserved	296	276.62	0	295.505	33.7713	1.06827	0.288015
LmxM.08.0950.1	Hypothetical protein, conserved	146	748.394	0	785.449	60.3539	1.04951	0.269621
LmxM.08.0960.1	Dpy-30 motif containing protein, putative	565	296.843	0	318.897	26.0316	1.07429	0.198444
LmxM.08.0970.1	Protein of unknown function (DUF2453), putative	812	171.498	0	137.81	8.91091	0.80357	7.82705e-05
LmxM.08.0980.1	Hypothetical protein, unknown function	1043	70.0837	0	88.8681	9.5629	1.26803	0.0247474
LmxM.08.0990.1	DnaJ domain containing protein, putative	326	434.496	0	466.171	5.79422	1.0729	2.29436e-08
LmxM.08.1000.1	AAA domain (dynein-related subfamily)/von Willebrand factor type A domain containing protein, putative	2566	143.692	0	131.019	12.2133	0.911802	0.149714
LmxM.08.1040b.1	Cathepsin (Hypothetical)	359	220.419	0	370.515	16.0454	1.68096	4.20154e-21
LmxM.08.1060.1	Cathepsin L-like protease, putative	366	38.3108	0	85.5747	15.0213	2.2337	0.000826291
LmxM.08.1070.1	Cathepsin L-like protease, putative	443	131.397	0	296.048	24.2912	2.25308	6.08411e-12
LmxM.08.1080.1	Cathepsin L-like protease, putative	468	482.175	0	624.967	25.8365	1.29614	1.6313e-08
LmxM.08.1090.1	Histone deacetylase, putative	535	298.312	0	363.239	25.6391	1.21765	0.00566489
LmxM.08.1091.1	Ring finger domain containing protein, putative	363	408.648	0	489.207	34.3431	1.19714	0.00949538
LmxM.08.1100.1	Hypothetical protein, conserved	365	3033.45	0	3120.61	375.272	1.02873	0.408167
LmxM.08.1110.1	Stress-induced protein sti1	545	1356.32	0	1377.29	163.767	1.01546	0.449055
LmxM.08.1120.1	Repeat of unknown function (DUF1126), putative	861	284.417	0	297.307	31.0506	1.04532	0.339024
LmxM.08.1130.1	Phosphoribosylpyrophosphate synthetase	371	798.319	0	834.348	11.736	1.04513	0.0010703
LmxM.08.1140.1	Suppressive immunomodulating factor, putative	946	217.409	0	185.587	17.6903	0.853632	0.0360238
LmxM.08.1150.1	Exocyst complex component Sec3, putative	1144	402.141	0	394.438	11.9461	0.980845	0.259521
LmxM.08.1160.1	Thiopurine S-methyltransferase (TPMT), putative	426	477.008	0	474.357	14.2437	0.994444	0.426198
LmxM.08.1170.1	MRB1 complex subunit MRB3010	555	214.897	0	200.901	23.329	0.934872	0.274276
LmxM.08.1180.1	Hypothetical protein, conserved	418	224.894	0	318.597	21.4649	1.41666	6.34356e-06
LmxM.08.1190.1	Intraflagellar transport protein 122B, putative	1247	195.687	0	188.336	18.4398	0.962437	0.345084
LmxM.08.1200.1	MIX protein	195	438.79	0	463.681	7.29702	1.05673	0.000323457
LmxM.08.1210.1	Hypothetical protein, conserved	390	200.848	0	216.258	7.58647	1.07672	0.021118
LmxM.08.1215.1	Zinc finger, C3HC4 type (RING finger), putative	573	397.3	0	486.698	119.543	1.22501	0.227284
LmxM.08.1218.1	Hypothetical protein, conserved	510	267.678	0	295.732	59.9964	1.1048	0.320039
LmxM.08.1222.1	Hypothetical protein, conserved	99	3237.42	0	3054.66	859.878	0.943548	0.415843
LmxM.08.1223.1	Hypothetical protein, unknown function	434	368.004	0	310.844	72.2904	0.844676	0.21456
LmxM.08.1225.1	Amidinotransferase, putative	238	635.103	0	762.666	175.577	1.20085	0.233756
LmxM.08.1228.1	STE group serine/threonine-protein kinase, putative	845	179.665	0	163.134	20.343	0.907991	0.208223
LmxM.08.1230.1	Beta tubulin (fragment)	414	4841.48	0	4891.45	1107.51	1.01032	0.482008
LmxM.08_29.0010.1	3,2-trans-enoyl-CoA isomerase, mitochondrial precursor-like protein	251	448.778	0	413.021	10.3009	0.920323	0.000259006
LmxM.08_29.0020.1	Transcription factor-like protein	1046	568.789	0	457.297	29.9919	0.803984	0.000100643
LmxM.08_29.0030.1	Ribosomal protein L3-like protein	467	590.98	0	563.618	33.2906	0.953701	0.205566
LmxM.08_29.0040.1	Hypothetical protein, conserved	287	477.714	0	531.507	59.6836	1.11261	0.18371
LmxM.08_29.0050.1	Hypothetical protein, conserved	672	118.392	0	113.925	9.44226	0.962266	0.318059
LmxM.08_29.0060.1	Tryptophanyl-tRNA synthetase, putative	396	1080.01	0	1098.91	30.243	1.0175	0.265952
LmxM.08_29.0070.1	Syntaxin, putative	254	383.513	0	411.332	38.9936	1.07254	0.237786
LmxM.08_29.0080.1	Hypothetical protein, conserved	124	207.714	0	305.301	55.0562	1.46982	0.0381553
LmxM.08_29.0090.1	Intraflagellar transport protein 27	186	481.833	0	393.839	14.0606	0.817377	1.94743e-10
LmxM.08_29.0100.1	Hypothetical protein, conserved	536	327.327	0	357.737	2.78811	1.0929	5.32905e-28
LmxM.08_29.0110.1	C2 domain in Dock180 and Zizimin proteins, putative	2840	164.369	0	146.53	17.4103	0.891469	0.152769
LmxM.08_29.0120.1	Proteasome regulatory non-ATPase subunit, putative	909	688.356	0	575.223	67.2738	0.835647	0.046315
LmxM.08_29.0130.1	Hypothetical protein, conserved	901	173.6	0	151.199	13.2319	0.870959	0.0452282
LmxM.08_29.0140.1	DNA-directed RNA polymerase II subunit 3, putative	337	388.864	0	390.204	16.1781	1.00345	0.466984
LmxM.08_29.0150.1	Putative intraflagellar transport protein B2	692	338.374	0	298.715	28.9823	0.882795	0.085595
LmxM.08_29.0160.1	Hypothetical protein, conserved	569	438.056	0	378.684	23.0605	0.864465	0.00501761
LmxM.08_29.0170.1	Protein phosphatase inhibitor 2 (ipp-2), putative	137	473.44	0	409.214	28.3086	0.86434	0.0116401
LmxM.08_29.0180.1	Hypothetical protein, conserved	536	209.903	0	230.173	17.4237	1.09657	0.122337
LmxM.08_29.0190.1	Hypothetical protein, conserved	1019	238.542	0	225.439	12.6305	0.945069	0.149765
LmxM.08_29.0200.1	SNF2 family N-terminal domain/Helicase conserved C-terminal domain containing protein, putative	1577	153.791	0	139.404	18.356	0.906452	0.216589
LmxM.08_29.0210.1	Hypothetical protein, conserved	267	453.467	0	648.616	76.8766	1.43035	0.00556674
LmxM.08_29.0220.1	Protein transport protein Sec24A, putative	972	294.45	0	216.486	34.9588	0.735221	0.0128679
LmxM.08_29.0230.1	Hypothetical protein, conserved	215	357.911	0	380.266	42.8784	1.06246	0.301055
LmxM.08_29.0240.1	Serine/threonine protein kinase RIO1, putative	537	194.95	0	213.709	15.7023	1.09623	0.116106
LmxM.08_29.0250.1	Oxidase-like protein	319	12.3145	0	12.4898	1.27465	1.01423	0.445314
LmxM.08_29.0251.1	Thymine-7-hydroxylase, putative	319	192.595	0	192.817	13.3435	1.00115	0.493363
LmxM.08_29.0260.1	Tubulin-tyrosine ligase family, putative	585	283.357	0	311.925	16.1653	1.10082	0.0385972
LmxM.08_29.0270.1	Hypothetical protein	242	517.409	0	634.728	28.0648	1.22674	1.45567e-05
LmxM.08_29.0280.1	Hypothetical protein	491	361.23	0	445.099	3.54069	1.23218	2.4416e-124
LmxM.08_29.0290.1	Zinc-finger of a C2HC-type, putative	382	212.109	0	208.146	12.3069	0.981316	0.373718
LmxM.08_29.0300.1	Hypothetical protein	337	358.686	0	439.171	22.8707	1.22439	0.000216468
LmxM.08_29.0320.1	TPR repeat, putative	387	2642.29	0	2274.91	140.008	0.860961	0.00434529
LmxM.08_29.0330.1	Putative GTPase activating protein for Arf, putative	389	293.501	0	513.318	45.6918	1.74895	7.51378e-07
LmxM.08_29.0340.1	UBX domain-containing protein	428	204.279	0	179.176	4.1738	0.877112	9.01963e-10
LmxM.08_29.0350.1	Hypothetical protein, conserved	1367	246.574	0	284.3	22.3244	1.153	0.0455214
LmxM.08_29.0360.1	Hypothetical protein, conserved	174	436.16	0	514.408	27.5553	1.1794	0.0022581
LmxM.08_29.0370.1	Protein kinase-like protein	1550	150.916	0	139.623	12.5527	0.92517	0.184152
LmxM.08_29.0380.1	Domain of unknown function (DUF3451), putative	979	147.556	0	154.851	5.44833	1.04944	0.0902818
LmxM.08_29.0390.1	RNA binding protein, putative	260	248.883	0	287.694	40.5941	1.15594	0.169516
LmxM.08_29.0400.1	RNA polymerase Rpb4, putative	166	500.571	0	605.283	29.6492	1.20918	0.000206457
LmxM.08_29.0410.1	Hypothetical protein, conserved	576	108.861	0	123.897	7.7054	1.13812	0.0255067
LmxM.08_29.0420.1	Hypothetical protein, conserved	404	325.653	0	389.072	24.7169	1.19474	0.00514662
LmxM.08_29.0430.1	Hypothetical protein, conserved	564	234.052	0	245.195	16.3485	1.04761	0.247745
LmxM.08_29.0440.1	Hypothetical protein, conserved	380	595.237	0	630.407	45.6882	1.05909	0.220716
LmxM.08_29.0450.1	RecA bacterial DNA recombination protein, putative	649	183.093	0	187.89	1.947	1.0262	0.00687109
LmxM.08_29.0460.1	Hypothetical protein, conserved	687	182.735	0	145.767	11.31	0.797696	0.000540421
LmxM.08_29.0470.1	Hypothetical protein, conserved	448	121.793	0	93.0433	8.82856	0.763943	0.000563986
LmxM.08_29.0480partial.1	Hypothetical protein	310	176.69	0	231.018	20.2107	1.30747	0.00359333
LmxM.08_29.0490.1	Hypothetical protein, conserved	364	395.395	0	311.815	18.2767	0.788615	2.4033e-06
LmxM.08_29.0500.1	Ca2+-ATPase N terminal autoinhibitory domain containing protein, putative	1312	115.994	0	86.2692	10.3856	0.743738	0.00210408
LmxM.08_29.0510.1	Cofilin-like protein	139	2446.92	0	1886.51	56.3103	0.770971	1e-05
LmxM.08_29.0520.1	Hypothetical protein, conserved	452	166.172	0	198.042	29.7394	1.19179	0.141939
LmxM.08_29.0530.1	Hypothetical protein, conserved	2975	93.6134	0	77.1477	6.69123	0.82411	0.00693165
LmxM.08_29.0540.1	Exonuclease, putative	502	338.694	0	404.527	26.3081	1.19437	0.00616769
LmxM.08_29.0550.1	Exonuclease, putative	1087	104.405	0	83.0305	4.5416	0.795276	1.26128e-06
LmxM.08_29.0555.1	Hypothetical protein	253	74.2139	0	107.855	8.24128	1.4533	2.23202e-05
LmxM.08_29.0560.1	Exonuclease, putative	405	193.337	0	233.977	25.8483	1.2102	0.0579464
LmxM.08_29.0570.1	Ankyrin repeats (3 copies), putative	843	116.003	0	130.395	8.42589	1.12407	0.043809
LmxM.08_29.0580.1	Hypothetical protein, conserved	482	214.377	0	226.505	10.3029	1.05657	0.119573
LmxM.08_29.0590.1	Tfiih basal transcription factor complex helicase xpb subunit	1103	161.733	0	153.879	3.39564	0.951434	0.0103561
LmxM.08_29.0600.1	Hypothetical protein, conserved	578	192.149	0	213.092	10.1427	1.10899	0.0194699
LmxM.08_29.0610.1	Hypothetical protein, conserved	635	390.98	0	364.416	7.34041	0.932058	0.000147934
LmxM.08_29.0620.1	ABC transporter, putative	1867	195.996	0	143.984	14.0855	0.734626	0.000110976
LmxM.08_29.0630.1	BET1-like protein, putative	139	380.702	0	398.546	60.9755	1.04687	0.384893
LmxM.08_29.0640.1	Scavenger mRNA decapping enzyme C-term binding, putative	264	174.525	0	178.798	18.4996	1.02449	0.408659
LmxM.08_29.0650.1	Phosphate transporter, putative	469	497.635	0	364.339	19.6589	0.732141	5.98988e-12
LmxM.08_29.0660.1	Flagellar radial spoke protein-like, putative	588	279.746	0	281.88	19.2826	1.00763	0.455946
LmxM.08_29.0670.1	Hypothetical protein, conserved	137	448.358	0	508.554	46.2544	1.13426	0.0965579
LmxM.08_29.0680.1	Triple RNA binding domain protein 3	772	133.147	0	182.677	18.6684	1.372	0.0039872
LmxM.08_29.0690.1	NADH-ubiquinone oxidoreductase complex I subunit, putative	278	437.637	0	461.977	21.606	1.05562	0.12997
LmxM.08_29.0700.1	Hypothetical protein, conserved	718	132.13	0	130.021	4.18292	0.984034	0.307017
LmxM.08_29.0710.1	Bardet-biedl syndrome 7 protein	855	212.045	0	210.161	10.2527	0.991112	0.427079
LmxM.08_29.0720.1	Elongation factor Ts, mitochondrial, putative	276	576.111	0	554.32	48.9155	0.962176	0.327988
LmxM.08_29.0730.1	Hypothetical protein, conserved	225	429.635	0	471.556	36.4144	1.09757	0.124821
LmxM.08_29.0740.1	Peroxisomal targeting signal 2 receptor, putative	373	325.988	0	290.75	20.6457	0.891905	0.0439311
LmxM.08_29.0750.1	U3 small nucleolar ribonucleoprotein protein MPP10, putative	679	209.626	0	275.418	37.6861	1.31385	0.0404237
LmxM.08_29.0760.1	Heat shock protein 90, putative	771	1176.13	0	1130.09	41.6494	0.96085	0.134462
LmxM.08_29.0770.1	Hypothetical protein, conserved	195	485.637	0	473.743	37.49	0.975508	0.375521
LmxM.08_29.0780.1	U-box domain protein, putative	601	855.001	0	605.796	42.8649	0.708533	3.055e-09
LmxM.08_29.0790.1	Hypothetical protein, conserved	1589	222.2	0	215.252	10.3577	0.968731	0.251171
LmxM.08_29.0795.1	Tuzin (pseudogene)	70	227.14	0	294.413	104.807	1.29617	0.260478
LmxM.08_29.0800.1	Nucleoporin NUP53b	673	211.433	0	191.919	9.80788	0.907706	0.0233165
LmxM.08_29.0805.1	Hypothetical protein, conserved	602	204.12	0	168.196	6.19346	0.824003	3.30768e-09
LmxM.08_29.0810.1	Hypothetical protein, conserved	613	499.068	0	541.171	47.4076	1.08436	0.187241
LmxM.08_29.0820.1	CPC cysteine peptidase, Clan CA, family C1, Cathepsin B-like	340	2147.29	0	2457.57	53.3577	1.1445	3.02923e-09
LmxM.08_29.0830.1	Hypothetical protein, conserved	478	231.477	0	282.864	25.3883	1.22199	0.021484
LmxM.08_29.0840.1	Hypothetical protein, conserved	391	715.749	0	570.497	14.707	0.797063	1e-05
LmxM.08_29.0850.1	High mobility group protein TDP1	300	1242.29	0	1030.05	33.3825	0.829157	1.02415e-10
LmxM.08_29.0860.1	Hypothetical protein, unknown function	592	89.9083	0	100.244	12.4215	1.11495	0.202688
LmxM.08_29.0865.1	RNA recognition motif. (a.k.a. RRM, RBD, or RNP domain), putative	114	207.44	0	320.306	4.56439	1.54409	2.70046e-135
LmxM.08_29.0867.1	Guanine deaminase, putative	454	923.909	0	971.498	20.6208	1.05151	0.0105052
LmxM.08_29.0868.1	Cytochrome b5-like Heme/Steroid binding domain containing protein, putative	168	526.759	0	437.409	41.3636	0.830378	0.0153818
LmxM.08_29.0870.1	Hypothetical protein, conserved	491	755.361	0	889.445	55.6989	1.17751	0.0080352
LmxM.08_29.0880.1	ADP-ribosylation factor-like protein 3A, putative	179	2222.18	0	2577.35	107.809	1.15983	0.000493058
LmxM.08_29.0885.1	Phytanoyl-CoA dioxygenase (PhyH), putative	349	243.508	0	345.392	66.9294	1.4184	0.0639734
LmxM.08_29.0890.1	Eukaryotic protein of unknown function (DUF914), putative	452	409.142	0	408.08	23.0063	0.997404	0.481591
LmxM.08_29.0900.1	IPP transferase, putative	215	208.147	0	261.193	15.3535	1.25485	0.00027516
LmxM.08_29.0910.1	Signal peptide peptidase, putative	338	623.503	0	831.714	97.17	1.33394	0.0160665
LmxM.08_29.0920.1	LETM1 and EF-hand domain-containing protein 1, putative	503	356.539	0	345.301	48.4268	0.96848	0.408245
LmxM.08_29.0930.1	ABC transporter-like protein	722	295.018	0	248.841	4.28855	0.843478	1e-05
LmxM.08_29.0935.1	A-1 protein, putative	175	140.864	0	186.136	4.05907	1.32138	3.45406e-29
LmxM.08_29.0940.1	Hypothetical protein, conserved	757	1296.64	0	1176.83	150.079	0.907597	0.212337
LmxM.08_29.0950.1	Hypothetical protein, conserved	574	245.269	0	240.321	6.35733	0.979829	0.218224
LmxM.08_29.0960.1	Hypothetical protein, unknown function	522	300.987	0	259.814	33.0172	0.863208	0.106197
LmxM.08_29.0970.1	Kinesin, putative	1730	116.453	0	131.076	11.4722	1.12558	0.101209
LmxM.08_29.0980.1	Hypothetical protein, unknown function	547	152.428	0	139.416	7.74917	0.914634	0.0465595
LmxM.08_29.0990.1	Hypothetical protein, conserved	994	235.72	0	230.555	10.4194	0.97809	0.310062
LmxM.08_29.1000.1	Hypothetical protein, conserved	628	560.808	0	498.313	26.4767	0.888563	0.00912853
LmxM.08_29.1010.1	Putative NAD(P)H quinone oxidoreductase, PIG3 family, putative	350	594.683	0	663.389	26.5837	1.11553	0.00487598
LmxM.08_29.1020.1	Hypothetical protein, conserved	721	133.3	0	161.606	13.8659	1.21235	0.0206045
LmxM.08_29.1030.1	Hypothetical protein, conserved	197	943.881	0	969.498	42.3818	1.02714	0.272783
LmxM.08_29.1040.1	Flagellar Member 6	1898	145.337	0	124.12	12.5919	0.85402	0.0460029
LmxM.08_29.1050.1	KU70 protein, putative	948	145.926	0	139.321	9.18542	0.954736	0.236043
LmxM.08_29.1060.1	Hypothetical protein, conserved	1076	148.123	0	122.007	11.3413	0.823688	0.0106473
LmxM.08_29.1070.1	Ribosomal protein L1a, putative	373	260.704	0	250.192	6.23386	0.95968	0.0458787
LmxM.08_29.1090.1	Ribosomal protein L1a, putative	373	1166.66	0	923.604	192.018	0.791668	0.102797
LmxM.08_29.1100.1	Ankyrin repeats (3 copies), putative	360	578.993	0	619.095	36.1639	1.06926	0.133734
LmxM.08_29.1110.1	Hypothetical protein, conserved	625	348.404	0	296.218	29.8432	0.850215	0.0401745
LmxM.08_29.1120.1	PSP1 C-terminal conserved region, putative	1131	73.8509	0	102.351	11.8667	1.38591	0.0081605
LmxM.08_29.1130.1	Tryparedoxin-like protein	370	311.101	0	352.305	9.92111	1.13245	1.63955e-05
LmxM.08_29.1140.1	Tryparedoxin-like protein	275	428.921	0	255.58	4.09237	0.595867	1e-05
LmxM.08_29.1150.1	Tryparedoxin 2, putative	149	2589.17	0	2339.59	143.132	0.903607	0.0406069
LmxM.08_29.1160.1	Tryparedoxin 1, putative	145	6274.8	0	6667.43	323.624	1.06257	0.11252
LmxM.08_29.1170.1	Hypothetical protein, conserved	363	907.069	0	1063.75	29.3212	1.17273	4.55507e-08
LmxM.08_29.1180.1	Hypothetical protein, conserved	2440	174.272	0	130.694	9.97596	0.749946	6.2624e-06
LmxM.08_29.1190.1	Etoposide-induced protein 2.4 (EI24), putative	597	139.705	0	124.439	11.4666	0.890722	0.0915274
LmxM.08_29.1200.1	Hypothetical protein, conserved	598	284.527	0	294.185	18.1194	1.03394	0.297005
LmxM.08_29.1210.1	Hypothetical protein, conserved	371	271.809	0	295.969	14.1361	1.08889	0.0437179
LmxM.08_29.1220.1	Family of unknown function (DUF572), putative	479	273.13	0	351.501	33.0596	1.28694	0.00887987
LmxM.08_29.1230.1	COPII coat assembly protein sec16, putative (fragment)	2182	149.154	0	140.647	15.9637	0.942967	0.29706
LmxM.08_29.1240.1	Hsp70 protein/TPR repeat, putative	782	860.637	0	715.088	31.4866	0.830881	1.89482e-06
LmxM.08_29.1250.1	Hypothetical protein, unknown function	1824	111.044	0	114.276	17.7658	1.0291	0.427825
LmxM.08_29.1260.1	Wnt-binding factor required for Wnt secretion/Lipase (class 3), putative	1213	72.1916	0	78.2154	8.81516	1.08344	0.247194
LmxM.08_29.1270.1	Serine peptidase, putative	865	193.804	0	194.371	24.1802	1.00293	0.490645
LmxM.08_29.1280.1	Lipase domain protein, putative	1877	210.604	0	222.845	21.6784	1.05813	0.286144
LmxM.08_29.1290.1	Hypothetical protein, conserved	118	1022.3	0	1381.07	106.886	1.35095	0.000394495
LmxM.08_29.1300.1	Hypothetical protein, conserved	357	363.358	0	322.929	2.44929	0.888735	1e-05
LmxM.08_29.1310.1	Carnitine/choline acetyltransferase, putative	600	180.464	0	126.391	6.63547	0.700369	2.22045e-16
LmxM.08_29.1320.1	RNA polymerase Rpc34 subunit, putative	448	242.134	0	192.99	14.177	0.797041	0.000263749
LmxM.08_29.1330.1	Serine/threonine-protein kinase, putative	586	148.638	0	150.947	5.43226	1.01553	0.335397
LmxM.08_29.1335.1	Hypothetical protein	228	53.9561	0	40.1488	10.9253	0.744101	0.103152
LmxM.08_29.1340.1	RNA-binding protein, putative	638	33.2194	0	37.3037	6.92919	1.12295	0.277785
LmxM.08_29.1370.1	RNA binding protein, putative	1546	27.7329	0	21.6169	3.32125	0.77947	0.0327778
LmxM.08_29.1380.1	Hypothetical protein, conserved	659	186.186	0	213.784	16.8399	1.14823	0.0506223
LmxM.08_29.1390.1	RNA binding protein, putative	780	25.5036	0	23.2298	5.15071	0.910844	0.329442
LmxM.08_29.1400.1	LYAR-type C2HC zinc finger, putative	316	420.122	0	429.029	25.1768	1.0212	0.361755
LmxM.08_29.1410.1	Hypothetical protein, unknown function	1198	45.5174	0	37.5883	6.82903	0.825802	0.122805
LmxM.08_29.1430.1	Hypothetical protein, conserved	539	164.748	0	203.604	6.67898	1.23585	2.9839e-09
LmxM.08_29.1440.1	Sigma adaptin, putative	158	297.721	0	362.486	23.5633	1.21753	0.0029933
LmxM.08_29.1450.1	Phosphatidylinositol-kinase domain protein, putative	2659	70.8053	0	63.276	9.30202	0.893662	0.209135
LmxM.08_29.1460.1	Hypothetical protein, conserved	1375	174.777	0	168.912	10.6061	0.966439	0.290113
LmxM.08_29.1470.1	Hypothetical protein, conserved	711	537.76	0	479.306	28.877	0.891301	0.0214726
LmxM.08_29.1490.1	Asparagine synthase, putative	1232	344.014	0	353.731	8.2356	1.02824	0.119033
LmxM.08_29.1500.1	Nodulin-like, putative	672	1072.11	0	885.316	74.3194	0.825772	0.00597934
LmxM.08_29.1500a.1	Hypothetical protein	219	184.537	0	125.106	23.4305	0.677946	0.00559883
LmxM.08_29.1520.1	Major facilitator superfamily, putative	648	325.551	0	345.003	22.1546	1.05975	0.189969
LmxM.08_29.1530.1	Hypothetical protein, conserved	708	365.797	0	391.383	31.0548	1.06995	0.204996
LmxM.08_29.1540.1	Hypothetical protein, conserved	192	392.681	0	421.17	75.1574	1.07255	0.352323
LmxM.08_29.1550.1	Hypothetical protein, conserved	786	200.503	0	202.271	8.18813	1.00882	0.41453
LmxM.08_29.1560.1	GTPase activator protein, putative	783	128.373	0	123.595	12.4689	0.962773	0.35076
LmxM.08_29.1570.1	Metallo-peptidase, Clan MH, Family M18	401	580.104	0	653.276	132.426	1.12614	0.290287
LmxM.08_29.1575.1	Hypothetical protein, conserved	629	196.72	0	208.514	11.152	1.05995	0.14514
LmxM.08_29.1580.1	XPC-binding domain containing protein, putative	399	438.136	0	528.611	18.905	1.2065	8.5168e-07
LmxM.08_29.1585.1	Hypothetical protein, conserved	123	358.547	0	347.549	14.7637	0.969327	0.228159
LmxM.08_29.1590.1	Hypothetical protein, unknown function	1016	185.207	0	162.323	13.4349	0.876439	0.0442504
LmxM.08_29.1600.1	Endomembrane protein 70, putative	680	560.312	0	435.179	22.8906	0.776672	2.29383e-08
LmxM.08_29.1605.1	Hypothetical protein	37	1213.39	0	450.25	94.0927	0.371067	2.22045e-16
LmxM.08_29.1610.1	Integral membrane protein S linking to the trans Golgi network, putative	375	234.002	0	223.179	5.27106	0.953749	0.0200239
LmxM.08_29.1620.1	Hypothetical protein, conserved	2211	109.282	0	93.4545	12.4852	0.855167	0.10245
LmxM.08_29.1630.1	Zn-finger domain protein, putative	1292	198.492	0	144.597	11.905	0.728478	2.99007e-06
LmxM.08_29.1640.1	ABC transporter domain protein, putative	463	153.399	0	117.587	14.5554	0.766538	0.00693807
LmxM.08_29.1650.1	Thioredoxin, putative	449	284.18	0	246.898	28.7034	0.86881	0.0969969
LmxM.08_29.1660.1	Hypothetical protein, conserved	269	537.685	0	464.13	46.2734	0.8632	0.0559643
LmxM.08_29.1690.1	Acyl-coenzyme A thioesterase, putative	398	324.631	0	337.88	50.7529	1.04081	0.397029
LmxM.08_29.1700.1	MORN repeat, putative	1228	383.864	0	381.22	30.9895	0.993113	0.466007
LmxM.08_29.1710.1	MutS-like protein	1096	46.1383	0	50.0717	6.67202	1.08525	0.277749
LmxM.08_29.1720.1	Histone H2A, putative	132	4267.51	0	3923.1	312.934	0.919296	0.135544
LmxM.08_29.1730.1	Histone H2A, putative	132	6342.69	0	8222.18	636.263	1.29632	0.00156865
LmxM.08_29.1740.1	Histone H2A, putative	132	7744.55	0	10631.5	1886.72	1.37277	0.0629902
LmxM.08_29.1750.1	Paraflagellar rod protein 1D, putative	595	877.697	0	926.087	44.129	1.05513	0.136419
LmxM.08_29.1760.1	Paraflagellar rod protein 1D, putative	595	985.753	0	994.404	81.1545	1.00878	0.457552
LmxM.08_29.1780.1	Diphthamide synthesis protein, putative	373	491.739	0	558.212	22.886	1.13518	0.00183928
LmxM.08_29.1790.1	Hypothetical protein, conserved	1172	232.941	0	220.757	28.9841	0.947698	0.337117
LmxM.08_29.1800.1	40S ribosomal protein S15A, putative	130	7109.74	0	8954.77	2076.03	1.25951	0.187073
LmxM.08_29.1810.1	Vesicle coat protein involved in Golgi to plasma membrane transport, putative	619	279.01	0	292.432	18.4654	1.0481	0.233662
LmxM.08_29.1820.1	Hypothetical protein, conserved	473	309.919	0	367.277	22.0221	1.18507	0.00459963
LmxM.08_29.1830.1	Dihydrolipoamide dehydrogenase, putative	508	378.827	0	510.034	39.6665	1.34635	0.000470245
LmxM.08_29.1840.1	Hypothetical protein, conserved	332	90.2191	0	100.19	8.90649	1.11052	0.131461
LmxM.08_29.1850.1	Pre-RNA processing PIH1/Nop17, putative	280	174.834	0	236.906	15.4588	1.35504	2.96811e-05
LmxM.08_29.1860.1	Hypothetical protein, conserved	554	255.156	0	261.019	20.3714	1.02298	0.386749
LmxM.08_29.1870.1	Hypothetical protein, conserved	107	1350.74	0	1493.72	61.1617	1.10585	0.0097017
LmxM.08_29.1880.1	Hypothetical protein, conserved	1067	146.577	0	127.361	17.197	0.868902	0.131911
LmxM.08_29.1890.1	DnaJ domain containing protein, putative	396	81.7781	0	117.366	12.9033	1.43517	0.00290746
LmxM.08_29.1900.1	Hypothetical protein, conserved	447	121.098	0	132.504	9.65375	1.0942	0.118683
LmxM.08_29.1910.1	Hypothetical protein, conserved	452	142.136	0	180.74	17.057	1.2716	0.0118101
LmxM.08_29.1920.1	Hypothetical protein, unknown function	275	256.472	0	280.808	30.766	1.09489	0.214471
LmxM.08_29.1930.1	Hypothetical protein, conserved	603	229.56	0	215.031	7.48645	0.936707	0.026142
LmxM.08_29.1940.1	Hypothetical protein, conserved	206	464.381	0	424.795	30.1604	0.914754	0.0946684
LmxM.08_29.1950.1	Protein farnesyltransferase alpha subunit, putative	764	136.848	0	149.473	1.82277	1.09225	2.16245e-12
LmxM.08_29.1960.1	Fumarate hydratase, putative	218	668.361	0	666.726	56.3724	0.997554	0.488431
LmxM.08_29.1970.1	Hypothetical protein, unknown function	62	280.833	0	345.955	25.57	1.23189	0.00543542
LmxM.08_29.1980.1	Hypothetical protein, conserved	1935	117.893	0	112.077	10.1227	0.950673	0.282823
LmxM.08_29.1990.1	Hypothetical protein, conserved	536	52.8767	0	69.4398	4.28367	1.31324	5.51873e-05
LmxM.08_29.1995.1	Hypothetical protein, conserved	367	85.0077	0	102.539	7.76757	1.20624	0.012003
LmxM.08_29.2000.1	Hypothetical protein, conserved	703	166.291	0	192.146	15.5409	1.15548	0.0480844
LmxM.08_29.2010.1	Hypothetical protein, conserved	704	94.4484	0	104.094	6.41067	1.10213	0.0662065
LmxM.08_29.2020.1	5'-AMP-activated protein kinase catalytic subunit alpha, putative	815	140.907	0	106.758	18.3769	0.757654	0.0315695
LmxM.08_29.2030.1	N-acetylglucosamyl transferase component GPI1, putative	880	300.855	0	274.317	9.91015	0.911791	0.0037047
LmxM.08_29.2040.1	Hypothetical protein, conserved	1278	192.482	0	203.898	21.665	1.05931	0.299113
LmxM.08_29.2050.1	Hypothetical protein, conserved	746	116.786	0	88.5559	13.0354	0.758279	0.0151707
LmxM.08_29.2060.1	Hypothetical protein, conserved	1097	250.077	0	249.8	25.1858	0.998894	0.495619
LmxM.08_29.2070.1	Hypothetical protein, unknown function	444	151.322	0	183.143	11.1283	1.21028	0.00212209
LmxM.08_29.2080.1	Short chain dehydrogenase, putative	451	105.832	0	94.742	11.4454	0.895214	0.166293
LmxM.08_29.2090.1	AAA domain containing protein, putative	1602	203.484	0	167.899	12.5155	0.825122	0.00223259
LmxM.08_29.2100.1	Present in the outer mitochondrial membrane proteome 37	640	294.794	0	261.83	17.8737	0.888179	0.0325708
LmxM.08_29.2110.1	UDP-glucose:glycoprotein glucosyltransferase, putative	1793	343.134	0	310.81	17.7518	0.905798	0.0343116
LmxM.08_29.2120.1	VIT family, putative	297	575.91	0	483.231	8.06437	0.839074	1e-05
LmxM.08_29.2130.1	Hypothetical protein, conserved	473	302.648	0	235.878	9.85543	0.779379	6.22014e-12
LmxM.08_29.2140.1	C-8 sterol isomerase-like protein	223	670.153	0	682.117	13.7044	1.01785	0.191336
LmxM.08_29.2150.1	Cdc2-related kinase 10, putative	577	35.1972	0	23.628	4.67633	0.671302	0.0066805
LmxM.08_29.2160.1	Rab-GDP dissociation inhibitor, putative	445	616.126	0	504.974	42.8441	0.819595	0.00473864
LmxM.08_29.2170.1	DTW domain containing protein, putative	608	195.906	0	237.106	19.0739	1.21031	0.015385
LmxM.08_29.2180.1	Domain of unknown function (DUF4379), putative	535	151.492	0	195.03	9.27861	1.28739	1.35102e-06
LmxM.08_29.2190.1	Hypothetical protein, conserved	1435	378.663	0	272.535	21.3892	0.71973	3.493e-07
LmxM.08_29.2200.1	Dynamin-1-like protein	691	548.327	0	453.681	35.143	0.827391	0.00353875
LmxM.08_29.2210.1	Leucine-rich repeat-containing protein	487	242.857	0	306.025	11.1412	1.2601	7.1533e-09
LmxM.08_29.2220.1	Hypothetical protein, unknown function	347	585.461	0	659.09	5.09973	1.12576	1.49395e-47
LmxM.08_29.2230.1	Hypothetical protein, conserved	534	228.69	0	249.635	11.897	1.09159	0.0391604
LmxM.08_29.2240.1	Aminopeptidase M1, putative	868	412.883	0	291.315	24.1152	0.705564	2.314e-07
LmxM.08_29.2250.1	Hypothetical protein, conserved	704	164.989	0	165.4	15.806	1.0025	0.48961
LmxM.08_29.2260.1	DNA replication complex GINS protein SLD5, putative	320	198.109	0	232.396	7.4514	1.17307	2.09736e-06
LmxM.08_29.2270.1	Hypothetical protein, unknown function	275	405.018	0	332.901	16.4285	0.821941	5.67428e-06
LmxM.08_29.2280.1	Acyltransferase, putative	309	311.131	0	344.733	17.2679	1.108	0.0258325
LmxM.08_29.2290.1	Hypothetical protein, unknown function	412	83.8272	0	69.7867	16.4432	0.832507	0.196587
LmxM.08_29.2300.1	Ubiquitin carboxyl-terminal hydrolase, putative	748	378.814	0	322.762	22.2276	0.852033	0.0058391
LmxM.08_29.2310.1	Enoyl-CoA hydratase/isomerase-like protein	267	529.44	0	438.158	46.741	0.827588	0.0254136
LmxM.08_29.2320.1	Mitogen-activated protein kinase kinase 1	372	665.456	0	682.225	42.2609	1.0252	0.345763
LmxM.08_29.2330.1	Hypothetical protein, conserved	368	232.677	0	296.787	5.57379	1.27553	6.44579e-31
LmxM.08_29.2340.1	Nucleosome assembly protein (NAP), putative	184	1270.73	0	1318.37	84.2842	1.03748	0.285987
LmxM.08_29.2350.1	Ubiquinone biosynthesis protein COQ7, putative	206	835.774	0	1067	67.0734	1.27666	0.000283062
LmxM.08_29.2360.1	Aspartyl aminopeptidase, putative	453	886.942	0	834.491	11.1599	0.940863	1.30107e-06
LmxM.08_29.2370.1	60S ribosomal protein L39, putative	51	5637.04	0	9138.39	1852.37	1.62113	0.0293656
LmxM.08_29.2380.1	Kinesin, putative	590	113.172	0	110.252	13.8216	0.974197	0.416336
LmxM.08_29.2390.1	Kinesin, putative	589	191.561	0	172.276	24.3621	0.899327	0.214298
LmxM.08_29.2400.1	NLI interacting factor-like phosphatase, putative	399	223.007	0	203.633	17.5791	0.913122	0.135201
LmxM.08_29.2410.1	Acyltransferase, putative	414	270.314	0	274.949	4.78628	1.01715	0.166407
LmxM.08_29.2420.1	Hypothetical protein, conserved	695	192.774	0	252.263	6.29024	1.3086	1.5779e-21
LmxM.08_29.2430.1	Hypothetical protein, unknown function	790	306.972	0	315.091	23.6204	1.02645	0.365525
LmxM.08_29.2440.1	3'5'-cyclic nucleotide phosphodiesterase, putative	714	485.3	0	311.012	45.4086	0.640865	6.19622e-05
LmxM.08_29.2450.1	Heat shock protein 20, putative	155	322.201	0	227.77	29.2464	0.706917	0.000621479
LmxM.08_29.2460.1	60S ribosomal protein L13, putative	220	4813.31	0	5968.61	784.409	1.24002	0.0703978
LmxM.08_29.2461.1	60S ribosomal protein L13, putative	220	5034.76	0	5499.75	420.925	1.09236	0.134644
LmxM.08_29.2480.1	Hypothetical protein, conserved	851	176.568	0	154.129	19.4262	0.872915	0.124026
LmxM.08_29.2490.1	Protein kinase, putative	448	183.57	0	169.36	16.5768	0.92259	0.19566
LmxM.08_29.2500.1	Vacuolar protein sorting-associated protein 4	445	307.189	0	246.785	24.0359	0.803365	0.00598422
LmxM.08_29.2510.1	ATP-dependent 6-phosphofructokinase, glycosomal	486	666.322	0	540.236	58.6022	0.810773	0.0157159
LmxM.08_29.2520.1	MIZ/SP-RING zinc finger, putative	402	274.86	0	274.525	17.4681	0.998783	0.492358
LmxM.08_29.2530.1	Hypothetical protein, conserved	67	537.391	0	492.116	46.7972	0.91575	0.166651
LmxM.08_29.2540.1	NOL1/NOP2/sun family, putative	634	490.26	0	486.552	15.1449	0.992438	0.403308
LmxM.08_29.2550.1	RNA polymerase-associated protein CTR9, putative	873	253.923	0	196.41	20.8038	0.773501	0.00284998
LmxM.08_29.2560.1	Domain of unknown function (DUF4586), putative	340	407.079	0	449.322	40.8147	1.10377	0.150336
LmxM.08_29.2570.1	Serine/threonine-protein kinase, putative	501	785.72	0	631.238	40.7848	0.803389	7.60213e-05
LmxM.08_29.2580.1	Hypothetical protein, conserved	601	474.373	0	369.625	30.1481	0.779186	0.00025595
LmxM.08_29.2590.1	Hypothetical protein, conserved	693	206.891	0	188.704	3.16587	0.912093	4.60249e-09
LmxM.08_29.2600.1	Poly(A) polymerase, putative	500	261.862	0	255.194	15.5606	0.974537	0.334143
LmxM.08_29.2610.1	Hypothetical protein, conserved	720	169.812	0	186.898	7.2813	1.10062	0.00947203
LmxM.08_29.2620.1	Hypothetical protein, conserved	122	1101.72	0	892.884	24.0793	0.810443	1e-05
LmxM.08_29.2630.1	Present in the outer mitochondrial membrane proteome 24	1236	349.746	0	314.755	20.6668	0.899953	0.0452181
LmxM.08_29.2640.1	Hypothetical protein, conserved	441	213.822	0	221.445	3.68297	1.03565	0.0192353
LmxM.08_29.2650.1	Nuclear condensing complex subunits, C-term domain containing protein, putative	1040	176.131	0	169.641	12.967	0.963151	0.308355
LmxM.08_29.2660.1	Helicase, putative	953	397.245	0	381.632	26.5044	0.960699	0.277918
LmxM.08_29.2670.1	Serine/threonine-protein kinase Nek, putative	522	197.44	0	154.509	17.8022	0.782561	0.0079422
LmxM.08_29.2680.1	Hypothetical protein, conserved	1083	240.7	0	240.025	13.7028	0.997194	0.480346
LmxM.08_29.2690.1	Hypothetical protein, conserved	309	265.474	0	220.82	20.3643	0.831795	0.0141623
LmxM.08_29.2700.1	Hypothetical protein, conserved	992	99.6956	0	105.998	7.44003	1.06322	0.198472
LmxM.08_29.2710.1	Right handed beta helix region, putative	278	346.753	0	450.303	19.1054	1.29863	2.98124e-08
LmxM.08_29.2720.1	Serine/threonine protein kinase, putative	323	393.374	0	457.689	38.2157	1.1635	0.0461921
LmxM.08_29.2730.1	START domain containing protein, putative	366	253.002	0	245.166	6.39486	0.969028	0.110217
LmxM.08_29.2740.1	Actin-like protein, putative	323	323.261	0	294.196	15.1889	0.910087	0.0278363
LmxM.08_29.2750.1	Hypothetical protein, conserved	75	279.196	0	455.43	72.2474	1.63122	0.00735776
LmxM.08_29.2760.1	Putative intraflagellar transport protein C3	568	511.572	0	596.19	56.5724	1.16541	0.0673576
LmxM.08_29.2770.1	Hypothetical protein, conserved	204	427.805	0	466.164	18.1482	1.08966	0.0172722
LmxM.08_29.2780.1	Mitochondrial carrier protein-like protein	291	428.851	0	441.351	32.0371	1.02915	0.348201
LmxM.08_29.2790.1	Hypothetical protein	192	332.895	0	314.994	25.7542	0.946226	0.243504
LmxM.08_29.2800.1	Inosine-adenosine-guanosine-nucleosidehydrolase, putative	333	721.353	0	646.173	26.013	0.895779	0.00192562
LmxM.08_29.2810.1	Hypothetical protein	739	335.225	0	354.619	17.7474	1.05785	0.137253
LmxM.08_29.2820.1	Hypothetical protein, conserved	106	74.0112	0	97.2747	0.830041	1.31432	3.82574e-173
LmxM.08_29.2830.1	RNA recognition motif. (a.k.a. RRM, RBD, or RNP domain), putative	210	882.982	0	672.182	55.5247	0.761264	7.33755e-05
LmxM.08_29.2840.1	Hypothetical protein, conserved	311	147.095	0	155.604	31.1589	1.05785	0.392392
LmxM.08_29.2850.1	Hypothetical protein, conserved	125	187.919	0	292.692	23.0673	1.55754	2.78538e-06
LmxM.08_29.2860.1	40S ribosomal protein S19-like protein	161	6275.36	0	7995.19	1167.48	1.27406	0.070359
LmxM.08_29.2870.1	Hypothetical protein, conserved	385	226.151	0	219.366	9.11699	0.969996	0.228357
LmxM.09.0003.1	Hypothetical protein, conserved	144	120.089	0	447.525	89.835	3.72661	0.00013377
LmxM.09.0005.1	Hypothetical protein, conserved	373	196.393	0	298.884	20.7909	1.52187	4.11952e-07
LmxM.09.0010.1	Hypothetical protein, conserved	107	3730.85	0	3203.41	86.7101	0.858627	5.90416e-10
LmxM.09.0020.1	Hypothetical protein, conserved	619	242.359	0	267.695	21.5531	1.10454	0.119901
LmxM.09.0030.1	Peroxisomal biogenesis factor 11 (PEX11), putative	320	392.015	0	455.154	21.5068	1.16106	0.00166359
LmxM.09.0040.1	N-acetylglucosaminyl-phosphatidylinositol deacetylase	249	417.324	0	481.224	41.6875	1.15312	0.0626582
LmxM.09.0050.1	Endonuclease III, putative	258	425.933	0	514.026	58.2012	1.20682	0.0650644
LmxM.09.0060.1	RNA-binding protein 5, putative	131	1844.92	0	2728.96	99.9111	1.47918	4.44421e-19
LmxM.09.0070.1	RNA helicase, putative	1315	139.39	0	142.513	19.3106	1.02241	0.435759
LmxM.09.0080.1	RNA-binding protein 5-like protein	245	77.3799	0	79.8915	5.53859	1.03246	0.325109
LmxM.09.0090.1	RNA-binding protein 5-like protein	299	135.915	0	145.921	21.4924	1.07362	0.320763
LmxM.09.0100.1	Flagellar pocket cytoskeletal protein bilbo1	582	473.494	0	426.776	46.4995	0.901334	0.157523
LmxM.09.0105.1	Hypothetical protein, conserved	221	445.122	0	351.974	10.7732	0.790737	1e-05
LmxM.09.0110.1	Hypothetical protein, conserved	712	177.226	0	210.55	2.45835	1.18803	3.68385e-42
LmxM.09.0120.1	Kinesin, putative	1081	109.8	0	130.474	11.7689	1.18829	0.0394868
LmxM.09.0140.1	FHA domain/Ring finger domain containing protein, putative	524	453.456	0	393.375	23.7695	0.867503	0.00574099
LmxM.09.0150.1	ATG8/AUT7/APG8/PAZ2, putative	124	394.453	0	631.257	41.8205	1.60034	7.4636e-09
LmxM.09.0180.1	ATG8/AUT7/APG8/PAZ2, putative	124	179.961	0	304.496	18.8022	1.69201	1.75508e-11
LmxM.09.0190.1	Hypothetical protein, conserved	126	441.951	0	485.61	25.4166	1.09879	0.0429204
LmxM.09.0200.1	NRDE protein, putative	493	218.476	0	223.222	15.447	1.02172	0.379326
LmxM.09.0210.1	Domain of unknown function (DUF4586), putative	305	487.35	0	458.39	41.0596	0.940578	0.240311
LmxM.09.0220.1	Hypothetical protein, conserved	813	386.029	0	402.85	50.9889	1.04357	0.370739
LmxM.09.0230.1	ATP-dependent protease ATPase subunit HslU2	503	350.273	0	362.034	46.9151	1.03358	0.401026
LmxM.09.0240.1	Cysteine peptidase, Clan CA, family C19, putative	949	196.588	0	153.142	18.4507	0.778999	0.00926862
LmxM.09.0250.1	DNA replication licensing factor MCM4	983	126.355	0	148.971	7.35804	1.17899	0.00105724
LmxM.09.0260.1	G10 protein, putative	272	369.415	0	358.37	59.5908	0.9701	0.426476
LmxM.09.0270.1	Integral membrane transport protein, putative	621	348.984	0	357.628	12.119	1.02477	0.237842
LmxM.09.0280.1	Hypothetical protein, conserved	781	181.399	0	181.893	4.89598	1.00272	0.45982
LmxM.09.0290.1	Kinesin, putative	1317	121.604	0	117.761	5.15444	0.968394	0.22794
LmxM.09.0300.1	Hypothetical protein, conserved	249	340.805	0	467.495	43.928	1.37174	0.00196302
LmxM.09.0310.1	Cdc2-related kinase 12	882	214.559	0	218.529	7.1653	1.01851	0.289734
LmxM.09.0320.1	Hypothetical protein, conserved	917	178.217	0	169	13.4608	0.948284	0.246767
LmxM.09.0330.1	Hypothetical protein, conserved	851	130.789	0	109.111	19.4459	0.834252	0.132471
LmxM.09.0340.1	Hypothetical protein, conserved	1042	121.744	0	121.748	9.02055	1.00003	0.499835
LmxM.09.0345.1	Hypothetical protein, conserved	244	212.814	0	310.25	35.1801	1.45785	0.00280595
LmxM.09.0350.1	Ring finger domain containing protein, putative	868	188.358	0	176.716	9.04555	0.938188	0.0990239
LmxM.09.0360.1	DNA photolyase, putative	1078	164.654	0	185.58	4.48585	1.12709	1.54484e-06
LmxM.09.0365.1	Ankyrin repeats (3 copies), putative	210	217.212	0	245.326	15.9208	1.12943	0.0387106
LmxM.09.0367.1	Hypothetical protein	87	469.716	0	551.643	36.2143	1.17442	0.0118401
LmxM.09.0370.1	Hypothetical protein, conserved	270	256.28	0	285.983	16.5425	1.1159	0.0362815
LmxM.09.0380.1	Hypothetical protein, conserved	360	186.441	0	220.724	17.5821	1.18388	0.0255936
LmxM.09.0390.1	Hypothetical protein, conserved	1946	142.171	0	120.389	12.5486	0.846793	0.0413022
LmxM.09.0400.1	Kinetoplastid kinetochore protein 10, putative	469	381.137	0	298.315	35.825	0.782698	0.0103931
LmxM.09.0410.1	Kinetoplastid kinetochore protein 19, putative	416	96.0107	0	115.298	14.2277	1.20089	0.0876087
LmxM.09.0420.1	Tyrosine phosphatase, putative	1075	145.242	0	148.056	14.2748	1.01937	0.421876
LmxM.09.0430.1	Zinc finger, C3HC4 type (RING finger), putative	477	253.352	0	242.352	3.00526	0.956582	0.000125992
LmxM.09.0440.1	Bardet-Biedl syndrome 8 protein	622	165.989	0	210.427	8.39545	1.26772	6.01225e-08
LmxM.09.0450.1	Hypothetical protein, conserved	1028	136.986	0	152.743	13.4061	1.11503	0.119919
LmxM.09.0460.1	Hypothetical protein, conserved	3064	108.896	0	93.7189	9.20801	0.860629	0.0496527
LmxM.09.0470.1	Serine/threonine protein phosphatase, putative	652	332.733	0	302.047	20.3598	0.907775	0.0658802
LmxM.09.0480.1	Hypothetical protein, conserved	726	352.535	0	380.955	24.033	1.08062	0.118491
LmxM.09.0490.1	Hypothetical protein, conserved	411	359.457	0	331.523	41.4491	0.922286	0.250171
LmxM.09.0500.1	Hypothetical protein, conserved	1712	133.609	0	138.344	16.9597	1.03544	0.39005
LmxM.09.0510.1	Hypothetical protein, conserved	392	380.923	0	615.416	70.7067	1.61559	0.000455878
LmxM.09.0520.1	Flagellum attachment zone protein 3	770	391.286	0	335.644	30.2916	0.857797	0.0331133
LmxM.09.0530.1	Leucine-rich repeat protein, putative	985	193.24	0	175.198	21.8742	0.906636	0.204745
LmxM.09.0540.1	Hypothetical protein, unknown function	1099	116.347	0	115.308	6.82667	0.991076	0.439559
LmxM.09.0550.1	Dual specificity phosphatase, catalytic domain containing protein, putative	633	326.171	0	356.257	7.47061	1.09224	2.82211e-05
LmxM.09.0560.1	Histidine phosphatase superfamily (branch 1), putative	262	306.656	0	335.507	27.8799	1.09408	0.150376
LmxM.09.0570.1	Hypothetical protein, conserved	494	249.844	0	223.99	10.0041	0.896519	0.00487806
LmxM.09.0580.1	Surface antigen-like protein	285	109.498	0	132.31	14.6279	1.20833	0.0594404
LmxM.09.0590.1	ATP-dependent DNA helicase, putative	1149	200.584	0	201.919	10.0898	1.00666	0.447343
LmxM.09.0600.1	Cyclin 1	335	535.573	0	745.828	53.9853	1.39258	4.91675e-05
LmxM.09.0610.1	Glucosidase II beta subunit-like, putative	970	255.619	0	279.172	3.30533	1.09214	5.17935e-13
LmxM.09.0620.1	Hypothetical protein, conserved	751	79.12	0	78.0852	4.77269	0.986921	0.414176
LmxM.09.0630.1	PH domain containing protein, putative	1143	133.585	0	126.528	16.5368	0.947176	0.334795
LmxM.09.0640.1	Hypothetical protein, conserved	500	633.379	0	666.272	28.0783	1.05193	0.120705
LmxM.09.0650.1	Zeta toxin, putative	636	325.957	0	257.357	20.9758	0.789542	0.000536873
LmxM.09.0660.1	Methyltransferase TYW3, putative	346	343.582	0	396.786	36.5385	1.15485	0.072681
LmxM.09.0670.1	Prefoldin subunit 2, putative	138	1480.39	0	1339.72	66.9146	0.904977	0.0177651
LmxM.09.0680.1	Hypothetical protein, conserved	370	143.341	0	206.999	20.3603	1.44411	0.000884172
LmxM.09.0700.1	Hypothetical protein, conserved	514	175.768	0	208.131	12.9586	1.18413	0.00625446
LmxM.09.0710.1	Hypothetical protein, conserved	534	165.603	0	167.712	1.35067	1.01273	0.0592455
LmxM.09.0720.1	Cleavage and polyadenylation specificity factor 30 kDa subunit, putative	343	413.36	0	412.962	5.81382	0.999036	0.47267
LmxM.09.0730.1	Hypothetical protein, conserved	642	179.511	0	191.898	2.08762	1.069	1.48229e-09
LmxM.09.0740.1	Ubiquitin ligase, putative	2242	121.665	0	117.711	11.2152	0.9675	0.362207
LmxM.09.0750.1	Acyl-CoA binding protein, putative	999	206.405	0	167.024	10.2862	0.809206	6.44596e-05
LmxM.09.0760.1	Hypothetical protein, conserved	5460	113.233	0	92.6756	7.12926	0.818453	0.00196656
LmxM.09.0770.1	Oligopeptidase b	731	524.55	0	590.167	82.0386	1.12509	0.211907
LmxM.09.0780.1	Domain of unknown function (DUF4464), putative	232	437.705	0	633.876	41.303	1.44818	1.01929e-06
LmxM.09.0790.1	Hypothetical protein, conserved	1214	231.366	0	174.774	23.0576	0.755401	0.00705641
LmxM.09.0800.1	Kinetoplast-associated protein-like protein	1437	230.361	0	227.704	18.2768	0.988463	0.442191
LmxM.09.0810.1	Prefoldin subunit, putative	214	344.846	0	387.078	65.1427	1.12247	0.258396
LmxM.09.0820.1	Hypothetical protein, conserved	559	457.988	0	432.676	50.9177	0.944732	0.309554
LmxM.09.0830.1	DEAD/DEAH box helicase-like protein	776	306.309	0	353.037	11.3159	1.15255	1.81901e-05
LmxM.09.0840.1	Uncharacterised protein family (UPF0160), putative	398	410.288	0	456.173	41.9233	1.11184	0.136866
LmxM.09.0850.1	Ras family protein-like protein	274	219.217	0	239.566	14.9046	1.09283	0.0860746
LmxM.09.0860.1	Hypothetical protein, conserved	106	684.981	0	667.147	77.6516	0.973965	0.409178
LmxM.09.0870.1	Hypothetical protein, conserved	521	309.767	0	287.266	7.61006	0.927363	0.00155483
LmxM.09.0880.1	Histone h1-like protein	515	348.501	0	362.222	22.9446	1.03937	0.274907
LmxM.09.0890.1	Phospholipid transporting ATPase-like protein, putative	2526	168.735	0	151.13	12.9976	0.895665	0.0877907
LmxM.09.0891.1	Polyubiquitin, putative	128	534.248	0	494.548	46.6557	0.92569	0.19741
LmxM.09.0900.1	Ef-hand protein 5, putative	186	517.073	0	555.49	11.0312	1.0743	0.000248284
LmxM.09.0910.1	Calmodulin, putative	149	2631.75	0	2700.08	136.007	1.02596	0.307701
LmxM.09.0920.1	Calmodulin, putative	149	1987.17	0	1812.64	74.1308	0.912169	0.00927589
LmxM.09.0930.1	Calmodulin, putative	149	3045.53	0	2212.81	137.169	0.726577	6.36568e-10
LmxM.09.0940.1	Hypothetical protein, conserved	1189	265.506	0	284.51	31.4717	1.07158	0.272972
LmxM.09.0950.1	O-phosphoseryl-tRNA(Sec) selenium transferase, putative	595	105.878	0	152.087	8.29309	1.43643	1.2595e-08
LmxM.09.0960.1	Hypothetical protein, conserved	705	188.538	0	179.529	4.94329	0.952217	0.0341928
LmxM.09.0970.1	Elongation factor-1 gamma	404	4251.28	0	4701.99	141.256	1.10602	0.000709476
LmxM.09.0980.1	Hypothetical protein, conserved	1131	300.799	0	295.921	33.3127	0.983781	0.441784
LmxM.09.0990.1	N-terminal region of Chorein, a TM vesicle-mediated sorter, putative	5280	111.706	0	112.103	10.95	1.00356	0.48552
LmxM.09.1000.1	PUB domain containing protein, putative	311	283.034	0	350.727	36.6413	1.23917	0.0323422
LmxM.09.1010.1	Present in the outer mitochondrial membrane proteome 10	616	759.445	0	729.723	40.6446	0.960863	0.232304
LmxM.09.1020.1	LEM3 (ligand-effect modulator 3) family / CDC50 family, putative	595	289.606	0	264.09	13.4513	0.911893	0.0289184
LmxM.09.1030.1	Hypothetical protein, conserved	387	180.454	0	212.745	7.90711	1.17894	2.21582e-05
[truncated: 6,855 more rows]

## Sheet: Upregulated genes P-FW
Gene ID	Name	Protein length	mean RPKM (Parental)	std RPKM (Parental)	mean RPKM (Mutant)	std RPKM (Mutant)	RPKM Ratio	p value
[truncated: 20 more rows]

[truncated: 6 more sheets: Downregulated genes P-FW, All transcripts IW-FW, Unmapped and <20 reads IW-FW, Mapped and >20 reads IW-FW, Upregulated genes IW-FW, Downregulated genes IW-FW]
