# Supplementary material for: Regulation of Leishmania surface coat proteins by the nuclear protein ESB1
Source: J Cell Sci. 2026 Jul 13;139(13):jcs264459. doi: 10.1242/jcs.264459 (PMC13405223; doi:10.1242/jcs.264459)
Supplement: Table S4. DRBD13 KO [file joces-139-264459-TableS4.xlsx]

## Sheet: Table S4 legend
Table S4 DRBD13 KO
Transcriptomic analysis of the 3 DRBD13 deletion mutant clones. Transcripts were from the DRBD13 deletion mutants in the intial week after recovery from transfection were compared to the parental cells. Only transcripts with 20 or more reads in the parental sample and that aligned with mapped genes were included in the final analysis.
For transcriptome-wide analysis of differentially expressed genes, these were filtered based on an absolute log2 ratio​ greater than 1 and −log10(p-values) exceeding 5.26 (p = 5.45 × 10−6): a Bonferroni correction applied to the p-value threshold of 0.05, accounting for the 9,182 genes annotated for L. mexicana.
P = parental; IW = initial week

## Sheet: All transcripts P-IW
Gene ID	Name	Protein length	mean RPKM (Parental)	std RPKM (Parental)	mean RPKM (Mutant)	std RPKM (Mutant)	RPKM Ratio	p value
LmxM.01.0010.1	Protein of unknown function (DUF2946), putative	334	191.153	0	186.304	3.87115	0.974632	0.105169
LmxM.01.0020.1	Endonuclease/Exonuclease/phosphatase family, putative	541	184.208	0	203.401	13.6859	1.10419	0.0804067
LmxM.01.0030.1	Kinesin-13 1, putative	672	354.167	0	332.29	13.2773	0.938228	0.0497021
LmxM.01.0040.1	Hypothetical protein, unknown function	186	299.688	0	227.185	11.0948	0.758071	3.18341e-11
LmxM.01.0050.1	Carboxylase, putative	665	152.729	0	148.288	11.7167	0.970924	0.35234
LmxM.01.0060.1	Hypothetical protein, conserved	251	409.864	0	380.24	14.3933	0.92772	0.0197834
LmxM.01.0070.1	BSD domain containing protein, putative	599	152.698	0	140.63	6.13025	0.920968	0.0244988
LmxM.01.0080.1	Hypothetical protein, conserved	237	217.036	0	186.744	11.7007	0.860429	0.00481412
LmxM.01.0090.1	UMP-CMP kinase, mitochondrial, putative	274	202.319	0	208.86	17.0267	1.03233	0.350424
LmxM.01.0100.1	Glycosyl transferase family 11, putative	345	198.193	0	205.757	20.4202	1.03817	0.355533
LmxM.01.0110.1	Glutaredoxin-like protein	200	404.047	0	371.978	22.1022	0.92063	0.0733974
LmxM.01.0120.1	Hypothetical protein, conserved	650	115.851	0	106.4	9.84213	0.918418	0.168453
LmxM.01.0130.1	Hypothetical protein, conserved	398	176.692	0	183.732	16.3567	1.03984	0.333462
LmxM.01.0140.1	Hypothetical protein	82	432.288	0	322.617	10.4704	0.746301	1e-05
LmxM.01.0150.1	Hypothetical protein, conserved	116	236.284	0	188.795	21.0728	0.799017	0.0121117
LmxM.01.0160.1	LSM domain containing protein, putative	80	597.424	0	630.785	4.56967	1.05584	1.43327e-13
LmxM.01.0170.1	Hypothetical protein	448	187.073	0	220.277	10.5959	1.17749	0.000863154
LmxM.01.0180.1	CLC-type chloride channel, putative	770	285.242	0	310.389	26.1767	1.08816	0.168365
LmxM.01.0190.1	Hypothetical protein, conserved	196	361.601	0	351.535	15.9361	0.972164	0.263817
LmxM.01.0200.1	Low molecular weight phosphotyrosine protein phosphatase, putative	266	199.194	0	265.331	2.93667	1.33202	1.28876e-112
LmxM.01.0210.1	CUE domain/Domain of unknown function (DUF1771)/Smr domain containing protein, putative	896	248.352	0	304.09	10.6486	1.22443	8.27915e-08
LmxM.01.0220.1	Cyclophilin type peptidyl-prolyl cis-trans isomerase, putative	334	321.608	0	371.635	40.8934	1.15555	0.1106
LmxM.01.0230.1	Hypothetical protein, conserved	138	304.667	0	306.373	2.63619	1.0056	0.258718
LmxM.01.0240.1	DNA excision/repair protein SNF2, putative	927	178.827	0	199.567	9.89887	1.11597	0.0180793
LmxM.01.0250.1	Right handed beta helix region, putative	834	126.713	0	140.82	11.8316	1.11133	0.116577
LmxM.01.0260.1	Calmodulin-binding, putative	279	236.558	0	258.722	11.882	1.0937	0.0310629
LmxM.01.0270.1	Thioredoxin, putative	143	779.238	0	739.906	26.2074	0.949526	0.0667078
LmxM.01.0280.1	Pseudouridylate synthase-like protein	414	282.942	0	309.099	16.8943	1.09245	0.060781
LmxM.01.0290.1	Hypothetical protein, conserved	172	338.303	0	373.808	35.9577	1.10495	0.161723
LmxM.01.0300.1	4F5 protein family, putative	59	995.403	0	1353.44	15.1964	1.35969	4.91395e-123
LmxM.01.0310.1	Acidocalcisomal exopolyphosphatase, putative	387	308.902	0	375.284	16.2243	1.2149	2.14241e-05
LmxM.01.0315.1	Hypothetical protein, conserved	143	297.862	0	250.634	15.3931	0.841444	0.00107707
LmxM.01.0320.1	Poly(A) export protein, putative	339	338.903	0	373.285	25.6906	1.10145	0.0903972
LmxM.01.0330.1	Hypothetical protein, conserved	210	388.644	0	464.508	22.6466	1.1952	0.000404178
LmxM.01.0335.1	Mitochondrial pyruvate carrier 1	97	958.063	0	1062.67	14.2974	1.10919	1.27272e-13
LmxM.01.0340.1	Hypothetical protein, conserved	258	325.473	0	298.31	5.51871	0.916542	4.28241e-07
LmxM.01.0350.1	Hypothetical protein, conserved	750	198.022	0	207.242	18.7001	1.04656	0.311004
LmxM.01.0360.1	Hypothetical protein, conserved	191	332.539	0	331.313	21.1155	0.996314	0.476854
LmxM.01.0370.1	Protein of unknown function (DUF788), putative	188	522.789	0	510.675	21.0476	0.976828	0.282461
LmxM.01.0380.1	Dyggve-Melchior-Clausen syndrome protein, putative	829	111.08	0	116.616	18.2876	1.04984	0.381052
LmxM.01.0390.1	Hypothetical protein, conserved	822	110.207	0	139.969	15.6678	1.27005	0.0287484
LmxM.01.0400.1	Hypothetical protein, conserved	553	61.4268	0	63.5549	9.16345	1.03464	0.408176
LmxM.01.0410.1	Hypothetical protein	200	17906.6	0	23559.3	736.549	1.31568	8.29049e-15
LmxM.01.0430.1	Ring finger domain/Zn-finger in ubiquitin-hydrolases and other protein, putative	751	116.785	0	142.567	11.7164	1.22076	0.0138867
LmxM.01.0440.1	Protein of unknown function (DUF791), putative	592	565.881	0	536.631	8.4084	0.948312	0.000252018
LmxM.01.0450.1	Alpha/beta-hydrolase-like protein	213	161.244	0	457.187	14.5352	2.83537	1.8761e-92
LmxM.01.0460.1	Conserved protein	1560	187.041	0	203.433	16.51	1.08764	0.16039
LmxM.01.0470.1	Fatty acyl CoA syntetase 1, putative	696	806.424	0	769.59	72.7206	0.954324	0.306248
LmxM.01.0480.1	Beta eliminating lyase,putative	369	279.882	0	317.515	8.2046	1.13446	2.24983e-06
LmxM.01.0490.1	Long-chain-fatty-acid-CoA ligase, putative	698	624.371	0	653.547	27.3546	1.04673	0.143078
LmxM.01.0500.1	Fatty acyl CoA synthetase 2, putative	707	348.603	0	340.817	12.0271	0.977667	0.258716
LmxM.01.0510.1	Hypothetical protein	67	156.169	0	116.186	9.58212	0.743976	1.50531e-05
LmxM.01.0520.1	Long-chain-fatty-acid-CoA ligase, putative	715	951.366	0	929.383	86.0497	0.976893	0.39918
LmxM.01.0530.1	Long-chain-fatty-acid-CoA ligase, putative	1615	86.4168	0	85.4678	9.84105	0.989018	0.461589
LmxM.01.0540.1	Hypothetical protein, conserved	701	215.565	0	184.859	15.3216	0.857556	0.0225296
LmxM.01.0550.1	Hypothetical protein, conserved	378	132.146	0	189.997	25.2642	1.43778	0.011016
LmxM.01.0560.1	Pre-mRNA processing factor 3 (PRP3)/Protein of unknown function (DUF1115), putative	621	175.044	0	195.558	18.1577	1.11719	0.129284
LmxM.01.0570.1	Tricarboxylate carrier, putative	326	529.766	0	516.942	50.1066	0.975794	0.399003
LmxM.01.0580.1	Hypothetical protein, conserved	962	166.005	0	160.29	4.79917	0.965568	0.116823
LmxM.01.0590.1	Mitochondrial RNA editing ligase 1	489	271.925	0	261.994	7.93369	0.963481	0.105342
LmxM.01.0600.1	Rab-GTPase-TBC domain containing protein, putative	1840	72.9104	0	76.6525	12.2456	1.05132	0.37996
LmxM.01.0610.1	DNA-damage inducible protein DDI1-like protein	387	195.307	0	196.275	13.3501	1.00496	0.471087
LmxM.01.0620.1	Beat-regulation protein	566	355.247	0	387.09	7.18648	1.08964	4.69061e-06
LmxM.01.0630.1	Hypothetical protein	845	100.076	0	110.352	10.1071	1.10268	0.154659
LmxM.01.0640.1	HSP70-like protein	1116	318.588	0	303.258	23.6375	0.951882	0.258319
LmxM.01.0650.1	Mitochondrial-processing peptidase subunit beta, putative	494	548.597	0	594.331	57.6288	1.08336	0.213717
LmxM.01.0660.1	Hypothetical protein, conserved	1505	102.262	0	112.368	20.4647	1.09882	0.310726
LmxM.01.0670.1	Hypothetical protein, conserved	288	113.584	0	105.574	7.20471	0.929478	0.133111
LmxM.01.0680.1	Hypothetical protein, unknown function	805	182.234	0	181.383	9.42862	0.995332	0.464057
LmxM.01.0690.1	PLAC8 family, putative	229	1066.81	0	815.43	47.0702	0.764362	4.63312e-08
LmxM.01.0700.1	Hypothetical protein	362	108.312	0	98.2204	4.5042	0.906829	0.0125305
LmxM.01.0710.1	Ubiquitin activating enzyme, putative	525	153.94	0	192.729	22.22	1.25197	0.0404337
LmxM.01.0720.1	Hypothetical protein, conserved	1591	82.8321	0	82.7186	10.458	0.99863	0.495672
LmxM.01.0730.1	Meckel syndrome type 6 protein, putative	2230	127.222	0	137.165	16.6137	1.07815	0.274765
LmxM.01.0740.1	Hypothetical protein, conserved	743	172.376	0	181.569	8.09465	1.05333	0.128037
LmxM.01.0750.1	CMGC family protein kinase, putative	1395	140.387	0	144.649	13.0924	1.03036	0.37237
LmxM.01.0760.1	Hypothetical protein, conserved	324	131.488	0	165.874	28.1137	1.26151	0.110645
LmxM.01.0770.1	Eukaryotic initiation factor 4A-1	456	3551.94	0	3092.52	195.874	0.870658	0.00950166
LmxM.01.0790.1	Hypothetical protein	514	130.306	0	134.448	6.06053	1.03179	0.247138
LmxM.01.0800.1	Hypothetical protein	471	161.126	0	194.969	10.3175	1.21004	0.000518743
LmxM.01.0810.1	Calcium/potassium channel (CAKC), putative	1033	124.743	0	123.6	14.8901	0.990832	0.46939
LmxM.01.0820.1	Hypothetical protein	1120	81.0668	0	77.7383	8.24131	0.958941	0.34315
LmxM.01.0830.1	Hypothetical protein	255	1e-05	0	1e-05	1e-05	1	0.5
LmxM.01_107651.1	None	84	349.639	0	396.95	8.34734	1.13531	7.23049e-09
LmxM.01_123594.1	None	111	401.587	0	575.732	63.1811	1.43364	0.00292306
LmxM.01_195286.1	None	41	118.465	0	149.262	4.94404	1.25997	2.34357e-10
LmxM.01_232406.1	None	105	1e-05	0	1e-05	1e-05	1	0.5
LmxM.01_240110.1	None	60	870.087	0	927.415	15.5018	1.06589	0.000108587
LmxM.01_53687.1	None	105	293.654	0	316.51	5.74569	1.07783	3.47673e-05
LmxM.01_57483.1	None	147	265.237	0	303.81	6.38769	1.14543	7.76939e-10
LmxM.02.0030.1	Hypothetical protein	103	47.645	0	54.2577	2.58171	1.13879	0.00521355
LmxM.02.0040.1	Xaa-Pro aminopeptidase, putative	617	235.271	0	198.243	15.2015	0.842614	0.00742856
LmxM.02.0050.1	Cytochrome b-domain protein, putative	213	108.895	0	90.6383	11.0384	0.832343	0.0490669
LmxM.02.0060.1	Hypothetical protein, conserved	214	352.224	0	291.898	19.976	0.82873	0.00126428
LmxM.02.0070.1	Hypothetical protein, conserved	397	104.263	0	122.652	20.1015	1.17637	0.180152
LmxM.02.0080.1	Hypothetical protein, conserved	997	137.469	0	174.348	17.6704	1.26827	0.018443
LmxM.02.0085.1	Hypothetical protein, conserved	293	305.251	0	360.297	5.6205	1.18033	5.98543e-23
LmxM.02.0090.1	Hypothetical protein, conserved	354	507.245	0	479.815	28.1118	0.945923	0.164591
LmxM.02.0100.1	Hypothetical protein	355	477.679	0	546.266	0.949946	1.14358	1e-05
LmxM.02.0110.1	Exportin-T, putative	1167	166.659	0	160.168	13.5814	0.961048	0.316331
LmxM.02.0120.1	Phosphatidylinositol 3-kinase-like protein	4921	80.6334	0	83.6467	15.0208	1.03737	0.420505
LmxM.02.0130.1	Hypothetical protein, conserved	233	297.059	0	343.125	11.8224	1.15507	4.87975e-05
LmxM.02.0140.1	Ankyrin repeats (3 copies)/Zinc finger, C3HC4 type (RING finger), putative	893	157.899	0	148.925	20.9501	0.943166	0.334198
LmxM.02.0150.1	Vps51/Vps67, putative	1930	114.831	0	122.87	14.5028	1.07001	0.289679
LmxM.02.0160.1	Hypothetical protein	818	77.2721	0	63.65	6.97851	0.823713	0.0254691
LmxM.02.0170.1	Hypothetical protein	798	76.3792	0	72.1904	5.14164	0.945159	0.207632
LmxM.02.0200.1	Phosphoglycan beta 1,3 galactosyltransferase-like protein	846	307.318	0	286.741	26.6545	0.933042	0.220057
LmxM.02.0200partial.1	Hypothetical protein	286	37.4609	0	26.5199	5.62004	0.707934	0.0257797
LmxM.02.0230.1	Hypothetical protein	989	299.966	0	276.888	22.8531	0.923062	0.156278
LmxM.02.0240.1	Glycosyltransferase (GlcNAc), putative	1002	188.211	0	189.556	15.6947	1.00715	0.465846
LmxM.02.0250.1	Hypothetical protein, conserved	1143	136.48	0	134.626	14.201	0.986416	0.448066
LmxM.02.0260.1	Small GTP binding protein rab6-like protein	274	345.733	0	406.869	21.7371	1.17683	0.00245773
LmxM.02.0270.1	Hypothetical protein, conserved	158	566.486	0	580.417	47.4423	1.02459	0.384514
LmxM.02.0280.1	Hypothetical protein, conserved	155	248.994	0	222.726	6.24788	0.894505	1.30967e-05
LmxM.02.0290.1	Mitogen-activated kinase kinase kinase, putative	539	309.272	0	296.929	16.4582	0.960087	0.226622
LmxM.02.0300.1	ABC1 transporter, putative	2789	163.459	0	179.139	14.8608	1.09592	0.145687
LmxM.02.0310.1	Paraflagellar rod component, putative	669	348.639	0	384.369	21.9072	1.10249	0.0514461
LmxM.02.0320.1	Ribosomal RNA processing protein 41B, putative	342	262.55	0	311.828	26.1283	1.18769	0.0296489
LmxM.02.0330.1	Hypothetical protein	418	111.564	0	133.23	20.2618	1.19421	0.142463
LmxM.02.0340.1	UAA transporter family, putative	940	112.719	0	112.972	17.9578	1.00225	0.494376
LmxM.02.0350.1	Hypothetical protein, conserved	1055	102.458	0	97.4278	8.02332	0.950904	0.265345
LmxM.02.0360.1	Casein kinase II, alpha chain, putative	381	351.62	0	292.274	1.74903	0.831222	1e-05
LmxM.02.0370.1	Proteasome regulatory non-ATPase subunit 6, putative	529	343.141	0	300.752	15.2463	0.876469	0.00271583
LmxM.02.0380.1	FtsJ-like methyltransferase, putative	454	366.554	0	453.051	21.3852	1.23597	2.61939e-05
LmxM.02.0390.1	E2 SUMO-conjugating enzyme, putative	224	491.666	0	428.565	51.7547	0.87166	0.111379
LmxM.02.0400.1	Hypothetical protein	55	843.884	0	308.487	52.2044	0.365556	1e-05
LmxM.02.0410.1	Kinetoplastid RNA editing protein 1, putative	1032	120.079	0	125.776	6.84438	1.04745	0.202577
LmxM.02.0420.1	Hypothetical protein, conserved	1010	308.304	0	283.575	25.6316	0.919789	0.167321
LmxM.02.0430.1	Serine peptidase, Clan S-, family S54, putative	370	248.064	0	244.475	6.54361	0.985532	0.291681
LmxM.02.0440.1	Hypothetical protein	768	215.742	0	222.715	21.5819	1.03232	0.373302
LmxM.02.0450.1	Voltage-dependent anion-selective channel, putative	277	687.565	0	716.116	46.7578	1.04152	0.270729
LmxM.02.0460.1	Mitochondrial outer membrane protein porin, putative	291	2002.24	0	2092.35	114.157	1.045	0.214955
LmxM.02.0470.1	Hypothetical protein, unknown function	3334	100.877	0	104.086	15.2327	1.03181	0.416579
LmxM.02.0480.1	Hypothetical protein	201	143.797	0	174.51	14.971	1.21358	0.0201111
LmxM.02.0490.1	Hypothetical protein, conserved	1133	62.7672	0	77.3971	16.9818	1.23308	0.194481
LmxM.02.0500.1	Glycerate kinase, putative	917	82.3698	0	91.3423	12.3519	1.10893	0.233795
LmxM.02.0510.1	Hypothetical protein, conserved	170	288.534	0	238.388	24.4707	0.826204	0.02022
LmxM.02.0520.1	Hypothetical protein, conserved	2085	105.384	0	99.5202	10.0593	0.944358	0.279974
LmxM.02.0530.1	Hypothetical protein, conserved	863	189.336	0	192.981	6.91629	1.01925	0.299071
LmxM.02.0540.1	Hypothetical protein, conserved	494	540.326	0	548.759	22.6013	1.01561	0.354529
LmxM.02.0550.1	Hypothetical protein, unknown function	163	2321.03	0	2371.92	234.312	1.02193	0.414026
LmxM.02.0560.1	Hypothetical protein, unknown function	847	153.609	0	162.418	12.1753	1.05735	0.234679
LmxM.02.0570.1	Protein kinase, putative	1425	100.014	0	98.6114	10.9355	0.98598	0.448984
LmxM.02.0580.1	Hypothetical protein, conserved	3785	86.8616	0	81.909	12.8812	0.942983	0.350311
LmxM.02.0590.1	TPR repeat/Tetratricopeptide repeat, putative	523	170.541	0	191.918	4.58462	1.12535	1.55929e-06
LmxM.02.0600.1	ARP2/3 complex subunit, putative	210	196.378	0	229.897	11.6616	1.17068	0.00202484
LmxM.02.0610.1	Hypothetical protein, conserved	321	327.735	0	349.458	22.9692	1.06628	0.172143
LmxM.02.0620.1	Hypothetical protein, conserved	578	226.413	0	278.218	24.3305	1.22881	0.0166173
LmxM.02.0630.1	Gamma-glutamyl phosphate reductase-like protein	659	107.784	0	86.5604	10.0999	0.803088	0.017803
LmxM.02.0640.1	Hypothetical protein, unknown function	1412	90.0158	0	106.154	17.4856	1.17929	0.178013
LmxM.02.0650.1	Hypothetical protein, conserved	314	233.523	0	223.324	21.5185	0.956324	0.317757
LmxM.02.0660.1	Nop14-like family, putative	930	123.889	0	158.769	22.3307	1.28154	0.0591462
LmxM.02.0670.1	Mitochondrial carrier protein, putative	313	933.378	0	909.296	28.5074	0.974199	0.199122
LmxM.02.0680.1	Hypothetical protein, conserved	159	673.987	0	887.747	30.4246	1.31716	1.06372e-12
LmxM.02.0690.1	Hypothetical protein, conserved	454	230.873	0	308.034	29.4644	1.33422	0.00441203
LmxM.02.0700.1	Hypothetical protein, conserved	937	354.004	0	428.013	16.8606	1.20906	5.68211e-06
LmxM.02.0710.1	Serine peptidase, putative	817	657.294	0	585.205	39.3709	0.890324	0.0335477
LmxM.02.0720.1	Hypothetical protein, unknown function	80	502.243	0	508.199	56.8223	1.01186	0.458262
LmxM.02.0730.1	Dehydrogenase/oxidoreductase-like protein	57	319.228	0	342.924	51.962	1.07423	0.324184
LmxM.02.0740.1	Peptidyl dipeptidase, putative	678	870.833	0	903.138	98.4406	1.0371	0.371392
LmxM.02_11936.1	None	88	262.44	0	284.393	10.374	1.08365	0.0171661
LmxM.02_159692.1	None	51	463.692	0	401.926	23.4171	0.866796	0.00417428
LmxM.02_84177.1	None	131	212.894	0	216.382	33.9631	1.01638	0.4591
LmxM.03.0010.1	Hypothetical protein	977	60.142	0	89.6482	25.2438	1.49061	0.121232
LmxM.03.0020.1	Hypothetical protein, conserved	267	459.742	0	474.54	105.098	1.03219	0.444013
LmxM.03.0030.1	D-3-phosphoglycerate dehydrogenase-like protein	407	822.914	0	705.783	134.941	0.857663	0.192693
LmxM.03.0040.1	2-aminoethylphosphonate:pyruvateaminotransferas e-like protein	366	580.138	0	452.416	87.2971	0.779842	0.0717239
LmxM.03.0060.1	Met-10+ like-protein, putative	390	237.96	0	267.503	113.01	1.12415	0.396883
LmxM.03.0070.1	Hypothetical protein, conserved	833	282.385	0	280.202	83.5505	0.99227	0.489578
LmxM.03.0080.1	Glycerol-3-phosphate acyl transferase	717	630.189	0	561.061	128.8	0.890306	0.295733
LmxM.03.0090.1	DNA primase large subunit, putative	567	243.654	0	228.7	65.2347	0.938625	0.409342
LmxM.03.0100.1	Cytochrome c oxidase assembly protein, putative	253	1055.43	0	1016.88	243.521	0.963472	0.437105
LmxM.03.0110.1	Hypothetical protein, conserved	894	148.129	0	127.954	43.9751	0.863796	0.323189
LmxM.03.0120.1	Hypothetical protein, conserved	925	219.821	0	219.205	57.7499	0.997197	0.495743
LmxM.03.0130.1	Acetyltransferase, putative	184	837.498	0	601.614	97.3748	0.718346	0.00770844
LmxM.03.0140.1	Hypothetical protein, conserved	139	627.694	0	603.317	179.472	0.961164	0.445978
LmxM.03.0150.1	Hypothetical protein, conserved	311	1040.4	0	1049.38	223.292	1.00863	0.48396
LmxM.03.0160.1	ABC transporter protein, putative	724	613.634	0	549.925	80.4173	0.896179	0.214116
LmxM.03.0170.1	Hypothetical protein	193	612.781	0	595.861	123.506	0.972389	0.445518
LmxM.03.0180.1	Zinc-finger of acetyl-transferase ESCO, putative	617	159.758	0	139.938	36.6592	0.875939	0.294375
LmxM.03.0190.1	U2 splicing auxiliary factor, putative	210	1027.3	0	784.465	135.956	0.763616	0.0370373
LmxM.03.0200.1	Delta-1-pyrroline-5-carboxylate dehydrogenase, putative	560	1083.11	0	723.965	133.724	0.668415	0.00361894
LmxM.03.0210.1	Protein kinase, putative	379	554.141	0	558.667	116.254	1.00817	0.484474
LmxM.03.0220.1	Hypothetical protein, conserved	313	657.176	0	567.982	113.958	0.864277	0.216904
LmxM.03.0230.1	Long chain fatty Acyl CoA synthetase, putative	705	642.644	0	493.486	122.95	0.767899	0.112535
LmxM.03.0240.1	Hypothetical protein, conserved	154	316.409	0	325.539	97.2331	1.02885	0.462597
LmxM.03.0250.1	Ribosomal protein L38, putative	83	9962.96	0	9159.59	2178.98	0.919364	0.35618
LmxM.03.0260.1	Hypothetical protein, conserved	342	295.758	0	248.897	46.0798	0.841557	0.154589
LmxM.03.0270.1	FYVE zinc finger/Apolipoprotein A1/A4/E domain containing protein, putative	1372	181.355	0	145.431	43.397	0.801913	0.203891
LmxM.03.0280.1	Hypothetical protein	970	105.431	0	116.112	49.7223	1.10131	0.414956
LmxM.03.0290.1	Hypothetical protein	376	151.248	0	142.198	47.44	0.940163	0.424353
LmxM.03.0310.1	Hypothetical protein	2061	116.693	0	116.599	37.2297	0.999195	0.498994
LmxM.03.0320.1	Hypothetical protein, conserved	1010	254.23	0	254.94	59.8712	1.00279	0.495267
LmxM.03.0330.1	Hypothetical protein, conserved	652	208.685	0	195.541	55.7819	0.937016	0.406861
LmxM.03.0340.1	DDRGK domain containing protein, putative	368	242.558	0	209.235	49.1063	0.86262	0.248702
LmxM.03.0350.1	Hypothetical protein	1451	163.865	0	140.729	36.8776	0.858815	0.265214
LmxM.03.0360.1	Hypothetical protein	1630	180.246	0	141.362	21.2876	0.784275	0.0338811
LmxM.03.0370.1	GPR1/FUN34/yaaH family, putative	311	446.353	0	720.059	146.947	1.6132	0.0312581
LmxM.03.0380.1	GPR1/FUN34/yaaH family, putative	372	354.098	0	335.259	95.3454	0.946795	0.421681
LmxM.03.0390.1	Hypothetical protein	446	173.203	0	104.317	18.8696	0.602282	0.000130794
LmxM.03.0400.1	GPR1/FUN34/yaaH family, putative	294	1045.38	0	1078.75	284.852	1.03193	0.453362
LmxM.03.0410.1	Hypothetical protein	657	1130.91	0	821.648	168.198	0.726538	0.0329818
LmxM.03.0420.1	Hypothetical protein, conserved	1691	137.372	0	134.257	41.8818	0.977324	0.470356
LmxM.03.0430.1	60S acidic ribosomal protein P2, putative	110	2073.99	0	2241.41	595.884	1.08072	0.38937
LmxM.03.0440.1	60S acidic ribosomal protein P2, putative	110	7899.15	0	5688.76	1335.5	0.720174	0.0489521
LmxM.03.0450.1	TLD domain protein, conserved	1684	154.154	0	118.978	41.2305	0.771817	0.196792
LmxM.03.0460.1	Hypothetical protein	1050	148.056	0	117.986	34.047	0.7969	0.188565
LmxM.03.0470.1	Hypothetical protein, conserved	966	376.958	0	324.239	85.1942	0.860145	0.26802
LmxM.03.0480.1	Ankyrin repeats (3 copies)/DHHC palmitoyltransferase, putative	1008	345.041	0	321.774	83.8245	0.932569	0.390674
LmxM.03.0490.1	Hypothetical protein, conserved	986	204.396	0	201.628	59.2539	0.986459	0.481373
LmxM.03.0500.1	Phosphate-Repressible Phosphate Permease-like protein	573	101.062	0	77.5292	21.2723	0.767146	0.134307
LmxM.03.0510.1	Hypothetical protein, conserved	2516	123.023	0	95.4874	34.3984	0.776173	0.211711
LmxM.03.0520.1	Hypothetical protein, conserved	848	355.403	0	343.296	78.605	0.965935	0.438797
LmxM.03.0530.1	Hypothetical protein, conserved	2155	167.807	0	161.366	53.7005	0.961614	0.452261
LmxM.03.0540.1	Serine peptidase, Clan SJ, family S16, putative	396	825.825	0	655.986	119.297	0.794339	0.0772716
LmxM.03.0550.1	Hypothetical protein, conserved	1370	200.362	0	197.418	73.1734	0.98531	0.483957
LmxM.03.0560.1	Hypothetical protein	707	123.2	0	107.396	36.5242	0.871718	0.332614
LmxM.03.0570.1	Quinone oxidoreductase, putative	332	428.369	0	475.037	114.505	1.10895	0.341795
LmxM.03.0580.1	Hypothetical protein, conserved	178	779.701	0	725.684	200.828	0.930721	0.393976
LmxM.03.0590.1	DNA repair helicase, putative	1422	229.83	0	254.149	70.525	1.10581	0.365112
LmxM.03.0600.1	Arginine N-methyltransferase, putative	405	911.597	0	926.516	191.95	1.01637	0.469023
LmxM.03.0610.1	Kinase-like protein	349	268.428	0	258.223	69.6445	0.961979	0.441747
LmxM.03.0620.1	Mitochondrial protein 99, putative	674	109.271	0	102.669	29.4653	0.939585	0.411361
LmxM.03.0630.1	Hypothetical protein, conserved	322	239.338	0	209.588	60.6982	0.875697	0.312018
LmxM.03.0640.1	Hypothetical protein, conserved	600	364.056	0	357.722	112.803	0.982601	0.47761
LmxM.03.0650.1	Hypothetical protein	892	520.71	0	415.539	104.623	0.798023	0.157389
LmxM.03.0660.1	Hypothetical protein, conserved	815	475.974	0	408.896	94.9891	0.859072	0.240043
LmxM.03.0670.1	Hypothetical protein, conserved	568	61.8241	0	70.8878	27.6755	1.1466	0.371646
LmxM.03.0680.1	Uroporphyrinogen-III synthase HemD, putative	286	102.452	0	124.803	39.0125	1.21816	0.283349
LmxM.03.0690.1	DEAD/DEAH box helicase, putative	2211	502.589	0	420.574	78.3769	0.836815	0.147685
LmxM.03.0700.1	Hypothetical protein, conserved	2862	146.424	0	144.199	51.9437	0.984804	0.482916
LmxM.03.0710.1	Aminoacyl-tRNA editing domain containing protein, putative	248	415.739	0	357.117	69.1156	0.858992	0.198169
LmxM.03.0720.1	Hypothetical protein, conserved	1013	117.048	0	121.949	40.3069	1.04187	0.451611
LmxM.03.0730.1	Hypothetical protein, conserved	371	328.011	0	383.504	112.358	1.16918	0.310689
LmxM.03.0740.1	Cytochrome c oxidase copper chaperone, putative	84	664.725	0	602.635	125.3	0.906594	0.310115
LmxM.03.0750.1	TatD related DNase, putative	702	395.08	0	335.313	74.8872	0.848722	0.212409
LmxM.03.0760.1	Hypothetical protein, conserved	323	254.364	0	232.63	57.3259	0.914557	0.352298
LmxM.03.0770.1	Ubiquitin-like domain containing protein, putative	540	248.533	0	236.297	58.2152	0.950768	0.416763
LmxM.03.0780.1	Serine/threonine-protein kinase, putative	3050	144.181	0	127.112	38.2892	0.881614	0.327873
LmxM.03.0790.1	Hypothetical protein, conserved	455	119.394	0	127.781	46.6712	1.07024	0.428699
LmxM.03.0800.1	6-phosphofructo-2-kinase 1	2444	128.118	0	118.162	41.9472	0.922286	0.406189
LmxM.03.0810.1	Hypothetical protein	1078	125.799	0	125.654	40.8	0.998844	0.498578
LmxM.03.0820.1	Hypothetical protein, conserved	2904	83.1106	0	76.8411	28.8214	0.924564	0.413897
LmxM.03.0821.1	Choline/ethanolamine phosphotransferase, putative	599	484.496	0	443.283	90.0606	0.914937	0.323616
LmxM.03.0830.1	Hypothetical protein, conserved	408	113.191	0	97.8111	28.032	0.864125	0.291622
LmxM.03.0840.1	Hypothetical protein, conserved	975	185.229	0	220.985	75.0934	1.19304	0.316981
LmxM.03.0850.1	Hypothetical protein, conserved	2311	193.997	0	178.592	64.1322	0.92059	0.405084
LmxM.03.0860.1	Hypothetical protein, conserved	1536	105.91	0	110.336	37.5886	1.04179	0.453136
LmxM.03.0870.1	Hypothetical protein, conserved	1363	101.573	0	94.7719	33.2197	0.933038	0.418886
LmxM.03.0880.1	Hypothetical protein, conserved	2011	111.513	0	107.545	39.3299	0.964419	0.459821
LmxM.03.0890.1	NLI interacting factor-like phosphatase, putative	726	312.896	0	361.632	95.1612	1.15576	0.304274
LmxM.03.0900.1	Peter pan protein, putative	372	328.373	0	340.02	73.8108	1.03547	0.437309
LmxM.03.0910.1	Inorganic pyrophosphatase, putative	265	568.848	0	635.358	144.193	1.11692	0.322309
LmxM.03.0920.1	Got1/Sft2-like family, putative	216	727.827	0	762.231	178.668	1.04727	0.423652
LmxM.03.0930.1	Amidohydrolase family, putative	697	211.527	0	210.312	65.1235	0.994252	0.492553
LmxM.03.0940.1	Hypothetical protein, conserved	328	239	0	207.142	62.4078	0.866701	0.304855
LmxM.03.0950.1	Multicopper oxidase, putative	635	545.68	0	507.087	158.835	0.929276	0.404013
LmxM.03.0960.1	Hypothetical protein, conserved	104	3588.77	0	3849.53	730.984	1.07266	0.360649
LmxM.03.0970.1	MORN repeat, putative	325	958.245	0	1136.82	111.541	1.18636	0.0546901
LmxM.03.0980.1	Eukaryotic translation initiation factor 2 subunit alpha	413	2726.53	0	2956.03	304.444	1.08418	0.225466
LmxM.03_101644.1	None	37	163.935	0	93.8292	16.1571	0.572356	7.15571e-06
LmxM.03_153620.1	None	68	302.64	0	251.321	38.1556	0.830429	0.0893141
LmxM.03_204918.1	None	49	696.135	0	757.799	175.415	1.08858	0.362594
LmxM.03_78395.1	None	73	95.6934	0	49.3144	7.79992	0.515338	1.37318e-09
LmxM.04.0010.1	Organelle-type calcium ATPase	1025	852.18	0	1073.96	73.5451	1.26025	0.00128275
LmxM.04.0020.1	Pteridine transporter (truncated), putative	552	149.434	0	230.457	13.7215	1.5422	1.76528e-09
LmxM.04.0030.1	CAMP-specific phosphodiesterase, putative	667	233.09	0	242.797	16.0491	1.04164	0.272651
LmxM.04.0035.1	Hypothetical protein	73	492.385	0	619.988	33.7107	1.25915	7.67814e-05
LmxM.04.0040.1	Hypothetical protein	439	607.63	0	847.794	33.2486	1.39525	2.53783e-13
LmxM.04.0045.1	Hypothetical protein, conserved	167	446.964	0	525.071	50.5645	1.17475	0.0612101
LmxM.04.0050.1	Hypothetical protein, conserved	531	700.297	0	561.418	45.8011	0.801687	0.00121387
LmxM.04.0060.1	DNA topoisomerase type IB small subunit, putative	262	368.095	0	375.691	15.7767	1.02063	0.315109
LmxM.04.0070.1	Hypothetical protein, conserved	245	598.194	0	784.336	15.1524	1.31117	5.47646e-35
LmxM.04.0080.1	Hypothetical protein, conserved	158	405.241	0	444.966	19.545	1.09803	0.0210542
LmxM.04.0090.1	Hypothetical protein, conserved	1856	209.781	0	220.387	18.4066	1.05056	0.282235
LmxM.04.0100.1	Hypothetical protein, conserved	585	281.016	0	410.001	56.7899	1.45899	0.0115654
LmxM.04.0110.1	Hypothetical protein, conserved	347	313.811	0	353.067	16.5439	1.1251	0.00882548
LmxM.04.0120.1	Exosome complex exonuclease RRP40, putative	332	235.293	0	299.462	46.7226	1.27272	0.0848151
LmxM.04.0123.1	Hypothetical protein, conserved	155	621.72	0	516.493	21.0502	0.830748	2.88331e-07
LmxM.04.0127.1	Hypothetical protein, conserved	386	212.605	0	226.855	10.5143	1.06702	0.0876705
LmxM.04.0130.1	Hypothetical protein	613	249.194	0	265.108	30.1594	1.06386	0.298867
LmxM.04.0180.1	Surface antigen-like protein	506	121.8	0	89.4117	15.5888	0.734086	0.0188697
LmxM.04.0190.1	Surface antigen-like protein	709	140.935	0	126.714	11.7522	0.899097	0.113131
LmxM.04.0200.1	Surface antigen-like protein	182	189.566	0	167.263	8.26426	0.882349	0.00348062
LmxM.04.0210.1	Surface antigen-like protein	296	307.123	0	231.365	16.0324	0.753329	1.14869e-06
LmxM.04.0220.1	Hypothetical protein	354	745.47	0	649.218	15.203	0.870884	1.21686e-10
LmxM.04.0230.1	Hypothetical protein, conserved	262	357.778	0	314.079	18.9391	0.877861	0.0105186
LmxM.04.0240.1	GRAM domain containing protein, putative	290	915.001	0	653.079	49.878	0.713748	7.55423e-08
LmxM.04.0250.1	RNA pseudouridylate synthase-like protein	1455	144.569	0	152.066	5.10141	1.05186	0.0708338
LmxM.04.0260.1	Hypothetical protein, conserved	267	208.978	0	229.662	0.8333	1.09897	2.64054e-136
LmxM.04.0270.1	Mitochondrial 39-S ribosomal protein L47 (MRP-L47), putative	480	602.763	0	727.317	56.865	1.20664	0.0142495
LmxM.04.0280.1	Adenosine monophosphate deaminase, putative	1962	230.49	0	257.217	27.2838	1.11595	0.16365
LmxM.04.0290.1	Alcohol dehydrogenase GroES-like domain containing protein, putative	451	314.975	0	276.493	23.5977	0.877826	0.0514715
LmxM.04.0300.1	Hypothetical protein, conserved	260	272.344	0	310.872	24.9684	1.14147	0.0614059
LmxM.04.0310.1	Beta-fructofuranosidase, putative	641	526.587	0	473.825	60.4936	0.899804	0.191553
LmxM.04.0320.1	Hypothetical protein	399	198.958	0	184.117	15.6564	0.925405	0.171582
LmxM.04.0330.1	Mitochondrial exoribonuclease DSS-1, putative	843	164.283	0	163.431	20.473	0.994813	0.483401
LmxM.04.0340.1	ADP-ribosylation factor, putative	184	297.249	0	232.41	18.258	0.781871	0.000191702
LmxM.04.0350.1	Hypothetical protein	2131	205.062	0	196.578	18.3103	0.958627	0.321559
LmxM.04.0370.1	Hypothetical protein, conserved	190	260.162	0	215.421	3.24951	0.828024	1e-05
LmxM.04.0380.1	Phytanoyl-CoA dioxygenase (PhyH), putative	353	204.885	0	216.016	12.9477	1.05433	0.194976
LmxM.04.0390.1	Hypothetical protein	260	188.175	0	192.643	21.7514	1.02374	0.418624
LmxM.04.0400.1	Anaphase promoting complex, subunit 10-like protein	343	240.244	0	257.494	8.68037	1.0718	0.0234486
LmxM.04.0410.1	Hypothetical protein, conserved	1130	121.718	0	100.178	9.21574	0.82303	0.00971041
LmxM.04.0420.1	Tetratricopeptide repeat, putative	361	373.178	0	274.862	17.6056	0.736545	1.17304e-08
LmxM.04.0430.1	Hypothetical protein, conserved	4149	151.577	0	157.782	13.2895	1.04094	0.320284
LmxM.04.0440.1	Serine/threonine protein kinase-like protein	1320	176.849	0	152.115	14.3797	0.860139	0.0427089
LmxM.04.0450.1	Calpain-like cysteine peptidase, putative	856	153.942	0	174.61	2.04671	1.13426	2.81573e-24
LmxM.04.0460.1	Adenylosuccinate lyase, putative	484	195.691	0	183.85	18.2133	0.939488	0.257791
LmxM.04.0465.1	Hypothetical protein	856	129.12	0	148.971	25.7736	1.15374	0.220596
LmxM.04.0470.1	60S ribosomal protein L11 (L5, L16)	188	4617.73	0	4770.92	58.0482	1.03318	0.0041561
LmxM.04.0480.1	ADP-ribosylation factor, putative	190	190.24	0	132.693	10.2353	0.697506	9.4199e-09
LmxM.04.0490.1	Hypothetical protein, conserved	324	302.377	0	274.74	8.79363	0.908598	0.000836326
LmxM.04.0500.1	Nucleotidyltransferase domain containing protein, putative	2994	124	0	130.37	15.8199	1.05137	0.343605
LmxM.04.0510.1	Hypothetical protein	1531	255.727	0	259.676	34.7799	1.01544	0.454806
LmxM.04.0520.1	Huntingtin interacting protein (HIP), putative	1058	332.754	0	264.481	9.73892	0.794825	1.18916e-12
LmxM.04.0530.1	Hypothetical protein	356	172.756	0	155.122	14.5746	0.897925	0.113153
LmxM.04.0540.1	Zinc finger, C3HC4 type (RING finger), putative	596	169.987	0	148.174	12.5508	0.87168	0.0411097
LmxM.04.0550.1	Intraflagellar transport protein 139, putative	1546	173.505	0	163.321	11.5004	0.941307	0.187946
LmxM.04.0560.1	Tyrosine phosphatase, putative	292	156.536	0	163.051	19.5545	1.04162	0.369506
LmxM.04.0570.1	DENN (AEX-3) domain containing protein, putative	1792	132.496	0	125.16	12.1358	0.944634	0.272766
LmxM.04.0580.1	Spermidine synthase, putative	300	933.338	0	1117.27	38.6163	1.19706	9.53913e-07
LmxM.04.0590.1	Hypothetical protein	267	336.365	0	354.544	4.74353	1.05405	6.3461e-05
LmxM.04.0600.1	Hypothetical protein	3051	78.2122	0	97.877	9.56403	1.25143	0.0198855
LmxM.04.0610.1	Hypothetical protein, conserved	167	177.094	0	190.566	12.2038	1.07607	0.134815
LmxM.04.0620.1	Hypothetical protein	1275	177.82	0	193.587	18.0724	1.08867	0.191483
LmxM.04.0625.1	Hypothetical protein	338	593.828	0	761.313	40.0806	1.28204	1.46599e-05
LmxM.04.0630.1	Hypothetical protein, conserved	200	2167.25	0	2516.85	262.543	1.16131	0.0914973
LmxM.04.0640.1	Zinc finger, C3HC4 type (RING finger), putative	326	236.237	0	227.396	17.1182	0.962574	0.302755
LmxM.04.0650.1	Serine-threonine protein kinase-like protein	1246	208.228	0	257.442	23.3114	1.23635	0.0173779
LmxM.04.0660.1	Hypothetical protein	148	586.335	0	432.188	33.1072	0.737101	1.61215e-06
LmxM.04.0670.1	Hypothetical protein, conserved	152	2728.77	0	2245.02	120.8	0.822723	3.10699e-05
LmxM.04.0680.1	Ubiquitin-conjugating enzyme E2, putative	148	1037.76	0	691.944	70.109	0.666765	4.05717e-07
LmxM.04.0690.1	Axonemal dynein light chain, putative	746	281.471	0	325.525	5.85966	1.15651	2.77753e-14
LmxM.04.0700.1	Hypothetical protein, conserved	1076	64.9764	0	88.1838	14.2829	1.35717	0.0520989
LmxM.04.0710.1	Tir chaperone protein (CesT) family/PDZ domain containing protein, putative	794	203.039	0	209.22	11.2873	1.03044	0.291999
LmxM.04.0720.1	Hypothetical protein	684	142.721	0	146.486	17.1257	1.02638	0.412986
LmxM.04.0730.1	Protein of unknown function (DUF974), putative	640	158.406	0	177.887	12.0539	1.12298	0.0530344
LmxM.04.0740.1	Hypothetical protein, conserved	820	153.991	0	152.821	7.24257	0.992406	0.435862
LmxM.04.0750.1	60S ribosomal protein L10, putative	213	4377.21	0	4734.02	379.739	1.08152	0.173703
LmxM.04.0760.1	Hypothetical protein	172	7589.86	0	6630.06	80.2281	0.873542	1e-05
LmxM.04.0770.1	Hypothetical protein	171	2360	0	2131.49	108.312	0.903173	0.0174399
LmxM.04.0780.1	Heat shock protein, putative	577	472.068	0	422.139	32.7458	0.894233	0.0636609
LmxM.04.0790.1	Hypothetical protein, conserved	1170	185.201	0	174.724	13.4843	0.943432	0.218599
LmxM.04.0800.1	Hypothetical protein	305	374.463	0	297.732	17.0887	0.795091	3.55849e-06
LmxM.04.0810.1	Pescadillo N-terminus/BRCA1 C Terminus (BRCT) domain containing protein, putative	671	349.208	0	429.573	14.7161	1.23013	2.36711e-08
LmxM.04.0820.1	Peptide deformylase 2, putative	401	282.492	0	285.826	24.6932	1.0118	0.44631
LmxM.04.0830.1	Hypothetical protein, conserved	1413	169.503	0	156.144	16.2169	0.921191	0.205048
LmxM.04.0840.1	Tyrosine phospatase-like protein	879	167.16	0	186.886	23.4274	1.11801	0.199885
LmxM.04.0850.1	Serine peptidase, Clan S-, family S54, putative	393	497.946	0	496.729	6.83067	0.997555	0.429264
LmxM.04.0860.1	Hypothetical protein	231	296.709	0	270.114	22.741	0.910367	0.121108
LmxM.04.0870.1	Hypothetical protein	1210	163.437	0	153.022	16.2296	0.936277	0.260532
LmxM.04.0890.1	Hypothetical protein, conserved	1268	140.611	0	119.268	9.46779	0.848214	0.0120905
LmxM.04.0910.1	Hypothetical protein, conserved	186	201.048	0	152.395	9.56977	0.758002	1.84747e-07
LmxM.04.0920.1	Hypothetical protein	596	333.695	0	249.774	3.71192	0.748508	1e-05
LmxM.04.0930.1	Hypothetical protein	148	422.005	0	335.777	29.7601	0.795671	0.00188116
LmxM.04.0940.1	Hypothetical protein	493	449.479	0	368.585	12.5283	0.820028	5.34577e-11
LmxM.04.0950.1	Hypothetical protein	213	5848.19	0	6723.15	203.385	1.14961	8.46355e-06
LmxM.04.0960.1	Adenylate kinase, putative	207	460.802	0	365.686	19.244	0.793586	3.85397e-07
LmxM.04.0970.1	Hypothetical protein, conserved	519	152.008	0	180.689	15.6396	1.18868	0.0333354
LmxM.04.0975.1	Hypothetical protein	466	128.606	0	133.696	9.40936	1.03958	0.294252
LmxM.04.0980.1	Hypothetical protein, conserved	1272	112.298	0	118.696	13.3776	1.05697	0.316244
LmxM.04.0990.1	Hypothetical protein, conserved	292	813.989	0	790.262	41.7567	0.970851	0.284941
LmxM.04.1000.1	Chloride channel protein, putative	1174	218.42	0	184.861	12.3291	0.846356	0.00324519
LmxM.04.1010.1	Domain of unknown function (DUF947), putative	224	438.626	0	581.246	8.65952	1.32515	3.02774e-61
LmxM.04.1030.1	COPI associated protein, putative	194	1744.17	0	1426.64	26.954	0.817948	1e-05
LmxM.04.1040.1	Hypothetical protein	321	536.769	0	596.862	30.7441	1.11195	0.0253138
LmxM.04.1050.1	Acyltransferase-like protein, copy 2	210	1130.07	0	1113.5	32.1486	0.985331	0.303056
LmxM.04.1060.1	Hypothetical protein	476	108.855	0	118.086	6.23872	1.0848	0.069486
LmxM.04.1070.1	Hypothetical protein, conserved	129	239.167	0	284.927	7.01901	1.19133	3.53055e-11
LmxM.04.1080.1	Transcriptional repressor TCF25, putative	939	229.325	0	205.107	12.9243	0.894395	0.0304766
LmxM.04.1090.1	Hypothetical protein, conserved	1469	148.409	0	144.315	11.9984	0.972411	0.366455
LmxM.04.1100.1	Hypothetical protein	109	404.202	0	450.024	39.5462	1.11337	0.123288
LmxM.04.1110.1	Proton motive ATPase, putative	957	154.08	0	181.19	35.0293	1.17595	0.219484
LmxM.04.1120.1	Hypothetical protein	729	257.253	0	271.535	6.52607	1.05552	0.0143191
LmxM.04.1130.1	Cytochrome c oxidase assembly factor, putative	310	705.939	0	816.112	37.8331	1.15607	0.00179518
LmxM.04.1140.1	Hypothetical protein	356	227.448	0	177.56	12.2764	0.780665	2.41543e-05
LmxM.04.1150.1	Hypothetical protein, conserved	168	165.283	0	150.441	22.0992	0.910199	0.250907
LmxM.04.1160.1	Fructose-1,6-bisphosphatase, cytosolic, putative	351	736.513	0	655.05	11.6724	0.889394	1.48548e-12
LmxM.04.1165.1	Hypothetical protein	408	419.696	0	523.422	35.0809	1.24714	0.00155449
LmxM.04.1170.1	Double RNA binding domain protein 3	311	567.213	0	431.114	35.0018	0.760056	5.04621e-05
LmxM.04.1180.1	Hypothetical protein, conserved	2386	133.214	0	143.158	18.3777	1.07464	0.294232
LmxM.04.1190.1	TRNA nucleotidyltransferase, putative	523	406.222	0	462.854	13.5743	1.13941	1.50964e-05
LmxM.04.1200.1	Hypothetical protein, conserved	187	534.799	0	467.609	41.9004	0.874365	0.0544061
LmxM.04.1210.1	Casein kinase I, putative	368	139.756	0	159.174	10.0897	1.13894	0.0271454
LmxM.04.1220.1	Hypothetical protein, conserved	1061	268.697	0	295.254	15.6216	1.09884	0.0445624
LmxM.04.1230.1	Actin	376	3178.6	0	3154.65	376.709	0.992465	0.474653
LmxM.04_123059.1	None	65	343.705	0	262.975	16.8437	0.765119	8.22047e-07
LmxM.04_201044.1	None	33	292.718	0	282.709	30.4152	0.965808	0.371054
LmxM.04_212255.1	None	50	116.04	0	191.211	3.43269	1.6478	1.34327e-106
LmxM.04_243246.1	None	83	636.174	0	709.15	14.3742	1.11471	1.91844e-07
LmxM.04_246981.1	None	151	10.4652	0	7.9164	1.11364	0.756448	0.0110472
LmxM.04_422972.1	None	86	1471.91	0	1238.09	112.568	0.841143	0.0188927
LmxM.04_50854.1	None	58	372.172	0	288.179	16.7296	0.774317	2.57497e-07
LmxM.05.0010.1	Kinetochore interacting protein 1, putative	915	128.335	0	161.231	19.1612	1.25632	0.04301
LmxM.05.0020.1	Hypothetical protein, conserved	139	403.228	0	580.799	38.1997	1.44037	1.67187e-06
LmxM.05.0030.1	Small GTP-binding protein, putative	195	1566.34	0	1467.44	224.629	0.936855	0.329856
LmxM.05.0040.1	Paraflagellar rod component par4, putative	581	594.725	0	694.806	35.0403	1.16828	0.00214383
LmxM.05.0050.1	Hypothetical protein, conserved	841	238.107	0	239.535	2.73796	1.00599	0.301096
LmxM.05.0060.1	Major vault protein, putative	833	402.847	0	351.755	9.49162	0.873172	3.66539e-08
LmxM.05.0070.1	Dynein light chain, putative	91	740.9	0	1096.1	20.9343	1.47941	7.17525e-65
LmxM.05.0080.1	Rrp15p, putative	201	217.315	0	297.095	44.7829	1.36712	0.0374162
LmxM.05.0090.1	Nudix hydrolase 2, putative	179	387.196	0	302.433	4.45304	0.781085	1e-05
LmxM.05.0100.1	Phosphoprotein phosphatase, putative	637	675.374	0	479.17	23.0302	0.709489	1e-05
LmxM.05.0110.1	Hypothetical protein, conserved	123	568.901	0	515.175	50.5597	0.905561	0.143973
LmxM.05.0120.1	Hypothetical protein, conserved	338	206.844	0	269.049	13.6016	1.30074	2.39955e-06
LmxM.05.0130.1	Protein kinase, putative	432	234.666	0	223.51	17.7962	0.952462	0.265379
LmxM.05.0140.1	Nucleolar RNA helicase II, putative	684	405.175	0	597.179	27.3605	1.47388	1.12878e-12
LmxM.05.0150.1	Hypothetical protein, conserved	442	202.166	0	234.652	17.5171	1.16069	0.0318296
LmxM.05.0160.1	Hypothetical protein, unknown function	511	166.043	0	137.229	5.23204	0.826462	1.82113e-08
LmxM.05.0170.1	Basal body component, putative	762	186.875	0	191.053	14.6348	1.02236	0.387638
LmxM.05.0180.1	Dihydrolipoamide branched chain transacylase, putative	477	378.473	0	304.046	9.86307	0.803351	2.24265e-14
LmxM.05.0190.1	Fip1 motif/Zinc finger C-x8-C-x5-C-x3-H type (and similar), putative	371	632.682	0	569.156	14.6998	0.899593	7.74667e-06
LmxM.05.0200.1	50S ribosome-binding GTPase, putative	787	127.205	0	134.025	16.2676	1.05361	0.337524
LmxM.05.0210.1	Hypothetical protein, conserved	1474	116.899	0	120.736	10.8622	1.03282	0.361958
LmxM.05.0220.1	Dual specificity phosphatase-like protein	883	180.089	0	140.558	15.7305	0.780491	0.00598493
LmxM.05.0230.1	Hydrogenase, putative	646	139.667	0	155.659	9.66628	1.1145	0.0490236
LmxM.05.0240.1	Viscerotropic leishmaniasis antigen, putative	1229	102.513	0	79.4864	5.05125	0.775382	2.57594e-06
LmxM.05.0241.1	Viscerotropic leishmaniasis antigen, putative	1411	77.7028	0	59.9934	4.22442	0.772088	1.38164e-05
LmxM.05.0250.1	Hypothetical protein, conserved	97	191.793	0	197.453	21.6081	1.02951	0.39669
LmxM.05.0260.1	Hypothetical protein, conserved	390	244.321	0	205.796	3.27021	0.842319	1e-05
LmxM.05.0270.1	Hypothetical protein, conserved	317	156.313	0	138.445	9.28797	0.885693	0.0271933
LmxM.05.0280.1	Protein tyrosine phosphatase, putative	224	1223.45	0	1288.32	31.0964	1.05302	0.0184853
LmxM.05.0285.1	ARP2/3 complex 16kDa subunit, putative	170	324.086	0	273.824	9.08794	0.844909	1.59457e-08
LmxM.05.0290.1	Phosphate carrier protein, mitochondrial precursor-like protein	485	457.38	0	516.62	32.9302	1.12952	0.0360141
LmxM.05.0300.1	Hypothetical protein, conserved	653	167.789	0	209.836	30.4673	1.2506	0.0837816
LmxM.05.0310.1	Glutaredoxin-like protein	180	337.119	0	288.607	31.8844	0.856098	0.0640677
LmxM.05.0320.1	Hypothetical protein, unknown function	37	304.314	0	300.86	45.4204	0.98865	0.469693
LmxM.05.0330.1	Minichromosome maintenance protein-like protein	1002	138.463	0	156.308	20.8304	1.12888	0.195808
LmxM.05.0340.1	Hypothetical protein, conserved	371	255.163	0	320.307	18.617	1.2553	0.000233354
LmxM.05.0350.1	Trypanothione reductase	491	1291.4	0	1173.69	101.865	0.908857	0.123949
LmxM.05.0360.1	ATP-dependent RNA helicase, putative	621	85.0554	0	82.015	13.3037	0.964254	0.409613
LmxM.05.0370.1	Hypothetical protein, conserved	327	242.705	0	248.449	8.26514	1.02367	0.24355
LmxM.05.0380.1	KH-associated protein 2	782	118.184	0	89.8118	4.09668	0.759933	2.17049e-12
LmxM.05.0390.1	Protein kinase, putative	791	128.177	0	97.4647	3.18411	0.760391	1e-05
LmxM.05.0400.1	Structural maintenance of chromosome (SMC), putative	1213	175.07	0	175.299	7.92016	1.00131	0.488456
LmxM.05.0410.1	TPR repeat, putative	913	117.296	0	122.422	12.8243	1.0437	0.344696
LmxM.05.0420.1	Dynein-light chain-protein, putative	111	480.186	0	433.52	14.2175	0.902817	0.000514801
LmxM.05.0430.1	Hypothetical protein, conserved	676	108.046	0	111.778	18.6123	1.03454	0.420536
LmxM.05.0440.1	Hypothetical protein, conserved	879	72.1572	0	74.7844	9.37248	1.03641	0.38962
LmxM.05.0450.1	Hypothetical protein, conserved	196	2150.64	0	2316.83	422.519	1.07728	0.347036
LmxM.05.0460.1	GTPase, putative	627	430.531	0	495.595	46.7677	1.15112	0.0820802
LmxM.05.0470.1	Hypothetical protein, unknown function	242	292.693	0	373.458	27.8922	1.27594	0.00189215
LmxM.05.0480.1	Monocarboxylate transporter-like protein	573	188.416	0	226.577	31.7876	1.20254	0.114969
LmxM.05.0490.1	Hypothetical protein, conserved	167	399.933	0	313.856	12.3961	0.784773	1.90847e-12
LmxM.05.0500.1	ATP synthase F1, alpha subunit, putative	574	847.18	0	814.05	118.476	0.960895	0.389881
LmxM.05.0510.1	ATP synthase F1, alpha subunit, putative	574	1898.67	0	1921.64	102.668	1.0121	0.411485
LmxM.05.0510b.1	Hypothetical protein	574	1e-05	0	1e-05	1e-05	1	0.5
LmxM.05.0520.1	Nuclear receptor binding factor-like protein	340	220.086	0	213.022	8.65173	0.967901	0.207093
LmxM.05.0530.1	Kinetoplast-associated protein-like protein	2050	123.565	0	130.908	10.0299	1.05942	0.232065
LmxM.05.0540.1	U6 snrna-associated sm-like protein lsm3	137	376.495	0	340.374	28.2197	0.904061	0.100277
LmxM.05.0550.1	Protein kinase, putative	318	247.085	0	320.352	17.2305	1.29652	1.05861e-05
LmxM.05.0560.1	Hypothetical protein, conserved	419	196.121	0	175.983	9.99122	0.897317	0.0219209
LmxM.05.0570.1	Hypothetical protein, conserved	410	344.608	0	350.305	13.1682	1.01653	0.332641
LmxM.05.0580.1	Hypothetical protein, conserved	789	275.349	0	246.835	16.4176	0.896446	0.0412134
LmxM.05.0590.1	ATP-dependent RNA helicase, putative	995	130.719	0	136.248	10.4343	1.0423	0.298086
LmxM.05.0600.1	COG4 transport protein, putative	910	95.6117	0	92.0564	11.9018	0.962815	0.382577
LmxM.05.0610.1	Surp module, putative	968	68.3506	0	66.5816	7.78775	0.974119	0.410154
LmxM.05.0620.1	Hypothetical protein, conserved	879	188.108	0	227.415	17.2717	1.20896	0.0114299
LmxM.05.0630.1	Kinesin, putative	1222	232.543	0	255.04	13.7843	1.09674	0.0513327
LmxM.05.0640.1	Ankyrin repeats (many copies)/Ankyrin repeats (3 copies), putative	1917	164.629	0	192.958	19.424	1.17208	0.0723563
LmxM.05.0650.1	Hypothetical protein, conserved	895	245.103	0	270.104	21.5184	1.102	0.122646
LmxM.05.0660.1	Nitroreductase-like protein	315	208.768	0	275.958	8.86589	1.32184	1.74824e-14
LmxM.05.0670.1	Hypothetical protein, conserved	2414	123.907	0	123.575	10.0161	0.997325	0.486799
LmxM.05.0680.1	Sre-2/carboxylate carrier-like protein	346	331.381	0	344.562	30.266	1.03977	0.331602
LmxM.05.0690.1	Hypothetical protein, conserved	2684	86.9055	0	84.0374	11.4041	0.966997	0.400714
LmxM.05.0700.1	Hypothetical protein, conserved	1762	132.942	0	122.313	13.482	0.920052	0.215248
LmxM.05.0710.1	CYC2-like cyclin, putative	1407	282.795	0	309.824	16.5033	1.09558	0.0507363
LmxM.05.0720.1	Phosphatase-like protein	1394	148.049	0	141.857	12.0822	0.958176	0.304153
LmxM.05.0730.1	Hypothetical protein, conserved	725	163.479	0	128.89	2.83803	0.788417	1e-05
LmxM.05.0740.1	Vta1 like, putative	367	279.971	0	214.197	14.8658	0.765068	4.83246e-06
LmxM.05.0750.1	Flavodoxin/Radical SAM superfamily/Wyosine base formation, putative	800	366.517	0	474.14	14.0724	1.29364	1.02202e-14
LmxM.05.0760.1	Kinesin-like protein	1463	132.899	0	157.026	9.23488	1.18154	0.004494
LmxM.05.0770.1	Hypothetical protein, unknown function	1362	191.899	0	182.694	15.951	0.952031	0.281938
LmxM.05.0780.1	Hypothetical protein, conserved	147	1e-05	0	1e-05	1e-05	1	0.5
LmxM.05.0790.1	Mitochondrial glycoprotein, putative	412	284.366	0	282.253	5.27046	0.99257	0.344255
LmxM.05.0800.1	MYND zinc finger (ZnF) domain-like protein	429	230.497	0	278.883	20.9774	1.20992	0.0105384
LmxM.05.0810.1	Got1/Sft2-like family, putative	163	529.062	0	419.925	17.3629	0.793717	1.63269e-10
LmxM.05.0820.1	Hypothetical protein, conserved	928	345.867	0	397.089	10.1985	1.1481	2.54935e-07
LmxM.05.0830.1	Methylthioadenosine phosphorylase, putative	306	1093.15	0	1198.96	42.44	1.0968	0.00632837
LmxM.05.0840.1	Hypothetical protein, unknown function	1323	234.92	0	248.837	7.03919	1.05924	0.0240217
LmxM.05.0850.1	Zinc-finger of a C2HC-type, putative	639	256.622	0	216.137	6.23551	0.842239	4.2172e-11
LmxM.05.0860.1	Hypothetical protein, conserved	155	429.843	0	335.079	28.3613	0.779538	0.000416922
LmxM.05.0870.1	Hypothetical protein, conserved	1921	147.159	0	133.619	14.8375	0.907988	0.180732
LmxM.05.0880.1	Hypothetical protein, conserved	201	490.877	0	445.162	5.43428	0.906871	1e-05
LmxM.05.0890.1	CPSF A subunit region, putative	1982	191.815	0	199.703	16.2262	1.04112	0.313441
LmxM.05.0900.1	Surface antigen-like protein	286	136.486	0	169.272	8.88994	1.24021	0.000113052
LmxM.05.0910.1	Hypothetical protein, conserved	1074	214.688	0	226.99	22.5928	1.0573	0.293046
LmxM.05.0920.1	Paraflagellar rod protein, putative	1074	188.337	0	212.843	15.1014	1.13012	0.0523227
LmxM.05.0930.1	Ubiquitin-conjugating enzyme E2, putative	463	259.892	0	205.065	12.366	0.789041	4.63262e-06
LmxM.05.0940.1	Hypothetical protein, conserved	1272	145.865	0	156.471	17.5458	1.07271	0.272756
LmxM.05.0950.1	Glutaminyl cyclase, putative	908	214.839	0	217.777	5.3263	1.01367	0.290635
LmxM.05.0960.1	Metallo-peptidase, Clan M-, Family M49	679	590.025	0	677.215	44.8516	1.14777	0.0259495
LmxM.05.0970.1	Mercaptopyruvate sulfurtransferase	370	455.288	0	453.617	18.6275	0.996329	0.464256
LmxM.05.0980.1	NADH-ubiquinone oxidoreductase, mitochondrial, putative	481	335.726	0	287.684	16.0951	0.856902	0.00141857
LmxM.05.0990.1	Hypothetical protein, conserved	89	141.473	0	173.893	17.6202	1.22916	0.0328895
LmxM.05.1000.1	Hypothetical protein, conserved	103	731.839	0	528.531	23.6137	0.722196	1e-05
LmxM.05.1010.1	Methyltransferase-like protein	613	114.832	0	131.55	15.0662	1.14558	0.133582
LmxM.05.1020.1	Dynein regulatory complex subunit 7, putative	919	246.065	0	291.033	10.9068	1.18275	1.87042e-05
LmxM.05.1030.1	Hypothetical protein, conserved	145	1152.71	0	923.436	54.0404	0.801097	1.10411e-05
LmxM.05.1040.1	Stomatin-like protein	357	757.272	0	803.351	80.0014	1.06085	0.282315
LmxM.05.1050.1	Hypothetical protein, unknown function	443	200.027	0	227.821	3.41637	1.13895	2.0509e-16
LmxM.05.1060.1	ATPase, putative	478	159.588	0	130.978	8.54627	0.820727	0.00040752
LmxM.05.1061.1	ATPase, putative	499	60.0713	0	77.4416	6.58119	1.28916	0.00415279
LmxM.05.1070.1	Legume-like lectin family, putative	522	92.3964	0	99.6905	4.5264	1.07894	0.0535393
LmxM.05.1070a.1	Hypothetical protein	611	22.4182	0	18.3011	1.15759	0.816352	0.00018786
LmxM.05.1080.1	Phosphatidylinositol 4-phosphate 5-kinase, putative	726	261.159	0	267.319	6.4082	1.02359	0.168212
LmxM.05.1080a.1	Phosphatidylinositol 4-phosphate 5-kinase, putative (fragment)	164	1e-05	0	1e-05	1e-05	1	0.5
LmxM.05.1090.1	Double-strand-break repair protein rad21 homolog, putative	574	183.517	0	159.344	7.09478	0.868278	0.000328167
LmxM.05.1100.1	Methyltransferase domain containing protein, putative	245	568.693	0	728.543	31.4174	1.28108	1.80956e-07
LmxM.05.1110.1	Hypothetical protein, conserved	1245	1322.33	0	1287.55	46.7526	0.973697	0.228459
LmxM.05.1120.1	Hypothetical protein, unknown function	120	205.05	0	196.551	19.6615	0.958552	0.332775
LmxM.05.1130.1	Hypothetical protein, conserved	503	132.97	0	132.069	10.7775	0.993219	0.466662
LmxM.05.1140.1	V-type proton ATPase subunit D, putative	357	341.354	0	278.945	29.0672	0.817171	0.0158936
LmxM.05.1160.1	Hypothetical protein, unknown function	855	108.476	0	106.08	9.31645	0.977912	0.398518
LmxM.05.1170.1	Elongation of very long chain fatty acids protein, putative	249	1057.88	0	782.092	19.8168	0.739299	1e-05
LmxM.05.1180.1	Hypothetical protein, conserved	523	276.704	0	252.893	3.30976	0.913947	3.14082e-13
LmxM.05.1190.1	Hypothetical protein, conserved	1957	142.151	0	128.945	19.3171	0.907098	0.247099
LmxM.05.1200.1	Prefoldin subunit, putative	132	895.917	0	906.285	75.188	1.01157	0.445163
LmxM.05.1210.1	Protein phosphatase type 1 regulator-like protein	396	459.426	0	405.36	29.1536	0.882319	0.0318332
LmxM.05.1215.1	Surface antigen-like protein	284	143.535	0	189.235	13.2661	1.31839	0.000285638
LmxM.05_111769.1	None	102	255.462	0	267.788	17.2453	1.04825	0.237379
LmxM.05_145594.1	None	29	153.764	0	200.216	17.23	1.3021	0.0035088
LmxM.05_253920.1	None	71	357.077	0	363.027	41.3785	1.01667	0.442823
LmxM.05_296301.1	None	96	1447.26	0	1776.59	116.3	1.22755	0.0023149
LmxM.05_361535.1	None	41	4.12461	0	16.9223	5.9794	4.10276	0.0161654
LmxM.05_399275.1	None	45	209.771	0	212.069	3.1239	1.01095	0.231034
LmxM.05_414407.1	None	36	378.199	0	431.13	15.3538	1.13996	0.00028297
LmxM.05_426918.1	None	164	197.75	0	195.866	10.1114	0.990473	0.426094
LmxM.06.0010.1	Histone H4	100	10271	0	9474.27	1456.73	0.922428	0.292211
LmxM.06.0020.1	Hypothetical protein, conserved	535	134.415	0	115.781	8.96042	0.861368	0.0187803
LmxM.06.0030.1	WD domain, G-beta repeat, putative	673	804.379	0	563.635	12.8129	0.700708	1e-05
LmxM.06.0040.1	39S mitochondrial ribosomal protein L46, putative	291	643.468	0	615.318	29.6388	0.956253	0.171118
LmxM.06.0050.1	Hypothetical protein, conserved	481	389.16	0	274.103	12.4543	0.704346	1e-05
LmxM.06.0060.1	Hypothetical protein, conserved	348	209.866	0	197.631	7.39836	0.941703	0.0490948
LmxM.06.0070.1	Hypothetical protein, conserved	458	240.201	0	236.397	22.0599	0.984164	0.431549
LmxM.06.0080.1	ATP-binding cassette protein subfamily G, member 1, putative	657	201.705	0	202.12	22.7219	1.00206	0.492715
LmxM.06.0090.1	ATP-binding cassette protein subfamily G, member 2	663	341.561	0	201.816	21.1433	0.590864	1.92926e-11
LmxM.06.0100.1	ATP-binding cassette protein subfamily G, member 3, putative	248	202.681	0	162.862	13.1998	0.803539	0.00127794
LmxM.06.0110.1	Hypothetical protein, conserved	602	513.153	0	597.157	19.4265	1.1637	7.65381e-06
LmxM.06.0120.1	Cyclophilin	217	2592.72	0	2005.77	109.838	0.773617	4.55126e-08
LmxM.06.0130.1	Hypothetical protein, conserved	186	316.343	0	262.662	9.87049	0.830308	2.6862e-08
LmxM.06.0140.1	Proteasome beta 6 subunit, putative	247	1031.87	0	715.796	93.3263	0.693687	0.000353577
LmxM.06.0150.1	Hypothetical protein, conserved	109	450.312	0	440.069	75.6189	0.977252	0.446123
LmxM.06.0160.1	HD domain containing protein, putative	454	331.875	0	367.804	45.4813	1.10826	0.214769
LmxM.06.0170.1	Trm112p-like protein, putative	141	244.07	0	249.496	20.0464	1.02223	0.393321
LmxM.06.0180.1	Kinesin-like protein	719	189.197	0	222.154	13.8494	1.17419	0.00866514
LmxM.06.0190.1	Hypothetical protein, conserved	725	127.062	0	143.517	12.3851	1.12951	0.0919807
LmxM.06.0200.1	Hypothetical protein, conserved	491	315.598	0	325.732	16.051	1.03211	0.263905
LmxM.06.0210.1	FHA domain containing protein, putative	675	170.559	0	176.642	17.8369	1.03567	0.366536
LmxM.06.0220.1	Hypothetical protein, conserved	286	517.852	0	598.498	4.81009	1.15573	2.16292e-63
LmxM.06.0230.1	Hypothetical protein, conserved	213	484.892	0	511.682	9.65833	1.05525	0.00277058
LmxM.06.0240.1	Present in the outer mitochondrial membrane proteome 34	937	283.32	0	307.216	29.5971	1.08434	0.209722
LmxM.06.0250.1	Hypothetical protein, conserved	278	557.766	0	519.531	12.0822	0.93145	0.000776659
LmxM.06.0260.1	5'-3' exoribonuclease A, putative	1515	305.374	0	257.757	11.3128	0.844068	1.28148e-05
LmxM.06.0270.1	Hypothetical protein, conserved	312	463.647	0	375.249	24.4405	0.809343	0.000149106
LmxM.06.0280.1	Hypothetical protein, conserved	851	191.563	0	191.187	22.7519	0.998037	0.493406
LmxM.06.0290.1	Ribonuclease H1, putative	445	401.412	0	397.65	29.591	0.990628	0.449415
LmxM.06.0300.1	MYND finger domain-like protein	169	466.742	0	534.564	11.4688	1.14531	1.67321e-09
LmxM.06.0310.1	Pteridine transporter, putative	677	323.709	0	435.905	13.7276	1.34659	1.50398e-16
LmxM.06.0320.1	Hypothetical protein, conserved	1037	375.431	0	426.494	31.812	1.13601	0.0542306
LmxM.06.0330.1	Hypothetical protein, conserved	1185	185.14	0	201.651	20.2564	1.08918	0.207504
LmxM.06.0340.1	Serine peptidase, clan SC, family S9A-like protein	905	311.82	0	333.102	25.8491	1.06825	0.205166
LmxM.06.0350.1	NAD(P)-dependent steroid dehydrogenase protein, putative	407	1069.25	0	1239.07	81.2183	1.15883	0.018266
LmxM.06.0360.1	Hypothetical protein, conserved	451	277.585	0	360.249	10.9677	1.2978	2.40361e-14
LmxM.06.0370.1	Glutamine synthetase, putative	379	3305.48	0	3797.57	291.149	1.14887	0.0454967
LmxM.06.0380.1	Present in the outer mitochondrial membrane proteome 35	374	274.436	0	378.069	18.0653	1.37762	4.82954e-09
LmxM.06.0390.1	Hypothetical protein, conserved	911	248.152	0	258.905	18.4251	1.04333	0.27974
LmxM.06.0400.1	Hypothetical protein	314	138.361	0	155.863	9.83975	1.1265	0.0376434
LmxM.06.0410.1	60S ribosomal protein L19, putative	247	2560.37	0	2892.97	91.112	1.1299	0.000130919
LmxM.06.0412.1	Hypothetical protein, conserved	189	363.995	0	225.546	15.8447	0.619641	1e-05
LmxM.06.0415.1	60S ribosomal protein L19, putative	247	4640.52	0	2976.33	320.143	0.641379	1.0058e-07
LmxM.06.0420.1	Hypothetical protein, conserved	560	128.855	0	126.705	13.4907	0.983314	0.436688
LmxM.06.0430.1	Hypothetical protein, conserved	691	258.935	0	266.458	10.4391	1.02905	0.235571
LmxM.06.0440.1	Hypothetical protein, conserved	993	216.958	0	191.454	12.103	0.882446	0.0175476
LmxM.06.0450.1	Hypothetical protein, unknown function	455	159.737	0	192.097	24.6871	1.20259	0.0949583
LmxM.06.0460.1	ATP-NAD kinase-like protein	1250	142.657	0	135.705	6.54556	0.951268	0.144098
LmxM.06.0470.1	Condensin complex subunit 2, putative	1150	187.016	0	200.642	7.73297	1.07286	0.0390288
LmxM.06.0480.1	Hypothetical protein, conserved	314	243.707	0	268.186	22.2394	1.10045	0.135511
LmxM.06.0490.1	Hypothetical protein, conserved	486	218.549	0	275.114	23.4442	1.25882	0.00791622
LmxM.06.0500.1	SpoU rRNA Methylase family, putative	545	154.203	0	185.887	13.8948	1.20547	0.0112958
LmxM.06.0510.1	U-box domain containing protein, putative	714	229.422	0	224.953	19.8251	0.980519	0.410818
LmxM.06.0520.1	Hypothetical protein, conserved	1898	94.5183	0	108.482	13.395	1.14773	0.148604
LmxM.06.0530.1	Hypothetical protein, conserved	298	474.941	0	454.835	18.1965	0.957667	0.134598
LmxM.06.0540.1	Hypothetical protein, conserved	867	140.858	0	158.982	18.9807	1.12867	0.169817
LmxM.06.0550.1	Hypothetical protein, conserved	1727	109.737	0	115.177	19.9031	1.04957	0.392311
LmxM.06.0560.1	Deoxyuridine triphosphatase, putative	269	2249.68	0	2598.95	93.403	1.15525	9.22492e-05
LmxM.06.0570.1	60S ribosomal protein L23a, putative	145	6653.54	0	7148.8	143.06	1.07443	0.000268218
LmxM.06.0580.1	60S ribosomal protein L23a, putative	145	6638.6	0	8923.96	381.96	1.34425	1.09359e-09
LmxM.06.0590.1	Hypothetical protein, conserved	1515	157.402	0	174.729	23.5286	1.11008	0.230732
LmxM.06.0600.1	Hypothetical protein, conserved	1435	125.952	0	135.57	15.8269	1.07636	0.271707
LmxM.06.0610.1	Carbonic anhydrase family protein, putative	386	210.044	0	188.164	8.07004	0.89583	0.00335109
LmxM.06.0620.1	Putative Phosphatase/Protein of unknown function DUF89, putative	1010	229.88	0	281.905	26.2256	1.22632	0.0236407
LmxM.06.0630.1	Hypothetical protein, unknown function	412	222.207	0	208.883	18.3202	0.940038	0.233528
LmxM.06.0640.1	Protein kinase, putative	3105	125.702	0	122.582	15.8807	0.97518	0.422127
LmxM.06.0650.1	Lanosterol synthase, putative	1002	275.373	0	272.442	14.7434	0.989355	0.421203
LmxM.06.0660.1	Hypothetical protein, conserved	634	264.351	0	302.612	10.2023	1.14474	8.83308e-05
LmxM.06.0670.1	Hypothetical protein, conserved	1332	185.185	0	173.865	6.2742	0.938873	0.0356005
LmxM.06.0680.1	Hypothetical protein, conserved	243	482.897	0	408.148	22.0078	0.845207	0.000341297
LmxM.06.0685.1	Hypothetical protein, conserved	405	215.456	0	280.976	21.2583	1.3041	0.00102783
LmxM.06.0690.1	Hypothetical protein, conserved	2567	178.68	0	195.099	14.6562	1.09189	0.131301
LmxM.06.0700.1	C2 domain/Ankyrin repeats (3 copies), putative	735	333.989	0	224.983	7.0428	0.673623	1e-05
LmxM.06.0710.1	Hypothetical protein	614	103.643	0	97.6091	11.6923	0.941785	0.302917
LmxM.06.0720.1	YEATS family, putative	1756	142.226	0	135.941	10.7862	0.955808	0.280042
LmxM.06.0730.1	Threonine ammonia-lyase	338	380.713	0	302.954	13.5046	0.795753	4.25559e-09
LmxM.06.0740.1	Hypothetical protein, conserved	907	62.0055	0	73.4896	12.0261	1.18521	0.169807
LmxM.06.0750.1	Haemolysin-III related, putative	702	175.832	0	150.005	15.7973	0.853112	0.0510308
LmxM.06.0760.1	Hypothetical protein, conserved	1175	166.76	0	217.901	21.6728	1.30667	0.00914554
LmxM.06.0770.1	Double RNA binding domain protein 12	1923	66.7076	0	97.4594	13.4926	1.46099	0.0113286
LmxM.06.0790.1	Hypothetical protein, unknown function	1031	109.485	0	129.074	21.1733	1.17892	0.177438
LmxM.06.0800.1	Hypothetical protein, conserved	1553	112.263	0	113.655	7.6315	1.01241	0.4276
LmxM.06.0810.1	Hypothetical protein, unknown function	3554	88.6354	0	90.2075	14.2394	1.01774	0.456043
LmxM.06.0820.1	Qb-SNARE protein, putative	399	104.324	0	89.2526	13.04	0.855536	0.123891
LmxM.06.0830.1	Lipin, putative	1403	194.398	0	184.564	8.12241	0.949414	0.113004
LmxM.06.0840.1	Hypothetical protein, conserved	245	655.807	0	735.627	44.3329	1.12171	0.0358931
LmxM.06.0850.1	Hypothetical protein, conserved	3524	175.927	0	179.438	20.7842	1.01996	0.432916
LmxM.06.0860.1	Dihydrofolate reductase-thymidylate synthase	520	594.214	0	616.788	65.0822	1.03799	0.364353
LmxM.06.0870.1	Protein arginine n-methyltransferase 7	440	382.596	0	480.662	31.3613	1.25632	0.000883063
LmxM.06.0880.1	Acyl-coenzyme a dehydrogenase, putative	416	456.929	0	414.38	5.50644	0.906882	5.55112e-15
LmxM.06.0890.1	Hypothetical protein, conserved	754	176.236	0	187.468	5.2796	1.06373	0.0166898
LmxM.06.0900.1	Protein phosphatase 2C, putative	1791	78.9395	0	84.9128	11.8994	1.07567	0.307842
LmxM.06.0910.1	Peptidyl-tRNA hydrolase, putative	221	396.944	0	375.758	10.5313	0.946627	0.0221251
LmxM.06.0920.1	Hypothetical protein, conserved	435	274.44	0	275.869	14.883	1.00521	0.461765
LmxM.06.0930.1	2,4-dienoyl-coa reductase-like protein	730	164.928	0	171.898	16.9545	1.04226	0.3405
LmxM.06.0940.1	Hypothetical protein, conserved	652	128.05	0	113.239	3.7248	0.884332	3.49817e-05
LmxM.06.0950.1	Glucosamine-fructose-6-phosphate aminotransferase, putative	670	267.164	0	227.297	9.41937	0.850778	1.15589e-05
LmxM.06.0960.1	Cell cycle associated protein MOB1, putative	223	868.497	0	658.991	47.3511	0.758772	4.83265e-06
LmxM.06.0970.1	Domain of unknown function (DUF3883), putative	1662	74.0054	0	90.271	14.5697	1.21979	0.132126
LmxM.06.0980.1	Leucine Rich Repeat, putative	1080	429.352	0	403.463	7.71426	0.939702	0.000395391
LmxM.06.0990.1	Hypothetical protein, conserved	1215	142.368	0	133.418	6.19809	0.937138	0.0743813
LmxM.06.0995.1	Hypothetical protein, unknown function	155	178.159	0	239.143	22.783	1.3423	0.00371739
LmxM.06.1000.1	SET domain containing protein, putative	494	134.249	0	149.676	13.1548	1.11491	0.12046
LmxM.06.1010.1	Hypothetical protein, conserved	759	200.357	0	234.312	18.9964	1.16947	0.0369343
LmxM.06.1020.1	G-patch domain containing protein, putative	230	200.966	0	235.847	7.50205	1.17357	1.66338e-06
LmxM.06.1030.1	Kinesin, putative	889	160.888	0	182.574	21.4009	1.13479	0.155453
LmxM.06.1040.1	Outer dynein arm docking complex protein 2, putative	722	172.072	0	175.91	17.1754	1.0223	0.411591
LmxM.06.1050.1	Protein disulfide isomerase	133	1312.28	0	1004.92	20.3363	0.765779	1e-05
LmxM.06.1060.1	2OG-Fe(II) oxygenase superfamily, putative	334	219.618	0	237.507	5.50623	1.08146	0.000579287
LmxM.06.1070.1	Deoxyribose-phosphate aldolase, putative	281	349.288	0	391.591	4.92116	1.12111	4.12514e-18
LmxM.06.1080.1	Staphylococcal nuclease homologue, putative	224	354.653	0	391.034	15.7231	1.10258	0.0103371
LmxM.06.1090.1	Hypothetical protein, conserved	595	104.787	0	107.729	8.23923	1.02807	0.360539
LmxM.06.1100.1	Peripherally associated ATOM36	302	367.446	0	424.428	27.7866	1.15507	0.0201484
LmxM.06.1110.1	Hypothetical protein, conserved	1092	211.549	0	213.648	16.739	1.00992	0.450103
LmxM.06.1120.1	Hypothetical protein, conserved	273	309.874	0	337.543	34.7197	1.08929	0.212743
LmxM.06.1130.1	Hypothetical protein, conserved	328	283.154	0	324.186	7.66017	1.14491	4.23965e-08
LmxM.06.1140.1	Hypothetical protein, conserved	751	141.156	0	176.409	10.5336	1.24974	0.000408951
LmxM.06.1150.1	Domain of unknown function (DUF4379), putative	521	125.025	0	123.944	8.25471	0.991354	0.447905
LmxM.06.1160.1	Hypothetical protein, conserved	1098	153.155	0	172.574	24.2098	1.12679	0.211248
LmxM.06.1170.1	MRNA transport regulator MTR2, putative	135	458.718	0	380.422	29.0188	0.829315	0.00348653
LmxM.06.1180.1	Protein kinase, putative	455	435.719	0	494.934	24.2788	1.1359	0.00736489
LmxM.06.1190.1	Thioredoxin, putative	147	663.286	0	932.683	60.5397	1.40616	4.29496e-06
LmxM.06.1200.1	Hypothetical protein, unknown function	394	111.544	0	104.74	15.8636	0.939003	0.333999
LmxM.06.1210.1	Hypothetical protein, unknown function	585	218.369	0	232.107	27.0948	1.06291	0.306072
LmxM.06.1220.1	Hypothetical protein, unknown function	790	156.246	0	193.431	24.8828	1.23799	0.0675382
LmxM.06.1230.1	Protein of unknown function (DUF1637), putative	293	157.208	0	187.188	16.1564	1.1907	0.0317555
LmxM.06.1240.1	FAD binding domain containing protein, putative	495	229.219	0	237.481	17.2477	1.03604	0.315971
LmxM.06.1245.1	Transcription factor e(y)2, putative	100	180.995	0	204.261	19.5849	1.12854	0.117432
LmxM.06.1250.1	Hypothetical protein, conserved	238	377.647	0	357.134	17.4865	0.945681	0.12038
LmxM.06.1260.1	Pteridine transporter, putative	651	4827.61	0	3303.67	333.204	0.684329	2.39721e-06
LmxM.06.1270.1	Coproporphyrinogen III oxidase, putative	301	400.435	0	414.188	60.868	1.03435	0.410619
LmxM.06.1280.1	Protoporphyrinogen oxidase-like protein	231	584.376	0	685.637	7.61189	1.17328	1.11207e-40
LmxM.06.1290.1	Hypothetical protein, unknown function	123	3616.57	0	2824.69	304.12	0.781042	0.00460941
LmxM.06_101525.1	None	37	396.786	0	468.772	34.1253	1.18142	0.0174516
LmxM.06_109552.1	None	31	289.342	0	335.044	48.1381	1.15795	0.171208
LmxM.06_129660.1	None	38	1328.62	0	2333.86	401.169	1.75661	0.00610901
LmxM.06_1380.1	None	50	1e-05	0	1e-05	1e-05	1	0.5
LmxM.06_152779.1	None	36	198.699	0	154.853	9.52311	0.779336	2.07089e-06
LmxM.06_18579.1	None	39	341.309	0	329.356	12.152	0.964978	0.162643
LmxM.06_265056.1	None	31	291.189	0	238.257	14.4218	0.818221	0.000121136
LmxM.06_27195.1	None	34	227.117	0	186.429	12.9122	0.820852	0.000813324
LmxM.06_277328.1	None	40	477.554	0	421.598	11.717	0.882829	8.95954e-07
LmxM.06_29862.1	None	55	259.653	0	191.348	10.8436	0.736937	1.49675e-10
LmxM.06_299794.1	None	68	185.433	0	216.417	11.2761	1.16709	0.00300094
LmxM.06_391458.1	None	79	240.932	0	222.467	10.9385	0.92336	0.0456987
LmxM.06_413612.1	None	32	534.171	0	747.103	145.536	1.39862	0.0717209
LmxM.06_425823.1	None	31	334.943	0	324.588	14.7816	0.969086	0.241813
LmxM.06_449544.1	None	113	310.417	0	307.385	14.9939	0.990233	0.419881
LmxM.06_68747.1	None	78	804.524	0	1020.89	55.4761	1.26894	4.80666e-05
LmxM.06_69456.1	None	32	249.176	0	385.491	38.2186	1.54707	0.000180734
LmxM.06_9341.1	None	34	428.006	0	468.048	6.15263	1.09356	3.80316e-11
LmxM.06_94775.1	None	268	395.799	0	436.844	45.8208	1.1037	0.185182
LmxM.07.0010.1	Ubiquitin-like modifier-activating enzyme ATG7, putative	725	163.002	0	197.542	18.9586	1.2119	0.0342358
LmxM.07.0020.1	Isy1-like splicing family, putative	269	258.779	0	348.931	32.5338	1.34838	0.00279399
LmxM.07.0025.1	Histone-lysine N-methyltransferase, putative	299	2946.68	0	3541.55	174.815	1.20188	0.000333439
LmxM.07.0030.1	Hypothetical protein, conserved	151	546.957	0	825.753	24.7373	1.50972	9.19868e-30
LmxM.07.0040.1	Hypothetical protein, conserved	316	217.251	0	226.159	21.5388	1.041	0.339594
LmxM.07.0050.1	Alpha-adaptin-like protein	961	254.886	0	255.471	11.0602	1.00229	0.478929
LmxM.07.0060.1	Cytochrome c1, heme protein, mitochondrial, putative	258	4101.11	0	4035.12	358.721	0.98391	0.427026
LmxM.07.0070.1	Hypothetical protein, conserved	192	437.637	0	597.93	19.9745	1.36627	5.08136e-16
LmxM.07.0080.1	Golgi/lysosome glycoprotein 1, putative	623	682.408	0	554.726	45.3372	0.812895	0.0024292
LmxM.07.0090.1	Cobalamin-dependent methionine synthase, putative	1252	373.987	0	375.015	23.4868	1.00275	0.482548
LmxM.07.0100.1	Pitrilysin-like metalloprotease	1032	270.123	0	241.246	20.678	0.893098	0.0812826
LmxM.07.0110.1	Hypothetical protein, conserved	448	224.141	0	256.999	27.8005	1.1466	0.118618
LmxM.07.0120.1	Sec7 domain containing protein, putative	2201	130.109	0	136.739	16.6094	1.05096	0.344888
LmxM.07.0130.1	TRNA-methyl transferase, putative	603	82.6449	0	85.1745	9.54728	1.03061	0.395523
LmxM.07.0140.1	Hypothetical protein, conserved	352	229.145	0	228.062	8.57339	0.995271	0.44971
LmxM.07.0150.1	Eukaryotic membrane protein family, putative	596	173.862	0	191.437	11.2283	1.10109	0.0587641
LmxM.07.0160.1	Protein kinase, putative	847	188.723	0	187.728	11.6512	0.994727	0.465968
LmxM.07.0170.1	Protein kinase, putative	1062	127.964	0	131.01	14.0842	1.0238	0.414396
LmxM.07.0180.1	Hypothetical protein, unknown function	2103	44.7888	0	49.814	10.1363	1.1122	0.31003
LmxM.07.0190.1	Protein phosphatase 2A, regulatory subunit B, putative	393	328.462	0	306.018	15.7575	0.93167	0.0771765
LmxM.07.0200.1	Phosphatidylglycerolphosphate synthase, mitochondrial, putative	752	360.738	0	418.706	7.14377	1.16069	2.44029e-16
LmxM.07.0210.1	Hypothetical protein, conserved	252	89.4477	0	99.4861	15.0473	1.11223	0.252346
LmxM.07.0220.1	Hypothetical protein, conserved	635	573.703	0	586.686	15.9689	1.02263	0.208092
LmxM.07.0230.1	Cytokine-induced anti-apoptosis inhibitor 1, Fe-S biogenesis, putative	119	374.154	0	171.006	10.4816	0.457047	1e-05
LmxM.07.0240.1	Hypothetical protein, conserved	606	170.482	0	198.858	11.7625	1.16645	0.00792342
LmxM.07.0250.1	Protein kinase, putative	1904	110.437	0	96.2462	10.6832	0.871506	0.0920388
LmxM.07.0260.1	Homoserine dehydrogenase-like protein	367	336.029	0	334.369	9.6846	0.995059	0.431942
LmxM.07.0270.1	Acetylornithine deacetylase-like protein	397	514.801	0	551.226	29.543	1.07075	0.108802
LmxM.07.0280.1	HECT E3 ligase, putative	6213	50.7314	0	52.7601	12.0565	1.03999	0.433186
LmxM.07.0290.1	Uncharacterised protein family (UPF0172), putative	254	561.344	0	607.014	39.6995	1.08136	0.124995
LmxM.07.0300.1	Hypothetical protein, conserved	865	217.314	0	240.14	25.7644	1.10504	0.187817
LmxM.07.0310.1	Paraflagellar rod protein, putative	808	326.337	0	450.894	28.4804	1.38168	6.11573e-06
LmxM.07.0320.1	Hypothetical protein, conserved	1143	210.338	0	246.145	20.5484	1.17023	0.0407056
LmxM.07.0330.1	Protein of unknown function (DUF3735)/Abscisic acid G-protein coupled receptor, putative	826	271.418	0	277.249	22.6394	1.02148	0.398378
LmxM.07.0335.1	NUDIX family hydrolase, putative	772	175.628	0	215.026	24.2487	1.22432	0.0521103
LmxM.07.0340.1	ATP-dependent RNA helicase DBP2B, putative	559	628.373	0	604.559	65.6085	0.962102	0.358312
LmxM.07.0350.1	Hypothetical protein, conserved	657	319.969	0	266.361	7.40053	0.832457	2.18048e-13
LmxM.07.0360.1	Protein of unknown function (DUF1674), putative	107	427.066	0	397.919	42.765	0.93175	0.247758
LmxM.07.0370.1	Zinc finger, C3HC4 type (RING finger), putative	919	53.2374	0	52.2673	1.83769	0.981778	0.298791
LmxM.07.0380.1	RAVE protein 1 C terminal, putative	3563	119.807	0	121.399	18.456	1.01329	0.465616
LmxM.07.0390.1	Hypothetical protein, conserved	895	147.21	0	165.424	14.9724	1.12373	0.111892
LmxM.07.0400.1	EamA-like transporter family, putative	611	236.874	0	196.377	16.9625	0.829034	0.00848238
LmxM.07.0410.1	Hypothetical protein, conserved	512	175.06	0	153.515	1.3757	0.876927	1e-05
LmxM.07.0420.1	Hypothetical protein, conserved	109	1607.45	0	1831.19	106.49	1.13919	0.0178153
LmxM.07.0430.1	Maoc family dehydratase-like protein	157	830.839	0	1023.81	87.4096	1.23226	0.0136344
LmxM.07.0440.1	Maoc family dehydratase-like protein	157	413.139	0	434.979	44.7001	1.05286	0.312565
LmxM.07.0450.1	Hypothetical protein, conserved	166	408.449	0	488.147	49.0239	1.19512	0.0520068
LmxM.07.0460.1	Acyl-CoA dehydrogenase, mitochondrial precursor, putative	519	566.373	0	670.313	25.981	1.18352	3.15896e-05
LmxM.07.0470.1	Pre-rrna-processing protein tsr1 homolog	780	232.33	0	283.319	29.0304	1.21947	0.0395084
LmxM.07.0475.1	Hypothetical protein, conserved	159	215.829	0	339.272	22.4561	1.57195	1.93071e-08
LmxM.07.0480.1	Dynein heavy chain, N-terminal region 2, putative	4850	130.485	0	159.821	22.1439	1.22483	0.0926183
LmxM.07.0490.1	Hypothetical protein, conserved	396	239.099	0	170.728	13.7897	0.714047	3.5591e-07
LmxM.07.0500.1	60S ribosomal protein L7a, putative	264	2474.58	0	3034.5	297.511	1.22627	0.0299178
LmxM.07.0510.1	60S ribosomal protein L7a, putative	264	4707.21	0	6903.46	594.697	1.46657	0.000110788
LmxM.07.0520.1	QA-SNARE protein putative	236	273.584	0	307.17	17.3057	1.12276	0.026145
LmxM.07.0530.1	Adp/ATP carrier-like protein	364	205.092	0	218.841	21.1969	1.06704	0.258286
LmxM.07.0540.1	Hypothetical protein, conserved	989	119.276	0	129.852	8.20838	1.08866	0.0988081
LmxM.07.0550.1	Cysteine peptidase B (CPB), putative	1897	137.018	0	156.258	18.1433	1.14042	0.144474
LmxM.07.0560.1	Ras-related protein rab-14, putative	225	539.169	0	521.335	22.9416	0.966924	0.218478
LmxM.07.0570.1	Nucleolar protein 54, putative	468	355.238	0	406.275	21.1028	1.14367	0.00779263
LmxM.07.0580.1	Molybdopterin guanine dinucleotide synthesis protein B, putative	1361	152.621	0	194.927	24.559	1.27719	0.042479
LmxM.07.0590.1	Sel1 repeat, putative	1600	242.225	0	240.636	16.1744	0.993441	0.460875
LmxM.07.0600.1	Electron transfer flavoprotein-ubiquinone oxidoreductase, putative	575	419.418	0	359.145	8.29122	0.856292	1.803e-13
LmxM.07.0610.1	Hypothetical protein, conserved	195	636.415	0	753.603	31.3183	1.18414	9.13397e-05
LmxM.07.0615.1	Hypothetical protein, conserved	255	232.605	0	254.391	19.1256	1.09366	0.127326
LmxM.07.0620.1	Hypothetical protein, conserved	636	293.175	0	311.299	16.0705	1.06182	0.129698
LmxM.07.0630.1	Vacuolar-type Ca2+-ATPase, putative	1104	212.521	0	139.256	11.3921	0.655259	6.32985e-11
LmxM.07.0640.1	Eukaryotic translation initiation factor 3 subunit h	335	870.731	0	824.614	102.462	0.947036	0.326323
LmxM.07.0650.1	Vacuolar-type Ca2+-ATPase, putative	1119	354.278	0	360.852	12.492	1.01856	0.299357
LmxM.07.0660.1	Hypothetical protein, conserved	520	137.035	0	132.375	11.2566	0.965996	0.339455
LmxM.07.0670.1	Qa-SNARE protein, putative	169	630.01	0	511.138	17.4216	0.811318	4.44988e-12
LmxM.07.0680.1	40S ribosomal protein S9, putative	189	7201.68	0	9205.1	427.543	1.27819	1.39376e-06
LmxM.07.0690.1	Protein kinase, putative	1873	121.534	0	112.027	10.1908	0.921778	0.175447
LmxM.07.0700.1	Topoisomerase-related function protein-like protein	912	164.377	0	177.174	17.2219	1.07785	0.228724
LmxM.07.0710.1	Centrin, putative	187	374.717	0	371.171	16.4944	0.990536	0.414879
LmxM.07.0715.1	Hypothetical protein	580	235.228	0	266.875	12.5965	1.13454	0.00599688
LmxM.07.0720.1	Hypothetical protein, conserved	1259	150.157	0	179.431	31.8516	1.19496	0.179027
LmxM.07.0730.1	Malonyl-coa decarboxylase-like protein	865	129.696	0	150.348	20.4967	1.15924	0.156824
LmxM.07.0740.1	Hypothetical protein, conserved	3810	108.285	0	118.965	19.3794	1.09863	0.290778
LmxM.07.0743.1	Protein phosphatase inhibitor, putative	150	127.198	0	114.328	3.91031	0.898823	0.000498819
LmxM.07.0750.1	Hypothetical protein, conserved	442	121.72	0	121.471	1.08261	0.997947	0.408748
LmxM.07.0760.1	6-phosphofructo-2-kinase-like protein	1308	73.3201	0	73.7884	7.45249	1.00639	0.474947
LmxM.07.0770.1	DNAJ-domain transmembrane-like protein	599	312.109	0	307.011	5.23817	0.983665	0.165201
LmxM.07.0780.1	Hypothetical protein, conserved	541	256.726	0	204.961	6.79726	0.798364	1.31006e-14
LmxM.07.0790.1	Hypothetical protein, conserved	322	221.794	0	215.153	1.87378	0.97006	0.000197099
LmxM.07.0800.1	Flavoprotein subunit-like protein	672	230.058	0	319.48	16.3328	1.38869	2.18795e-08
LmxM.07.0802.1	Hypothetical protein, conserved	353	1054.09	0	788.166	83.3355	0.747722	0.000708908
LmxM.07.0805.1	Phosphoacetylglucosamine mutase-like protein	597	297.857	0	353.16	1.70093	1.18567	3.42858e-232
LmxM.07.0810.1	Cytochrome b5-like protein	153	326.403	0	368.271	34.7646	1.12827	0.114228
LmxM.07.0830.1	Hypothetical protein, conserved	2397	205.186	0	217.029	14.3202	1.05772	0.204116
LmxM.07.0831.1	Hypothetical protein, conserved	1987	74.8468	0	77.9504	13.7823	1.04147	0.410918
LmxM.07.0840.1	Hypothetical protein, conserved	1243	95.4594	0	80.2548	9.35631	0.840721	0.0520739
LmxM.07.0850.1	Ubiquitin-conjugating enzyme E2, putative	182	1130.32	0	972.218	34.4551	0.860125	2.23046e-06
LmxM.07.0860.1	Hypothetical protein, unknown function	1475	117.841	0	83.0826	1.49266	0.705039	1e-05
LmxM.07.0870.1	Splicing factor ptsr1-like protein	372	851.352	0	771.914	25.3038	0.906692	0.000846607
LmxM.07.0880.1	Protein kinase, putative	1442	160.741	0	153.232	17.6344	0.953282	0.335111
LmxM.07.0890.1	Hypothetical protein, unknown function	626	221.426	0	189.957	14.8046	0.857881	0.0167675
LmxM.07.0900.1	Serine/threonine kinase, putative	296	854.67	0	510.585	9.02816	0.597406	1e-05
LmxM.07.0910.1	Hypothetical protein, conserved	1834	169.106	0	171.232	25.8033	1.01257	0.467161
LmxM.07.0920.1	Protein of unknown function (DUF3608), putative	2535	238.394	0	242.764	31.0321	1.01833	0.444009
LmxM.07.0930.1	Hypothetical protein, conserved	330	570.942	0	508.959	18.1251	0.891437	0.000313393
LmxM.07.0940.1	Domain of unknown function (DUF3437), putative	2434	181.54	0	167.718	25.7895	0.923864	0.296
LmxM.07.0950.1	Hypothetical protein, conserved	2456	77.0232	0	81.7009	16.2369	1.06073	0.386637
LmxM.07.0960.1	Hypothetical protein, conserved	1155	180.603	0	154.507	9.11037	0.855508	0.00208902
LmxM.07.0970.1	Hypothetical protein, conserved	879	260.468	0	266.645	17.3912	1.02372	0.361222
LmxM.07.0980.1	RNA binding protein, putative	118	522.138	0	708.805	31.7604	1.35751	2.08433e-09
LmxM.07.0990.1	Nucleolar RNA-binding protein, putative	341	6021.13	0	4790.84	251.907	0.795671	5.20008e-07
LmxM.07.1000.1	RNA binding protein-like protein	366	1517.28	0	1316.23	26.0447	0.867493	5.88418e-15
LmxM.07.1010.1	Domain of unknown function DUF59, putative	162	676.619	0	745.929	16.6951	1.10244	1.65139e-05
LmxM.07.1020.1	PIF1 helicase-like protein, putative	1341	165.921	0	168.87	22.8827	1.01778	0.44872
LmxM.07.1030.1	Peptidyl-prolyl cis-trans isomerase/rotamase, putative	115	953.365	0	959.014	69.5446	1.00593	0.467631
LmxM.07.1035.1	Hypothetical protein	188	383.796	0	411.469	5.20546	1.0721	5.29929e-08
LmxM.07.1040.1	Hypothetical protein, conserved	444	244.058	0	260.919	18.8961	1.06908	0.18612
LmxM.07.1050.1	Cation-transporting ATPase, putative	1244	798.367	0	722.539	24.5534	0.905021	0.00100657
LmxM.07.1055.1	Dpy-30 motif containing protein, putative	112	526.108	0	660.413	41.7469	1.25528	0.000647451
LmxM.07.1060.1	Lipoyltransferase, putative	514	187.92	0	191.611	22.244	1.01964	0.434105
LmxM.07.1070.1	RNA-editing complex protein, putative	445	195.96	0	184.19	9.59839	0.939936	0.110049
LmxM.07.1080.1	Hypothetical protein, conserved	838	283.624	0	362.757	22.9095	1.27901	0.000276019
LmxM.07.1090.1	Fatty acid desaturase, putative	417	657.639	0	596.951	60.8329	0.907718	0.159231
LmxM.07.1100.1	Hypothetical protein, conserved	305	272.392	0	287.732	9.18035	1.05632	0.0473623
LmxM.07.1101.1	Hypothetical protein	554	263.686	0	147.885	10.4287	0.560836	1e-05
LmxM.07.1110.1	Hypothetical protein, conserved	362	383.58	0	344.117	9.92955	0.897118	3.52861e-05
LmxM.07.1120.1	Proteasome regulatory non-ATP-ase subunit, putative	345	732.047	0	620.138	37.427	0.847128	0.00139457
LmxM.07.1130.1	Hypothetical protein, conserved	576	425.288	0	509.024	46.2843	1.19689	0.0352124
LmxM.07.1140.1	Peptide methionine sulfoxide reductase-like	176	1128.52	0	804.494	17.8712	0.712876	1e-05
LmxM.07.1150.1	N-terminal region of Chorein, a TM vesicle-mediated sorter, putative	2535	211.539	0	211.081	20.6345	0.997836	0.491149
LmxM.07.1160.1	Amino acid transporter 19, putative	491	3403.25	0	3910.09	53.061	1.14893	6.36057e-22
LmxM.07.1170.1	Phosphoglycan beta 1,3 galactosyltransferase 1	741	395.14	0	493.608	64.6738	1.2492	0.0639384
LmxM.07_189754.1	None	83	359.048	0	220.536	11.0783	0.614223	1e-05
LmxM.07_339360.1	None	28	250.328	0	237.272	20.9525	0.947845	0.266603
LmxM.07_39505.1	None	90	307.165	0	256.914	8.4917	0.836405	1.633e-09
LmxM.07_431674.1	None	130	415.905	0	371.598	28.9267	0.893468	0.0627974
LmxM.07_440071.1	None	38	670.435	0	970.606	60.8174	1.44773	3.99512e-07
LmxM.07_452850.1	None	337	171.277	0	209.267	25.3525	1.2218	0.0670052
LmxM.07_533696.1	None	103	397.538	0	427.731	36.1508	1.07595	0.201805
LmxM.07_534553.1	None	106	1627.45	0	1057.75	80.4801	0.649945	7.27418e-13
LmxM.07_561159.1	None	36	360.234	0	535.856	38.534	1.48752	2.58723e-06
LmxM.08.0010.1	Adaptor complex protein (AP) 3 delta subunit 1, putative	1198	293.551	0	354.328	14.2523	1.20704	1.00237e-05
LmxM.08.0020.1	Hypothetical protein, conserved	273	250.117	0	313.396	27.8608	1.253	0.0115659
LmxM.08.0030.1	Qc-SNARE protein, putative	215	403.694	0	366.498	6.21948	0.907861	1.11176e-09
LmxM.08.0040.1	Hypothetical protein, conserved	229	400.45	0	502.443	35.0183	1.2547	0.00179236
LmxM.08.0050.1	Hypothetical protein	75	986.24	0	949.782	45.0932	0.963033	0.209397
LmxM.08.0060.1	Phosphoglycerate mutase protein, putative	185	182.547	0	174.043	15.7952	0.953416	0.29516
LmxM.08.0070.1	Putative zinc finger motif, C2HC5-type/ASCH domain containing protein, putative	629	246.519	0	228.307	5.64031	0.926124	0.000621359
LmxM.08.0080.1	ATP-dependent DEAD/H RNA helicase, putative	866	463.805	0	493.167	12.0166	1.06331	0.00727421
LmxM.08.0090.1	Adaptor complex protein (AP) 3 delta subunit 1, putative	1133	255.751	0	285.904	18.0018	1.1179	0.0469667
LmxM.08.0100.1	Dual-specificity protein phosphatase, putative	554	237.168	0	213.206	9.1085	0.898965	0.00425982
LmxM.08.0110.1	Hypothetical protein, unknown function	756	280.234	0	318.031	25.9142	1.13488	0.0723467
LmxM.08.0120.1	Hypothetical protein, conserved	270	760.636	0	871.445	31.7845	1.14568	0.000244916
LmxM.08.0130.1	Hypothetical protein, conserved	1152	163.428	0	139.919	9.18075	0.856152	0.00522383
LmxM.08.0135.1	Hypothetical protein, conserved (pseudogene)	585	107.005	0	118.008	11.1987	1.10283	0.162916
LmxM.08.0140.1	DNA repair protein, putative	1260	137.393	0	153.415	13.4059	1.11662	0.116005
LmxM.08.0150.1	GPI-GlcNAc transferase complex, PIG-H component, putative	514	199.565	0	197.2	16.1803	0.988147	0.441886
LmxM.08.0160.1	Hypothetical protein, conserved	232	354.863	0	381.761	7.96501	1.0758	0.0003665
LmxM.08.0170.1	Hypothetical protein, unknown function	632	119.452	0	190.059	15.0323	1.59109	1.31997e-06
LmxM.08.0180.1	Bacterial transferase hexapeptide (six repeats), putative	294	472.095	0	380.231	18.1936	0.805412	2.21788e-07
LmxM.08.0190.1	Hypothetical protein, unknown function	959	277.907	0	265.603	28.375	0.955726	0.332283
LmxM.08.0200.1	Inositol phosphosphingolipids phospholipase C	645	266.619	0	205.283	9.54065	0.769949	6.42635e-11
LmxM.08.0210.1	Hypothetical protein, unknown function	517	49.9567	0	57.3129	3.21128	1.14725	0.0109888
LmxM.08.0220.1	Ubiquitin-activating enzyme-like protein	1053	179.28	0	155.69	9.7644	0.86842	0.00784866
LmxM.08.0230.1	ABC1 family, putative	522	377.711	0	427.73	13.85	1.13243	0.000152229
LmxM.08.0240.1	Hypothetical protein, conserved	262	461.2	0	416.847	4.64875	0.903832	1e-05
LmxM.08.0250.1	Hypothetical protein, conserved	113	594.878	0	597.355	35.2543	1.00416	0.471989
LmxM.08.0260.1	Hypothetical protein, conserved	676	193.054	0	200.84	24.3278	1.04033	0.374471
LmxM.08.0270.1	Hypothetical protein	833	180.539	0	163.167	7.53625	0.903777	0.0105802
LmxM.08.0280.1	Ribosomal protein L2, putative	426	391.812	0	360.505	20.3734	0.920097	0.0621897
LmxM.08.0290.1	Iron superoxide dismutase A, mitochondrial	230	2122.07	0	1828.04	205.875	0.861442	0.0766185
LmxM.08.0300.1	Isochorismatase family, putative	252	510.867	0	508.559	5.9114	0.995482	0.348114
LmxM.08.0310.1	Isochorismatase family, putative	275	329.478	0	268.955	14.6721	0.816307	1.85364e-05
LmxM.08.0320.1	Mitochondrial associated ribonuclease, putative	222	993.135	0	1073.4	56.8045	1.08082	0.0788175
LmxM.08.0330.1	Tim10/DDP family zinc finger, putative	95	632.621	0	674.298	20.351	1.06588	0.020285
LmxM.08.0340.1	Hypothetical protein, conserved	4978	88.4526	0	92.553	13.7713	1.04636	0.382947
LmxM.08.0350.1	Hypothetical protein	606	119.337	0	123.946	4.83177	1.03862	0.170081
LmxM.08.0360.1	Hypothetical protein, conserved	574	148.972	0	139.68	7.39425	0.937624	0.104431
LmxM.08.0370.1	Hypothetical protein, conserved	219	239.682	0	255.201	15.7587	1.06475	0.162362
LmxM.08.0380.1	Hypothetical protein, conserved	1908	158.062	0	158.284	17.1073	1.0014	0.494827
LmxM.08.0390.1	Hypothetical protein, conserved	1980	114.757	0	109.32	9.96114	0.952627	0.292618
LmxM.08.0400.1	Hypothetical protein, conserved	1287	108.742	0	103.035	14.1236	0.947523	0.343092
LmxM.08.0410.1	WD domain, G-beta repeat, putative	1401	267.141	0	208.139	12.7675	0.779135	1.90705e-06
LmxM.08.0420.1	Hypothetical protein,conserved	1960	177.577	0	164.016	9.43986	0.923631	0.0754153
LmxM.08.0430.1	Hypothetical protein, conserved	914	284.452	0	274.708	9.38092	0.965744	0.149465
LmxM.08.0440.1	Hypothetical protein, conserved	2408	197.756	0	200.086	14.1896	1.01178	0.43478
LmxM.08.0450.1	Signal peptidase type I, putative	180	648.755	0	650.55	33.0688	1.00277	0.478364
LmxM.08.0460.1	Hypothetical protein, unknown function	297	648.475	0	571.19	33.4996	0.88082	0.010526
LmxM.08.0470.1	Small ubiquitin protein, putative	117	849.336	0	789.832	32.3652	0.92994	0.0329922
LmxM.08.0480.1	Hypothetical protein, conserved	276	285.397	0	316.581	28.0464	1.10927	0.133093
LmxM.08.0490.1	Hypothetical protein, conserved	507	144.815	0	159.309	2.54011	1.10008	5.78741e-09
LmxM.08.0500.1	Hypothetical protein, unknown function	328	77.4857	0	83.9451	4.14311	1.08336	0.0594894
LmxM.08.0510.1	Ribose-phosphate pyrophosphokinase, putative	838	379.257	0	442.673	10.1973	1.16721	2.50233e-10
LmxM.08.0520.1	Hypothetical protein, conserved	2327	124.041	0	120.639	19.7838	0.972576	0.431742
LmxM.08.0530.1	Protein kinase , putative	1949	124.427	0	134.752	14.4236	1.08298	0.237057
LmxM.08.0540.1	Hypothetical protein, conserved	352	404.352	0	440.059	34.5451	1.08831	0.150651
LmxM.08.0545.1	Cyclopropane-fatty-acyl-phospholipid synthase	488	163.973	0	128.727	6.48461	0.78505	2.73451e-08
LmxM.08.0550.1	Translation initiation factor-like protein	344	1293.11	0	1263.82	61.8961	0.977343	0.317984
LmxM.08.0560.1	Hypothetical protein, conserved	276	337.425	0	294.494	21.4692	0.872769	0.0227687
LmxM.08.0570.1	Hypothetical protein, conserved	179	176.411	0	105.475	3.81557	0.597894	1e-05
LmxM.08.0580.1	Hypothetical protein, unknown function	235	130.556	0	142.457	1.95048	1.09116	5.24929e-10
LmxM.08.0590.1	Hypothetical protein, unknown function	237	151.25	0	114.021	13.249	0.753856	0.00247724
LmxM.08.0600.1	Hypothetical protein, unknown function	218	569.496	0	447.517	5.08076	0.785813	1e-05
LmxM.08.0620.1	Hypothetical protein, conserved	2839	110.951	0	113.268	11.5133	1.02088	0.420265
LmxM.08.0630.1	Hypothetical protein, unknown function	2209	244.87	0	228.265	10.0109	0.932189	0.0485912
LmxM.08.0640.1	Amastin surface glycoprotein, putative	304	797.103	0	547.131	17.0332	0.686399	1e-05
LmxM.08.0650.1	DnaJ domain containing protein, putative	288	230.069	0	153.091	3.86042	0.665413	1e-05
LmxM.08.0660.1	Protein kinase, putative	1339	73.6955	0	89.2866	4.81471	1.21156	0.000601381
LmxM.08.0720.1	Amastin-like protein, putative	184	315.391	0	353.967	72.2813	1.12231	0.296776
LmxM.08.0730.1	Amastin-like protein, putative	208	532.406	0	526.13	89.9828	0.988211	0.472195
LmxM.08.0740.1	Amastin-like protein, putative	195	647.885	0	448.48	41.2994	0.692222	6.88643e-07
LmxM.08.0750.1	Amastin-like protein, putative	195	478.734	0	512.813	55.4279	1.07119	0.269332
LmxM.08.0760.1	Amastin-like protein, putative	195	199.738	0	200.137	15.6498	1.002	0.489827
LmxM.08.0770.1	Amastin-like protein, putative	208	237.143	0	268.816	19.8885	1.13356	0.0556312
LmxM.08.0780.1	Tuzin, putative	604	304.432	0	375.311	17.5617	1.23282	2.71853e-05
LmxM.08.0790.1	Tuzin, putative	767	163.554	0	183.778	7.30907	1.12366	0.0028286
LmxM.08.0790a.1	Tuzin (Hypothetical)	190	1e-05	0	1e-05	1e-05	1	0.5
LmxM.08.0800.1	Amastin-like protein, putative	175	124.219	0	136.473	10.3149	1.09865	0.117415
LmxM.08.0801.1	Tuzin (Hypothetical)	355	153.144	0	148.155	18.8367	0.967421	0.395555
LmxM.08.0810.1	Amastin (Hypothetical)	217	457.967	0	454.903	57.7903	0.993309	0.478855
LmxM.08.0840.1	Amastin-like protein, putative	193	383.462	0	400.573	20.6962	1.04462	0.20419
LmxM.08.0850.1	Amastin-like protein, putative	192	213.374	0	217.714	15.2459	1.02034	0.38794
LmxM.08.0860.1	Hypothetical protein, unknown function	290	614.597	0	492.859	25.9622	0.801922	1.37243e-06
LmxM.08.0870.1	Hypothetical protein, unknown function	419	143.217	0	144.245	8.50316	1.00718	0.451869
LmxM.08.0880.1	SET domain containing protein, putative	503	259.641	0	262.772	6.19534	1.01206	0.306599
LmxM.08.0890.1	Mitochondrial DNA polymerase beta	376	283.327	0	236.021	3.35645	0.833033	1e-05
LmxM.08.0900.1	Mitochondrial DNA polymerase beta-PAK, putative	1478	164.378	0	182.027	10.4265	1.10737	0.0452569
LmxM.08.0910.1	Beta-lactamase superfamily domain containing protein, putative	2108	181.409	0	183.515	13.9525	1.01161	0.440014
LmxM.08.0920.1	Hypothetical protein, conserved	204	620.433	0	742.551	10.0369	1.19683	2.33114e-34
LmxM.08.0930.1	Protein kinase, putative	1160	126.5	0	120.394	0.595588	0.951732	1e-05
LmxM.08.0940.1	Hypothetical protein, conserved	296	276.62	0	284.55	11.7173	1.02867	0.249272
LmxM.08.0950.1	Hypothetical protein, conserved	146	748.394	0	987.455	10.8627	1.31943	1.22188e-107
LmxM.08.0960.1	Dpy-30 motif containing protein, putative	565	296.843	0	309.731	24.1646	1.04342	0.296901
LmxM.08.0970.1	Protein of unknown function (DUF2453), putative	812	171.498	0	175.01	12.6191	1.02048	0.39037
LmxM.08.0980.1	Hypothetical protein, unknown function	1043	70.0837	0	101.314	1.31173	1.44562	1.353e-125
LmxM.08.0990.1	DnaJ domain containing protein, putative	326	434.496	0	416.532	21.4565	0.958655	0.20123
LmxM.08.1000.1	AAA domain (dynein-related subfamily)/von Willebrand factor type A domain containing protein, putative	2566	143.692	0	143.717	15.7864	1.00017	0.499373
LmxM.08.1030.1	Cathepsin (Hypothetical)	236	4.73953	0	9.90857	2.50457	2.09062	0.0195163
LmxM.08.1030a.1	Cathepsin (Hypothetical)	533	2.404	0	5.69045	0.32522	2.36708	2.61629e-24
LmxM.08.1040.1	Cathepsin (Hypothetical)	503	2.54709	0	5.56637	0.852709	2.18538	0.000199451
LmxM.08.1040a.1	Cathepsin (Hypothetical)	88	1e-05	0	1e-05	1e-05	1	0.5
LmxM.08.1040b.1	Cathepsin (Hypothetical)	359	220.419	0	361.124	20.6586	1.63835	4.84752e-12
LmxM.08.1040c.1	Cathepsin (Hypothetical)	331	9.66668	0	15.5816	3.04711	1.61189	0.0261188
LmxM.08.1050.1	Cathepsin (Hypothetical)	230	1e-05	0	0.234626	0.406385	23462.6	0.28186
LmxM.08.1050a.1	Cathepsin (Hypothetical)	98	1e-05	0	1e-05	1e-05	1	0.5
LmxM.08.1060.1	Cathepsin L-like protease, putative	366	38.3108	0	58.4163	6.16549	1.5248	0.000555159
LmxM.08.1070.1	Cathepsin L-like protease, putative	443	131.397	0	232.378	34.3324	1.76852	0.00163427
LmxM.08.1070partial.1	Cathepsin (Hypothetical)	375	1.28032	0	0.303659	0.263985	0.237174	0.000107931
LmxM.08.1080.1	Cathepsin L-like protease, putative	468	482.175	0	709.8	64.5365	1.47208	0.000210092
LmxM.08.1090.1	Histone deacetylase, putative	535	298.312	0	450.166	15.956	1.50905	8.9079e-22
LmxM.08.1091.1	Ring finger domain containing protein, putative	363	408.648	0	578.732	38.5592	1.41621	5.14462e-06
LmxM.08.1100.1	Hypothetical protein, conserved	365	3033.45	0	3357.92	359.659	1.10696	0.183488
LmxM.08.1110.1	Stress-induced protein sti1	545	1356.32	0	1277.6	148.949	0.941964	0.298584
LmxM.08.1120.1	Repeat of unknown function (DUF1126), putative	861	284.417	0	266.398	31.0828	0.936647	0.281058
LmxM.08.1130.1	Phosphoribosylpyrophosphate synthetase	371	798.319	0	848.711	39.8097	1.06312	0.102788
LmxM.08.1140.1	Suppressive immunomodulating factor, putative	946	217.409	0	219.351	8.16728	1.00893	0.406029
LmxM.08.1150.1	Exocyst complex component Sec3, putative	1144	402.141	0	470.55	20.9244	1.17011	0.000539052
LmxM.08.1160.1	Thiopurine S-methyltransferase (TPMT), putative	426	477.008	0	521.626	21.3921	1.09354	0.0185001
LmxM.08.1170.1	MRB1 complex subunit MRB3010	555	214.897	0	217.374	9.13862	1.01153	0.393148
LmxM.08.1171.1	Hypothetical protein	443	3.87512	0	2.37369	0.772161	0.612547	0.0259207
LmxM.08.1180.1	Hypothetical protein, conserved	418	224.894	0	232.555	8.33114	1.03407	0.178894
LmxM.08.1190.1	Intraflagellar transport protein 122B, putative	1247	195.687	0	197.608	14.2661	1.00981	0.446453
LmxM.08.1200.1	MIX protein	195	438.79	0	323.47	21.9805	0.737187	7.75259e-08
LmxM.08.1210.1	Hypothetical protein, conserved	390	200.848	0	217.622	7.73747	1.08351	0.015087
LmxM.08.1215.1	Zinc finger, C3HC4 type (RING finger), putative	573	397.3	0	397.609	52.1265	1.00078	0.497635
LmxM.08.1218.1	Hypothetical protein, conserved	510	267.678	0	259.576	17.2506	0.969731	0.319292
LmxM.08.1222.1	Hypothetical protein, conserved	99	3237.42	0	3454.88	44.7388	1.06717	5.85174e-07
LmxM.08.1223.1	Hypothetical protein, unknown function	434	368.004	0	347.692	33.1619	0.944805	0.2701
LmxM.08.1225.1	Amidinotransferase, putative	238	635.103	0	592.99	41.8437	0.933691	0.157103
LmxM.08.1228.1	STE group serine/threonine-protein kinase, putative	845	179.665	0	184.694	13.2586	1.02799	0.352252
LmxM.08.1230.1	Beta tubulin (fragment)	414	4841.48	0	3589.23	356.247	0.741349	0.000219763
LmxM.08_1000447.1	None	54	197.129	0	155.254	10.8616	0.787577	5.77895e-05
LmxM.08_1008719.1	None	36	554.099	0	656.229	27.8677	1.18432	0.000123747
LmxM.08_1040671.1	None	42	331.172	0	214.364	15.5996	0.64729	3.4972e-14
LmxM.08_1048727.1	None	123	769.338	0	533.867	28.1702	0.693931	1e-05
LmxM.08_1059897.1	None	45	35.5662	0	37.9997	5.12789	1.06842	0.317548
LmxM.08_1074274.1	None	45	492.004	0	623.382	21.2404	1.26703	3.09919e-10
LmxM.08_1101248.1	None	64	292.413	0	135.996	4.02009	0.465082	1e-05
LmxM.08_1102071.1	None	46	306.649	0	340.653	6.52495	1.11089	9.37195e-08
LmxM.08_1121173.1	None	40	92.7699	0	59.2286	9.63489	0.638446	0.000249557
LmxM.08_1139529.1	None	59	81.6003	0	81.6731	8.53817	1.00089	0.496594
LmxM.08_1144994.1	None	59	1e-05	0	1e-05	1e-05	1	0.5
LmxM.08_1153879.1	None	29	186.013	0	274.047	10.4344	1.47326	1.63037e-17
LmxM.08_1157406.1	None	75	248.849	0	205.264	7.11158	0.824852	4.42713e-10
LmxM.08_1172187.1	None	28	86.9627	0	70.2513	11.3941	0.807833	0.0712332
LmxM.08_1424150.1	None	51	146.83	0	161.938	18.964	1.10289	0.21283
LmxM.08_1437036.1	None	98	218.637	0	254.065	12.9336	1.16204	0.00307918
LmxM.08_1446422.1	None	26	170.156	0	174.815	25.9798	1.02738	0.428843
LmxM.08_1449783.1	None	33	253.009	0	273.201	32.4554	1.07981	0.266919
LmxM.08_1455604.1	None	373	81.6703	0	115.937	25.558	1.41957	0.0900021
LmxM.08_1463383.1	None	317	178.623	0	218.234	33.3111	1.22176	0.117198
LmxM.08_1469531.1	None	60	108.217	0	150.507	34.9123	1.39079	0.112887
LmxM.08_1476073.1	None	302	163.19	0	177.793	15.8086	1.08949	0.177799
LmxM.08_1479331.1	None	400	110.332	0	141.194	44.0057	1.27972	0.241549
LmxM.08_1484979.1	None	391	50.187	0	74.1857	20.1405	1.47819	0.116716
LmxM.08_1491863.1	None	97	329.498	0	242.006	26.3397	0.734468	0.000447371
LmxM.08_1505806.1	None	53	3.76094	0	5.26078	1.41355	1.39879	0.144336
LmxM.08_1509453.1	None	61	448.671	0	613.954	61.3153	1.36839	0.00351274
LmxM.08_1514466.1	None	53	5.17129	0	12.9358	1.67004	2.50146	1.66545e-06
LmxM.08_1545655.1	None	28	437.996	0	437.861	10.8736	0.999692	0.495053
LmxM.08_158460.1	None	84	164.428	0	149.534	9.67641	0.909423	0.0618843
LmxM.08_1603858.1	None	159	202.928	0	172.797	15.1172	0.85152	0.0231231
LmxM.08_1616063.1	None	81	580.29	0	611.229	19.1986	1.05332	0.0535275
LmxM.08_1640715.1	None	56	594.741	0	579.985	22.0257	0.975188	0.251438
LmxM.08_185075.1	None	49	394.674	0	379.58	37.5185	0.961758	0.343737
LmxM.08_208836.1	None	51	124.902	0	101.138	10.5344	0.809736	0.012039
LmxM.08_237531.1	None	30	245.295	0	199.794	14.1968	0.814506	0.00067532
LmxM.08_24839.1	None	91	290.458	0	345.975	24.4073	1.19114	0.0114644
LmxM.08_29.0010.1	3,2-trans-enoyl-CoA isomerase, mitochondrial precursor-like protein	251	448.778	0	482.611	23.2342	1.07539	0.0726743
LmxM.08_29.0020.1	Transcription factor-like protein	1046	568.789	0	536.638	37.9863	0.943474	0.198668
LmxM.08_29.0030.1	Ribosomal protein L3-like protein	467	590.98	0	804.94	85.4075	1.36204	0.00611961
LmxM.08_29.0040.1	Hypothetical protein, conserved	287	477.714	0	602.13	37.4301	1.26044	0.000443721
LmxM.08_29.0050.1	Hypothetical protein, conserved	672	118.392	0	112.686	3.7731	0.951801	0.0652164
LmxM.08_29.0060.1	Tryptophanyl-tRNA synthetase, putative	396	1080.01	0	1267.24	127.162	1.17336	0.0704535
LmxM.08_29.0070.1	Syntaxin, putative	254	383.513	0	286.743	14.4752	0.747676	1.15318e-11
LmxM.08_29.0080.1	Hypothetical protein, conserved	124	207.714	0	278.044	19.2016	1.33859	0.000124773
LmxM.08_29.0090.1	Intraflagellar transport protein 27	186	481.833	0	423.348	29.5627	0.87862	0.0239456
LmxM.08_29.0100.1	Hypothetical protein, conserved	536	327.327	0	362.194	3.45867	1.10652	3.35048e-24
LmxM.08_29.0110.1	C2 domain in Dock180 and Zizimin proteins, putative	2840	164.369	0	164.874	11.727	1.00307	0.482847
LmxM.08_29.0120.1	Proteasome regulatory non-ATPase subunit, putative	909	688.356	0	610.643	35.1982	0.887104	0.013627
LmxM.08_29.0130.1	Hypothetical protein, conserved	901	173.6	0	179.72	9.98106	1.03525	0.269889
LmxM.08_29.0140.1	DNA-directed RNA polymerase II subunit 3, putative	337	388.864	0	409.881	7.94221	1.05405	0.00406987
LmxM.08_29.0150.1	Putative intraflagellar transport protein B2	692	338.374	0	278.466	10.2016	0.822952	2.14649e-09
LmxM.08_29.0160.1	Hypothetical protein, conserved	569	438.056	0	481.942	14.4383	1.10018	0.00118456
LmxM.08_29.0170.1	Protein phosphatase inhibitor 2 (ipp-2), putative	137	473.44	0	443.642	38.5433	0.93706	0.219727
LmxM.08_29.0180.1	Hypothetical protein, conserved	536	209.903	0	234.926	16.9997	1.11922	0.0705099
LmxM.08_29.0190.1	Hypothetical protein, conserved	1019	238.542	0	257.464	12.4552	1.07932	0.0643613
LmxM.08_29.0200.1	SNF2 family N-terminal domain/Helicase conserved C-terminal domain containing protein, putative	1577	153.791	0	175.722	17.8953	1.1426	0.110193
LmxM.08_29.0210.1	Hypothetical protein, conserved	267	453.467	0	475.129	50.6068	1.04777	0.334309
LmxM.08_29.0220.1	Protein transport protein Sec24A, putative	972	294.45	0	279.817	8.89158	0.950305	0.0499137
LmxM.08_29.0230.1	Hypothetical protein, conserved	215	357.911	0	403.317	16.366	1.12686	0.00276527
LmxM.08_29.0240.1	Serine/threonine protein kinase RIO1, putative	537	194.95	0	227.896	30.4921	1.169	0.139963
LmxM.08_29.0250.1	Oxidase-like protein	319	12.3145	0	11.0196	1.81246	0.894848	0.237478
LmxM.08_29.0251.1	Thymine-7-hydroxylase, putative	319	192.595	0	192.89	16.4174	1.00153	0.492823
LmxM.08_29.0260.1	Tubulin-tyrosine ligase family, putative	585	283.357	0	384.08	20.2842	1.35546	3.4249e-07
LmxM.08_29.0270.1	Hypothetical protein	242	517.409	0	553.437	10.0332	1.06963	0.000164842
LmxM.08_29.0280.1	Hypothetical protein	491	361.23	0	658.911	54.6213	1.82408	2.51966e-08
LmxM.08_29.0290.1	Zinc-finger of a C2HC-type, putative	382	212.109	0	166.134	14.6638	0.783246	0.000858419
LmxM.08_29.0300.1	Hypothetical protein	337	358.686	0	433.511	19.235	1.20861	5.01078e-05
LmxM.08_29.0320.1	TPR repeat, putative	387	2642.29	0	2326.48	185.587	0.88048	0.0444094
LmxM.08_29.0330.1	Putative GTPase activating protein for Arf, putative	389	293.501	0	302.238	14.9372	1.02977	0.279303
LmxM.08_29.0340.1	UBX domain-containing protein	428	204.279	0	166.005	5.7787	0.812636	1.75534e-11
LmxM.08_29.0350.1	Hypothetical protein, conserved	1367	246.574	0	280.797	2.97717	1.13879	6.98134e-31
LmxM.08_29.0360.1	Hypothetical protein, conserved	174	436.16	0	488.608	24.741	1.12025	0.0170075
LmxM.08_29.0370.1	Protein kinase-like protein	1550	150.916	0	124.365	12.2229	0.824071	0.0149203
LmxM.08_29.0380.1	Domain of unknown function (DUF3451), putative	979	147.556	0	171.435	7.2482	1.16183	0.000493032
LmxM.08_29.0390.1	RNA binding protein, putative	260	248.883	0	216.532	14.174	0.870018	0.0112337
LmxM.08_29.0400.1	RNA polymerase Rpb4, putative	166	500.571	0	580.553	25.7434	1.15978	0.000945396
LmxM.08_29.0410.1	Hypothetical protein, conserved	576	108.861	0	111.145	12.6966	1.02098	0.42863
LmxM.08_29.0420.1	Hypothetical protein, conserved	404	325.653	0	388.075	24.996	1.19168	0.0062575
LmxM.08_29.0430.1	Hypothetical protein, conserved	564	234.052	0	237.723	4.28943	1.01569	0.196028
LmxM.08_29.0440.1	Hypothetical protein, conserved	380	595.237	0	630.397	28.8166	1.05907	0.11121
LmxM.08_29.0450.1	RecA bacterial DNA recombination protein, putative	649	183.093	0	192.095	14.8466	1.04917	0.272141
LmxM.08_29.0460.1	Hypothetical protein, conserved	687	182.735	0	152.388	1.13397	0.833931	1e-05
LmxM.08_29.0470.1	Hypothetical protein, conserved	448	121.793	0	92.625	6.05487	0.760508	7.27343e-07
LmxM.08_29.0480partial.1	Hypothetical protein	310	176.69	0	236.196	16.9384	1.33678	0.000221494
LmxM.08_29.0490.1	Hypothetical protein, conserved	364	395.395	0	311.936	8.5011	0.788922	1e-05
LmxM.08_29.0500.1	Ca2+-ATPase N terminal autoinhibitory domain containing protein, putative	1312	115.994	0	110.321	10.7087	0.951088	0.298123
LmxM.08_29.0510.1	Cofilin-like protein	139	2446.92	0	1757.82	53.0922	0.718378	1e-05
LmxM.08_29.0520.1	Hypothetical protein, conserved	452	166.172	0	227.27	25.7056	1.36768	0.00873114
LmxM.08_29.0530.1	Hypothetical protein, conserved	2975	93.6134	0	81.6632	10.014	0.872346	0.116367
LmxM.08_29.0540.1	Exonuclease, putative	502	338.694	0	380.37	16.3044	1.12305	0.00529208
LmxM.08_29.0550.1	Exonuclease, putative	1087	104.405	0	82.8078	6.79247	0.793143	0.000737581
LmxM.08_29.0555.1	Hypothetical protein	253	74.2139	0	86.839	7.71053	1.17012	0.0507739
LmxM.08_29.0560.1	Exonuclease, putative	405	193.337	0	190.476	11.0409	0.985202	0.397771
LmxM.08_29.0570.1	Ankyrin repeats (3 copies), putative	843	116.003	0	154.638	15.1991	1.33305	0.00551186
LmxM.08_29.0580.1	Hypothetical protein, conserved	482	214.377	0	220.008	12.8671	1.02627	0.330833
LmxM.08_29.0590.1	Tfiih basal transcription factor complex helicase xpb subunit	1103	161.733	0	176.414	15.4605	1.09077	0.171167
LmxM.08_29.0600.1	Hypothetical protein, conserved	578	192.149	0	195.71	3.64603	1.01853	0.164377
LmxM.08_29.0610.1	Hypothetical protein, conserved	635	390.98	0	375.067	26.532	0.9593	0.274334
LmxM.08_29.0620.1	ABC transporter, putative	1867	195.996	0	176.267	15.6828	0.899337	0.10419
LmxM.08_29.0630.1	BET1-like protein, putative	139	380.702	0	374.253	11.721	0.983062	0.291108
LmxM.08_29.0640.1	Scavenger mRNA decapping enzyme C-term binding, putative	264	174.525	0	186.215	8.7083	1.06698	0.0897309
LmxM.08_29.0650.1	Phosphate transporter, putative	469	497.635	0	423.444	28.3233	0.850912	0.00440371
LmxM.08_29.0660.1	Flagellar radial spoke protein-like, putative	588	279.746	0	305.041	18.3633	1.09042	0.0841877
LmxM.08_29.0670.1	Hypothetical protein, conserved	137	448.358	0	457.191	16.6871	1.0197	0.29829
LmxM.08_29.0680.1	Triple RNA binding domain protein 3	772	133.147	0	158.863	21.7395	1.19314	0.118423
LmxM.08_29.0690.1	NADH-ubiquinone oxidoreductase complex I subunit, putative	278	437.637	0	339.537	29.9466	0.775841	0.000526758
LmxM.08_29.0700.1	Hypothetical protein, conserved	718	132.13	0	108.713	13.6795	0.822773	0.0434636
LmxM.08_29.0710.1	Bardet-biedl syndrome 7 protein	855	212.045	0	227.629	7.93738	1.07349	0.0248078
LmxM.08_29.0720.1	Elongation factor Ts, mitochondrial, putative	276	576.111	0	567.2	67.977	0.984533	0.447853
LmxM.08_29.0730.1	Hypothetical protein, conserved	225	429.635	0	425.486	7.61617	0.990343	0.292956
LmxM.08_29.0740.1	Peroxisomal targeting signal 2 receptor, putative	373	325.988	0	253.511	11.1097	0.777671	3.4295e-11
LmxM.08_29.0750.1	U3 small nucleolar ribonucleoprotein protein MPP10, putative	679	209.626	0	245.974	14.4174	1.1734	0.00584889
LmxM.08_29.0760.1	Heat shock protein 90, putative	771	1176.13	0	1155.53	84.0174	0.982487	0.403167
LmxM.08_29.0770.1	Hypothetical protein, conserved	195	485.637	0	471.879	28.6432	0.97167	0.315495
LmxM.08_29.0780.1	U-box domain protein, putative	601	855.001	0	650.783	48.7834	0.761149	1.41824e-05
LmxM.08_29.0790.1	Hypothetical protein, conserved	1589	222.2	0	255.369	18.1786	1.14927	0.0340325
LmxM.08_29.0795.1	Tuzin (pseudogene)	70	227.14	0	281.979	13.1147	1.24143	1.44802e-05
LmxM.08_29.0800.1	Nucleoporin NUP53b	673	211.433	0	253.668	21.6298	1.19975	0.0254336
LmxM.08_29.0805.1	Hypothetical protein, conserved	602	204.12	0	226.787	8.20854	1.11105	0.00287779
LmxM.08_29.0810.1	Hypothetical protein, conserved	613	499.068	0	516.742	25.5329	1.03541	0.244408
LmxM.08_29.0820.1	CPC cysteine peptidase, Clan CA, family C1, Cathepsin B-like	340	2147.29	0	2842.35	156.076	1.32369	4.22677e-06
LmxM.08_29.0830.1	Hypothetical protein, conserved	478	231.477	0	265.815	2.22765	1.14834	6.5581e-54
LmxM.08_29.0840.1	Hypothetical protein, conserved	391	715.749	0	549.467	34.4215	0.767681	6.80071e-07
LmxM.08_29.0850.1	High mobility group protein TDP1	300	1242.29	0	1158.38	62.5648	0.932461	0.0899504
LmxM.08_29.0860.1	Hypothetical protein, unknown function	592	89.9083	0	93.7875	9.7785	1.04315	0.34579
LmxM.08_29.0865.1	RNA recognition motif. (a.k.a. RRM, RBD, or RNP domain), putative	114	207.44	0	264.633	45.5603	1.27571	0.104681
LmxM.08_29.0867.1	Guanine deaminase, putative	454	923.909	0	1083.11	75.7858	1.17231	0.0178346
LmxM.08_29.0868.1	Cytochrome b5-like Heme/Steroid binding domain containing protein, putative	168	526.759	0	319.646	34.3368	0.606817	8.10717e-10
LmxM.08_29.0870.1	Hypothetical protein, conserved	491	755.361	0	824.278	51.0647	1.09124	0.088571
LmxM.08_29.0880.1	ADP-ribosylation factor-like protein 3A, putative	179	2222.18	0	2507.54	162.21	1.12841	0.039273
LmxM.08_29.0885.1	Phytanoyl-CoA dioxygenase (PhyH), putative	349	243.508	0	357.775	13.6691	1.46925	3.1498e-17
LmxM.08_29.0890.1	Eukaryotic protein of unknown function (DUF914), putative	452	409.142	0	496.302	32.853	1.21303	0.00398859
LmxM.08_29.0900.1	IPP transferase, putative	215	208.147	0	255.85	28.2558	1.22918	0.0456786
LmxM.08_29.0910.1	Signal peptide peptidase, putative	338	623.503	0	706.753	48.6663	1.13352	0.0435753
LmxM.08_29.0920.1	LETM1 and EF-hand domain-containing protein 1, putative	503	356.539	0	346.096	8.43833	0.97071	0.10794
LmxM.08_29.0930.1	ABC transporter-like protein	722	295.018	0	311.093	35.0858	1.05449	0.323423
LmxM.08_29.0935.1	A-1 protein, putative	175	140.864	0	175.012	6.47414	1.24241	6.65764e-08
LmxM.08_29.0940.1	Hypothetical protein, conserved	757	1296.64	0	1515.49	87.169	1.16878	0.00602557
LmxM.08_29.0950.1	Hypothetical protein, conserved	574	245.269	0	257.882	8.53943	1.05143	0.0698295
LmxM.08_29.0960.1	Hypothetical protein, unknown function	522	300.987	0	234.017	14.1385	0.777498	1.08605e-06
LmxM.08_29.0970.1	Kinesin, putative	1730	116.453	0	123.469	8.55362	1.06025	0.206018
LmxM.08_29.0980.1	Hypothetical protein, unknown function	547	152.428	0	147.367	8.82108	0.966795	0.283056
LmxM.08_29.0990.1	Hypothetical protein, conserved	994	235.72	0	234.803	18.5282	0.996111	0.480269
LmxM.08_29.1000.1	Hypothetical protein, conserved	628	560.808	0	573.156	19.3414	1.02202	0.261598
LmxM.08_29.1010.1	Putative NAD(P)H quinone oxidoreductase, PIG3 family, putative	350	594.683	0	607.091	32.6325	1.02087	0.351884
LmxM.08_29.1020.1	Hypothetical protein, conserved	721	133.3	0	158.494	3.38846	1.18901	5.21421e-14
LmxM.08_29.1030.1	Hypothetical protein, conserved	197	943.881	0	843.622	27.7273	0.89378	0.000149652
LmxM.08_29.1040.1	Flagellar Member 6	1898	145.337	0	129.237	13.6777	0.889228	0.119589
LmxM.08_29.1050.1	KU70 protein, putative	948	145.926	0	169.583	12.3387	1.16212	0.0275983
LmxM.08_29.1060.1	Hypothetical protein, conserved	1076	148.123	0	127.928	10.0688	0.863659	0.0224422
LmxM.08_29.1070.1	Ribosomal protein L1a, putative	373	260.704	0	261.236	10.5291	1.00204	0.479828
LmxM.08_29.1090.1	Ribosomal protein L1a, putative	373	1166.66	0	1065.68	128.073	0.91345	0.215227
LmxM.08_29.1100.1	Ankyrin repeats (3 copies), putative	360	578.993	0	518.827	19.1737	0.896085	0.0008507
LmxM.08_29.1110.1	Hypothetical protein, conserved	625	348.404	0	334.636	5.52688	0.960482	0.00636705
LmxM.08_29.1120.1	PSP1 C-terminal conserved region, putative	1131	73.8509	0	85.357	3.8066	1.1558	0.00125272
LmxM.08_29.1130.1	Tryparedoxin-like protein	370	311.101	0	396.803	10.219	1.27548	2.50364e-17
LmxM.08_29.1140.1	Tryparedoxin-like protein	275	428.921	0	198.693	11.1644	0.463239	1e-05
LmxM.08_29.1150.1	Tryparedoxin 2, putative	149	2589.17	0	1795.82	145.102	0.69359	2.28192e-08
LmxM.08_29.1160.1	Tryparedoxin 1, putative	145	6274.8	0	5212.45	301.624	0.830695	0.000214065
LmxM.08_29.1170.1	Hypothetical protein, conserved	363	907.069	0	1161.22	80.9224	1.28019	0.000842875
LmxM.08_29.1180.1	Hypothetical protein, conserved	2440	174.272	0	146.129	15.2626	0.83851	0.0325965
LmxM.08_29.1190.1	Etoposide-induced protein 2.4 (EI24), putative	597	139.705	0	139.506	17.8068	0.998575	0.495539
LmxM.08_29.1200.1	Hypothetical protein, conserved	598	284.527	0	296.881	30.7145	1.04342	0.343763
LmxM.08_29.1210.1	Hypothetical protein, conserved	371	271.809	0	245.035	10.4383	0.901498	0.00515948
LmxM.08_29.1220.1	Family of unknown function (DUF572), putative	479	273.13	0	306.011	19.2612	1.12038	0.0439017
LmxM.08_29.1230.1	COPII coat assembly protein sec16, putative (fragment)	2182	149.154	0	152.968	9.01706	1.02557	0.336132
LmxM.08_29.1240.1	Hsp70 protein/TPR repeat, putative	782	860.637	0	678.767	88.1877	0.788679	0.019589
LmxM.08_29.1250.1	Hypothetical protein, unknown function	1824	111.044	0	111.354	9.1983	1.0028	0.486541
LmxM.08_29.1260.1	Wnt-binding factor required for Wnt secretion/Lipase (class 3), putative	1213	72.1916	0	81.9207	9.3396	1.13477	0.148775
LmxM.08_29.1270.1	Serine peptidase, putative	865	193.804	0	172.23	7.94787	0.888681	0.00331938
LmxM.08_29.1280.1	Lipase domain protein, putative	1877	210.604	0	227.968	9.07144	1.08245	0.0277993
LmxM.08_29.1290.1	Hypothetical protein, conserved	118	1022.3	0	909.838	52.0963	0.889994	0.0154378
LmxM.08_29.1300.1	Hypothetical protein, conserved	357	363.358	0	355.521	18.6468	0.978431	0.337131
LmxM.08_29.1310.1	Carnitine/choline acetyltransferase, putative	600	180.464	0	156.867	3.21164	0.869242	1.0103e-13
LmxM.08_29.1320.1	RNA polymerase Rpc34 subunit, putative	448	242.134	0	240.03	4.9763	0.991313	0.336261
LmxM.08_29.1330.1	Serine/threonine-protein kinase, putative	586	148.638	0	175.014	14.0905	1.17745	0.0306096
LmxM.08_29.1335.1	Hypothetical protein	228	53.9561	0	37.687	5.33441	0.698475	0.00114483
LmxM.08_29.1340.1	RNA-binding protein, putative	638	33.2194	0	39.2837	1.83589	1.18255	0.000477942
LmxM.08_29.1350.1	RNA binding protein, putative	924	8.24019	0	14.7252	0.40481	1.787	4.6402e-58
LmxM.08_29.1360.1	RNA binding protein, putative	665	5.25181	0	6.08647	1.34746	1.15893	0.267815
LmxM.08_29.1370.1	RNA binding protein, putative	1546	27.7329	0	27.732	4.09949	0.999969	0.499917
LmxM.08_29.1380.1	Hypothetical protein, conserved	659	186.186	0	222.929	10.7519	1.19735	0.000316141
LmxM.08_29.1390.1	RNA binding protein, putative	780	25.5036	0	30.4335	1.22491	1.1933	2.85237e-05
LmxM.08_29.1400.1	LYAR-type C2HC zinc finger, putative	316	420.122	0	609.473	4.31679	1.45071	1e-05
LmxM.08_29.1410.1	Hypothetical protein, unknown function	1198	45.5174	0	46.0595	2.91995	1.01191	0.426363
LmxM.08_29.1430.1	Hypothetical protein, conserved	539	164.748	0	206.169	18.0436	1.25142	0.0108489
LmxM.08_29.1440.1	Sigma adaptin, putative	158	297.721	0	321.228	19.6046	1.07895	0.115262
LmxM.08_29.1450.1	Phosphatidylinositol-kinase domain protein, putative	2659	70.8053	0	71.3979	9.82323	1.00837	0.475946
LmxM.08_29.1460.1	Hypothetical protein, conserved	1375	174.777	0	171.225	11.9415	0.979673	0.383037
LmxM.08_29.1470.1	Hypothetical protein, conserved	711	537.76	0	451.251	21.0003	0.839131	1.89907e-05
LmxM.08_29.1480.1	Hypothetical protein, conserved	303	1e-05	0	1e-05	1e-05	1	0.5
LmxM.08_29.1490.1	Asparagine synthase, putative	1232	344.014	0	362.594	17.5167	1.05401	0.144411
LmxM.08_29.1500.1	Nodulin-like, putative	672	1072.11	0	1029.73	23.4241	0.960471	0.0352091
LmxM.08_29.1500a.1	Hypothetical protein	219	184.537	0	163.215	30.6844	0.88446	0.243571
LmxM.08_29.1520.1	Major facilitator superfamily, putative	648	325.551	0	419.921	23.609	1.28988	3.20449e-05
LmxM.08_29.1530.1	Hypothetical protein, conserved	708	365.797	0	419.801	36.4363	1.14763	0.0691497
LmxM.08_29.1540.1	Hypothetical protein, conserved	192	392.681	0	372.88	17.999	0.949574	0.135636
LmxM.08_29.1550.1	Hypothetical protein, conserved	786	200.503	0	217.566	1.78791	1.0851	6.90605e-22
LmxM.08_29.1560.1	GTPase activator protein, putative	783	128.373	0	112.577	10.0276	0.876947	0.0575902
LmxM.08_29.1570.1	Metallo-peptidase, Clan MH, Family M18	401	580.104	0	404.466	42.5624	0.69723	1.84084e-05
LmxM.08_29.1575.1	Hypothetical protein, conserved	629	196.72	0	211.823	16.2307	1.07677	0.176063
LmxM.08_29.1580.1	XPC-binding domain containing protein, putative	399	438.136	0	461.394	13.7554	1.05308	0.0454332
LmxM.08_29.1585.1	Hypothetical protein, conserved	123	358.547	0	357.226	45.2408	0.996314	0.488348
LmxM.08_29.1590.1	Hypothetical protein, unknown function	1016	185.207	0	187.47	1.47238	1.01222	0.0621538
LmxM.08_29.1600.1	Endomembrane protein 70, putative	680	560.312	0	476.513	15.8999	0.850442	6.80455e-08
LmxM.08_29.1605.1	Hypothetical protein	37	1213.39	0	740.662	6.14567	0.610405	1e-05
LmxM.08_29.1610.1	Integral membrane protein S linking to the trans Golgi network, putative	375	234.002	0	198.679	13.1934	0.849048	0.00371069
LmxM.08_29.1620.1	Hypothetical protein, conserved	2211	109.282	0	107.737	12.5139	0.985864	0.450876
LmxM.08_29.1630.1	Zn-finger domain protein, putative	1292	198.492	0	161.029	11.5988	0.811261	0.000619116
LmxM.08_29.1640.1	ABC transporter domain protein, putative	463	153.399	0	132.423	15.278	0.863258	0.0848818
LmxM.08_29.1650.1	Thioredoxin, putative	449	284.18	0	277	18.441	0.974734	0.348507
LmxM.08_29.1660.1	Hypothetical protein, conserved	269	537.685	0	517.388	20.2235	0.96225	0.157771
LmxM.08_29.1690.1	Acyl-coenzyme A thioesterase, putative	398	324.631	0	356.095	16.1982	1.09692	0.0260417
LmxM.08_29.1700.1	MORN repeat, putative	1228	383.864	0	430.704	27.4453	1.12202	0.0439402
LmxM.08_29.1710.1	MutS-like protein	1096	46.1383	0	48.4862	11.2765	1.05089	0.417533
LmxM.08_29.1720.1	Histone H2A, putative	132	4267.51	0	3032.92	261.597	0.7107	1.18253e-06
LmxM.08_29.1730.1	Histone H2A, putative	132	6342.69	0	4985.26	300.86	0.785986	3.2138e-06
LmxM.08_29.1740.1	Histone H2A, putative	132	7744.55	0	7845.38	827.709	1.01302	0.45152
LmxM.08_29.1750.1	Paraflagellar rod protein 1D, putative	595	877.697	0	885.363	60.2842	1.00873	0.449407
LmxM.08_29.1760.1	Paraflagellar rod protein 1D, putative	595	985.753	0	705.799	68.5452	0.716	2.21128e-05
LmxM.08_29.1780.1	Diphthamide synthesis protein, putative	373	491.739	0	579.971	57.3924	1.17943	0.0621046
LmxM.08_29.1790.1	Hypothetical protein, conserved	1172	232.941	0	233.069	22.4007	1.00055	0.49772
LmxM.08_29.1800.1	40S ribosomal protein S15A, putative	130	7109.74	0	8026.39	812.922	1.12893	0.129742
LmxM.08_29.1810.1	Vesicle coat protein involved in Golgi to plasma membrane transport, putative	619	279.01	0	324.325	21.604	1.16241	0.0179732
LmxM.08_29.1820.1	Hypothetical protein, conserved	473	309.919	0	357.356	26.6549	1.15306	0.0375667
LmxM.08_29.1830.1	Dihydrolipoamide dehydrogenase, putative	508	378.827	0	401.29	31.1758	1.0593	0.235602
LmxM.08_29.1840.1	Hypothetical protein, conserved	332	90.2191	0	75.6606	6.10433	0.838632	0.008541
LmxM.08_29.1850.1	Pre-RNA processing PIH1/Nop17, putative	280	174.834	0	211.868	14.6321	1.21183	0.00568633
LmxM.08_29.1860.1	Hypothetical protein, conserved	554	255.156	0	287.515	2.82377	1.12682	1.05192e-30
LmxM.08_29.1870.1	Hypothetical protein, conserved	107	1350.74	0	1688.78	167.348	1.25026	0.0216931
LmxM.08_29.1880.1	Hypothetical protein, conserved	1067	146.577	0	152.628	11.6615	1.04128	0.301912
LmxM.08_29.1890.1	DnaJ domain containing protein, putative	396	81.7781	0	98.5008	10.976	1.20449	0.0638086
LmxM.08_29.1900.1	Hypothetical protein, conserved	447	121.098	0	121.414	13.6963	1.00261	0.49079
LmxM.08_29.1910.1	Hypothetical protein, conserved	452	142.136	0	184.939	14.8783	1.30114	0.0020082
LmxM.08_29.1920.1	Hypothetical protein, unknown function	275	256.472	0	297.674	39.5768	1.16065	0.148921
LmxM.08_29.1930.1	Hypothetical protein, conserved	603	229.56	0	267.108	6.40251	1.16356	2.25328e-09
LmxM.08_29.1940.1	Hypothetical protein, conserved	206	464.381	0	636.452	70.1591	1.37054	0.00709189
LmxM.08_29.1950.1	Protein farnesyltransferase alpha subunit, putative	764	136.848	0	162.028	10.7792	1.184	0.00974456
LmxM.08_29.1960.1	Fumarate hydratase, putative	218	668.361	0	671.403	16.3236	1.00455	0.426089
LmxM.08_29.1970.1	Hypothetical protein, unknown function	62	280.833	0	336.986	26.5681	1.19995	0.0172758
LmxM.08_29.1980.1	Hypothetical protein, conserved	1935	117.893	0	106.757	8.00884	0.905545	0.0822035
LmxM.08_29.1990.1	Hypothetical protein, conserved	536	52.8767	0	67.5698	5.6806	1.27787	0.00484727
LmxM.08_29.1995.1	Hypothetical protein, conserved	367	85.0077	0	82.3745	14.084	0.969024	0.425843
LmxM.08_29.2000.1	Hypothetical protein, conserved	703	166.291	0	204.815	11.9844	1.23167	0.000653321
LmxM.08_29.2010.1	Hypothetical protein, conserved	704	94.4484	0	94.7454	1.92472	1.00314	0.438687
LmxM.08_29.2020.1	5'-AMP-activated protein kinase catalytic subunit alpha, putative	815	140.907	0	112.18	15.7538	0.796131	0.0341169
LmxM.08_29.2030.1	N-acetylglucosamyl transferase component GPI1, putative	880	300.855	0	293.445	14.1457	0.975369	0.300185
LmxM.08_29.2040.1	Hypothetical protein, conserved	1278	192.482	0	191.064	10.8908	0.992633	0.448205
LmxM.08_29.2050.1	Hypothetical protein, conserved	746	116.786	0	91.9594	8.87011	0.787421	0.00256425
LmxM.08_29.2060.1	Hypothetical protein, conserved	1097	250.077	0	314.871	16.1394	1.2591	2.97599e-05
LmxM.08_29.2070.1	Hypothetical protein, unknown function	444	151.322	0	184.918	17.8264	1.22201	0.029742
LmxM.08_29.2080.1	Short chain dehydrogenase, putative	451	105.832	0	72.0698	3.46905	0.680985	1e-05
LmxM.08_29.2090.1	AAA domain containing protein, putative	1602	203.484	0	228.418	14.9765	1.12253	0.0479711
LmxM.08_29.2100.1	Present in the outer mitochondrial membrane proteome 37	640	294.794	0	248.566	13.5027	0.843186	0.000309007
LmxM.08_29.2110.1	UDP-glucose:glycoprotein glucosyltransferase, putative	1793	343.134	0	381.374	16.703	1.11144	0.0110286
LmxM.08_29.2120.1	VIT family, putative	297	575.91	0	550.529	21.3648	0.955928	0.117417
LmxM.08_29.2130.1	Hypothetical protein, conserved	473	302.648	0	224.684	13.465	0.742393	3.51651e-09
LmxM.08_29.2140.1	C-8 sterol isomerase-like protein	223	670.153	0	735.142	43.0401	1.09698	0.0655261
LmxM.08_29.2150.1	Cdc2-related kinase 10, putative	577	35.1972	0	37.2868	7.24731	1.05937	0.386549
LmxM.08_29.2160.1	Rab-GDP dissociation inhibitor, putative	445	616.126	0	501.047	26.1932	0.813222	5.57793e-06
LmxM.08_29.2170.1	DTW domain containing protein, putative	608	195.906	0	207.092	6.63014	1.0571	0.045784
LmxM.08_29.2180.1	Domain of unknown function (DUF4379), putative	535	151.492	0	169.585	10.3974	1.11943	0.0409198
LmxM.08_29.2190.1	Hypothetical protein, conserved	1435	378.663	0	312.855	1.16815	0.826211	1e-05
LmxM.08_29.2200.1	Dynamin-1-like protein	691	548.327	0	449.538	40.3556	0.819835	0.00718311
LmxM.08_29.2210.1	Leucine-rich repeat-containing protein	487	242.857	0	293.561	9.63146	1.20878	7.03484e-08
LmxM.08_29.2220.1	Hypothetical protein, unknown function	347	585.461	0	750.872	3.39187	1.28253	1e-05
LmxM.08_29.2230.1	Hypothetical protein, conserved	534	228.69	0	260.303	23.0687	1.13823	0.0852847
LmxM.08_29.2240.1	Aminopeptidase M1, putative	868	412.883	0	313.34	9.54058	0.758907	1e-05
LmxM.08_29.2250.1	Hypothetical protein, conserved	704	164.989	0	149.19	12.2209	0.904244	0.0980465
LmxM.08_29.2260.1	DNA replication complex GINS protein SLD5, putative	320	198.109	0	258.503	11.0234	1.30486	2.14128e-08
LmxM.08_29.2270.1	Hypothetical protein, unknown function	275	405.018	0	375.338	32.1334	0.926719	0.177835
LmxM.08_29.2280.1	Acyltransferase, putative	309	311.131	0	273.269	16.7211	0.878308	0.0117766
LmxM.08_29.2290.1	Hypothetical protein, unknown function	412	83.8272	0	64.3407	2.76142	0.76754	8.5254e-13
LmxM.08_29.2300.1	Ubiquitin carboxyl-terminal hydrolase, putative	748	378.814	0	330.472	21.9256	0.872387	0.0137338
LmxM.08_29.2310.1	Enoyl-CoA hydratase/isomerase-like protein	267	529.44	0	436.124	11.3169	0.823746	1.11022e-16
LmxM.08_29.2320.1	Mitogen-activated protein kinase kinase 1	372	665.456	0	654.133	32.6322	0.982984	0.364298
LmxM.08_29.2330.1	Hypothetical protein, conserved	368	232.677	0	248.238	21.6898	1.06688	0.236547
LmxM.08_29.2340.1	Nucleosome assembly protein (NAP), putative	184	1270.73	0	1145.86	146.09	0.90173	0.196335
LmxM.08_29.2350.1	Ubiquinone biosynthesis protein COQ7, putative	206	835.774	0	975.243	160.951	1.16687	0.193101
LmxM.08_29.2360.1	Aspartyl aminopeptidase, putative	453	886.942	0	996.641	66.7871	1.12368	0.0502403
LmxM.08_29.2370.1	60S ribosomal protein L39, putative	51	5637.04	0	6219.55	1236.73	1.10333	0.318819
LmxM.08_29.2380.1	Kinesin, putative	590	113.172	0	92.5091	13.2315	0.817418	0.0591826
LmxM.08_29.2390.1	Kinesin, putative	589	191.561	0	188.087	16.2611	0.981867	0.415426
LmxM.08_29.2400.1	NLI interacting factor-like phosphatase, putative	399	223.007	0	192.753	6.28352	0.864334	7.36452e-07
LmxM.08_29.2410.1	Acyltransferase, putative	414	270.314	0	288.754	5.7607	1.06822	0.000684652
LmxM.08_29.2420.1	Hypothetical protein, conserved	695	192.774	0	239.455	19.1513	1.24216	0.00739435
LmxM.08_29.2430.1	Hypothetical protein, unknown function	790	306.972	0	259.464	8.7719	0.845237	3.0487e-08
LmxM.08_29.2440.1	3'5'-cyclic nucleotide phosphodiesterase, putative	714	485.3	0	314.226	18.2711	0.647489	1e-05
LmxM.08_29.2450.1	Heat shock protein 20, putative	155	322.201	0	241.679	13.3759	0.750087	8.72307e-10
LmxM.08_29.2460.1	60S ribosomal protein L13, putative	220	4813.31	0	6108.26	183.949	1.26904	9.62996e-13
LmxM.08_29.2461.1	60S ribosomal protein L13, putative	220	5034.76	0	5621.59	622.971	1.11656	0.173098
LmxM.08_29.2480.1	Hypothetical protein, conserved	851	176.568	0	130.768	10.155	0.740612	3.24099e-06
LmxM.08_29.2490.1	Protein kinase, putative	448	183.57	0	195.337	7.37111	1.0641	0.0552033
LmxM.08_29.2500.1	Vacuolar protein sorting-associated protein 4	445	307.189	0	239.637	1.23425	0.780096	1e-05
LmxM.08_29.2510.1	ATP-dependent 6-phosphofructokinase, glycosomal	486	666.322	0	498.995	14.3098	0.74888	1e-05
LmxM.08_29.2520.1	MIZ/SP-RING zinc finger, putative	402	274.86	0	299.127	10.6972	1.08829	0.0116469
LmxM.08_29.2530.1	Hypothetical protein, conserved	67	537.391	0	508.476	40.6537	0.946193	0.238461
LmxM.08_29.2540.1	NOL1/NOP2/sun family, putative	634	490.26	0	520.682	13.9413	1.06205	0.0145472
LmxM.08_29.2550.1	RNA polymerase-associated protein CTR9, putative	873	253.923	0	201.657	14.0885	0.794167	0.000103699
LmxM.08_29.2560.1	Domain of unknown function (DUF4586), putative	340	407.079	0	393.752	12.1829	0.967261	0.136994
LmxM.08_29.2570.1	Serine/threonine-protein kinase, putative	501	785.72	0	610.075	42.6578	0.776454	1.91489e-05
LmxM.08_29.2580.1	Hypothetical protein, conserved	601	474.373	0	503.855	20.5686	1.06215	0.0758809
LmxM.08_29.2590.1	Hypothetical protein, conserved	693	206.891	0	187.326	12.5236	0.905433	0.0591134
LmxM.08_29.2600.1	Poly(A) polymerase, putative	500	261.862	0	285.454	7.65357	1.09009	0.00102626
LmxM.08_29.2610.1	Hypothetical protein, conserved	720	169.812	0	182.73	19.7592	1.07608	0.256622
LmxM.08_29.2620.1	Hypothetical protein, conserved	122	1101.72	0	934.394	43.2257	0.848121	5.41842e-05
LmxM.08_29.2630.1	Present in the outer mitochondrial membrane proteome 24	1236	349.746	0	339.706	11.9075	0.971294	0.199572
LmxM.08_29.2640.1	Hypothetical protein, conserved	441	213.822	0	212.33	16.5269	0.993021	0.464028
LmxM.08_29.2650.1	Nuclear condensing complex subunits, C-term domain containing protein, putative	1040	176.131	0	186.343	8.92281	1.05798	0.126207
LmxM.08_29.2660.1	Helicase, putative	953	397.245	0	400.233	18.6947	1.00752	0.4365
LmxM.08_29.2670.1	Serine/threonine-protein kinase Nek, putative	522	197.44	0	160.943	6.93846	0.815148	7.19758e-08
LmxM.08_29.2680.1	Hypothetical protein, conserved	1083	240.7	0	256.787	4.84759	1.06683	0.000452425
LmxM.08_29.2690.1	Hypothetical protein, conserved	309	265.474	0	220.799	18.2458	0.831714	0.00717179
LmxM.08_29.2700.1	Hypothetical protein, conserved	992	99.6956	0	101.544	6.36738	1.01854	0.385771
LmxM.08_29.2710.1	Right handed beta helix region, putative	278	346.753	0	300.735	12.9735	0.867289	0.000194757
LmxM.08_29.2720.1	Serine/threonine protein kinase, putative	323	393.374	0	482.664	17.9796	1.22699	3.41374e-07
LmxM.08_29.2730.1	START domain containing protein, putative	366	253.002	0	255.113	12.0561	1.00835	0.430491
LmxM.08_29.2740.1	Actin-like protein, putative	323	323.261	0	354.756	19.9291	1.09743	0.0570145
LmxM.08_29.2750.1	Hypothetical protein, conserved	75	279.196	0	330.844	12.9366	1.18499	3.27078e-05
LmxM.08_29.2760.1	Putative intraflagellar transport protein C3	568	511.572	0	568.71	51.0623	1.11169	0.13157
LmxM.08_29.2770.1	Hypothetical protein, conserved	204	427.805	0	457.485	10.0918	1.06938	0.00163604
LmxM.08_29.2780.1	Mitochondrial carrier protein-like protein	291	428.851	0	505.841	33.9472	1.17953	0.0116667
LmxM.08_29.2790.1	Hypothetical protein	192	332.895	0	417.387	17.1025	1.25381	3.9003e-07
LmxM.08_29.2800.1	Inosine-adenosine-guanosine-nucleosidehydrolase, putative	333	721.353	0	829.251	56.7646	1.14958	0.028665
LmxM.08_29.2810.1	Hypothetical protein	739	335.225	0	356.379	15.0491	1.0631	0.0799128
LmxM.08_29.2820.1	Hypothetical protein, conserved	106	74.0112	0	83.3807	10.652	1.12659	0.18954
LmxM.08_29.2830.1	RNA recognition motif. (a.k.a. RRM, RBD, or RNP domain), putative	210	882.982	0	1000.01	42.1372	1.13254	0.00274011
LmxM.08_29.2840.1	Hypothetical protein, conserved	311	147.095	0	174.053	2.25872	1.18328	3.86824e-33
LmxM.08_29.2850.1	Hypothetical protein, conserved	125	187.919	0	204.494	11.6277	1.0882	0.0770063
LmxM.08_29.2860.1	40S ribosomal protein S19-like protein	161	6275.36	0	8290.7	806.277	1.32115	0.00621716
LmxM.08_29.2870.1	Hypothetical protein, conserved	385	226.151	0	298.373	9.36797	1.31935	6.31739e-15
LmxM.08_344258.1	None	58	88.9038	0	80.4064	5.33879	0.90442	0.0557332
LmxM.08_345792.1	None	67	51.1847	0	47.1604	3.99884	0.921378	0.157122
LmxM.08_379547.1	None	27	491.647	0	589.957	20.8442	1.19996	1.20006e-06
LmxM.08_37973.1	None	56	89.9851	0	93.6313	13.6133	1.04052	0.394409
LmxM.08_413798.1	None	60	618.266	0	729.872	42.5047	1.18051	0.00432335
LmxM.08_422207.1	None	32	435.746	0	500.083	22.9466	1.14765	0.0025252
LmxM.08_474959.1	None	108	301.972	0	310.237	17.5014	1.02737	0.318376
LmxM.08_486417.1	None	93	275.85	0	327.706	22.77	1.18799	0.0113813
LmxM.08_498113.1	None	32	539.977	0	445.727	43.5613	0.825456	0.0152473
LmxM.08_52740.1	None	101	325.5	0	382.298	11.0872	1.17449	1.50468e-07
LmxM.08_560271.1	None	46	317.189	0	342.458	25.105	1.07967	0.15708
LmxM.08_590248.1	None	120	152.953	0	146.415	21.3785	0.957254	0.379868
LmxM.08_627089.1	None	30	20.6852	0	38.434	4.81076	1.85805	0.00011239
LmxM.08_632833.1	None	26	189.24	0	140.457	18.7801	0.742214	0.00469369
LmxM.08_645231.1	None	40	914.661	0	983.756	53.0537	1.07554	0.0963972
LmxM.08_708030.1	None	89	206.857	0	163.214	15.2577	0.789021	0.0021159
LmxM.08_73062.1	None	26	455.651	0	386.266	50.4696	0.847722	0.0845968
LmxM.08_766410.1	None	46	317.361	0	387.475	11.0706	1.22093	1.19905e-10
LmxM.08_767558.1	None	108	302.573	0	325.615	18.1067	1.07615	0.101591
LmxM.08_801135.1	None	65	1343.38	0	2012.19	143.662	1.49786	1.61612e-06
LmxM.08_822992.1	None	31	240.318	0	195.698	8.74715	0.814329	1.68852e-07
LmxM.08_825120.1	None	173	784.469	0	824.002	77.7099	1.05039	0.305474
LmxM.08_850472.1	None	26	1349.17	0	1254.89	42.508	0.930116	0.013275
LmxM.08_851909.1	None	29	730.288	0	911.326	12.8881	1.2479	4.02377e-45
LmxM.08_884211.1	None	253	326.151	0	317.613	16.408	0.973821	0.301403
LmxM.08_889917.1	None	26	459.169	0	475.504	43.6546	1.03557	0.354134
LmxM.09.0003.1	Hypothetical protein, conserved	144	120.089	0	249.399	13.6044	2.07679	9.99935e-22
LmxM.09.0005.1	Hypothetical protein, conserved	373	196.393	0	249.897	50.2087	1.27243	0.143295
LmxM.09.0010.1	Hypothetical protein, conserved	107	3730.85	0	4060.35	288.372	1.08832	0.126598
LmxM.09.0020.1	Hypothetical protein, conserved	619	242.359	0	252.787	37.5106	1.04302	0.390513
LmxM.09.0030.1	Peroxisomal biogenesis factor 11 (PEX11), putative	320	392.015	0	415.349	31.6869	1.05952	0.230741
LmxM.09.0040.1	N-acetylglucosaminyl-phosphatidylinositol deacetylase	249	417.324	0	416.95	37.9468	0.999105	0.496075
LmxM.09.0050.1	Endonuclease III, putative	258	425.933	0	503.518	11.8957	1.18215	3.46633e-11
LmxM.09.0060.1	RNA-binding protein 5, putative	131	1844.92	0	1279.47	126.031	0.693512	3.61922e-06
LmxM.09.0070.1	RNA helicase, putative	1315	139.39	0	152.386	13.9871	1.09323	0.176408
LmxM.09.0080.1	RNA-binding protein 5-like protein	245	77.3799	0	73.4025	9.60995	0.948599	0.33948
LmxM.09.0090.1	RNA-binding protein 5-like protein	299	135.915	0	116.284	7.42236	0.855565	0.00408663
LmxM.09.0100.1	Flagellar pocket cytoskeletal protein bilbo1	582	473.494	0	380.554	15.6712	0.803713	1.50851e-09
LmxM.09.0105.1	Hypothetical protein, conserved	221	445.122	0	390.235	42.5691	0.876694	0.0986397
LmxM.09.0110.1	Hypothetical protein, conserved	712	177.226	0	197.634	14.0012	1.11515	0.0724836
LmxM.09.0120.1	Kinesin, putative	1081	109.8	0	107.305	9.84854	0.977281	0.400022
LmxM.09.0140.1	FHA domain/Ring finger domain containing protein, putative	524	453.456	0	455.074	16.3323	1.00357	0.460539
LmxM.09.0150.1	ATG8/AUT7/APG8/PAZ2, putative	124	394.453	0	359.352	14.7028	0.911015	0.00848581
LmxM.09.0180.1	ATG8/AUT7/APG8/PAZ2, putative	124	179.961	0	78.9084	7.87411	0.438475	1e-05
LmxM.09.0190.1	Hypothetical protein, conserved	126	441.951	0	483.591	21.7682	1.09422	0.0278819
LmxM.09.0200.1	NRDE protein, putative	493	218.476	0	190.706	17.8994	0.872891	0.0603944
LmxM.09.0210.1	Domain of unknown function (DUF4586), putative	305	487.35	0	394.126	19.255	0.808712	6.44102e-07
LmxM.09.0220.1	Hypothetical protein, conserved	813	386.029	0	411.743	19.1043	1.06661	0.0891518
LmxM.09.0230.1	ATP-dependent protease ATPase subunit HslU2	503	350.273	0	308.104	12.1291	0.879612	0.000253841
LmxM.09.0240.1	Cysteine peptidase, Clan CA, family C19, putative	949	196.588	0	171.161	2.02263	0.870658	1e-05
LmxM.09.0250.1	DNA replication licensing factor MCM4	983	126.355	0	139.537	14.5003	1.10433	0.181654
LmxM.09.0260.1	G10 protein, putative	272	369.415	0	393.919	8.07903	1.06633	0.0012104
LmxM.09.0270.1	Integral membrane transport protein, putative	621	348.984	0	366.436	44.8486	1.05001	0.348592
LmxM.09.0280.1	Hypothetical protein, conserved	781	181.399	0	195.331	18.5867	1.07681	0.22675
LmxM.09.0290.1	Kinesin, putative	1317	121.604	0	116.705	10.3209	0.95971	0.317497
LmxM.09.0300.1	Hypothetical protein, conserved	249	340.805	0	331.131	15.6215	0.971614	0.267867
LmxM.09.0310.1	Cdc2-related kinase 12	882	214.559	0	240.516	12.5559	1.12098	0.0193491
LmxM.09.0320.1	Hypothetical protein, conserved	917	178.217	0	179.937	5.62913	1.00965	0.379971
LmxM.09.0330.1	Hypothetical protein, conserved	851	130.789	0	103.525	9.76209	0.791544	0.00261256
LmxM.09.0340.1	Hypothetical protein, conserved	1042	121.744	0	115.188	11.6361	0.946151	0.286583
LmxM.09.0345.1	Hypothetical protein, conserved	244	212.814	0	223.183	9.74644	1.04872	0.143702
LmxM.09.0350.1	Ring finger domain containing protein, putative	868	188.358	0	179.793	14.7788	0.954526	0.281102
LmxM.09.0360.1	DNA photolyase, putative	1078	164.654	0	177.754	21.537	1.07956	0.271514
LmxM.09.0365.1	Ankyrin repeats (3 copies), putative	210	217.212	0	156.795	19.2038	0.721851	0.000827289
LmxM.09.0367.1	Hypothetical protein	87	469.716	0	492.636	44.7607	1.0488	0.304303
LmxM.09.0370.1	Hypothetical protein, conserved	270	256.28	0	322.718	7.78221	1.25924	6.87261e-18
LmxM.09.0380.1	Hypothetical protein, conserved	360	186.441	0	172.371	8.56781	0.924537	0.0502818
LmxM.09.0390.1	Hypothetical protein, conserved	1946	142.171	0	127.054	19.6676	0.893675	0.221069
LmxM.09.0400.1	Kinetoplastid kinetochore protein 10, putative	469	381.137	0	305.811	10.2226	0.802365	8.62643e-14
LmxM.09.0410.1	Kinetoplastid kinetochore protein 19, putative	416	96.0107	0	96.2284	14.2307	1.00227	0.493897
LmxM.09.0420.1	Tyrosine phosphatase, putative	1075	145.242	0	173.28	7.5114	1.19304	9.47365e-05
LmxM.09.0430.1	Zinc finger, C3HC4 type (RING finger), putative	477	253.352	0	236.499	9.37349	0.933478	0.0360899
LmxM.09.0440.1	Bardet-Biedl syndrome 8 protein	622	165.989	0	190.217	14.2177	1.14596	0.0441861
LmxM.09.0450.1	Hypothetical protein, conserved	1028	136.986	0	143.412	8.24648	1.04691	0.217918
LmxM.09.0460.1	Hypothetical protein, conserved	3064	108.896	0	117.536	13.6472	1.07934	0.263337
LmxM.09.0470.1	Serine/threonine protein phosphatase, putative	652	332.733	0	323.572	8.73002	0.972469	0.147018
LmxM.09.0480.1	Hypothetical protein, conserved	726	352.535	0	367.411	21.7861	1.0422	0.247356
LmxM.09.0490.1	Hypothetical protein, conserved	411	359.457	0	364.285	30.3104	1.01343	0.436724
LmxM.09.0500.1	Hypothetical protein, conserved	1712	133.609	0	144.867	13.4874	1.08426	0.201947
LmxM.09.0510.1	Hypothetical protein, conserved	392	380.923	0	473.014	17.4551	1.24176	6.60423e-08
LmxM.09.0520.1	Flagellum attachment zone protein 3	770	391.286	0	313.069	7.09236	0.800103	1e-05
LmxM.09.0530.1	Leucine-rich repeat protein, putative	985	193.24	0	231.509	17.1713	1.19804	0.012918
LmxM.09.0540.1	Hypothetical protein, unknown function	1099	116.347	0	117.902	7.74035	1.01337	0.420384
LmxM.09.0550.1	Dual specificity phosphatase, catalytic domain containing protein, putative	633	326.171	0	380.917	6.15353	1.16784	2.8766e-19
LmxM.09.0560.1	Histidine phosphatase superfamily (branch 1), putative	262	306.656	0	326.536	32.901	1.06483	0.272849
LmxM.09.0570.1	Hypothetical protein, conserved	494	249.844	0	274.517	13.0438	1.09875	0.0292758
LmxM.09.0580.1	Surface antigen-like protein	285	109.498	0	87.415	4.16535	0.798324	5.73872e-08
LmxM.09.0590.1	ATP-dependent DNA helicase, putative	1149	200.584	0	206.62	10.1661	1.0301	0.276314
LmxM.09.0600.1	Cyclin 1	335	535.573	0	625.451	57.199	1.16782	0.0580552
LmxM.09.0610.1	Glucosidase II beta subunit-like, putative	970	255.619	0	289.597	22.8833	1.13292	0.068794
LmxM.09.0620.1	Hypothetical protein, conserved	751	79.12	0	89.3538	13.1585	1.12935	0.218362
LmxM.09.0630.1	PH domain containing protein, putative	1143	133.585	0	127.994	8.56365	0.958146	0.256917
LmxM.09.0640.1	Hypothetical protein, conserved	500	633.379	0	681.667	18.5846	1.07624	0.00468494
LmxM.09.0650.1	Zeta toxin, putative	636	325.957	0	284.909	24.2343	0.87407	0.0451532
LmxM.09.0660.1	Methyltransferase TYW3, putative	346	343.582	0	427.275	34.7278	1.24359	0.00797651
LmxM.09.0670.1	Prefoldin subunit 2, putative	138	1480.39	0	1133.91	24.4964	0.76595	1e-05
LmxM.09.0680.1	Hypothetical protein, conserved	370	143.341	0	209.086	31.2412	1.45866	0.0176704
LmxM.09.0690.1	Hypothetical protein, conserved	306	4.44289	0	5.58567	2.29964	1.25721	0.309617
LmxM.09.0700.1	Hypothetical protein, conserved	514	175.768	0	157.702	6.944	0.897219	0.00463925
LmxM.09.0710.1	Hypothetical protein, conserved	534	165.603	0	145.97	8.28675	0.881442	0.00891157
LmxM.09.0720.1	Cleavage and polyadenylation specificity factor 30 kDa subunit, putative	343	413.36	0	377.867	12.9175	0.914136	0.00300105
LmxM.09.0730.1	Hypothetical protein, conserved	642	179.511	0	190.788	19.918	1.06282	0.285649
LmxM.09.0740.1	Ubiquitin ligase, putative	2242	121.665	0	115.899	9.54048	0.952609	0.272805
LmxM.09.0750.1	Acyl-CoA binding protein, putative	999	206.405	0	183.922	14.4166	0.891074	0.0594378
LmxM.09.0760.1	Hypothetical protein, conserved	5460	113.233	0	116.659	16.7383	1.03026	0.418913
LmxM.09.0770.1	Oligopeptidase b	731	524.55	0	468.006	61.4958	0.892204	0.17892
LmxM.09.0780.1	Domain of unknown function (DUF4464), putative	232	437.705	0	476.461	19.1153	1.08854	0.0213056
LmxM.09.0790.1	Hypothetical protein, conserved	1214	231.366	0	192.4	11.1433	0.83158	0.000235365
LmxM.09.0800.1	Kinetoplast-associated protein-like protein	1437	230.361	0	219.834	15.9548	0.9543	0.25468
LmxM.09.0810.1	Prefoldin subunit, putative	214	344.846	0	368.073	32.3818	1.06735	0.2366
LmxM.09.0820.1	Hypothetical protein, conserved	559	457.988	0	502.475	24.4915	1.09714	0.0346522
LmxM.09.0830.1	DEAD/DEAH box helicase-like protein	776	306.309	0	353.395	28.1873	1.15372	0.047414
LmxM.09.0840.1	Uncharacterised protein family (UPF0160), putative	398	410.288	0	399.066	15.4468	0.972649	0.233769
LmxM.09.0850.1	Ras family protein-like protein	274	219.217	0	274.525	15.0382	1.2523	0.000117612
LmxM.09.0860.1	Hypothetical protein, conserved	106	684.981	0	735.714	50.0002	1.07406	0.155136
LmxM.09.0870.1	Hypothetical protein, conserved	521	309.767	0	295.661	10.7147	0.954462	0.0940007
LmxM.09.0880.1	Histone h1-like protein	515	348.501	0	294.019	10.7672	0.843668	2.09681e-07
LmxM.09.0890.1	Phospholipid transporting ATPase-like protein, putative	2526	168.735	0	159.057	12.5694	0.942638	0.220637
LmxM.09.0891.1	Polyubiquitin, putative	128	534.248	0	558.089	57.639	1.04463	0.339574
LmxM.09.0900.1	Ef-hand protein 5, putative	186	517.073	0	357.381	15.8023	0.691162	1e-05
LmxM.09.0910.1	Calmodulin, putative	149	2631.75	0	3022.25	201.864	1.14838	0.0265287
LmxM.09.0920.1	Calmodulin, putative	149	1987.17	0	1965.88	164.399	0.989285	0.448473
LmxM.09.0930.1	Calmodulin, putative	149	3045.53	0	2316.77	297.241	0.760712	0.00710828
LmxM.09.0940.1	Hypothetical protein, conserved	1189	265.506	0	264.721	3.31534	0.997042	0.40638
LmxM.09.0950.1	O-phosphoseryl-tRNA(Sec) selenium transferase, putative	595	105.878	0	138.46	13.7204	1.30773	0.0087817
LmxM.09.0960.1	Hypothetical protein, conserved	705	188.538	0	224.446	16.7343	1.19046	0.0159453
LmxM.09.0970.1	Elongation factor-1 gamma	404	4251.28	0	4385.48	270.577	1.03157	0.309945
LmxM.09.0980.1	Hypothetical protein, conserved	1131	300.799	0	260.148	13.2941	0.864857	0.00111475
LmxM.09.0990.1	N-terminal region of Chorein, a TM vesicle-mediated sorter, putative	5280	111.706	0	128.836	16.325	1.15335	0.14702
LmxM.09.1000.1	PUB domain containing protein, putative	311	283.034	0	321.045	21.4067	1.1343	0.037897
LmxM.09.1010.1	Present in the outer mitochondrial membrane proteome 10	616	759.445	0	668.494	29.7541	0.880241	0.00111877
LmxM.09.1020.1	LEM3 (ligand-effect modulator 3) family / CDC50 family, putative	595	289.606	0	252.031	19.812	0.870255	0.0289425
LmxM.09.1030.1	Hypothetical protein, conserved	387	180.454	0	186.182	6.40203	1.03174	0.185465
LmxM.09.1040.1	Phospholipid:diacylglycerol acyltransferase, putative	762	223.94	0	204.821	8.02009	0.914622	0.00856374
LmxM.09.1050.1	MSP (Major sperm protein) domain containing protein, putative	241	466.375	0	392.694	18.7598	0.842012	4.28926e-05
LmxM.09.1060.1	DNA-directed RNA polymerase III subunit, putative	297	187.051	0	196.219	18.199	1.04901	0.307226
LmxM.09.1070.1	Eukaryotic translation initiation factor 2 subunit, putative	479	2201.81	0	2485.81	259.038	1.12899	0.136457
LmxM.09.1090.1	Translation initiation factor EIF-2B gamma subunit, putative	595	67.0208	0	69.391	10.0773	1.03537	0.407023
LmxM.09.1100.1	Hypothetical protein, conserved	282	450.355	0	386.889	21.2647	0.859074	0.00141976
LmxM.09.1110.1	Hypothetical protein, conserved	456	338.343	0	290.626	13.2512	0.858969	0.000158526
LmxM.09.1120.1	Mitochondrial RNA binding protein 2	242	1002.71	0	839.545	79.2509	0.837277	0.0197559
LmxM.09.1130.1	Mitochondrial import inner membrane translocase subunit TIM17, putative	152	695.907	0	699.224	25.9294	1.00477	0.449103
LmxM.09.1140.1	Hypothetical protein, conserved	158	594.623	0	693.178	14.4793	1.16574	4.99874e-12
LmxM.09.1150.1	Hypothetical protein, conserved	287	218.512	0	248.615	5.43763	1.13777	1.54576e-08
LmxM.09.1160.1	Hypothetical protein, conserved	723	220.245	0	242.688	30.1821	1.1019	0.22856
LmxM.09.1170.1	Hypothetical protein, conserved	196	358.856	0	249.575	24.3892	0.695475	3.71995e-06
LmxM.09.1180.1	Hypothetical protein, conserved	976	158.225	0	127.362	13.7481	0.804941	0.0123872
LmxM.09.1190.1	Hypothetical protein, conserved	604	169.647	0	177.496	21.2936	1.04627	0.35621
LmxM.09.1200.1	Hypothetical protein, conserved	1543	99.7704	0	100.512	8.36041	1.00744	0.464645
LmxM.09.1210.1	Zinc finger, C3HC4 type (RING finger), putative	417	361.841	0	355.297	12.4196	0.981915	0.299135
LmxM.09.1220.1	AAA family ATPase, putative	1369	243.671	0	274.698	17.9744	1.12733	0.042161
LmxM.09.1230.1	Hypothetical protein, conserved	442	466.409	0	473.979	29.356	1.01623	0.398252
LmxM.09.1240.1	ATP-dependent helicase, putative	2475	132.914	0	139.716	16.826	1.05118	0.342996
LmxM.09.1250.1	Hypothetical protein, conserved	184	272.35	0	249.047	17.6395	0.914437	0.0932373
LmxM.09.1260.1	Bromodomain factor 5	694	192.383	0	182.075	4.56965	0.946416	0.012038
LmxM.09.1270.1	Mitochondrial carrier protein, putative	341	245.065	0	234.306	18.3013	0.956096	0.278302
LmxM.09.1280.1	Hypothetical protein, conserved	367	166.546	0	185.541	24.3182	1.11405	0.217367
LmxM.09.1290.1	Hypothetical protein, conserved	571	137.303	0	176.349	26.9673	1.28438	0.0738223
LmxM.09.1300.1	PPPDE putative peptidase domain containing protein, putative	218	323.7	0	246.355	3.6602	0.761059	1e-05
LmxM.09.1310.1	PPPDE putative peptidase domain containing protein, putative	254	177.117	0	183.087	28.7734	1.0337	0.417821
LmxM.09.1315.1	Hypothetical protein	350	511.157	0	602.51	36.6915	1.17872	0.00639132
LmxM.09.1320.1	Paraflagellar rod component, putative	606	480.804	0	486.748	28.495	1.01236	0.417381
LmxM.09.1330.1	Hypothetical protein, conserved	601	185.617	0	157.367	17.14	0.847805	0.0496566
LmxM.09.1340.1	Histone H2B	107	8199.79	0	7454.17	213.837	0.909068	0.000244336
LmxM.09.1350.1	Hypothetical protein, conserved	192	434.53	0	520.125	43.1109	1.19698	0.0235469
LmxM.09.1360.1	Hypothetical protein, unknown function	236	160.731	0	194.295	17.0774	1.20883	0.0246816
LmxM.09.1370.1	Hypothetical protein, conserved	268	173.211	0	167.656	9.79706	0.967928	0.285345
LmxM.09.1380.1	Hypothetical protein, conserved	580	183.468	0	221.311	8.15852	1.20627	1.75447e-06
LmxM.09.1390.1	Hypothetical protein, conserved	655	220.753	0	226.885	15.9129	1.02778	0.349988
LmxM.09.1400.1	Hypothetical protein, unknown function	537	320.253	0	319.195	9.61144	0.996698	0.4562
LmxM.09.1410.1	SET domain containing protein, putative	572	121.958	0	116.525	8.43492	0.95545	0.259744
LmxM.09.1420.1	Hypothetical protein, conserved	139	898.754	0	793.522	84.3597	0.882913	0.106121
LmxM.09.1430.1	Ubiquinone biosynthesis protein-like protein, putative	238	490.295	0	523.587	30.9226	1.0679	0.14082
LmxM.09.1440.1	DnaJ domain containing protein, putative	411	185.99	0	179.231	10.9134	0.963659	0.26785
LmxM.09.1450.1	Rhodanese-like domain containing protein, putative	131	277.027	0	280.579	12.9932	1.01282	0.392298
LmxM.09.1460.1	Rhodanese-like domain containing protein, putative	150	679.816	0	739.395	25.0438	1.08764	0.0086793
LmxM.09.1470.1	Rhodanese-like domain containing protein, putative	120	588.782	0	637.359	30.9609	1.0825	0.0583265
LmxM.09.1480.1	J-binding protein	814	363.059	0	425.955	29.8326	1.17324	0.0175028
LmxM.09.1490.1	Cytochrome b5-like protein, putative	117	1618.03	0	1808.59	76.8705	1.11778	0.00658684
LmxM.09.1500.1	Cytochrome b5-like protein (pseudogene)	50	207.699	0	188.991	7.44276	0.909929	0.00597614
LmxM.09.1505.1	Hypothetical protein, conserved	121	644.909	0	679.445	28.2758	1.05355	0.110971
LmxM.09.1510.1	Hypothetical protein, conserved	1642	329.775	0	414.563	35.395	1.25711	0.00829938
LmxM.09.1520.1	Hypothetical protein, conserved	338	511.863	0	600.502	66.8282	1.17317	0.0923606
LmxM.09.1530.1	Radial spoke protein 11	161	304.971	0	312.536	42.6889	1.02481	0.429672
LmxM.09.1540.1	Hypothetical protein, conserved	663	103.825	0	109.963	9.71024	1.05911	0.263672
LmxM.09.1550.1	Hypothetical protein, conserved	181	193.414	0	303.74	39.1866	1.57041	0.00243582
LmxM.09_138074.1	None	44	101.61	0	68.7697	2.04141	0.676797	1e-05
LmxM.09_206921.1	None	51	209.498	0	156.597	12.9541	0.747487	2.21572e-05
LmxM.09_382995.1	None	45	354.023	0	431.554	29.923	1.219	0.00478436
LmxM.09_413310.1	None	225	1e-05	0	0.185853	0.321907	18585.3	0.281862
LmxM.09_417796.1	None	71	121.742	0	109.596	8.83612	0.900231	0.0846294
LmxM.09_507449.1	None	211	283.682	0	388.298	17.4597	1.36878	1.03738e-09
LmxM.09_515422.1	None	50	722.101	0	669.128	8.70887	0.92664	5.9097e-10
LmxM.09_6143.1	None	61	324.788	0	433.807	40.5756	1.33566	0.00360672
LmxM.09_73559.1	None	34	174.214	0	156.676	7.78366	0.89933	0.0121235
LmxM.09_94875.1	None	95	277.149	0	383.551	19.14	1.38392	1.3555e-08
LmxM.10.0030.1	Phosphate-Repressible Phosphate Permease-like protein	464	280.944	0	292.945	8.76257	1.04272	0.0853987
LmxM.10.0040.1	Gryzun, putative trafficking through Golgi, putative	1065	153.11	0	190.255	19.9291	1.2426	0.0311737
LmxM.10.0050.1	Dos2-interacting transcription regulator of RNA-Pol-II, putative	956	197.869	0	191.684	17.6885	0.968744	0.363304
LmxM.10.0060.1	Thymidylate kinase-like protein	362	388.565	0	453.088	17.5495	1.16605	0.000118183
LmxM.10.0070.1	Ribosomal protein l35a, putative	144	7894.69	0	9047.36	524.195	1.14601	0.0139412
LmxM.10.0080.1	Hypothetical protein, unknown function	343	268.407	0	288.233	12.5743	1.07386	0.0574338
LmxM.10.0090.1	Dehydrogenase-like protein	412	177.028	0	163.771	10.1264	0.925113	0.095239
LmxM.10.0100.1	SRP40, C-terminal domain containing protein, putative	256	187.439	0	176.061	19.6803	0.9393	0.281591
LmxM.10.0110.1	Hypothetical protein, conserved	390	323.492	0	404.565	17.3939	1.25062	1.57335e-06
LmxM.10.0120.1	PSP1 C-terminal conserved region, putative	362	138.874	0	171.347	3.77253	1.23383	3.7238e-18
LmxM.10.0130.1	Hypothetical protein, conserved	734	304.56	0	215.434	8.26648	0.707361	1e-05
LmxM.10.0140.1	Mitochondrial	781	346.24	0	342.753	27.0626	0.989929	0.448738
LmxM.10.0150.1	Conserved protein, unknown function	369	379.348	0	357.971	2.25781	0.943648	1e-05
LmxM.10.0160.1	Hypothetical protein, conserved	704	341.238	0	371.156	29.3716	1.08767	0.154196
LmxM.10.0170.1	Nucleoside phosphatase, putative	692	611.904	0	725.982	16.0423	1.18643	5.75642e-13
LmxM.10.0180.1	Leucine-rich repeat protein, putative	257	581.692	0	405.17	20.5181	0.696536	1e-05
LmxM.10.0185.1	Hypothetical protein	107	325.521	0	226.579	16.1637	0.696048	4.64049e-10
LmxM.10.0190.1	Hypothetical protein, unknown function	660	117.563	0	129.576	9.35879	1.10219	0.0996314
LmxM.10.0195.1	Hypothetical protein, conserved	221	465.647	0	579.442	33.3026	1.24438	0.00031658
LmxM.10.0200.1	Mitogen-activated protein kinase 10, putative	407	426.696	0	351.187	13.8954	0.823039	2.75434e-08
LmxM.10.0210.1	Nucleolar protein 56, putative	474	1248.35	0	1275.96	91.0232	1.02211	0.380841
LmxM.10.0218.1	Hypothetical protein, unknown function	715	279.01	0	316.515	39.0694	1.13442	0.168537
LmxM.10.0219.1	Hypothetical protein, unknown function	292	1705.67	0	1199.57	96.2089	0.703284	7.18633e-08
LmxM.10.0220.1	Amastin surface glycoprotein, putative	504	584.923	0	496.019	20.1379	0.848008	5.05659e-06
LmxM.10.0230.1	Amastin surface glycoprotein, putative	418	212.714	0	184.97	4.61927	0.869574	9.50496e-10
LmxM.10.0240.1	Hypothetical protein, conserved	745	188.029	0	193.161	8.89185	1.02729	0.28192
LmxM.10.0250.1	Pterin 4 alpha carbinolamine dehydratase, putative	278	302.798	0	311.756	1.39068	1.02958	5.91558e-11
LmxM.10.0260.1	COPI associated protein, putative	129	2508.13	0	1761.64	62.3762	0.702369	1e-05
LmxM.10.0270.1	Exonuclease, putative	973	249.236	0	238.072	6.66079	0.955206	0.0468585
LmxM.10.0280.1	Hypothetical protein, conserved	2352	141.898	0	155.541	21.3746	1.09615	0.261642
LmxM.10.0290.1	Isocitrate dehydrogenase [NADP]	435	2343.25	0	1865.88	192.643	0.796282	0.0066068
LmxM.10.0300.1	Kinetoplastid kinetochore protein 4, putative	765	236.859	0	236.765	6.6215	0.999604	0.494343
LmxM.10.0310.1	Protein transport protein SEC23, putative	1038	154.959	0	119.318	10.4756	0.769998	0.000334108
LmxM.10.0320.1	Hypothetical protein, conserved	1952	172.155	0	162.789	12.9384	0.945595	0.234564
LmxM.10.0330.1	Hypothetical protein, conserved	490	344.639	0	335.465	17.393	0.97338	0.29893
LmxM.10.0350.1	Pteridine transporter ft5, putative	745	195.49	0	235.631	8.02388	1.20534	2.82627e-07
LmxM.10.0360.1	Pteridine transporter ft6, putative	693	340.455	0	248.309	12.1191	0.729345	1.44329e-14
LmxM.10.0370.1	Folate/biopterin transporter, putative	695	256.432	0	298.27	10.1089	1.16316	1.74577e-05
LmxM.10.0380.1	Hypothetical protein	697	262.655	0	394.071	30.7853	1.50034	9.82677e-06
LmxM.10.0390.1	GP63, leishmanolysin	602	1602.23	0	1756.89	127.247	1.09653	0.112103
LmxM.10.0400.1	Pteridine transporter ft5, putative	720	405.599	0	367.359	18.0787	0.905721	0.0172075
LmxM.10.0405.1	GP63, leishmanolysin	644	255.702	0	334.19	6.9279	1.30695	4.70223e-30
LmxM.10.0420.1	Dihydroxyacetone kinase 1-like protein	589	180.507	0	175.962	12.6346	0.974822	0.359533
LmxM.10.0425.1	Hypothetical protein	650	108.636	0	136.73	9.36492	1.2586	0.00135037
LmxM.10.0430.1	Zinc finger, C3HC4 type (RING finger), putative	161	284.639	0	224.587	26.2854	0.789024	0.0111678
LmxM.10.0440.1	Zinc finger, C3HC4 type (RING finger), putative	203	528.328	0	398.704	28.2915	0.754653	2.30587e-06
LmxM.10.0450.1	4F5 protein family/Zinc-binding, putative	83	518.431	0	543.828	30.4614	1.04899	0.202212
LmxM.10.0460.1	GP63, leishmanolysin	654	946.158	0	1239.29	95.16	1.30982	0.00103341
LmxM.10.0465.1	GP63, leishmanolysin	646	267.235	0	250.504	42.345	0.937394	0.346385
LmxM.10.0465a.1	Hypothetical protein	251	78.9599	0	83.9509	19.5801	1.06321	0.399399
LmxM.10.0470.1	GP63, leishmanolysin	602	492.437	0	785.996	2.19037	1.59613	1e-05
LmxM.10.0483.1	Hypothetical protein	894	161.991	0	202.882	17.0868	1.25243	0.00835262
LmxM.10.0485.1	Hypothetical protein, unknown function	78	57.8899	0	84.4896	19.5723	1.45949	0.0870661
LmxM.10.0490.1	Mitogen-activated protein kinase	388	185.668	0	200.096	1.31065	1.07771	1.74813e-28
LmxM.10.0500.1	Hypothetical protein, conserved	6777	116.606	0	143.815	23.3075	1.23334	0.121525
LmxM.10.0510.1	Glycerol-3-phosphate dehydrogenase [NAD+], glycosomal/mitochondrial	367	378.507	0	304.228	14.1231	0.803758	7.22613e-08
LmxM.10.0520.1	Hypothetical protein, conserved	911	112.74	0	121.025	20.305	1.07349	0.341628
LmxM.10.0530.1	Hypothetical protein, conserved	1189	202.577	0	199.198	6.58225	0.983318	0.303827
LmxM.10.0540.1	Hypothetical protein, unknown function	1088	185.433	0	324.539	25.3543	1.75017	2.05019e-08
LmxM.10.0550.1	Hypothetical protein, conserved	431	253.806	0	236.26	19.948	0.930867	0.189538
LmxM.10.0560.1	Zinc binding dehydrogenase-like protein	371	218.578	0	247.816	18.0082	1.13377	0.0522288
LmxM.10.0570.1	Zinc-binding dehydrogenase-like protein	478	211.412	0	214.974	20.872	1.01685	0.432248
LmxM.10.0580.1	Chromatin assembly factor 1 subunit A, putative	766	153.062	0	176.385	7.90331	1.15238	0.00158348
LmxM.10.0590.1	Hypothetical protein, conserved	267	362.348	0	452.8	14.2959	1.24963	1.24885e-10
LmxM.10.0600.1	ABC1 family, putative	595	605.048	0	575.052	18.0648	0.950425	0.0484132
LmxM.10.0610.1	Endonuclease G, putative	512	127.704	0	145.412	11.0032	1.13867	0.0537668
LmxM.10.0620.1	FLA1-binding protein	755	290	0	173.737	4.37785	0.599094	1e-05
LmxM.10.0630.1	Flagellum adhesion protein 1	602	293.706	0	233.818	18.7886	0.796095	0.000717604
LmxM.10.0640.1	Hypothetical protein, conserved	243	320.477	0	315.997	6.37012	0.986021	0.240945
LmxM.10.0650.1	Hypothetical protein, unknown function	524	131.11	0	171.043	11.613	1.30458	0.000292254
LmxM.10.0660.1	Hypothetical protein, unknown function	1954	190.32	0	165.854	7.60929	0.871444	0.00065135
LmxM.10.0670.1	Hypothetical protein, conserved	374	842.287	0	871.082	33.4364	1.03419	0.194563
LmxM.10.0680.1	Hypothetical protein, unknown function	687	184.469	0	172.038	11.4692	0.932614	0.139222
LmxM.10.0690.1	Hypothetical protein, conserved	1677	95.98	0	107.113	12.5092	1.11599	0.186733
LmxM.10.0700.1	RNA recognition motif. (a.k.a. RRM, RBD, or RNP domain), putative	957	120.747	0	149.558	15.2969	1.2386	0.0298205
LmxM.10.0715.1	Amino acid transporter, putative	180	1e-05	0	0.330149	0.571834	33014.9	0.281857
LmxM.10.0720.1	Amino acid permease 24, putative	488	736.274	0	690.665	16.3251	0.938054	0.00260469
LmxM.10.0730.1	Deaminase, putative	281	164.572	0	209.395	26.1725	1.27236	0.0433914
LmxM.10.0740.1	Hypothetical protein, conserved	122	1320.2	0	995.294	45.0211	0.753897	2.66343e-13
LmxM.10.0750.1	Hypothetical protein, conserved	1946	133.36	0	135.811	17.5277	1.01838	0.444404
LmxM.10.0760.1	Hypothetical protein, conserved	629	78.2329	0	85.3271	7.93803	1.09068	0.185742
LmxM.10.0770.1	Hypothetical protein, unknown function	746	78.0093	0	87.3781	7.42347	1.1201	0.103464
LmxM.10.0780.1	WD domain, G-beta repeat, putative	419	493.851	0	402.813	6.9846	0.815658	1e-05
LmxM.10.0790.1	Hypothetical protein, conserved	221	991.289	0	735.26	96.6097	0.741721	0.00402297
LmxM.10.0800.1	Hypothetical protein, conserved	1276	151.91	0	136.38	5.23445	0.89777	0.00150443
LmxM.10.0810.1	Hypothetical protein, conserved	2050	103.939	0	86.4803	8.21799	0.832032	0.0168178
LmxM.10.0820.1	Hypothetical protein, conserved	522	160.012	0	136.584	16.0399	0.853587	0.0720631
LmxM.10.0830.1	Serine/threonine-protein kinase, putative	1704	170.09	0	166.606	8.72013	0.979514	0.34473
LmxM.10.0840.1	Hypothetical protein, conserved	720	181.332	0	213.929	18.4008	1.17977	0.038237
LmxM.10.0850.1	Nuclear transport factor 2, putative	124	1154.4	0	1116.27	59.0413	0.966969	0.259194
LmxM.10.0860.1	Ribosome biogenesis protein Nop16, putative	196	274.233	0	256.365	18.6409	0.934844	0.168897
LmxM.10.0870.1	Histone H3	130	1219.98	0	999.437	49.7179	0.819221	4.58274e-06
LmxM.10.0880.1	Hypothetical protein, conserved	1158	178.156	0	165.717	9.26565	0.930181	0.089724
LmxM.10.0890.1	FKBP-type peptidyl-prolyl cis-trans isomerase, putative	155	3029.06	0	2754.59	362.526	0.909388	0.224494
LmxM.10.0900.1	Hypothetical protein, conserved	1564	137.672	0	142.784	12.1166	1.03713	0.336551
LmxM.10.0910.1	Small GTP-binding protein Rab11, putative	208	998.129	0	848.982	59.2558	0.850573	0.00591777
LmxM.10.0920.1	Hypothetical protein, conserved	199	1175.18	0	665.108	36.9901	0.565961	1e-05
LmxM.10.0930.1	Hypothetical protein	292	247.699	0	319.523	33.3183	1.28997	0.0155534
LmxM.10.0935.1	Hypothetical protein	841	232.223	0	166.262	11.6319	0.71596	7.11356e-09
LmxM.10.0940.1	Hypothetical protein, conserved	1331	247.771	0	244.124	11.535	0.985278	0.375913
LmxM.10.0945.1	Archaic translocase of outer membrane 12 kDa subunit, putative	107	1482.76	0	1138.78	73.2339	0.768014	1.32005e-06
LmxM.10.0950.1	Translation initiation factor eif-2b beta subunit, putative	533	157.082	0	165.372	7.46188	1.05277	0.133293
LmxM.10.0960.1	Proximal docking complex protein 1	855	190.534	0	205.86	7.72176	1.08044	0.023581
LmxM.10.0970.1	Histone H3, putative	130	5260.27	0	3138.53	637.971	0.596648	0.000440883
LmxM.10.0980.1	Hypothetical protein, unknown function	614	137.038	0	138.838	10.6523	1.01313	0.43291
LmxM.10.0990.1	Histone H3	130	1701.05	0	1495.9	60.4127	0.879395	0.000341999
LmxM.10.1000.1	ARP2/3 complex subunit, putative	419	152.195	0	164.868	1.87001	1.08327	6.13552e-12
LmxM.10.1010.1	Nucleoside phosphorylase-like protein	341	214.279	0	215.681	1.75311	1.00655	0.211825
LmxM.10.1020.1	Carrier protein, putative	395	256.098	0	251.811	7.38277	0.983258	0.280696
LmxM.10.1030.1	RNA-binding protein-like protein	382	575.401	0	573.877	57.8931	0.997352	0.4895
LmxM.10.1040.1	Domain of Unknown Function (DUF1042), putative	1183	185.68	0	223.178	25.5877	1.20195	0.0713977
LmxM.10.1050.1	DnaJ domain containing protein, putative	251	342.926	0	423.331	27.0741	1.23447	0.00148984
LmxM.10.1060.1	Hypothetical protein, conserved	322	287.557	0	260.482	11.2357	0.905846	0.0079829
LmxM.10.1070.1	Hypothetical protein, unknown function	592	238.221	0	300.375	22.5009	1.26091	0.00287006
LmxM.10.1080.1	Eukaryotic translation initiation factor 4 gamma 5	781	307.689	0	282.924	6.76805	0.919511	0.000126514
LmxM.10.1085.1	Hypothetical protein	973	163.512	0	161.615	12.3809	0.988404	0.439139
LmxM.10.1090.1	Hypothetical protein, conserved	177	1232.51	0	1178.79	30.1156	0.956409	0.0372126
LmxM.10.1100.1	Hypothetical protein, conserved	425	323.961	0	319.804	12.2126	0.987167	0.366772
LmxM.10.1110.1	PAB1-binding protein , putative	524	657.6	0	495.085	53.1994	0.752866	0.00112592
LmxM.10.1120.1	Hypothetical protein, conserved	192	695.571	0	737.101	59.4948	1.05971	0.242574
LmxM.10.1130.1	Hypothetical protein, conserved	1528	143.966	0	142.39	4.88835	0.989055	0.373594
LmxM.10.1140.1	Zinc finger, C3HC4 type (RING finger), putative	360	326.493	0	351.478	19.743	1.07653	0.10284
LmxM.10.1150.1	Cilia- and flagella-associated protein 45, putative	480	359.642	0	390.741	19.3722	1.08647	0.0542114
LmxM.10.1160.1	Ras-related protein RabX1, putative	216	613.371	0	533.774	6.11036	0.870229	1e-05
LmxM.10.1170.1	Small GTP-binding protein Rab7, putative	221	321.285	0	262.745	4.52922	0.817794	1e-05
LmxM.10.1180.1	Hypothetical protein, conserved	140	359.302	0	323.402	3.63629	0.900083	1e-05
LmxM.10.1190.1	Flagellar protofilament ribbon protein-like protein	397	384.489	0	366.222	24.0947	0.95249	0.224183
LmxM.10.1195.1	Hypothetical protein, conserved	189	426.617	0	441.139	6.02048	1.03404	0.00793231
LmxM.10.1200.1	Hypothetical protein, conserved	1107	157.274	0	170.848	17.8522	1.08631	0.223522
LmxM.10.1210.1	Hypothetical protein, conserved	567	195.685	0	214.347	1.14263	1.09536	2.92392e-60
LmxM.10.1220.1	Spinocerebellar ataxia type 10 protein domain containing protein, putative	306	327.786	0	359.23	10.0148	1.09593	0.000845385
LmxM.10.1225.1	Hypothetical protein, conserved	133	524.354	0	749.984	34.6891	1.4303	3.90162e-11
LmxM.10.1227.1	Kinetoplastid kinetochore protein 20	245	213.133	0	257.035	11.5137	1.20598	6.86453e-05
LmxM.10.1228.1	Methyltransferase domain containing protein, putative	65	193.897	0	234.874	10.0731	1.21133	2.37215e-05
LmxM.10.1230.1	Beta-1,2 mannosyltransferase	328	418.809	0	477.187	21.1333	1.13939	0.00286942
LmxM.10.1240.1	Beta-1,2 mannosyltransferase	321	389.772	0	432.926	22.3748	1.11072	0.0268859
LmxM.10.1250.1	Beta-1,2 mannoside phosphorylase	318	491.184	0	471.627	13.89	0.960184	0.0795667
LmxM.10.1260.1	Beta-1,2 mannoside phosphorylase	315	135.182	0	121.433	4.6244	0.898293	0.00147382
LmxM.10.1270.1	Mannosyltransferase/ phosphorylase family protein, putative	313	543.533	0	448.491	14.7317	0.825141	5.53725e-11
LmxM.10.1280.1	Beta-1,2 mannoside phosphorylase	316	767.042	0	644.689	44.6359	0.840487	0.00306132
LmxM.10.1290.1	Beta-1,2 mannoside phosphorylase	311	409.373	0	303.657	5.13549	0.741761	1e-05
LmxM.10.1300.1	Phosphate-Repressible Phosphate Permease-like protein	493	1414.36	0	1414.39	105.34	1.00002	0.499899
LmxM.10.1310.1	Pteridine transporter, putative	659	401.093	0	533.901	10.2688	1.33111	1.46383e-38
LmxM.10.1320.1	Fatty acid desaturase, putative	394	458.139	0	535.769	76.8486	1.16945	0.156207
LmxM.10_140396.1	None	37	276.815	0	239.419	11.8021	0.864907	0.000765992
LmxM.10_142346.1	None	108	648.818	0	630.976	32.0362	0.9725	0.288784
LmxM.10_170718.1	None	86	447.898	0	403.285	9.31162	0.900395	8.29331e-07
LmxM.10_173304.1	None	32	300.875	0	369.147	22.0624	1.22691	0.000985809
LmxM.10_199248.1	None	27	340.805	0	367.667	23.6719	1.07882	0.128238
LmxM.10_201839.1	None	215	160.77	0	81.1437	4.19822	0.504718	1e-05
LmxM.10_2591.1	None	59	98.0231	0	141.369	14.0157	1.4422	0.000991871
LmxM.10_305390.1	None	243	57.9902	0	55.3323	5.853	0.954167	0.324877
LmxM.10_310478.1	None	62	449.009	0	235.092	4.30098	0.523578	1e-05
LmxM.10_313308.1	None	36	973.066	0	1260.25	82.327	1.29513	0.000243069
LmxM.10_437565.1	None	107	313.64	0	371.89	7.46521	1.18572	3.02373e-15
LmxM.10_477682.1	None	67	1163.17	0	1422.67	70.1223	1.22309	0.000107527
LmxM.10_478397.1	None	134	667.396	0	653.781	28.836	0.979599	0.318405
LmxM.10_62641.1	None	39	1008.58	0	839.762	25.2167	0.832616	1.07988e-11
LmxM.10_74864.1	None	29	267.522	0	255.556	9.99036	0.955269	0.115497
LmxM.10_90343.1	None	109	690.351	0	483.813	17.7437	0.700821	1e-05
LmxM.11.0010.1	Hypothetical protein, conserved	298	79.6967	0	102.556	1.9862	1.28683	5.92261e-31
LmxM.11.0020.1	Endoplasmic Reticulum-Golgi Intermediate Compartment (ERGIC)/Endoplasmic reticulum vesicle transporter, putative	397	303.942	0	342.915	10.5477	1.12823	0.000109944
LmxM.11.0030.1	Bacterial transferase hexapeptide (six repeats), putative	307	322.729	0	375.923	18.2617	1.16483	0.00179051
LmxM.11.0040.1	ABC transporter, putative	301	548.512	0	636.357	7.36142	1.16015	3.97214e-33
LmxM.11.0050.1	SNF2/RAD54 related DNA helicase, putative	958	99.1073	0	139.626	15.1715	1.40884	0.00378429
LmxM.11.0060.1	Protein kinase, putative	1248	153.892	0	179.749	11.9536	1.16802	0.0152669
LmxM.11.0070.1	GRIP domain containing protein, putative	1562	115.94	0	110.295	3.67383	0.951309	0.0621933
LmxM.11.0080.1	Hypothetical protein, conserved	217	449.995	0	585.252	39.827	1.30058	0.00034174
LmxM.11.0090.1	MORN repeat, putative	666	254.202	0	308.752	13.5701	1.21459	2.91136e-05
LmxM.11.0100.1	Seryl-tRNA synthetase	474	1159.19	0	1137.92	127.102	0.981653	0.433555
LmxM.11.0110.1	Cdc2-related kinase 8, putative	397	200.311	0	262.314	13.7498	1.30953	3.25129e-06
LmxM.11.0120.1	Hypothetical protein, conserved	189	277.881	0	290.323	17.8014	1.04478	0.242293
LmxM.11.0130.1	NGG1 interacting factor 3-like protein	279	421.015	0	381.929	28.4504	0.907163	0.0847491
LmxM.11.0140.1	Hypothetical protein, conserved	292	287.149	0	257.646	6.63316	0.897256	4.33834e-06
LmxM.11.0150.1	Hypothetical protein, conserved	867	202.586	0	198.073	13.7414	0.97772	0.371276
LmxM.11.0160.1	Hypothetical protein, conserved	1028	152.082	0	166.179	11.8396	1.09269	0.116891
LmxM.11.0170.1	Myotubularin-associated protein, putative	717	133.032	0	139.967	3.93321	1.05213	0.0389337
LmxM.11.0180.1	Hypothetical protein, conserved	195	429.648	0	491.484	10.1802	1.14392	6.23327e-10
LmxM.11.0190.1	DEAD-boc ATP-dependent (RNA) helicase, putative	609	115.532	0	141.289	7.63384	1.22294	0.000370423
LmxM.11.0200.1	Hypothetical protein, conserved	184	158.388	0	190.835	13.7142	1.20486	0.00899262
LmxM.11.0210.1	Acidocalcisomal pyrophosphatase	443	657.673	0	589.482	26.2943	0.896315	0.00475214
LmxM.11.0220.1	Pterin-4-alpha-carbinolamine dehydratase, putative	111	428.976	0	513.887	13.2155	1.19794	6.59059e-11
LmxM.11.0230.1	Rad51, putative	572	171.929	0	193.303	17.9584	1.12432	0.116985
LmxM.11.0240.1	Proteasome alpha 7 subunit, putative	247	1392.9	0	1164.56	126.365	0.836066	0.0353797
LmxM.11.0250.1	Serine/threonine protein kinase, putative	989	125.376	0	149.333	10.1593	1.19108	0.00918373
LmxM.11.0260.1	Hypothetical protein, conserved	594	313.487	0	305.439	27.0282	0.97433	0.382954
LmxM.11.0270.1	NADH-cytochrome b5 reductase-like protein	426	221.121	0	233.627	18.2021	1.05656	0.246017
LmxM.11.0280.1	Hypothetical protein, unknown function	973	202.414	0	230.603	25.8531	1.13926	0.137782
LmxM.11.0290.1	Hypothetical protein, unknown function	508	156.211	0	154.841	0.999601	0.991228	0.0852154
LmxM.11.0300.1	Sec20, putative	274	164.092	0	160.21	16.7444	0.976342	0.40833
LmxM.11.0310.1	Hypothetical protein, conserved	2027	124.501	0	139.104	21.256	1.11729	0.246039
LmxM.11.0320.1	PIF1 helicase-like protein, putative	1570	177.692	0	203.743	1.77923	1.14661	7.58881e-49
LmxM.11.0330.1	PIF1 helicase-like protein, putative	1221	143.352	0	107.253	8.22126	0.748178	5.6427e-06
LmxM.11.0340.1	Hypothetical protein, unknown function	503	105.031	0	112.905	9.54241	1.07497	0.204641
LmxM.11.0350.1	14-3-3 protein 2, putative	253	1278.95	0	1009.78	46.8529	0.789541	4.59757e-09
LmxM.11.0360.1	Optic atrophy 3 protein (OPA3), putative	401	253.563	0	273.455	8.2099	1.07845	0.0076975
LmxM.11.0370.1	Hypothetical protein, conserved	672	120.122	0	103.259	10.9418	0.859616	0.0616371
LmxM.11.0380.1	Domain of unknown function(DUF2779), putative	1137	193.283	0	180.35	5.82789	0.933088	0.0132383
LmxM.11.0390.1	Hypothetical protein, conserved	560	257.438	0	224.352	7.5235	0.871482	5.47296e-06
LmxM.11.0400.1	Tubulin-tyrsoine ligase-like protein	1295	312.281	0	290.847	10.2579	0.931363	0.0183305
LmxM.11.0410.1	Nucleolar protein 89, putative	846	300.473	0	337.786	17.9075	1.12418	0.0185946
LmxM.11.0420.1	Regulator of chromatin condensation, putative	774	174.045	0	164.749	18.9311	0.946591	0.311706
LmxM.11.0430.1	Hypothetical protein, conserved	644	191.64	0	212.112	10.6004	1.10683	0.0267215
LmxM.11.0440.1	Hypothetical protein, conserved	587	142.434	0	110.907	10.3452	0.778653	0.00115364
LmxM.11.0450.1	DNA ligase, putative	762	188.153	0	220.211	8.9617	1.17038	0.000173617
LmxM.11.0460.1	Hypothetical protein, unknown function	644	204.534	0	253.024	6.95796	1.23707	1.59626e-12
LmxM.11.0470.1	Pumilio-repeat, RNA-binding protein, putative	745	371.434	0	497.974	13.4113	1.34068	1.94897e-21
LmxM.11.0475.1	Hypothetical protein	490	15.6761	0	20.5148	3.14462	1.30867	0.0619365
LmxM.11.0480.1	MRNA cap guanine-N7 methyltransferase, putative	1060	458.941	0	469.259	23.0108	1.02248	0.326931
LmxM.11.0490.1	Tetratricopeptide repeat (TPR) protein	407	154.217	0	172.118	20.4281	1.11608	0.190433
LmxM.11.0500.1	Hypothetical protein, conserved	132	472.035	0	461.102	14.2321	0.97684	0.221196
LmxM.11.0510.1	Protein kinase, putative	578	137.248	0	149.424	16.1221	1.08872	0.225047
LmxM.11.0520.1	Amino acid permease/transporter, putative	570	547.377	0	443.655	15.2024	0.810512	4.46654e-12
LmxM.11.0530.1	Hypothetical protein, conserved	721	139.64	0	134.155	27.2334	0.960721	0.420191
LmxM.11.0540.1	Protein of unknown function (DUF563), putative	646	339.222	0	373.118	31.4842	1.09992	0.140831
LmxM.11.0550.1	Nucleobase transporter	549	680.012	0	673.201	28.5243	0.989984	0.405636
LmxM.11.0560.1	Transcription modulator/accessory protein, putative	1081	230.051	0	244.505	22.2925	1.06283	0.25837
LmxM.11.0570.1	Argonaute like protein, putative	457	601.401	0	567.859	17.7481	0.944226	0.0293851
LmxM.11.0580.1	Cytochrome b5, putative	142	674.863	0	632.039	33.3328	0.936544	0.0994428
LmxM.11.0590.1	3-methylcrotonoyl-CoA carboxylase beta subunit, putative	691	335.103	0	336.051	10.6458	1.00283	0.464545
LmxM.11.0600.1	Nucleolar protein 47, putative	594	170.717	0	201.896	18.5554	1.18264	0.0464458
LmxM.11.0610.1	Conserved protein, unknown function	1076	68.0707	0	71.3531	2.95885	1.04822	0.133645
LmxM.11.0620.1	Metallo-peptidase, Clan MF, Family M17	273	290.376	0	248.843	5.46703	0.856968	1.5099e-14
LmxM.11.0630.1	Metallo-peptidase, Clan MF, Family M17	535	905.278	0	684.411	51.224	0.756023	8.09748e-06
LmxM.11.0640.1	Hypothetical protein, unknown function	1943	218.65	0	248.816	23.0908	1.13797	0.0957024
LmxM.11.0650.1	Protein Associated with Differentiation, putative	643	91.6633	0	96.852	8.3695	1.05661	0.267647
LmxM.11.0660.1	Protein Associated with Differentiation, putative	653	195.87	0	177.689	12.1321	0.907177	0.0669891
LmxM.11.0660a.1	Protein associated with differentiation 4, putative	628	201.413	0	347.318	26.3492	1.72441	1.53538e-08
LmxM.11.0670.1	Major facilitator superfamily, putative	623	465.495	0	605.659	42.2376	1.30111	0.000452576
LmxM.11.0675.1	Hypothetical protein, conserved in leishmania	111	98.1427	0	101.04	16.9509	1.02952	0.432148
LmxM.11.0690.1	Ankyrin repeats (3 copies)/Ankyrin repeats (many copies), putative	226	193.267	0	155.456	19.178	0.804359	0.0243291
LmxM.11.0700.1	Anion-transporting ATPase-like protein	410	325.977	0	365.455	30.5339	1.12111	0.098019
LmxM.11.0710.1	Hypothetical protein, conserved	556	172.946	0	158.6	2.13991	0.917045	1.01108e-11
LmxM.11.0720.1	PUF nine target 1	653	467.946	0	466.261	44.1354	0.9964	0.484778
LmxM.11.0730.1	Hypothetical protein, conserved	1375	160.744	0	151.507	13.3335	0.942535	0.244224
LmxM.11.0740.1	Hypothetical protein, conserved	442	322.335	0	302.251	16.1348	0.937693	0.106614
LmxM.11.0750.1	Hypothetical protein, conserved	205	423.721	0	230.991	5.96383	0.54515	1e-05
LmxM.11.0760.1	40S ribosomal protein S21, putative	167	7049.6	0	6104.21	48.4245	0.865894	1e-05
LmxM.11.0770.1	40S ribosomal protein S21, putative	159	9468.17	0	10051.7	310.111	1.06163	0.0299395
LmxM.11.0790.1	Hypothetical protein, conserved	255	368.765	0	394.618	8.92423	1.07011	0.00188449
LmxM.11.0800.1	Hypothetical protein, conserved	147	285.718	0	313.807	13.0565	1.09831	0.0157262
LmxM.11.0810.1	Hypothetical protein, conserved	974	235.809	0	236.016	15.2433	1.00088	0.49459
LmxM.11.0820.1	Hypothetical protein, conserved	475	1032.49	0	938.104	61.6296	0.908586	0.0628265
LmxM.11.0830.1	Hypothetical protein, conserved	1413	223.113	0	220.055	8.26855	0.986295	0.355761
LmxM.11.0840.1	Alpha/beta hydrolase family, putative	476	155.543	0	171.506	18.7874	1.10262	0.197764
LmxM.11.0850.1	Alpha/beta hydrolase family, putative	472	468.825	0	480.849	38.8043	1.02565	0.378329
LmxM.11.0860.1	Hypothetical protein, conserved	1822	105.23	0	105.36	8.67014	1.00124	0.494007
LmxM.11.0870.1	Kinesin, putative	1485	225.505	0	200.284	12.5448	0.888156	0.022189
LmxM.11.0880.1	START domain containing protein, putative	328	593.159	0	614.17	42.2938	1.03542	0.309668
LmxM.11.0890.1	Hypothetical protein, conserved	1013	199.571	0	212.729	12.9125	1.06593	0.154101
LmxM.11.0900.1	60S ribosomal protein L24, putative	190	296.772	0	250.179	10.4523	0.843002	4.14332e-06
LmxM.11.0910.1	ATPase, putative	1549	156.897	0	168.957	18.4472	1.07687	0.256627
LmxM.11.0920.1	Short C-terminal domain/PUB domain containing protein, putative	593	124.098	0	128.812	10.7342	1.03799	0.330272
LmxM.11.0930.1	Hypothetical protein, conserved	377	136.424	0	165.846	20.4893	1.21567	0.0755052
LmxM.11.0940.1	Hypothetical protein, unknown function	1412	131.547	0	148.217	20.7661	1.12673	0.211055
LmxM.11.0950.1	Hypothetical protein, conserved	515	245.026	0	250.768	20.9409	1.02343	0.391968
LmxM.11.0960.1	40S ribosomal protein S5	190	4663.57	0	5699.7	187.638	1.22218	1.67605e-08
LmxM.11.0970.1	40S ribosomal protein S5	190	5531.43	0	7652.8	199.446	1.38351	1.00983e-26
LmxM.11.0980.1	HIT zinc finger, putative	483	189.737	0	192.445	27.7908	1.01427	0.461188
LmxM.11.0990.1	Adaptin-related protein-like protein	990	176.744	0	157.831	11.3359	0.892989	0.047612
LmxM.11.1000.1	Pyruvate phosphate dikinase, putative	914	391.291	0	494.92	8.50415	1.26484	1.85366e-34
LmxM.11.1010.1	Inositol-1,4,5-trisphosphate (IP3) 5-phosphatase, putative	687	331.503	0	370.764	9.86061	1.11843	3.42222e-05
LmxM.11.1020.1	Hypothetical protein, conserved	1173	118.722	0	109.973	9.78442	0.926305	0.185609
LmxM.11.1030.1	Hypothetical protein, conserved	268	1785.63	0	1802.35	64.8288	1.00937	0.398222
LmxM.11.1040.1	Hypothetical protein, conserved	922	46.8923	0	43.3255	3.77327	0.923937	0.172259
LmxM.11.1050.1	Protein transport protein SEC61 subunit alpha, putative	486	1523	0	1290	49.8017	0.847014	1.44493e-06
LmxM.11.1060.1	Hypothetical protein	1288	26.0183	0	31.4643	1.70272	1.20932	0.000690923
LmxM.11.1070.1	Hypothetical protein	491	42.196	0	62.5233	7.75797	1.48173	0.0043942
LmxM.11.1080.1	Zinc finger domain protein, putative	627	240.418	0	173.58	8.94791	0.721995	4.01901e-14
LmxM.11.1090.1	Zinc finger domain protein, putative	471	139.051	0	163.837	11.5615	1.17825	0.0160232
LmxM.11.1100.1	Lanosterol 14-alpha demethylase	479	831.861	0	729.992	34.5672	0.877541	0.0016045
LmxM.11.1120.1	Hypothetical protein	336	304.982	0	373.835	9.9054	1.22576	1.81246e-12
LmxM.11.1130.1	60S ribosomal protein L28, putative	147	8626.79	0	9289.57	853.98	1.07683	0.218845
LmxM.11.1130partial.1	Hypothetical protein	147	1e-05	0	1e-05	1e-05	1	0.5
LmxM.11.1160.1	Protein transport protein SEC31, putative	1164	241.69	0	188.312	6.7278	0.779147	1.11022e-15
LmxM.11.1170.1	Eukaryotic release factor 3, putative	759	1048.24	0	1063.34	64.983	1.0144	0.408133
LmxM.11.1180.1	60Kd inner membrane protein, putative	445	558.817	0	634.342	8.62159	1.13515	9.76503e-19
LmxM.11.1190.1	40S ribosomal protein S15A, putative	130	6934.27	0	9323.98	841.256	1.34462	0.00225112
LmxM.11.1200.1	Organic solute transporter Ostalpha, putative	692	339.247	0	299.973	6.402	0.884232	4.26717e-10
LmxM.11.1210.1	SKP1-like protein	183	1607.87	0	1427.27	80.1488	0.887677	0.0121195
LmxM.11.1220.1	ATP-binding cassette protein subfamily A, member 2, putative	1685	88.5253	0	72.7894	2.13493	0.822243	8.4821e-14
LmxM.11.1220a.1	Hypothetical protein	359	122.356	0	149.406	11.3822	1.22107	0.00873876
LmxM.11.1230.1	ABC transporter-like protein	246	137.887	0	159.395	10.2245	1.15598	0.0177081
LmxM.11.1240.1	ABC1 transporter, putative	1909	128.363	0	122.418	22.8037	0.953681	0.39715
LmxM.11.1250.1	ATP-binding cassette protein subfamily A, member 4, putative	2062	65.829	0	71.6625	5.84266	1.08862	0.159036
LmxM.11.1260.1	ABC transporter-like protein	246	71.7275	0	76.2481	5.5959	1.06302	0.209593
LmxM.11.1270.1	ABC transporter, putative	1784	93.8419	0	92.7479	5.83537	0.988342	0.425642
LmxM.11.1280.1	TatD related deoxyribonuclease, putative	336	505.022	0	615.983	11.4151	1.21971	1.23277e-22
LmxM.11.1290.1	ABC transporter, putative	1963	212.411	0	236.159	20.623	1.1118	0.124761
LmxM.11.1300.1	Hypothetical protein, conserved	186	210.711	0	207.316	15.7247	0.983887	0.414527
LmxM.11.1310.1	Hypothetical protein, conserved	402	340.138	0	388.802	18.0914	1.14307	0.00357318
LmxM.11.1320.1	Hypothetical protein, conserved	444	652.092	0	542.614	11.8442	0.832114	1e-05
LmxM.11.1330.1	Flagellar-associated PapD-like, putative	1775	199.162	0	202.481	17.5403	1.01667	0.424951
LmxM.11.1340.1	Nodulin-like/Major Facilitator Superfamily, putative	633	186.824	0	190.321	7.73801	1.01871	0.325693
LmxM.11.1350.1	Hypothetical protein, conserved	239	603.387	0	554.796	44.5395	0.919469	0.137643
LmxM.11.1360.1	Ribosomal protein L4/L1 family, putative	458	360.658	0	363.011	18.0342	1.00652	0.448108
LmxM.11.1370.1	TRNA pseudouridine synthase D (TruD), putative	618	315.721	0	407.55	35.4585	1.29086	0.00480206
LmxM.11.1380.1	Variant SH3 domain containing protein, putative	386	192.382	0	250.83	6.4675	1.30381	8.03816e-20
LmxM.11_173321.1	None	111	341.142	0	283.532	23.8226	0.831126	0.00779691
LmxM.11_193234.1	None	78	529.817	0	518.919	4.91199	0.97943	0.0132517
LmxM.11_194280.1	None	50	445.925	0	570.634	44.5213	1.27966	0.00254628
LmxM.11_244822.1	None	42	1620.17	0	1529.82	206.999	0.944234	0.331245
LmxM.11_29705.1	None	53	1274.94	0	1122.77	125.554	0.880645	0.112756
LmxM.11_305205.1	None	28	773.263	0	677.263	31.8248	0.875851	0.00127853
LmxM.11_307776.1	None	34	1007.38	0	771.824	95.3806	0.766173	0.00676338
LmxM.11_343183.1	None	63	783.81	0	939.888	45.2002	1.19913	0.000277165
LmxM.11_387060.1	None	26	833.934	0	465.883	54.2466	0.558657	5.81346e-12
LmxM.11_426903.1	None	71	202.21	0	183.905	18.5323	0.909475	0.161641
LmxM.11_461343.1	None	107	513.373	0	667.111	9.89399	1.29947	9.51543e-55
LmxM.11_518063.1	None	67	149.827	0	176.948	8.57138	1.18101	0.000777799
LmxM.11_59226.1	None	93	156.937	0	130.399	13.2286	0.830905	0.0224258
LmxM.11_60253.1	None	68	250.229	0	255.954	19.8116	1.02288	0.386312
LmxM.11_76418.1	None	146	216.237	0	268.174	27.1423	1.24019	0.0278407
LmxM.12.0010.1	Translation initiation factor EIF-2b alpha subunit, putative	301	275.72	0	293.135	11.9905	1.06316	0.0731974
LmxM.12.0020.1	PITH domain-containing protein	215	272.457	0	291.699	18.5873	1.07062	0.150284
LmxM.12.0030.1	Proteasome beta-1 subunit, putative	283	1329.38	0	1509.93	60.9756	1.13582	0.00153272
LmxM.12.0040.1	Mitochondrial SSU ribosomal protein 29, putative	498	385.77	0	398.327	27.9541	1.03255	0.326649
LmxM.12.0045.1	Hypothetical protein, conserved	107	374.311	0	538.181	69.9311	1.43779	0.00955706
LmxM.12.0050.1	Hypothetical protein, conserved	423	252.216	0	266.287	17.5613	1.05579	0.211504
LmxM.12.0060.1	Ribonuclease mar1	192	751.476	0	570.323	25.5999	0.758937	7.40186e-13
LmxM.12.0070.1	Hypothetical protein, conserved	576	200.303	0	237.086	7.74473	1.18364	1.02004e-06
LmxM.12.0075.1	Hypothetical protein, conserved	90	99.2889	0	107.431	16.2153	1.082	0.307792
LmxM.12.0080.1	Kinetoplastid kinetochore protein 6, putative	205	353.788	0	362.403	8.98551	1.02435	0.16884
LmxM.12.0090.1	Hypothetical protein, conserved	481	146.459	0	144.917	9.94286	0.989467	0.438351
LmxM.12.0100.1	Plus-3 domain/Zinc finger, C3HC4 type (RING finger), putative	293	275.845	0	237.997	14.1561	0.862791	0.0037515
LmxM.12.0110.1	Hypothetical protein, conserved	899	80.4816	0	77.6656	8.64777	0.96501	0.372349
LmxM.12.0120.1	Hypothetical protein, conserved	1374	102.325	0	116.537	6.23041	1.13889	0.011273
LmxM.12.0130.1	Cell division protein kinase, putative	583	353.531	0	321.027	10.921	0.90806	0.00145894
LmxM.12.0140.1	Hypothetical protein, conserved	449	296.444	0	283.541	13.1973	0.956474	0.164109
LmxM.12.0150.1	Leucine-rich repeat protein, putative	1061	107.723	0	119.013	16.1492	1.10481	0.242229
LmxM.12.0160.1	Dolichyl-P-Man:GDP-Man5GlcNAc2-PP-dolichyl alpha-1,2-mannosyltransferase, putative	797	221.975	0	269.366	17.7377	1.2135	0.00377253
LmxM.12.0170.1	Hypothetical protein, conserved	444	137.48	0	185.956	3.84091	1.3526	8.09499e-37
LmxM.12.0180.1	Hypothetical protein, conserved	909	135.452	0	161.424	28.6609	1.19175	0.182417
LmxM.12.0190.1	Ubiquitin hydrolase, putative	1658	150.607	0	170.406	17.324	1.13146	0.126547
LmxM.12.0200.1	Hypothetical protein, unknown function	1064	132.879	0	125.482	13.3258	0.944332	0.289412
LmxM.12.0210.1	Proteasome regulatory ATPase subunittcc1l8.3, putative	411	345.08	0	362.457	22.0984	1.05036	0.215832
LmxM.12.0220.1	Hydroxyacylglutathione hydrolase, putative	295	480.685	0	438.696	30.0447	0.912647	0.0811219
LmxM.12.0230.1	Hypothetical protein, conserved	1572	130.629	0	151.669	19.0438	1.16107	0.134617
LmxM.12.0240.1	Hypothetical protein, unknown function	700	259.084	0	246.922	3.83114	0.953057	0.000750318
LmxM.12.0250.1	Cysteinyl-tRNA synthetase, putative	807	483.543	0	415.757	22.732	0.859814	0.00143203
LmxM.12.0260.1	Helicase associated domain (HA2), putative	2904	104.006	0	103.979	8.31967	0.999736	0.498682
LmxM.12.0270.1	Hypothetical protein, conserved	597	109.523	0	123.59	19.58	1.12844	0.236249
LmxM.12.0280.1	Ornithine decarboxylase, putative	717	443.666	0	407.86	44.5892	0.919294	0.210979
LmxM.12.0290.1	Hypothetical protein, unknown function	1594	93.1159	0	104.57	5.01467	1.12301	0.0111824
LmxM.12.0300.1	Hypothetical protein, conserved	1886	146.964	0	148.881	11.6172	1.01304	0.434472
LmxM.12.0310.1	Hypothetical protein, conserved	601	132.994	0	157.898	6.70457	1.18725	0.000101857
LmxM.12.0320.1	Myotubularin-related protein, putative	3227	126.381	0	130.144	16.6895	1.02977	0.410813
LmxM.12.0330.1	Hypothetical protein, unknown function	1312	107.483	0	113.194	16.3454	1.05314	0.363389
LmxM.12.0340.1	Hypothetical protein, unknown function	2053	81.6118	0	85.2237	8.96541	1.04426	0.343521
LmxM.12.0350.1	CCR4-NOT transcription complex subunit 2, putative	571	338.027	0	239.736	22.6347	0.709222	7.04389e-06
LmxM.12.0360.1	Glutathione S-transferase, N-terminal domain containing protein, putative	365	313.578	0	299.847	6.55868	0.956213	0.018152
LmxM.12.0370.1	Hypothetical protein, conserved	318	55.7895	0	73.4321	2.64842	1.31623	1.35481e-11
LmxM.12.0380.1	Pumillio protein 4, putative	1465	121.138	0	124.384	6.97582	1.02679	0.320889
LmxM.12.0390.1	Hypothetical protein, conserved	400	371.025	0	346.046	1.97517	0.932676	1e-05
LmxM.12.0400.1	3'-nucleotidase/nuclease, putative	381	1568.5	0	1513.94	91.4841	0.965219	0.275481
LmxM.12.0405.1	Hypothetical protein	392	121.895	0	114.861	6.59077	0.942297	0.142937
LmxM.12.0410.1	Eukaryotic protein of unknown function (DUF866), putative	161	1291.29	0	1412.55	37.8211	1.0939	0.000672943
LmxM.12.0420.1	Hypothetical protein, unknown function	96	123.53	0	155.169	4.1416	1.25613	1.09074e-14
LmxM.12.0430.1	Hypothetical protein, conserved	705	114.06	0	126.488	10.7747	1.10895	0.12438
LmxM.12.0440.1	Hypothetical protein, conserved	650	181.801	0	193.469	15.0541	1.06418	0.219152
LmxM.12.0450.1	Hypothetical protein, unknown function	1152	172.991	0	173.243	8.39121	1.00145	0.488044
LmxM.12.0460.1	Hypothetical protein, unknown function	784	79.1596	0	71.1305	6.78207	0.89857	0.118229
LmxM.12.0470.1	Hypothetical protein, unknown function	741	7.78814	0	10.4488	1.6423	1.34163	0.0526054
LmxM.12.0480.1	Hypothetical protein, unknown function	607	28.9904	0	27.0857	4.12502	0.9343	0.322135
LmxM.12.0490.1	Hypothetical protein, unknown function	318	42.8441	0	42.791	4.28993	0.998762	0.495067
LmxM.12.0500.1	Hypothetical protein, unknown function	1002	20.1176	0	20.725	0.898457	1.03019	0.249505
LmxM.12.0510.1	WW domain containing protein, putative	989	67.5211	0	110.417	5.77393	1.6353	5.46131e-14
LmxM.12.0520.1	Vacuolar ATP synthase subunit, putative	137	832.703	0	1030.67	107.034	1.23775	0.0321842
LmxM.12.0530.1	Glucose-6-phosphate isomerase	605	798.965	0	1180.02	30.4198	1.47694	2.67056e-36
LmxM.12.0540.1	Present in the outer mitochondrial membrane proteome 18	167	340.067	0	347.502	22.323	1.02186	0.369536
LmxM.12.0550.1	Hypothetical protein, unknown function	833	106.273	0	117.005	12.6306	1.10098	0.197753
LmxM.12.0560.1	Hypothetical protein, conserved	1369	161.925	0	158.776	10.8073	0.980553	0.385384
LmxM.12.0570.1	Fusaric acid resistance protein-like, putative	1860	143.454	0	134.45	13.5252	0.937232	0.252788
LmxM.12.0590.1	Fusaric acid resistance protein-like, putative	1919	97.656	0	103.297	9.76315	1.05777	0.281697
LmxM.12.0600.1	Hypothetical protein, conserved	518	477.548	0	491.068	20.9841	1.02831	0.259692
LmxM.12.0610.1	TPR repeat, putative	1066	99.865	0	97.1239	11.9657	0.972552	0.409404
LmxM.12.0620.1	Hypothetical protein, conserved	1390	109.844	0	130.89	2.86577	1.19159	1.03866e-13
LmxM.12.0630.1	Alanine aminotransferase, putative	497	950.537	0	923.182	48.102	0.971222	0.284787
LmxM.12.0640.1	Hypothetical protein, conserved	748	193.836	0	152.986	6.72868	0.789254	6.35411e-10
LmxM.12.0650.1	Hypothetical protein, conserved	619	194.903	0	186.143	12.334	0.955054	0.238776
LmxM.12.0660.1	Ser/thr protein phosphatase, putative	959	275.468	0	217.309	8.12011	0.788875	3.96905e-13
LmxM.12.0670.1	Cytochrome oxidase subunit IV, putative	339	1742.22	0	1487.75	135.1	0.853935	0.0298074
LmxM.12.0680.1	Bardet-Biedl syndrome 5 protein	418	316.293	0	344.071	18.6837	1.08782	0.0685391
LmxM.12.0690.1	Hypothetical protein, conserved	166	562.052	0	640.704	19.8191	1.13994	3.61594e-05
LmxM.12.0700.1	Hypothetical protein, conserved	848	200.054	0	230.589	6.12164	1.15264	3.04879e-07
LmxM.12.0710.1	Protein of unknown function (DUF962), putative	108	849.02	0	606.78	19.937	0.714683	1e-05
LmxM.12.0850.1	Surface antigen protein 2, putative	1046	251.334	0	315.548	14.5525	1.25549	5.10892e-06
LmxM.12.0860.1	Surface antigen, putative	707	1e-05	0	1e-05	1e-05	1	0.5
LmxM.12.0867.1	Hypothetical protein, conserved	439	414.877	0	347.47	10.6814	0.837526	1.38914e-10
LmxM.12.0870partial.1	Surface antigen protein 2, putative	282	43.4648	0	38.5264	3.43237	0.886384	0.0751111
LmxM.12.0890.1	Surface antigen protein 2, putative	338	10.8953	0	19.4899	7.58902	1.78884	0.128711
LmxM.12.0891.1	Surface antigen protein 2, putative	391	1.02717	0	0.115644	0.200302	0.112585	2.67269e-06
LmxM.12.0905.1	Hypothetical protein	267	115.56	0	114.281	4.25838	0.988931	0.381942
LmxM.12.0910.1	Promastigote surface antigen protein PSA	696	51.2643	0	52.5953	6.96097	1.02596	0.424182
LmxM.12.0980.1	Promastigote surface antigen 38S	367	217.991	0	166.968	16.7253	0.765942	0.00114188
LmxM.12.0990.1	Surface antigen protein, putative	420	262.284	0	301.565	36.5765	1.14977	0.14142
LmxM.12.1090.1	Promastigote surface antigen protein PSA	514	127.39	0	206.314	5.19926	1.61954	2.40711e-52
LmxM.12.1100.1	Hypothetical protein, conserved	1696	150.616	0	162.786	15.6164	1.0808	0.217906
LmxM.12.1110.1	DnaJ domain containing protein, putative	646	536.047	0	642.913	26.0259	1.19936	2.0118e-05
LmxM.12.1120.1	Flagellum attachment zone protein 2	1291	281.107	0	228.986	2.98177	0.814586	1e-05
LmxM.12.1130.1	NADH:flavin oxidoreductase/NADH oxidase, putative	384	1391.39	0	1550.93	55.5733	1.11466	0.00204812
LmxM.12.1140.1	N-ethylmaleimide reductase-like protein	1137	99.2218	0	203.457	2.59419	2.05053	1e-05
LmxM.12.1150.1	Hypothetical protein, unknown function	1268	162.169	0	164.816	15.0798	1.01632	0.430322
LmxM.12.1160.1	Putative integral membrane protein conserved region (DUF2404), putative	943	122.944	0	114.326	12.9462	0.929899	0.252794
LmxM.12.1170.1	Putative integral membrane protein conserved region (DUF2404), putative	685	141.749	0	144.835	17.6464	1.02178	0.43057
LmxM.12.1180.1	Hypothetical protein, conserved	866	264.047	0	309.545	13.9668	1.17231	0.000561879
LmxM.12.1190.1	ABC transporter, putative	1605	177.959	0	173.608	13.8024	0.975549	0.376283
LmxM.12.1200.1	Hypothetical protein, unknown function	540	214.993	0	189.401	12.1636	0.880965	0.0176907
LmxM.12.1210.1	Hypothetical protein, conserved	996	107.977	0	94.5082	8.25298	0.875266	0.0513463
LmxM.12.1220.1	WD repeat and HMG-box DNA-binding protein, putative	1410	118.069	0	118.764	11.399	1.00589	0.47569
LmxM.12.1230.1	SNARE associated Golgi protein, putative	329	441.527	0	419.382	14.9283	0.949843	0.0689753
LmxM.12.1240.1	Hypothetical protein, unknown function	886	218.759	0	250.029	15.9434	1.14294	0.0249212
LmxM.12.1250.1	Puromycin-sensitive aminopeptidase-like protein	1382	124.317	0	116.978	12.0447	0.94097	0.271174
LmxM.12.1260.1	Hypothetical protein, conserved	438	534.474	0	545.206	29.0661	1.02008	0.355991
LmxM.12.1270.1	Arginine N-methyltransferase-like protein	368	1114.82	0	1259.39	86.7992	1.12969	0.0478905
LmxM.12.1280.1	Hypothetical protein, unknown function	639	143.039	0	161.783	10.7523	1.13104	0.040646
LmxM.12.1290.1	Hypothetical protein, conserved	208	329.203	0	424.856	22.6642	1.29056	1.21903e-05
LmxM.12.1300.1	SET domain containing protein, putative	622	178.282	0	189.24	5.18391	1.06147	0.0172617
LmxM.12.1310.1	FAM91 N-terminus/FAM91 C-terminus, putative	870	119.82	0	122.503	14.9432	1.02239	0.428751
LmxM.12.1320.1	Vacuolar sorting protein 39 domain 1/Vacuolar sorting protein 39 domain 2, putative	971	134.789	0	133.644	9.91349	0.9915	0.453998
LmxM.12.1330.1	Alpha/beta hydrolase domain-containing protein	620	196.378	0	150.876	6.23334	0.768296	1.44218e-13
LmxM.12.1340.1	Hypothetical protein, conserved	438	180.887	0	188.251	10.8324	1.04071	0.248315
LmxM.12_105940.1	None	36	439.946	0	520.075	33.3875	1.18213	0.00819823
LmxM.12_20327.1	None	58	231.878	0	253.089	29.5978	1.09148	0.236793
LmxM.12_255117.1	None	55	527.138	0	640.215	18.4716	1.21451	4.62916e-10
LmxM.12_260513.1	None	66	515.081	0	574.778	33.6164	1.1159	0.0378806
LmxM.12_273981.1	None	96	134.278	0	196.196	11.1024	1.46112	1.22336e-08
LmxM.12_279523.1	None	45	239.068	0	203.639	21.5907	0.851802	0.0504037
LmxM.12_285464.1	None	56	1490.61	0	1121.8	105.961	0.752577	0.000250136
LmxM.12_340742.1	None	32	182.659	0	174.312	13.9638	0.954304	0.275007
LmxM.12_389271.1	None	138	129.699	0	178.078	34.0464	1.37301	0.0776626
LmxM.12_390601.1	None	86	162.635	0	168.866	25.2881	1.03831	0.402687
LmxM.12_407974.1	None	78	1069.95	0	723.323	69.3921	0.676032	2.93807e-07
LmxM.12_477510.1	None	82	524.596	0	590.4	18.8047	1.12544	0.00023323
LmxM.12_502033.1	None	50	306.989	0	361.168	31.2621	1.17649	0.0415406
LmxM.12_65775.1	None	109	100.016	0	98.1518	4.17893	0.98136	0.327753
LmxM.12_84344.1	None	38	316.173	0	305.747	23.2122	0.967026	0.326666
LmxM.13.0010.1	Hypothetical protein, conserved	650	136.837	0	126.604	7.75017	0.925216	0.0933523
LmxM.13.0020.1	Cis-prenyltransferase-like protein	389	443.209	0	448.27	21.6897	1.01142	0.407749
LmxM.13.0030.1	Hypothetical protein, conserved	201	616.869	0	580.946	13.2331	0.941766	0.00331741
LmxM.13.0040.1	Hypothetical protein, conserved	355	261.723	0	323.959	27.704	1.23779	0.012338
LmxM.13.0050.1	Ribonuclease HII, putative	296	430.068	0	550.297	23.3897	1.27956	1.37163e-07
LmxM.13.0060.1	Hypothetical protein, conserved	462	163.781	0	175.662	8.22489	1.07254	0.0742939
LmxM.13.0070.1	Hypothetical protein, unknown function	196	544.14	0	406.217	15.5642	0.74653	1e-05
LmxM.13.0080.1	Mitochondrial DNA polymerase I protein B, putative	1429	327.805	0	368.864	29.8041	1.12525	0.0841628
LmxM.13.0090.1	Metallo-peptidase, Clan MA(E) Family M32	503	614.776	0	651.188	72.4693	1.05923	0.307675
LmxM.13.0100.1	Hypothetical protein, unknown function	413	116.689	0	95.9279	4.73941	0.822079	5.91709e-06
LmxM.13.0110.1	SURF1 family, putative	352	681.359	0	451.212	21.0791	0.662223	1e-05
LmxM.13.0120.1	Hypothetical protein, conserved	156	342.68	0	260.759	20.3028	0.760941	2.73082e-05
LmxM.13.0130.1	Kinesin-13 2	726	269.167	0	203.815	6.90411	0.757205	1e-05
LmxM.13.0140.1	Hypothetical protein, conserved	254	580.722	0	560.412	22.0642	0.965025	0.17865
LmxM.13.0150.1	Hypothetical protein, conserved	473	302.694	0	344.195	20.6547	1.13711	0.022254
LmxM.13.0160.1	Protein kinase A regulatory subunit	503	953.958	0	865.054	53.3046	0.906805	0.0476735
LmxM.13.0170.1	MOZ/SAS family acetyltransferase, putative	623	285.551	0	339.884	28.1059	1.19027	0.0266091
LmxM.13.0180.1	Tetratricopeptide repeat, putative	440	205.343	0	231.413	32.2189	1.12696	0.209216
LmxM.13.0190.1	Hypothetical protein, unknown function	248	359.238	0	323.81	10.5259	0.901381	0.000381655
LmxM.13.0200.1	Lipase (class 3), putative	823	182.68	0	134	1.66937	0.733523	1e-05
LmxM.13.0210.1	Triglyceride lipase, putative	805	191.074	0	193.275	18.5507	1.01152	0.452781
LmxM.13.0220.1	Ras-related protein RAB5B, putative	211	352.401	0	307.239	12.8716	0.871844	0.000225182
LmxM.13.0230.1	Zinc-RING finger domain containing protein, putative	421	73.6735	0	86.4522	6.97054	1.17345	0.0333828
LmxM.13.0240.1	Flagella-associated protein 73, putative	307	395.031	0	377.766	18.2677	0.956294	0.172301
LmxM.13.0250.1	Nucleoporin NUP48	533	265.05	0	268.28	30.0657	1.01218	0.457236
LmxM.13.0260.1	N-acetyltransferase subunit ARD1, putative	260	674.449	0	530.41	44.842	0.786433	0.000658703
LmxM.13.0270.1	Hypothetical protein, conserved	1893	157.879	0	175.693	20.5227	1.11283	0.192701
LmxM.13.0280.1	Alpha tubulin	451	1433.27	0	1495.8	181.587	1.04362	0.365307
LmxM.13.0290partial.1	Hypothetical protein	151	1e-05	0	1e-05	1e-05	1	0.5
LmxM.13.0300.1	Alpha tubulin, putative, (fragment)	294	1e-05	0	0.183517	0.317861	18351.7	0.281862
LmxM.13.0390.1	Alpha tubulin	451	530.917	0	539.442	77.6332	1.01606	0.456277
LmxM.13.0400.1	Sister chromatid cohesion C-terminus, putative	2024	205.373	0	202.572	21.6063	0.986363	0.448431
LmxM.13.0410.1	Hypothetical protein, conserved	1098	228.451	0	239.515	35.1854	1.04843	0.376589
LmxM.13.0420.1	Long-chain-fatty-acid-CoA ligase, putative	669	433.818	0	468.234	16.2327	1.07933	0.0169944
LmxM.13.0430.1	Flagellar radial spoke protein 4/6	596	460.874	0	489.224	7.05084	1.06151	2.90033e-05
LmxM.13.0440.1	Mitogen-activated protein kinase kinase 2	1090	240.595	0	245.512	23.9444	1.02044	0.418653
LmxM.13.0450.1	ALBA-domain protein 1	121	7344.16	0	8423.38	849.209	1.14695	0.101892
LmxM.13.0460.1	Hypothetical protein, conserved	497	788.345	0	1005.52	73.3041	1.27548	0.00152495
LmxM.13.0470.1	Hypothetical protein, conserved	492	380.094	0	325.452	29.4217	0.85624	0.0316401
LmxM.13.0480.1	TATA element modulatory factor 1 TATA binding, putative	758	321.872	0	337.068	26.9036	1.04721	0.286083
LmxM.13.0490.1	Histidine phosphatase superfamily (branch 1), putative	407	563.831	0	632.407	39.6971	1.12163	0.0420406
LmxM.13.0500.1	ATP-dependent RNA helicase, putative	2156	309.825	0	296.69	16.2105	0.957603	0.208879
LmxM.13.0510.1	Hypothetical protein, conserved	299	324.081	0	415.315	11.3532	1.28151	4.64446e-16
LmxM.13.0520.1	Protein of unknown function (DUF1014), putative	278	524.156	0	549.374	69.7275	1.04811	0.358801
LmxM.13.0530.1	Hypothetical protein, conserved	1235	192.162	0	220.637	19.3212	1.14818	0.0702746
LmxM.13.0540.1	Hypothetical protein, conserved	198	416.216	0	346.962	34.9275	0.833612	0.0236962
LmxM.13.0550.1	Uncharacterized ACR, COG1678, putative	666	338.377	0	310.043	9.27365	0.916265	0.00112404
LmxM.13.0560.1	60S ribosomal protein L18, putative	198	8700.71	0	11615.7	785.72	1.33503	0.000103631
LmxM.13.0570.1	40S ribosomal protein S12, putative	141	12863.7	0	18082.1	772.02	1.40567	6.92604e-12
LmxM.13.0580.1	Hypothetical protein, conserved	1843	287.022	0	290.608	21.0531	1.01249	0.43238
LmxM.13.0590.1	Hypothetical protein, conserved	343	389.03	0	385.751	23.3293	0.991571	0.444108
LmxM.13.0600.1	Protein of unknown function, DUF607, putative	358	300.559	0	277.073	26.9374	0.921859	0.19164
LmxM.13.0610.1	Actyltransferase-like protein	268	321.714	0	374.797	5.48014	1.165	1.72123e-22
LmxM.13.0620.1	Hypothetical protein, conserved	423	270.488	0	318.048	23.8323	1.17583	0.0229894
LmxM.13.0630.1	Hypothetical protein, conserved	299	334.859	0	368.031	9.07056	1.09906	0.000127553
LmxM.13.0640.1	Hypothetical protein, conserved	1337	448.239	0	465.449	23.3574	1.0384	0.230607
LmxM.13.0650.1	Hypothetical protein, conserved	607	376.707	0	357.934	12.0153	0.950165	0.0590926
LmxM.13.0660.1	Hypothetical protein, conserved	704	389.569	0	390.491	16.6187	1.00237	0.477882
LmxM.13.0670.1	Mannose-specific lectin, putative	483	1297.93	0	977.351	65.2782	0.753008	4.53211e-07
LmxM.13.0680.1	Metallopeptidase family M24, putative	565	412.496	0	566.627	19.5218	1.37366	1.44735e-15
LmxM.13.0690.1	PSP1 C-terminal conserved region, putative	1044	199.327	0	167.463	9.77943	0.840143	0.000560498
LmxM.13.0700.1	Kinesin, putative	1418	19.5959	0	17.3115	2.86267	0.883425	0.212437
LmxM.13.0710.1	Putative GTPase activating protein for Arf, putative	440	251.723	0	236.975	19.9234	0.941411	0.229575
LmxM.13.0720.1	Oxidoreductase-like protein	342	235.712	0	289.463	6.03959	1.22803	2.80119e-19
LmxM.13.0730.1	Ubiquitin-like protein	826	255.11	0	246.379	4.70081	0.965779	0.0316438
LmxM.13.0740.1	Calcium-activated chloride channel, putative	1089	151.993	0	177.02	18.7917	1.16466	0.0914661
LmxM.13.0750.1	Hypothetical protein, conserved	292	178.541	0	189.473	21.3422	1.06123	0.304259
LmxM.13.0760.1	C2 domain containing protein, putative	2047	159.347	0	161.385	17.8865	1.01279	0.454656
LmxM.13.0770.1	Dual specificity phosphatase, catalytic domain containing protein, putative	568	203.313	0	218.885	10.5736	1.07659	0.0704065
LmxM.13.0780.1	Protein kinase, putative	580	317.747	0	357.546	5.3889	1.12525	7.60607e-14
LmxM.13.0790.1	Hypothetical protein, conserved	679	163.298	0	164.772	12.6744	1.00903	0.453702
LmxM.13.0800.1	Hypothetical protein, conserved	224	222.995	0	143.047	10.5838	0.641479	2.10942e-14
LmxM.13.0810.1	Hypothetical protein, conserved	2643	88.5623	0	87.6852	13.6432	0.990097	0.474372
LmxM.13.0820.1	Complex1_LYR-like, putative	289	329.479	0	343.201	2.03107	1.04165	7.08503e-12
LmxM.13.0830.1	Hypothetical protein, conserved	1235	162.305	0	189.146	18.825	1.16537	0.0769632
LmxM.13.0840.1	Hypothetical protein, unknown function	1142	155.226	0	160.285	15.9213	1.03259	0.375332
LmxM.13.0850.1	Hypothetical protein, conserved	1161	190.298	0	174.203	14.5378	0.915421	0.134119
LmxM.13.0860.1	Hypothetical protein, conserved	347	195.098	0	188.451	6.26127	0.965928	0.144197
LmxM.13.0870.1	Mitochondrial processing peptidase alpha subunit, putative	528	1504.61	0	1483.2	151.79	0.98577	0.443914
LmxM.13.0880.1	Hypothetical protein, conserved	698	601.719	0	374.751	17.3816	0.622801	1e-05
LmxM.13.0890.1	Hypothetical protein, conserved	344	414.509	0	458.585	26.6467	1.10633	0.0490548
LmxM.13.0900.1	Hypothetical protein, conserved	574	221.083	0	265.278	8.30629	1.1999	5.17149e-08
LmxM.13.0910.1	Hypothetical protein, conserved	820	155.56	0	155.392	15.7429	0.998919	0.495738
LmxM.13.0920.1	Hypothetical protein, conserved	1508	190.011	0	180.31	16.5772	0.948943	0.2792
LmxM.13.0930.1	Glycosyltransferase family-like protein	275	412.503	0	419.252	27.371	1.01636	0.402617
LmxM.13.0940.1	N(2), N(2)-dimethylguanosine tRNA methyltransferase, putative	725	111.121	0	121.989	14.1401	1.09781	0.22106
[truncated: 7,183 more rows]

## Sheet: Unmapped and <20 reads P-IW
Gene ID	Name	Protein length	mean RPKM (Parental)	std RPKM (Parental)	mean RPKM (Mutant)	std RPKM (Mutant)	RPKM Ratio	p value
LmxM.01.0830.1	Hypothetical protein	255	1e-05	0	1e-05	1e-05	1	0.5
LmxM.01_107651.1	None	84	349.639	0	396.95	8.34734	1.13531	7.23049e-09
LmxM.01_123594.1	None	111	401.587	0	575.732	63.1811	1.43364	0.00292306
LmxM.01_195286.1	None	41	118.465	0	149.262	4.94404	1.25997	2.34357e-10
LmxM.01_232406.1	None	105	1e-05	0	1e-05	1e-05	1	0.5
LmxM.01_240110.1	None	60	870.087	0	927.415	15.5018	1.06589	0.000108587
LmxM.01_53687.1	None	105	293.654	0	316.51	5.74569	1.07783	3.47673e-05
LmxM.01_57483.1	None	147	265.237	0	303.81	6.38769	1.14543	7.76939e-10
LmxM.02_11936.1	None	88	262.44	0	284.393	10.374	1.08365	0.0171661
LmxM.02_159692.1	None	51	463.692	0	401.926	23.4171	0.866796	0.00417428
LmxM.02_84177.1	None	131	212.894	0	216.382	33.9631	1.01638	0.4591
LmxM.03_101644.1	None	37	163.935	0	93.8292	16.1571	0.572356	7.15571e-06
LmxM.03_153620.1	None	68	302.64	0	251.321	38.1556	0.830429	0.0893141
LmxM.03_204918.1	None	49	696.135	0	757.799	175.415	1.08858	0.362594
LmxM.03_78395.1	None	73	95.6934	0	49.3144	7.79992	0.515338	1.37318e-09
LmxM.04_123059.1	None	65	343.705	0	262.975	16.8437	0.765119	8.22047e-07
LmxM.04_201044.1	None	33	292.718	0	282.709	30.4152	0.965808	0.371054
LmxM.04_212255.1	None	50	116.04	0	191.211	3.43269	1.6478	1.34327e-106
LmxM.04_243246.1	None	83	636.174	0	709.15	14.3742	1.11471	1.91844e-07
LmxM.04_246981.1	None	151	10.4652	0	7.9164	1.11364	0.756448	0.0110472
LmxM.04_422972.1	None	86	1471.91	0	1238.09	112.568	0.841143	0.0188927
LmxM.04_50854.1	None	58	372.172	0	288.179	16.7296	0.774317	2.57497e-07
LmxM.05.0510b.1	Hypothetical protein	574	1e-05	0	1e-05	1e-05	1	0.5
LmxM.05.0780.1	Hypothetical protein, conserved	147	1e-05	0	1e-05	1e-05	1	0.5
LmxM.05.1080a.1	Phosphatidylinositol 4-phosphate 5-kinase, putative (fragment)	164	1e-05	0	1e-05	1e-05	1	0.5
LmxM.05_111769.1	None	102	255.462	0	267.788	17.2453	1.04825	0.237379
LmxM.05_145594.1	None	29	153.764	0	200.216	17.23	1.3021	0.0035088
LmxM.05_253920.1	None	71	357.077	0	363.027	41.3785	1.01667	0.442823
LmxM.05_296301.1	None	96	1447.26	0	1776.59	116.3	1.22755	0.0023149
LmxM.05_361535.1	None	41	4.12461	0	16.9223	5.9794	4.10276	0.0161654
LmxM.05_399275.1	None	45	209.771	0	212.069	3.1239	1.01095	0.231034
LmxM.05_414407.1	None	36	378.199	0	431.13	15.3538	1.13996	0.00028297
LmxM.05_426918.1	None	164	197.75	0	195.866	10.1114	0.990473	0.426094
LmxM.06_101525.1	None	37	396.786	0	468.772	34.1253	1.18142	0.0174516
LmxM.06_109552.1	None	31	289.342	0	335.044	48.1381	1.15795	0.171208
LmxM.06_129660.1	None	38	1328.62	0	2333.86	401.169	1.75661	0.00610901
LmxM.06_1380.1	None	50	1e-05	0	1e-05	1e-05	1	0.5
LmxM.06_152779.1	None	36	198.699	0	154.853	9.52311	0.779336	2.07089e-06
LmxM.06_18579.1	None	39	341.309	0	329.356	12.152	0.964978	0.162643
LmxM.06_265056.1	None	31	291.189	0	238.257	14.4218	0.818221	0.000121136
LmxM.06_27195.1	None	34	227.117	0	186.429	12.9122	0.820852	0.000813324
LmxM.06_277328.1	None	40	477.554	0	421.598	11.717	0.882829	8.95954e-07
LmxM.06_29862.1	None	55	259.653	0	191.348	10.8436	0.736937	1.49675e-10
LmxM.06_299794.1	None	68	185.433	0	216.417	11.2761	1.16709	0.00300094
LmxM.06_391458.1	None	79	240.932	0	222.467	10.9385	0.92336	0.0456987
LmxM.06_413612.1	None	32	534.171	0	747.103	145.536	1.39862	0.0717209
LmxM.06_425823.1	None	31	334.943	0	324.588	14.7816	0.969086	0.241813
LmxM.06_449544.1	None	113	310.417	0	307.385	14.9939	0.990233	0.419881
LmxM.06_68747.1	None	78	804.524	0	1020.89	55.4761	1.26894	4.80666e-05
LmxM.06_69456.1	None	32	249.176	0	385.491	38.2186	1.54707	0.000180734
LmxM.06_9341.1	None	34	428.006	0	468.048	6.15263	1.09356	3.80316e-11
LmxM.06_94775.1	None	268	395.799	0	436.844	45.8208	1.1037	0.185182
LmxM.07_189754.1	None	83	359.048	0	220.536	11.0783	0.614223	1e-05
LmxM.07_339360.1	None	28	250.328	0	237.272	20.9525	0.947845	0.266603
LmxM.07_39505.1	None	90	307.165	0	256.914	8.4917	0.836405	1.633e-09
LmxM.07_431674.1	None	130	415.905	0	371.598	28.9267	0.893468	0.0627974
LmxM.07_440071.1	None	38	670.435	0	970.606	60.8174	1.44773	3.99512e-07
LmxM.07_452850.1	None	337	171.277	0	209.267	25.3525	1.2218	0.0670052
LmxM.07_533696.1	None	103	397.538	0	427.731	36.1508	1.07595	0.201805
LmxM.07_534553.1	None	106	1627.45	0	1057.75	80.4801	0.649945	7.27418e-13
LmxM.07_561159.1	None	36	360.234	0	535.856	38.534	1.48752	2.58723e-06
LmxM.08.0790a.1	Tuzin (Hypothetical)	190	1e-05	0	1e-05	1e-05	1	0.5
LmxM.08.1040a.1	Cathepsin (Hypothetical)	88	1e-05	0	1e-05	1e-05	1	0.5
LmxM.08.1050.1	Cathepsin (Hypothetical)	230	1e-05	0	0.234626	0.406385	23462.6	0.28186
LmxM.08.1050a.1	Cathepsin (Hypothetical)	98	1e-05	0	1e-05	1e-05	1	0.5
LmxM.08_1000447.1	None	54	197.129	0	155.254	10.8616	0.787577	5.77895e-05
LmxM.08_1008719.1	None	36	554.099	0	656.229	27.8677	1.18432	0.000123747
LmxM.08_1040671.1	None	42	331.172	0	214.364	15.5996	0.64729	3.4972e-14
LmxM.08_1048727.1	None	123	769.338	0	533.867	28.1702	0.693931	1e-05
LmxM.08_1059897.1	None	45	35.5662	0	37.9997	5.12789	1.06842	0.317548
LmxM.08_1074274.1	None	45	492.004	0	623.382	21.2404	1.26703	3.09919e-10
LmxM.08_1101248.1	None	64	292.413	0	135.996	4.02009	0.465082	1e-05
LmxM.08_1102071.1	None	46	306.649	0	340.653	6.52495	1.11089	9.37195e-08
LmxM.08_1121173.1	None	40	92.7699	0	59.2286	9.63489	0.638446	0.000249557
LmxM.08_1139529.1	None	59	81.6003	0	81.6731	8.53817	1.00089	0.496594
LmxM.08_1144994.1	None	59	1e-05	0	1e-05	1e-05	1	0.5
LmxM.08_1153879.1	None	29	186.013	0	274.047	10.4344	1.47326	1.63037e-17
LmxM.08_1157406.1	None	75	248.849	0	205.264	7.11158	0.824852	4.42713e-10
LmxM.08_1172187.1	None	28	86.9627	0	70.2513	11.3941	0.807833	0.0712332
LmxM.08_1424150.1	None	51	146.83	0	161.938	18.964	1.10289	0.21283
LmxM.08_1437036.1	None	98	218.637	0	254.065	12.9336	1.16204	0.00307918
LmxM.08_1446422.1	None	26	170.156	0	174.815	25.9798	1.02738	0.428843
LmxM.08_1449783.1	None	33	253.009	0	273.201	32.4554	1.07981	0.266919
LmxM.08_1455604.1	None	373	81.6703	0	115.937	25.558	1.41957	0.0900021
LmxM.08_1463383.1	None	317	178.623	0	218.234	33.3111	1.22176	0.117198
LmxM.08_1469531.1	None	60	108.217	0	150.507	34.9123	1.39079	0.112887
LmxM.08_1476073.1	None	302	163.19	0	177.793	15.8086	1.08949	0.177799
LmxM.08_1479331.1	None	400	110.332	0	141.194	44.0057	1.27972	0.241549
LmxM.08_1484979.1	None	391	50.187	0	74.1857	20.1405	1.47819	0.116716
LmxM.08_1491863.1	None	97	329.498	0	242.006	26.3397	0.734468	0.000447371
LmxM.08_1505806.1	None	53	3.76094	0	5.26078	1.41355	1.39879	0.144336
LmxM.08_1509453.1	None	61	448.671	0	613.954	61.3153	1.36839	0.00351274
LmxM.08_1514466.1	None	53	5.17129	0	12.9358	1.67004	2.50146	1.66545e-06
LmxM.08_1545655.1	None	28	437.996	0	437.861	10.8736	0.999692	0.495053
LmxM.08_158460.1	None	84	164.428	0	149.534	9.67641	0.909423	0.0618843
LmxM.08_1603858.1	None	159	202.928	0	172.797	15.1172	0.85152	0.0231231
LmxM.08_1616063.1	None	81	580.29	0	611.229	19.1986	1.05332	0.0535275
LmxM.08_1640715.1	None	56	594.741	0	579.985	22.0257	0.975188	0.251438
LmxM.08_185075.1	None	49	394.674	0	379.58	37.5185	0.961758	0.343737
LmxM.08_208836.1	None	51	124.902	0	101.138	10.5344	0.809736	0.012039
LmxM.08_237531.1	None	30	245.295	0	199.794	14.1968	0.814506	0.00067532
LmxM.08_24839.1	None	91	290.458	0	345.975	24.4073	1.19114	0.0114644
LmxM.08_29.1480.1	Hypothetical protein, conserved	303	1e-05	0	1e-05	1e-05	1	0.5
LmxM.08_344258.1	None	58	88.9038	0	80.4064	5.33879	0.90442	0.0557332
LmxM.08_345792.1	None	67	51.1847	0	47.1604	3.99884	0.921378	0.157122
LmxM.08_379547.1	None	27	491.647	0	589.957	20.8442	1.19996	1.20006e-06
LmxM.08_37973.1	None	56	89.9851	0	93.6313	13.6133	1.04052	0.394409
LmxM.08_413798.1	None	60	618.266	0	729.872	42.5047	1.18051	0.00432335
LmxM.08_422207.1	None	32	435.746	0	500.083	22.9466	1.14765	0.0025252
LmxM.08_474959.1	None	108	301.972	0	310.237	17.5014	1.02737	0.318376
LmxM.08_486417.1	None	93	275.85	0	327.706	22.77	1.18799	0.0113813
LmxM.08_498113.1	None	32	539.977	0	445.727	43.5613	0.825456	0.0152473
LmxM.08_52740.1	None	101	325.5	0	382.298	11.0872	1.17449	1.50468e-07
LmxM.08_560271.1	None	46	317.189	0	342.458	25.105	1.07967	0.15708
LmxM.08_590248.1	None	120	152.953	0	146.415	21.3785	0.957254	0.379868
LmxM.08_627089.1	None	30	20.6852	0	38.434	4.81076	1.85805	0.00011239
LmxM.08_632833.1	None	26	189.24	0	140.457	18.7801	0.742214	0.00469369
LmxM.08_645231.1	None	40	914.661	0	983.756	53.0537	1.07554	0.0963972
LmxM.08_708030.1	None	89	206.857	0	163.214	15.2577	0.789021	0.0021159
LmxM.08_73062.1	None	26	455.651	0	386.266	50.4696	0.847722	0.0845968
LmxM.08_766410.1	None	46	317.361	0	387.475	11.0706	1.22093	1.19905e-10
LmxM.08_767558.1	None	108	302.573	0	325.615	18.1067	1.07615	0.101591
LmxM.08_801135.1	None	65	1343.38	0	2012.19	143.662	1.49786	1.61612e-06
LmxM.08_822992.1	None	31	240.318	0	195.698	8.74715	0.814329	1.68852e-07
LmxM.08_825120.1	None	173	784.469	0	824.002	77.7099	1.05039	0.305474
LmxM.08_850472.1	None	26	1349.17	0	1254.89	42.508	0.930116	0.013275
LmxM.08_851909.1	None	29	730.288	0	911.326	12.8881	1.2479	4.02377e-45
LmxM.08_884211.1	None	253	326.151	0	317.613	16.408	0.973821	0.301403
LmxM.08_889917.1	None	26	459.169	0	475.504	43.6546	1.03557	0.354134
LmxM.09_138074.1	None	44	101.61	0	68.7697	2.04141	0.676797	1e-05
LmxM.09_206921.1	None	51	209.498	0	156.597	12.9541	0.747487	2.21572e-05
LmxM.09_382995.1	None	45	354.023	0	431.554	29.923	1.219	0.00478436
LmxM.09_413310.1	None	225	1e-05	0	0.185853	0.321907	18585.3	0.281862
LmxM.09_417796.1	None	71	121.742	0	109.596	8.83612	0.900231	0.0846294
LmxM.09_507449.1	None	211	283.682	0	388.298	17.4597	1.36878	1.03738e-09
LmxM.09_515422.1	None	50	722.101	0	669.128	8.70887	0.92664	5.9097e-10
LmxM.09_6143.1	None	61	324.788	0	433.807	40.5756	1.33566	0.00360672
LmxM.09_73559.1	None	34	174.214	0	156.676	7.78366	0.89933	0.0121235
LmxM.09_94875.1	None	95	277.149	0	383.551	19.14	1.38392	1.3555e-08
LmxM.10.0715.1	Amino acid transporter, putative	180	1e-05	0	0.330149	0.571834	33014.9	0.281857
LmxM.10_140396.1	None	37	276.815	0	239.419	11.8021	0.864907	0.000765992
LmxM.10_142346.1	None	108	648.818	0	630.976	32.0362	0.9725	0.288784
LmxM.10_170718.1	None	86	447.898	0	403.285	9.31162	0.900395	8.29331e-07
LmxM.10_173304.1	None	32	300.875	0	369.147	22.0624	1.22691	0.000985809
LmxM.10_199248.1	None	27	340.805	0	367.667	23.6719	1.07882	0.128238
LmxM.10_201839.1	None	215	160.77	0	81.1437	4.19822	0.504718	1e-05
LmxM.10_2591.1	None	59	98.0231	0	141.369	14.0157	1.4422	0.000991871
LmxM.10_305390.1	None	243	57.9902	0	55.3323	5.853	0.954167	0.324877
LmxM.10_310478.1	None	62	449.009	0	235.092	4.30098	0.523578	1e-05
LmxM.10_313308.1	None	36	973.066	0	1260.25	82.327	1.29513	0.000243069
LmxM.10_437565.1	None	107	313.64	0	371.89	7.46521	1.18572	3.02373e-15
LmxM.10_477682.1	None	67	1163.17	0	1422.67	70.1223	1.22309	0.000107527
LmxM.10_478397.1	None	134	667.396	0	653.781	28.836	0.979599	0.318405
LmxM.10_62641.1	None	39	1008.58	0	839.762	25.2167	0.832616	1.07988e-11
LmxM.10_74864.1	None	29	267.522	0	255.556	9.99036	0.955269	0.115497
LmxM.10_90343.1	None	109	690.351	0	483.813	17.7437	0.700821	1e-05
LmxM.11.1130partial.1	Hypothetical protein	147	1e-05	0	1e-05	1e-05	1	0.5
LmxM.11_173321.1	None	111	341.142	0	283.532	23.8226	0.831126	0.00779691
LmxM.11_193234.1	None	78	529.817	0	518.919	4.91199	0.97943	0.0132517
LmxM.11_194280.1	None	50	445.925	0	570.634	44.5213	1.27966	0.00254628
LmxM.11_244822.1	None	42	1620.17	0	1529.82	206.999	0.944234	0.331245
LmxM.11_29705.1	None	53	1274.94	0	1122.77	125.554	0.880645	0.112756
LmxM.11_305205.1	None	28	773.263	0	677.263	31.8248	0.875851	0.00127853
LmxM.11_307776.1	None	34	1007.38	0	771.824	95.3806	0.766173	0.00676338
LmxM.11_343183.1	None	63	783.81	0	939.888	45.2002	1.19913	0.000277165
LmxM.11_387060.1	None	26	833.934	0	465.883	54.2466	0.558657	5.81346e-12
LmxM.11_426903.1	None	71	202.21	0	183.905	18.5323	0.909475	0.161641
LmxM.11_461343.1	None	107	513.373	0	667.111	9.89399	1.29947	9.51543e-55
LmxM.11_518063.1	None	67	149.827	0	176.948	8.57138	1.18101	0.000777799
LmxM.11_59226.1	None	93	156.937	0	130.399	13.2286	0.830905	0.0224258
LmxM.11_60253.1	None	68	250.229	0	255.954	19.8116	1.02288	0.386312
LmxM.11_76418.1	None	146	216.237	0	268.174	27.1423	1.24019	0.0278407
LmxM.12.0860.1	Surface antigen, putative	707	1e-05	0	1e-05	1e-05	1	0.5
LmxM.12_105940.1	None	36	439.946	0	520.075	33.3875	1.18213	0.00819823
LmxM.12_20327.1	None	58	231.878	0	253.089	29.5978	1.09148	0.236793
LmxM.12_255117.1	None	55	527.138	0	640.215	18.4716	1.21451	4.62916e-10
LmxM.12_260513.1	None	66	515.081	0	574.778	33.6164	1.1159	0.0378806
LmxM.12_273981.1	None	96	134.278	0	196.196	11.1024	1.46112	1.22336e-08
LmxM.12_279523.1	None	45	239.068	0	203.639	21.5907	0.851802	0.0504037
LmxM.12_285464.1	None	56	1490.61	0	1121.8	105.961	0.752577	0.000250136
LmxM.12_340742.1	None	32	182.659	0	174.312	13.9638	0.954304	0.275007
LmxM.12_389271.1	None	138	129.699	0	178.078	34.0464	1.37301	0.0776626
LmxM.12_390601.1	None	86	162.635	0	168.866	25.2881	1.03831	0.402687
LmxM.12_407974.1	None	78	1069.95	0	723.323	69.3921	0.676032	2.93807e-07
LmxM.12_477510.1	None	82	524.596	0	590.4	18.8047	1.12544	0.00023323
LmxM.12_502033.1	None	50	306.989	0	361.168	31.2621	1.17649	0.0415406
LmxM.12_65775.1	None	109	100.016	0	98.1518	4.17893	0.98136	0.327753
LmxM.12_84344.1	None	38	316.173	0	305.747	23.2122	0.967026	0.326666
LmxM.13.0290partial.1	Hypothetical protein	151	1e-05	0	1e-05	1e-05	1	0.5
LmxM.13.0300.1	Alpha tubulin, putative, (fragment)	294	1e-05	0	0.183517	0.317861	18351.7	0.281862
LmxM.13_117731.1	None	36	925.654	0	967.491	105.707	1.0452	0.346136
LmxM.13_158814.1	None	33	9777.08	0	11329	237.867	1.15874	3.41064e-11
LmxM.13_172912.1	None	128	225.225	0	233.252	20.9825	1.03564	0.351012
LmxM.13_191476.1	None	52	372.085	0	416.313	6.65543	1.11887	1.51181e-11
LmxM.13_214298.1	None	30	162.443	0	50.6385	7.70987	0.311731	1e-05
LmxM.13_22199.1	None	70	876.762	0	633.911	61.9086	0.723014	4.37759e-05
LmxM.13_27011.1	None	54	98.6828	0	124.234	5.95921	1.25892	9.03025e-06
LmxM.13_332574.1	None	35	148.766	0	41.6211	6.48053	0.279776	1e-05
LmxM.13_35696.1	None	166	299.528	0	215.63	11.5354	0.719899	1.75637e-13
LmxM.13_384638.1	None	35	79.7587	0	94.2783	15.4286	1.18204	0.17333
LmxM.13_411910.1	None	45	262.721	0	343.813	18.6803	1.30866	7.08986e-06
LmxM.13_421550.1	None	28	295.613	0	305.133	10.5188	1.03221	0.182705
LmxM.13_473248.1	None	109	272.387	0	263.443	28.8775	0.967164	0.378384
LmxM.13_503797.1	None	49	64.1018	0	55.4317	4.54923	0.864745	0.0283355
LmxM.13_5093.1	None	57	787.9	0	579.186	53.839	0.735102	5.29587e-05
LmxM.13_516338.1	None	157	286.593	0	239.541	12.2656	0.835826	6.25241e-05
LmxM.13_543655.1	None	34	1160.22	0	1021.38	76.8067	0.880333	0.0353294
LmxM.13_551909.1	None	32	870.458	0	604.577	39.5376	0.69455	8.79308e-12
LmxM.13_555242.1	None	29	266.97	0	215.269	13.555	0.806344	6.83358e-05
LmxM.13_583908.1	None	26	420.115	0	434.866	31.2072	1.03511	0.318229
LmxM.14.1120a.1	Flagellar attachment zone protein, putative (fragment)	752	1e-05	0	1e-05	1e-05	1	0.5
LmxM.14.1120b.1	Hypothetical protein	750	1e-05	0	1e-05	1e-05	1	0.5
LmxM.14_124480.1	None	25	497.112	0	420.577	25.0183	0.846041	0.00110983
LmxM.14_125825.1	None	51	194.226	0	185.621	14.3659	0.955696	0.27459
LmxM.14_149986.1	None	51	95.2739	0	103.799	10.0284	1.08948	0.197623
LmxM.14_195008.1	None	28	84.5704	0	40.559	3.07851	0.479589	1e-05
LmxM.14_199956.1	None	260	311.872	0	327.933	10.0875	1.0515	0.0556698
LmxM.14_256951.1	None	54	319.925	0	314.704	3.68472	0.983679	0.078225
LmxM.14_270708.1	None	112	612.777	0	544.812	5.70208	0.889087	1e-05
LmxM.14_353156.1	None	42	72.6642	0	77.4227	3.98168	1.06549	0.116026
LmxM.14_437441.1	None	29	461.388	0	514.334	13.6789	1.11475	5.42758e-05
LmxM.14_485227.1	None	72	239.614	0	307.813	7.88009	1.28462	2.47346e-18
LmxM.14_485950.1	None	41	222.054	0	162.019	23.5218	0.729636	0.0053501
LmxM.14_52342.1	None	77	286.081	0	143.24	12.612	0.500697	1e-05
LmxM.14_549127.1	None	29	725.072	0	931.646	135.421	1.2849	0.0635778
LmxM.14_564420.1	None	76	642.966	0	798.859	24.4881	1.24246	9.69666e-11
LmxM.14_575306.1	None	178	486.781	0	522.934	16.4348	1.07427	0.0139106
LmxM.14_93810.1	None	29	453.527	0	516.456	62.0258	1.13876	0.155156
LmxM.15.0440c.1	Hypothetical protein (fragment)	702	1e-05	0	0.0770963	0.133535	7709.63	0.281877
LmxM.15_13069.1	None	49	116.338	0	130.652	2.52865	1.12303	7.54749e-09
LmxM.15_239327.1	None	62	132.757	0	141.843	16.319	1.06844	0.288856
LmxM.15_241000.1	None	98	176.15	0	71.6331	3.15388	0.406659	1e-05
LmxM.15_253700.1	None	40	504.498	0	543.738	12.6287	1.07778	0.000944327
LmxM.15_308213.1	None	217	190.185	0	204.042	16.3346	1.07286	0.19813
LmxM.15_314945.1	None	373	307.53	0	351.177	5.31323	1.14193	1.06215e-16
LmxM.15_320588.1	None	194	92.3748	0	103.722	7.68784	1.12284	0.0699766
LmxM.15_409144.1	None	57	108.766	0	49.0395	11.008	0.450873	2.88598e-08
LmxM.15_409624.1	None	101	985.671	0	645.315	75.6775	0.654696	3.43853e-06
LmxM.15_455510.1	None	33	6142.19	0	5987.67	356.092	0.974842	0.332167
LmxM.15_462642.1	None	38	248.473	0	217.744	24.2989	0.876329	0.103003
LmxM.15_62372.1	None	34	597.899	0	649.818	57.8529	1.08684	0.184745
LmxM.15_65992.1	None	55	236.493	0	252.163	21.1905	1.06626	0.229806
LmxM.16.0130.1	Hypothetical protein, unknown function	208	1e-05	0	1e-05	1e-05	1	0.5
LmxM.16.0575.1	Histone H3	130	1e-05	0	1e-05	1e-05	1	0.5
LmxM.16.0610.1	Histone H3, putative	130	1e-05	0	1e-05	1e-05	1	0.5
LmxM.16.0890a.1	Hypothetical protein	160	1e-05	0	1e-05	1e-05	1	0.5
LmxM.16_152992.1	None	308	327.696	0	375.461	19.4171	1.14576	0.006948
LmxM.16_166416.1	None	132	223.113	0	147.108	12.8928	0.659342	1.87166e-09
LmxM.16_171984.1	None	30	427.256	0	335.67	6.32876	0.785641	1e-05
LmxM.16_190315.1	None	42	663.995	0	699.845	23.0065	1.05399	0.0595835
LmxM.16_21856.1	None	94	505.361	0	432.176	24.1724	0.855183	0.00123243
LmxM.16_224429.1	None	183	436.982	0	366.108	13.6368	0.837809	1.01099e-07
LmxM.16_260600.1	None	32	376.278	0	249.536	20.925	0.663169	6.9347e-10
LmxM.16_270128.1	None	66	1375.95	0	1065.25	43.2067	0.774188	3.21188e-13
LmxM.16_363784.1	None	53	163.438	0	132.518	10.7826	0.81081	0.0020676
LmxM.16_381613.1	None	41	1002.55	0	932.186	19.6445	0.92981	0.000170399
LmxM.16_403335.1	None	38	251.609	0	222.237	15.7987	0.883262	0.0315018
LmxM.16_40951.1	None	27	432.925	0	550.048	15.3277	1.27054	1.07557e-14
LmxM.16_411322.1	None	329	239.107	0	168.043	3.98271	0.702794	1e-05
LmxM.16_435087.1	None	106	1e-05	0	1e-05	1e-05	1	0.5
LmxM.16_514580.1	None	47	1740.67	0	1374.82	2.02761	0.789823	1e-05
LmxM.16_570431.1	None	116	1545.53	0	1433.4	104.98	0.927446	0.142728
LmxM.16_577896.1	None	30	956.418	0	1118.85	39.7623	1.16984	2.20279e-05
LmxM.16_64181.1	None	125	823.717	0	1109.71	49.3745	1.3472	3.4719e-09
LmxM.16_671562.1	None	64	139.308	0	185.488	30.549	1.3315	0.0653089
LmxM.16_70247.1	None	122	381.152	0	350.353	18.6889	0.919195	0.0496777
LmxM.16_78345.1	None	78	1611.85	0	1552.77	87.5829	0.963346	0.249974
LmxM.17.0082.1	Elongation factor 1-alpha	449	1e-05	0	1e-05	1e-05	1	0.5
LmxM.17.0084.1	Elongation factor 1-alpha	661	1e-05	0	0.334413	0.305859	33441.3	0.137126
LmxM.17.0085.1	Elongation factor 1-alpha	410	1e-05	0	1e-05	1e-05	1	0.5
LmxM.17.0236.1	Receptor-type adenylate cyclase b	208	1e-05	0	1e-05	1e-05	1	0.5
LmxM.17_100308.1	None	26	531.458	0	425.442	24.4369	0.800519	7.17821e-06
LmxM.17_117146.1	None	50	425.659	0	429.703	47.0916	1.0095	0.46579
LmxM.17_156476.1	None	128	55.9984	0	65.6306	11.5199	1.17201	0.201538
LmxM.17_231382.1	None	52	253.766	0	250.65	5.69215	0.987721	0.292052
LmxM.17_28402.1	None	88	1e-05	0	1e-05	1e-05	1	0.5
LmxM.17_369151.1	None	115	156.594	0	230.875	23.2879	1.47436	0.000712146
LmxM.17_369929.1	None	40	259.554	0	319.488	50.4749	1.23091	0.117534
LmxM.17_405734.1	None	97	425.342	0	479.166	24.8416	1.12654	0.0151294
LmxM.17_488879.1	None	117	323.302	0	377.937	12.0298	1.16899	2.79143e-06
LmxM.17_49120.1	None	89	140.397	0	138.104	8.60631	0.983668	0.394952
LmxM.17_501264.1	None	29	371.558	0	282.424	24.8161	0.760108	0.000164217
LmxM.17_534570.1	None	160	137.255	0	137.678	9.98055	1.00308	0.483089
LmxM.17_56365.1	None	34	124.448	0	134.991	4.95367	1.08472	0.0166551
LmxM.17_572706.1	None	107	393.16	0	396.64	21.3253	1.00885	0.435186
LmxM.17_574236.1	None	111	2836.34	0	2760.89	83.8721	0.9734	0.184183
LmxM.17_621073.1	None	97	171.233	0	207.023	9.51396	1.20901	8.43288e-05
LmxM.17_634984.1	None	30	261.139	0	320.972	10.2882	1.22913	3.01803e-09
LmxM.17_640659.1	None	29	279.978	0	302.988	9.22921	1.08219	0.00632962
LmxM.17_645483.1	None	239	346.892	0	355.448	21.5029	1.02467	0.345337
LmxM.17_657706.1	None	124	663.29	0	673.15	12.1362	1.01486	0.208273
LmxM.17_7453.1	None	164	272.112	0	222.504	20.4432	0.817693	0.00762006
LmxM.17_85932.1	None	27	138.374	0	106.734	25.7779	0.771347	0.109839
LmxM.17_86737.1	None	37	374.423	0	345.422	10.9976	0.922545	0.00418178
LmxM.17_99767.1	None	41	20.5947	0	28.7147	8.17253	1.39428	0.160214
LmxM.18_161205.1	None	90	124.61	0	190.069	5.5245	1.5253	1.09222e-32
LmxM.18_161837.1	None	66	428.305	0	460.293	17.5074	1.07468	0.0338415
LmxM.18_171178.1	None	39	85.2036	0	69.274	2.73533	0.81304	2.87834e-09
LmxM.18_177636.1	None	78	388.559	0	357.786	46.935	0.920803	0.256028
LmxM.18_180919.1	None	54	57.7002	0	52.3971	3.49108	0.908092	0.0643759
LmxM.18_241026.1	None	86	10506.5	0	11690.3	758.228	1.11268	0.0592255
LmxM.18_242830.1	None	200	600.098	0	777.238	37.1944	1.29518	9.55941e-07
LmxM.18_263081.1	None	73	173.771	0	188.685	15.9076	1.08583	0.174241
LmxM.18_292380.1	None	49	50.9008	0	75.5707	13.561	1.48467	0.0344412
LmxM.18_353895.1	None	88	1e-05	0	1e-05	1e-05	1	0.5
LmxM.18_413828.1	None	107	229.868	0	255.364	8.38306	1.11092	0.00117749
LmxM.18_415361.1	None	46	222.583	0	228.852	14.9247	1.02817	0.337219
LmxM.18_473683.1	None	90	1073.56	0	1129.13	16.8543	1.05176	0.000488868
LmxM.18_504709.1	None	34	821.638	0	859.633	21.9905	1.04624	0.0420167
LmxM.18_520391.1	None	42	402.438	0	281.944	1.98037	0.700589	1e-05
LmxM.18_615859.1	None	34	767.467	0	954.139	111.723	1.24323	0.0473757
LmxM.18_643513.1	None	40	120.503	0	215.522	24.8827	1.78852	6.70861e-05
LmxM.18_655346.1	None	40	30.1399	0	49.6092	13.3661	1.64597	0.0726114
LmxM.18_657935.1	None	40	1021.61	0	1399.63	117.328	1.37003	0.000636658
LmxM.18_675446.1	None	51	430.645	0	423.579	13.3147	0.983591	0.29781
LmxM.18_688693.1	None	49	197.935	0	228.596	19.3725	1.15491	0.0567419
LmxM.18_70806.1	None	34	33.9449	0	19.1714	7.41844	0.564781	0.0232155
LmxM.18_99718.1	None	34	120.009	0	121.009	14.0208	1.00833	0.471572
LmxM.19.0830.1	ATG8/AUT7/APG8/PAZ2, putative	121	1e-05	0	1e-05	1e-05	1	0.5
LmxM.19.0840.1	ATG8/AUT7/APG8/PAZ2, putative	121	1e-05	0	1e-05	1e-05	1	0.5
LmxM.19.1345apartial.1	Hypothetical protein	598	1e-05	0	0.180964	0.313439	18096.4	0.281862
LmxM.19_188905.1	None	195	193.471	0	186.222	20.7221	0.962528	0.363224
LmxM.19_206209.1	None	82	216.847	0	140.709	13.061	0.648884	2.78072e-09
LmxM.19_326858.1	None	31	45.4982	0	36.4478	3.59058	0.801082	0.00585767
LmxM.19_368398.1	None	86	467.183	0	518.198	33.4234	1.1092	0.0634642
LmxM.19_374598.1	None	57	80.3308	0	66.355	0.621714	0.826022	1e-05
LmxM.19_375604.1	None	56	1788.58	0	3236.8	304.681	1.8097	1.00092e-06
LmxM.19_387402.1	None	93	332.797	0	374.021	21.4969	1.12387	0.0275765
LmxM.19_419800.1	None	47	563.661	0	417.152	23.4054	0.740077	1.92969e-10
LmxM.19_504972.1	None	29	157.868	0	80.4997	4.27637	0.509917	1e-05
LmxM.19_508125.1	None	30	369.37	0	297.818	17.9859	0.806287	3.47191e-05
LmxM.19_536374.1	None	127	158.077	0	194.86	13.7924	1.23269	0.00382806
LmxM.19_54682.1	None	28	164.827	0	178.617	21.8881	1.08366	0.264343
LmxM.19_556429.1	None	114	30.6359	0	33.0915	0.990209	1.08015	0.00657179
LmxM.19_571839.1	None	97	398.774	0	295.903	6.48299	0.742032	1e-05
LmxM.19_598518.1	None	74	342.55	0	357.504	22.442	1.04366	0.252593
LmxM.19_610226.1	None	188	476.472	0	449.04	5.68735	0.942428	7.0619e-07
LmxM.19_618646.1	None	114	164.126	0	184.522	14.34	1.12427	0.0774666
LmxM.19_643695.1	None	92	392.651	0	348.344	18.0147	0.887159	0.00695656
LmxM.19_646700.1	None	83	27.5023	0	18.2996	3.45663	0.665383	0.00387989
LmxM.20_102366.1	None	67	34.2816	0	47.162	4.23525	1.37572	0.00117801
LmxM.20_1062583.1	None	59	47.66	0	86.1546	6.37572	1.80769	7.8169e-10
LmxM.20_1063565.1	None	59	1e-05	0	1e-05	1e-05	1	0.5
LmxM.20_106394.1	None	167	77.7766	0	84.5564	12.696	1.08717	0.296669
LmxM.20_1070775.1	None	68	300.084	0	367.498	6.95371	1.22465	1.5896e-22
LmxM.20_1071799.1	None	63	1370.92	0	1295.31	138.303	0.944849	0.292299
LmxM.20_1097972.1	None	153	197.048	0	132.234	19.3659	0.671076	0.00040873
LmxM.20_110143.1	None	34	407.514	0	397.248	34.6123	0.974809	0.383392
LmxM.20_1111292.1	None	116	797.06	0	801.501	55.7331	1.00557	0.468243
LmxM.20_1168165.1	None	80	452.102	0	480.343	8.09604	1.06247	0.000243119
LmxM.20_1199406.1	None	38	262.685	0	322.157	6.75794	1.2264	6.82104e-19
LmxM.20_1210756.1	None	74	191.16	0	270.853	42.842	1.41689	0.0314316
LmxM.20_1225701.1	None	196	957.477	0	1114.78	90.9888	1.16429	0.0419185
LmxM.20_1229298.1	None	109	313.276	0	207.987	6.81253	0.663911	1e-05
LmxM.20_12400.1	None	55	196.688	0	197.955	22.9957	1.00644	0.478022
LmxM.20_1290864.1	None	175	194.989	0	184.705	12.8278	0.947258	0.211363
LmxM.20_1313045.1	None	110	267.745	0	370.711	21.8989	1.38457	1.28889e-06
LmxM.20_1362417.1	None	46	178.527	0	198.428	20.5608	1.11148	0.166539
LmxM.20_1363843.1	None	37	382.602	0	423.055	20.2981	1.10573	0.0231352
LmxM.20_1370056.1	None	105	1014.68	0	939.417	79.3832	0.925825	0.171538
LmxM.20_1444735.1	None	44	159.008	0	193.706	12.5179	1.21822	0.00278653
LmxM.20_1498256.1	None	127	379.147	0	337.846	50.6137	0.891068	0.207247
LmxM.20_1505073.1	None	26	279.349	0	252.043	2.74378	0.902252	1e-05
LmxM.20_1559792.1	None	48	1014.96	0	1311.71	116.034	1.29238	0.00527236
LmxM.20_1610511.1	None	28	61.0875	0	82.6582	3.20213	1.35311	8.12121e-12
LmxM.20_1613591.1	None	31	196.846	0	163.101	8.60995	0.828573	4.4409e-05
LmxM.20_1633792.1	None	105	111.496	0	51.2393	8.61088	0.459563	1.30107e-12
LmxM.20_1688243.1	None	45	242.189	0	268.233	7.20528	1.10753	0.000150447
LmxM.20_1770633.1	None	91	238.362	0	270.202	26.2465	1.13358	0.11254
LmxM.20_1773620.1	None	74	157.167	0	110.922	5.69823	0.705757	2.22045e-16
LmxM.20_1803986.1	None	57	549.663	0	649.292	21.8446	1.18126	2.54767e-06
LmxM.20_1844350.1	None	43	281.464	0	195.144	15.8275	0.693316	2.4646e-08
LmxM.20_1875431.1	None	172	237.462	0	240.329	17.4212	1.01207	0.434641
LmxM.20_1895489.1	None	60	272.694	0	320.658	15.7619	1.17589	0.00117085
LmxM.20_1912339.1	None	41	812.59	0	1023.4	74.7391	1.25943	0.00239684
LmxM.20_193241.1	None	96	89.0044	0	103.945	12.86	1.16786	0.122665
LmxM.20_1949744.1	None	33	516.876	0	692.129	68.6537	1.33906	0.00534434
LmxM.20_2158143.1	None	59	171.996	0	176.241	37.5123	1.02468	0.454949
LmxM.20_2177943.1	None	47	2585.05	0	2074.03	62.1037	0.802318	1.11022e-16
LmxM.20_2212061.1	None	41	22.6206	0	27.3575	2.04274	1.20941	0.0101998
LmxM.20_2229589.1	None	64	286.702	0	370.144	15.4643	1.29104	3.41112e-08
LmxM.20_2237840.1	None	51	196.659	0	251.744	23.6015	1.2801	0.00979905
LmxM.20_2249082.1	None	29	624.796	0	693.283	47.8279	1.10961	0.0760811
LmxM.20_2297902.1	None	146	377.286	0	378.437	20.896	1.00305	0.478041
LmxM.20_2305504.1	None	52	271.559	0	285.865	16.1099	1.05268	0.18727
LmxM.20_2309332.1	None	67	601.093	0	631.065	16.149	1.04986	0.0317285
LmxM.20_2317829.1	None	47	1161.4	0	1269.19	51.7442	1.0928	0.0186254
LmxM.20_2327341.1	None	175	263.257	0	259.981	16.6701	0.987556	0.4221
LmxM.20_2405401.1	None	53	58.4704	0	58.9904	3.28973	1.00889	0.437196
LmxM.20_2407776.1	None	28	324.384	0	364.687	11.5696	1.12424	0.00024748
LmxM.20_2427290.1	None	76	900.822	0	1102.58	114.649	1.22397	0.0392207
LmxM.20_2430904.1	None	44	899.274	0	1336.2	74.7931	1.48586	2.58235e-09
LmxM.20_2434879.1	None	44	54.9748	0	105.913	5.40117	1.92658	2.03102e-21
LmxM.20_2438384.1	None	46	139.921	0	98.7042	4.92195	0.705431	1e-05
LmxM.20_2449833.1	None	96	588.298	0	667.618	19.6175	1.13483	2.63472e-05
LmxM.20_2472480.1	None	45	327.291	0	426.721	19.0826	1.3038	9.41673e-08
LmxM.20_2481909.1	None	74	688.205	0	554.243	23.0501	0.805347	3.09123e-09
LmxM.20_2498710.1	None	58	1032.73	0	1131.62	67.7605	1.09575	0.0722457
LmxM.20_2523937.1	None	33	701.747	0	722.208	75.3945	1.02916	0.393044
LmxM.20_2539713.1	None	75	934.423	0	807.05	69.2783	0.863688	0.0329894
LmxM.20_2551268.1	None	62	360.174	0	319.432	21.0859	0.886883	0.0266687
LmxM.20_2600780.1	None	115	426.76	0	458.725	22.1965	1.0749	0.0749222
LmxM.20_2628420.1	None	165	113.981	0	96.1954	8.6903	0.843963	0.0203509
LmxM.20_2662569.1	None	43	89.7182	0	83.888	14.9432	0.935016	0.348209
LmxM.20_2675633.1	None	43	312.093	0	243.597	14.1256	0.780529	6.20373e-07
LmxM.20_271891.1	None	34	353.837	0	310.087	26.733	0.876356	0.0508623
LmxM.20_2748015.1	None	30	189.649	0	168.992	9.45756	0.891075	0.0144724
LmxM.20_2780430.1	None	52	417.676	0	204.92	28.5021	0.49062	4.17444e-14
LmxM.20_2794585.1	None	293	115.324	0	131.914	6.12502	1.14386	0.00337846
LmxM.20_2819583.1	None	78	448.214	0	370.372	14.9916	0.826329	1.03828e-07
LmxM.20_2954228.1	None	54	53.9148	0	84.5811	2.92763	1.56879	5.64014e-26
LmxM.20_3000687.1	None	39	249.916	0	230.89	27.7263	0.923871	0.246294
LmxM.20_3038988.1	None	75	885.544	0	1089.3	44.0836	1.23009	1.89965e-06
LmxM.20_3261095.1	None	95	367.038	0	355.752	18.4791	0.969252	0.270689
LmxM.20_3337971.1	None	40	23.0353	0	27.9685	1.95498	1.21416	0.00581073
LmxM.20_3339389.1	None	814	257.635	0	321.065	27.0468	1.2462	0.00950913
LmxM.20_3343047.1	None	51	299.647	0	273.948	43.9558	0.914235	0.279389
LmxM.20_344708.1	None	33	338.785	0	307.203	25.4855	0.906777	0.107628
LmxM.20_36.6480a.1	Hypothetical protein	24	1e-05	0	1e-05	1e-05	1	0.5
LmxM.20_458201.1	None	36	1829.81	0	2206.26	415.04	1.20573	0.182198
LmxM.20_467545.1	None	39	75.227	0	92.4066	17.1404	1.22837	0.158103
LmxM.20_46795.1	None	43	180.68	0	213.453	29.67	1.18139	0.134667
LmxM.20_494843.1	None	96	731.165	0	1255.83	43.0464	1.71758	1.79151e-34
LmxM.20_51642.1	None	28	705.501	0	897.366	75.8724	1.27196	0.00572274
LmxM.20_562287.1	None	67	524.391	0	630.425	72.7574	1.2022	0.0725085
LmxM.20_581013.1	None	62	498.279	0	546.437	60.0896	1.09665	0.211438
LmxM.20_586029.1	None	58	234.748	0	344.063	16.9691	1.46567	5.89561e-11
LmxM.20_617046.1	None	38	14879.3	0	12305.6	1293.47	0.827027	0.0233077
LmxM.20_635302.1	None	33	109.597	0	118.244	6.86118	1.07889	0.103807
LmxM.20_636519.1	None	55	3938.64	0	5687.72	581.323	1.44408	0.00131141
LmxM.20_653105.1	None	100	340.179	0	272.185	20.9128	0.800124	0.000574394
LmxM.20_714688.1	None	56	313.395	0	258.991	12.994	0.826404	1.41405e-05
LmxM.20_757446.1	None	98	337.927	0	354.66	54.3178	1.04952	0.379023
LmxM.20_774588.1	None	163	255.327	0	315.663	29.9741	1.23631	0.0220614
LmxM.20_812371.1	None	31	497.731	0	528.726	30.2716	1.06227	0.152942
LmxM.20_831052.1	None	42	334.27	0	433.498	19.4854	1.29685	1.76739e-07
LmxM.20_845235.1	None	27	189.047	0	252.574	5.94167	1.33604	5.56649e-27
LmxM.20_921612.1	None	61	411.209	0	538.768	20.2141	1.31021	1.39136e-10
LmxM.20_940055.1	None	44	226.09	0	290.424	17.9051	1.28456	0.000163383
LmxM.20_942821.1	None	303	320.998	0	332.637	19.0826	1.03626	0.270941
LmxM.20_944055.1	None	185	528.142	0	488.167	9.54215	0.924309	1.39871e-05
LmxM.20_959907.1	None	64	503.82	0	432.372	92.926	0.858188	0.220986
LmxM.20_9649.1	None	44	673.729	0	728.857	31.4894	1.08182	0.0400015
LmxM.20_973853.1	None	173	16.183	0	17.5976	1.1261	1.08741	0.10452
LmxM.21.0730.1	60S ribosomal protein L36, putative	105	1e-05	0	1e-05	1e-05	1	0.5
LmxM.21_121180.1	None	38	236.615	0	136.95	14.494	0.578787	3.0711e-12
LmxM.21_256185.1	None	37	364.764	0	475.082	30.6357	1.30244	0.000158514
LmxM.21_272356.1	None	59	796.756	0	1024.38	73.9159	1.28569	0.00103673
LmxM.21_327387.1	None	45	130.769	0	72.259	15.9071	0.552572	0.00011744
LmxM.21_329171.1	None	83	97.9463	0	79.3651	11.9285	0.810292	0.0596502
LmxM.21_369741.1	None	132	3465.44	0	4597.52	113.381	1.32668	8.89053e-24
LmxM.21_516035.1	None	61	231.368	0	271.929	5.7572	1.17531	9.24851e-13
LmxM.21_529411.1	None	100	498.011	0	546.155	37.9067	1.09667	0.10203
LmxM.21_551918.1	None	42	727.493	0	397.499	24.2426	0.546395	1e-05
LmxM.21_599333.1	None	144	378.824	0	449.555	19.1836	1.18671	0.000113443
LmxM.21_727645.1	None	61	242.315	0	277.639	17.7294	1.14578	0.0231647
LmxM.22_105225.1	None	37	323.063	0	392.123	49.5145	1.21377	0.0815469
LmxM.22_168291.1	None	80	340.404	0	334.31	16.5933	0.982098	0.356717
LmxM.22_285163.1	None	145	594.513	0	727.481	33.4349	1.22366	3.49065e-05
LmxM.22_329310.1	None	120	8.87615	0	22.1531	3.733	2.4958	0.000187815
LmxM.22_347318.1	None	61	161.121	0	193.624	1.73415	1.20173	1.10008e-78
LmxM.22_347933.1	None	58	236.359	0	276.562	20.6212	1.17009	0.025611
LmxM.22_356159.1	None	106	457.75	0	317.962	15.1814	0.694619	1e-05
LmxM.22_374833.1	None	44	343.289	0	288.118	20.0775	0.839285	0.00299861
LmxM.22_389830.1	None	66	1180.84	0	942.882	13.5316	0.798485	1e-05
LmxM.22_48680.1	None	82	516.872	0	318.889	9.25393	0.616958	1e-05
LmxM.22_521095.1	None	56	166.92	0	171.473	17.1469	1.02728	0.395283
LmxM.22_563485.1	None	87	254.195	0	214.668	4.30251	0.844503	1e-05
LmxM.22_59452.1	None	48	400.209	0	556.014	51.5232	1.38931	0.00124733
LmxM.22_623716.1	None	26	165.417	0	175.962	15.8665	1.06375	0.253145
LmxM.22_64329.1	None	48	593.305	0	800.952	16.4659	1.34998	9.2169e-37
LmxM.22_663491.1	None	39	203.165	0	290.61	27.3068	1.43041	0.000681641
LmxM.23.1050.1	Small hydrophilic endoplasmic reticulum-associated protein (sherp)	57	1e-05	0	1e-05	1e-05	1	0.5
LmxM.23.1061.1	Small hydrophilic endoplasmic reticulum-associated protein (sherp)	57	1e-05	0	1e-05	1e-05	1	0.5
LmxM.23_120147.1	None	77	309.993	0	206.792	15.5748	0.667086	1.72289e-11
LmxM.23_125755.1	None	267	445.441	0	524.703	3.55396	1.17794	1.75503e-110
LmxM.23_166383.1	None	53	269.043	0	264.735	11.1844	0.983989	0.350067
LmxM.23_177418.1	None	200	421.154	0	642.38	19.2009	1.52528	5.13036e-31
LmxM.23_240210.1	None	155	203.468	0	182.18	7.0894	0.895373	0.00133739
LmxM.23_246025.1	None	35	384.262	0	433.102	40.6941	1.1271	0.115035
LmxM.23_279558.1	None	76	72.5589	0	65.1093	3.03772	0.89733	0.00709596
LmxM.23_402577.1	None	68	257.768	0	261.051	9.01579	1.01274	0.357881
LmxM.23_452864.1	None	44	635.277	0	616.688	27.8602	0.970739	0.252318
LmxM.23_513609.1	None	34	56.3122	0	69.4936	10.5262	1.23408	0.10524
LmxM.23_527740.1	None	29	189.136	0	248.628	39.3565	1.31455	0.065314
LmxM.23_56346.1	None	59	529.755	0	681.822	18.7891	1.28705	2.90228e-16
LmxM.23_565432.1	None	342	148.546	0	186.925	12.7979	1.25836	0.00135507
LmxM.23_576910.1	None	363	151.304	0	133.498	9.86571	0.882315	0.0355482
LmxM.23_583070.1	None	25	137.789	0	157.095	7.95648	1.14011	0.00762444
LmxM.23_694708.1	None	88	91.6359	0	87.3767	8.45452	0.953521	0.307211
LmxM.23_701025.1	None	149	956.759	0	1418.36	26.7814	1.48246	7.13661e-67
LmxM.23_70612.1	None	65	151.644	0	142.938	11.6066	0.942591	0.226609
LmxM.23_710794.1	None	27	412.936	0	384.253	19.6696	0.930539	0.0723873
LmxM.23_734052.1	None	67	272.969	0	344.596	10.0995	1.2624	6.60444e-13
LmxM.23_78483.1	None	117	635.901	0	721.035	21.7349	1.13388	4.48419e-05
LmxM.23_82439.1	None	87	865.201	0	1012.4	41.9542	1.17014	0.000225186
LmxM.23_83444.1	None	35	151.568	0	204.622	4.15782	1.35003	1.37204e-37
LmxM.23_96647.1	None	35	323.372	0	339.462	35.1293	1.04976	0.323463
LmxM.24.1500a.1	Hypothetical protein	170	1e-05	0	1e-05	1e-05	1	0.5
LmxM.24_104794.1	None	31	366.749	0	427.991	33.9851	1.16698	0.0357723
LmxM.24_105643.1	None	34	178.82	0	171.813	6.77164	0.960813	0.150379
LmxM.24_127852.1	None	48	250.503	0	241.372	6.46177	0.963552	0.0788321
LmxM.24_145283.1	None	34	41.4508	0	36.4276	11.0222	0.878817	0.324293
LmxM.24_272373.1	None	60	1049.85	0	794.744	31.7464	0.757007	4.44089e-16
LmxM.24_338522.1	None	30	199.702	0	159.614	29.337	0.799259	0.0858945
LmxM.24_391860.1	None	34	217.999	0	219.304	8.24368	1.00598	0.437149
LmxM.24_394745.1	None	250	231.537	0	228.877	13.188	0.988512	0.420079
LmxM.24_406696.1	None	67	195.388	0	218.047	7.75335	1.11597	0.00173638
LmxM.24_41292.1	None	62	518.634	0	454.513	16.7514	0.876367	6.46566e-05
LmxM.24_420029.1	None	258	136.898	0	117.594	3.67981	0.858985	7.76677e-08
LmxM.24_453549.1	None	37	565.353	0	451.181	36.7126	0.798052	0.000935769
LmxM.24_458285.1	None	71	438.696	0	501.124	36.6701	1.1423	0.0443377
LmxM.24_486376.1	None	155	315.203	0	334.979	12.2907	1.06274	0.053805
LmxM.24_528120.1	None	43	257.576	0	345.573	12.334	1.34163	4.85701e-13
LmxM.24_560561.1	None	121	218.31	0	173.405	5.96523	0.794309	2.58682e-14
LmxM.24_599643.1	None	37	54.0413	0	101.326	3.90938	1.87497	5.60225e-34
LmxM.24_620343.1	None	31	251.641	0	248.735	29.1984	0.988452	0.460362
LmxM.24_663344.1	None	29	55.7411	0	63.3848	2.829	1.13713	0.00344714
LmxM.24_791559.1	None	26	31.3753	0	45.8269	13.3999	1.4606	0.140411
LmxM.24_804446.1	None	34	6166.39	0	8384.26	2058.9	1.35967	0.140693
LmxM.24_805244.1	None	34	8853.26	0	9658.98	511.704	1.09101	0.0576762
LmxM.24_806159.1	None	34	9949.1	0	15386.8	863.913	1.54656	1.54394e-10
LmxM.25_142032.1	None	37	361.691	0	390.523	4.90898	1.07971	2.13685e-09
LmxM.25_177444.1	None	68	395.281	0	239.365	14.6288	0.605557	1e-05
LmxM.25_200742.1	None	101	406.438	0	405.396	30.0483	0.997436	0.486168
LmxM.25_248355.1	None	37	246.425	0	178.175	7.94629	0.723039	1e-05
LmxM.25_253118.1	None	33	907.657	0	1037.41	56.7418	1.14295	0.011106
LmxM.25_281746.1	None	58	164.279	0	108.622	8.47131	0.661205	2.51493e-11
LmxM.25_28539.1	None	53	1291.07	0	1308.05	148.919	1.01315	0.454618
LmxM.25_305725.1	None	58	7.87632	0	4.11857	2.50853	0.522906	0.0670688
LmxM.25_30648.1	None	56	619.428	0	486.461	8.44316	0.78534	1e-05
LmxM.25_372173.1	None	48	459.654	0	559.527	17.2234	1.21728	3.34174e-09
LmxM.25_386669.1	None	100	342.711	0	396.473	45.2372	1.15687	0.117329
LmxM.25_439249.1	None	158	666.699	0	508.868	17.4739	0.763265	1e-05
LmxM.25_449489.1	None	104	308.201	0	276.005	6.09543	0.895536	6.39061e-08
LmxM.25_48063.1	None	32	113.165	0	151.4	14.6635	1.33787	0.00455997
LmxM.25_564481.1	None	86	853.684	0	846.65	51.8719	0.991761	0.44607
LmxM.25_592664.1	None	50	489.947	0	457.487	2.12407	0.933746	1e-05
LmxM.25_6182.1	None	32	316.254	0	474.514	3.18234	1.50042	1e-05
LmxM.25_721319.1	None	27	696.579	0	775.422	37.7089	1.11319	0.0182714
LmxM.25_832296.1	None	109	272.642	0	207.611	25.8554	0.761478	0.00594858
LmxM.25_858431.1	None	129	677.213	0	443.605	4.4322	0.655045	1e-05
LmxM.25_878347.1	None	142	63.05	0	76.1528	2.75567	1.20782	9.92967e-07
LmxM.25_880184.1	None	51	145.898	0	173.865	24.3693	1.19169	0.125559
LmxM.26.0010a.1	Hypothetical protein	362	1e-05	0	1e-05	1e-05	1	0.5
LmxM.26.1690.1	Hypothetical protein	319	1e-05	0	1e-05	1e-05	1	0.5
LmxM.26_1003225.1	None	45	187.471	0	178.022	35.5687	0.949599	0.395256
LmxM.26_1019303.1	None	102	137.78	0	172.418	7.41573	1.2514	1.49928e-06
LmxM.26_133776.1	None	203	204.908	0	189.627	23.6694	0.925428	0.259276
LmxM.26_152311.1	None	47	186.805	0	219.234	8.12248	1.1736	3.26809e-05
LmxM.26_15433.1	None	156	141.702	0	94.5137	5.91742	0.666989	7.77156e-16
LmxM.26_217909.1	None	70	212.348	0	238.54	32.8699	1.12335	0.212771
LmxM.26_221196.1	None	28	378.423	0	333.7	16.5858	0.881818	0.00350416
LmxM.26_22975.1	None	61	291.125	0	220.154	6.38279	0.756219	1e-05
LmxM.26_39325.1	None	67	130.871	0	109.926	6.22168	0.839954	0.000380627
LmxM.26_43651.1	None	25	234.986	0	224.121	14.6428	0.953762	0.229037
LmxM.26_47059.1	None	139	510.239	0	320.756	36.4876	0.628639	1.03424e-07
LmxM.26_512878.1	None	154	663.658	0	555.076	37.834	0.83639	0.00205274
LmxM.26_53843.1	None	69	390.278	0	218.868	9.73479	0.560799	1e-05
LmxM.26_588584.1	None	99	212.366	0	236.978	32.7175	1.1159	0.225946
LmxM.26_597009.1	None	46	296.241	0	309.885	18.8015	1.04606	0.234017
LmxM.26_686728.1	None	45	612.579	0	637.885	108.963	1.04131	0.408175
LmxM.26_699044.1	None	60	444.675	0	659.332	48.8784	1.48273	5.62485e-06
LmxM.26_762685.1	None	96	107.093	0	111.414	16.9877	1.04035	0.399612
LmxM.26_814244.1	None	70	81.4445	0	59.1733	4.29429	0.726548	1.07295e-07
LmxM.26_815658.1	None	44	27.7863	0	23.029	3.06371	0.828789	0.060235
LmxM.26_835753.1	None	31	834.915	0	931.615	22.0613	1.11582	5.84567e-06
LmxM.26_852982.1	None	28	61.5383	0	63.0711	3.01746	1.02491	0.305726
LmxM.26_971146.1	None	86	723.981	0	758.65	47.2856	1.04789	0.231725
LmxM.26_985363.1	None	34	534.826	0	654.521	21.0995	1.2238	7.01973e-09
LmxM.26_99200.1	None	96	184.766	0	152.743	14.0873	0.826684	0.0115076
LmxM.26_999570.1	None	72	239.092	0	269.983	20.913	1.1292	0.0698247
LmxM.27.1380a.1	Hypothetical protein	200	1e-05	0	1e-05	1e-05	1	0.5
LmxM.27.1390.1	Hypothetical protein	322	1e-05	0	1e-05	1e-05	1	0.5
LmxM.27_1039091.1	None	33	294.557	0	288.411	9.20865	0.979136	0.252271
LmxM.27_124660.1	None	29	75.0903	0	59.2962	9.13679	0.789666	0.0419385
LmxM.27_131104.1	None	85	630.721	0	381.976	8.27979	0.605617	1e-05
LmxM.27_15671.1	None	29	363.334	0	250.17	37.3271	0.688539	0.00121593
LmxM.27_157076.1	None	98	79.7392	0	84.9307	1.3665	1.06511	7.26034e-05
LmxM.27_186009.1	None	189	113.174	0	124.123	5.20758	1.09675	0.0177499
LmxM.27_248220.1	None	30	393.111	0	448.481	23.7336	1.14085	0.00982485
LmxM.27_250040.1	None	36	631.071	0	820.148	30.7012	1.29961	3.66925e-10
LmxM.27_286279.1	None	80	329.008	0	253.481	11.9658	0.770441	1.3783e-10
LmxM.27_355733.1	None	55	301.491	0	283.253	7.05443	0.93951	0.00486575
LmxM.27_366238.1	None	61	19.4324	0	36.3915	3.08162	1.87272	1.8636e-08
LmxM.27_387744.1	None	31	116.752	0	140.172	17.3664	1.20059	0.0887409
LmxM.27_401149.1	None	67	256.229	0	212.201	12.819	0.828168	0.000296687
LmxM.27_481099.1	None	28	254.711	0	267.83	19.8835	1.05151	0.254684
LmxM.27_48981.1	None	111	260.956	0	270.19	16.6289	1.03539	0.289345
LmxM.27_539014.1	None	48	187.039	0	145.765	10.4539	0.77933	3.9377e-05
LmxM.27_59819.1	None	28	784.749	0	1095.54	40.5257	1.39604	8.66983e-15
LmxM.27_610394.1	None	31	362.859	0	257.116	10.4788	0.708584	1e-05
LmxM.27_626028.1	None	56	1165.17	0	831.376	53.8317	0.713522	2.81023e-10
LmxM.27_628647.1	None	62	2951.12	0	3094.48	182.181	1.04858	0.215665
LmxM.27_632883.1	None	42	226.517	0	197.702	16.2304	0.87279	0.0379169
LmxM.27_637995.1	None	63	1e-05	0	0.596606	0.702779	59660.6	0.197966
LmxM.27_640533.1	None	63	186.877	0	197.613	9.33024	1.05745	0.124923
LmxM.27_665368.1	None	41	355.023	0	349.676	6.93618	0.98494	0.220405
LmxM.27_721901.1	None	166	282.795	0	319.378	25.4285	1.12937	0.0751182
LmxM.27_729720.1	None	135	157.337	0	167.393	21.3609	1.06391	0.318903
LmxM.27_772761.1	None	47	365.508	0	262.121	31.8177	0.717143	0.000578364
LmxM.27_806016.1	None	26	460.995	0	431.174	22.6177	0.935311	0.0936686
LmxM.27_812481.1	None	47	78.9288	0	66.9328	15.4837	0.848015	0.219244
LmxM.27_850316.1	None	30	467.045	0	295.808	14.1004	0.63336	1e-05
LmxM.27_886553.1	None	29	48.3882	0	23.368	7.74773	0.482927	0.000620327
LmxM.27_895570.1	None	49	311.743	0	275.815	14.6262	0.884752	0.00701716
LmxM.27_903196.1	None	31	252.689	0	228.355	6.53288	0.903698	9.76828e-05
LmxM.27_91487.1	None	85	260.85	0	234.319	14.0706	0.898289	0.029675
LmxM.27_934528.1	None	90	303.181	0	298.673	21.504	0.985131	0.416976
LmxM.27_952332.1	None	132	124.139	0	94.0467	6.74797	0.75759	4.10759e-06
LmxM.27_953053.1	None	56	526.118	0	423.487	42.195	0.804929	0.00750189
LmxM.27_976684.1	None	57	1891.37	0	4186.82	1337.62	2.21365	0.0430744
LmxM.28.1010.1	Ribosomal protein S20, putative	116	1e-05	0	1e-05	1e-05	1	0.5
LmxM.28.1011.1	Ribosomal protein S20, putative	116	1e-05	0	1e-05	1e-05	1	0.5
LmxM.28.1030.1	Ribosomal protein S20, putative	116	1e-05	0	1e-05	1e-05	1	0.5
LmxM.28.1930partial.1	Hypothetical protein	187	1e-05	0	1e-05	1e-05	1	0.5
LmxM.28.2740a.1	Hypothetical protein	312	1e-05	0	1e-05	1e-05	1	0.5
LmxM.28.2750partial.1	Hypothetical protein	121	1e-05	0	1e-05	1e-05	1	0.5
LmxM.28_106038.1	None	26	363.404	0	384.698	29.5195	1.05859	0.23535
LmxM.28_1097285.1	None	117	309.086	0	275.592	10.7053	0.891634	0.000877669
LmxM.28_1133990.1	None	84	156.096	0	254.431	6.59838	1.62997	1.57752e-50
LmxM.28_113632.1	None	97	60.3558	0	13.826	4.52711	0.229075	1e-05
LmxM.28_188448.1	None	59	221.063	0	138.877	8.92232	0.628221	1e-05
LmxM.28_189493.1	None	74	584.749	0	442.492	15.4765	0.756721	1e-05
LmxM.28_190985.1	None	83	309.216	0	336.093	37.5053	1.08692	0.236804
LmxM.28_347210.1	None	148	509.214	0	457.317	12.6659	0.898084	2.08949e-05
LmxM.28_353030.1	None	115	492.407	0	455.077	39.1712	0.924188	0.170293
LmxM.28_396896.1	None	70	384.904	0	417.43	11.1138	1.08451	0.00171292
LmxM.28_46618.1	None	98	259.05	0	184.917	12.7151	0.713825	2.76567e-09
LmxM.28_488200.1	None	25	284.144	0	297.613	14.847	1.0474	0.182153
LmxM.28_512068.1	None	50	164.167	0	168.454	15.4654	1.02611	0.390824
LmxM.28_525558.1	None	209	192.603	0	225.882	6.1131	1.17278	2.60699e-08
LmxM.28_534000.1	None	40	214.725	0	260.863	54.5788	1.21487	0.198961
LmxM.28_559864.1	None	109	163.399	0	129.669	11.9665	0.79357	0.00241061
LmxM.28_601219.1	None	107	384.861	0	446.006	43.5232	1.15887	0.0800307
LmxM.28_620071.1	None	33	236.797	0	217.179	26.3461	0.917151	0.228244
LmxM.28_634321.1	None	72	169.278	0	84.5481	14.4628	0.499464	2.33634e-09
LmxM.28_65129.1	None	41	1569.44	0	2361.87	138.816	1.50491	5.69999e-09
LmxM.28_711423.1	None	46	150.05	0	90.3652	9.55853	0.602236	2.13125e-10
LmxM.28_731246.1	None	40	32.6255	0	63.7188	41.0704	1.95304	0.224502
LmxM.28_738754.1	None	199	6.27826	0	30.4802	21.2449	4.85488	0.127312
LmxM.28_744600.1	None	63	578.651	0	396.162	42.6381	0.684631	9.34712e-06
LmxM.28_754682.1	None	44	370.008	0	226.38	19.7698	0.611824	1.86517e-13
LmxM.28_755354.1	None	52	476.235	0	653.618	61.2435	1.37247	0.00188762
LmxM.28_770156.1	None	31	130.074	0	163.989	6.27189	1.26074	3.19606e-08
LmxM.28_772974.1	None	169	207.328	0	291.194	19.8973	1.40451	1.24926e-05
LmxM.28_775828.1	None	29	278.371	0	362.979	5.40318	1.30394	1.44065e-55
LmxM.28_776588.1	None	96	181.609	0	154.896	9.11134	0.852909	0.00168482
LmxM.28_820852.1	None	33	595.623	0	633.74	47.5973	1.064	0.211616
LmxM.28_863136.1	None	39	886.007	0	929.377	48.051	1.04895	0.183378
LmxM.28_920015.1	None	29	26.1953	0	27.3012	4.96864	1.04222	0.411933
LmxM.28_933794.1	None	26	2767.36	0	1827.4	263.043	0.660339	0.00017618
LmxM.29_1030666.1	None	39	670.057	0	710.136	37.7173	1.05981	0.143982
LmxM.29_1105117.1	None	76	253.097	0	324.616	17.3344	1.28258	1.84692e-05
LmxM.29_1109323.1	None	53	293.252	0	255.954	26.8802	0.872815	0.0826396
LmxM.29_1140415.1	None	64	202.871	0	168.579	21.7246	0.83097	0.0572307
LmxM.29_1178010.1	None	29	984.649	0	1068.4	48.3637	1.08506	0.0416627
LmxM.29_1219020.1	None	167	487.252	0	478.8	47.1916	0.982653	0.428927
LmxM.29_1221308.1	None	49	733.619	0	798.518	17.4152	1.08846	9.70354e-05
LmxM.29_124490.1	None	26	167.549	0	182.45	18.3452	1.08893	0.208332
LmxM.29_1250924.1	None	172	108.698	0	127.798	8.27467	1.17571	0.0104931
LmxM.29_1264929.1	None	126	376.403	0	401.434	28.5508	1.0665	0.190317
LmxM.29_1282952.1	None	97	329.051	0	309.051	33.022	0.939221	0.272378
LmxM.29_1311888.1	None	81	2522.68	0	2939.57	97.5328	1.16525	9.58821e-06
LmxM.29_142315.1	None	43	47.4027	0	40.756	0.71116	0.859782	1e-05
LmxM.29_20039.1	None	35	201.339	0	219.92	2.0006	1.09229	7.87951e-21
LmxM.29_210029.1	None	204	199.139	0	241.61	23.0619	1.21327	0.0327657
LmxM.29_222452.1	None	25	555.841	0	725.393	71.4995	1.30504	0.00886131
LmxM.29_2248.1	None	136	178.337	0	191.189	6.76278	1.07206	0.0286942
LmxM.29_25331.1	None	45	268.136	0	219.31	23.7733	0.817908	0.0199979
LmxM.29_26282.1	None	132	214.619	0	190.891	9.27959	0.889439	0.00527805
LmxM.29_361479.1	None	27	430.678	0	302.771	27.9801	0.703009	2.42265e-06
LmxM.29_369870.1	None	88	29.5211	0	21.675	2.52245	0.734218	0.00093374
LmxM.29_472347.1	None	58	262.742	0	243.932	10.0573	0.928409	0.0307221
LmxM.29_481116.1	None	106	67.0871	0	84.688	7.52352	1.26236	0.00965582
LmxM.29_497000.1	None	53	195.672	0	198.684	7.89396	1.01539	0.351422
LmxM.29_504821.1	None	27	57.9838	0	18.7071	4.83587	0.322626	2.22045e-16
LmxM.29_505304.1	None	25	105.158	0	83.1742	9.75564	0.790947	0.0121162
LmxM.29_50693.1	None	68	300.039	0	259.088	19.3362	0.863515	0.0170945
LmxM.29_534955.1	None	67	46.0213	0	52.8048	3.11327	1.1474	0.014669
LmxM.29_563385.1	None	30	189.723	0	232.496	13.0632	1.22545	0.000529638
LmxM.29_568311.1	None	103	241.329	0	261.057	7.6683	1.08175	0.00504578
LmxM.29_592942.1	None	53	174.905	0	138.915	13.4581	0.79423	0.00374494
LmxM.29_61148.1	None	178	162.601	0	192.874	11.2043	1.18618	0.00344674
LmxM.29_709389.1	None	33	146.476	0	189.926	13.7799	1.29663	0.000807662
LmxM.29_718773.1	None	37	441.782	0	583.101	1.06487	1.31989	1e-05
LmxM.29_734108.1	None	224	183.811	0	197.27	15.7541	1.07322	0.196471
LmxM.29_776102.1	None	26	584.078	0	640.054	33.8724	1.09584	0.0492098
LmxM.29_928898.1	None	28	211.675	0	469.627	9.29044	2.21862	5.6904e-170
LmxM.29_980470.1	None	161	186.229	0	163.97	22.7283	0.880475	0.163702
LmxM.30.0211.1	Hypothetical protein, conserved	522	1e-05	0	1e-05	1e-05	1	0.5
LmxM.30.0460g.1	Hypothetical protein	279	1e-05	0	1e-05	1e-05	1	0.5
LmxM.30.0771.1	Hypothetical protein	215	1e-05	0	1e-05	1e-05	1	0.5
LmxM.30.1440c.1	Hypothetical protein	444	1e-05	0	1e-05	1e-05	1	0.5
LmxM.30_1057740.1	None	151	145.466	0	134.674	14.4626	0.925807	0.22776
LmxM.30_1101626.1	None	160	689.214	0	558.948	35.9777	0.810994	0.000146889
LmxM.30_1117417.1	None	42	503.912	0	348.1	18.7881	0.690795	1e-05
LmxM.30_1121959.1	None	48	232.738	0	231.432	6.78812	0.994386	0.423686
LmxM.30_1124019.1	None	235	230.774	0	173.157	11.0264	0.750332	8.69047e-08
LmxM.30_1125732.1	None	239	556.402	0	546.996	18.5427	0.983095	0.305985
LmxM.30_1172984.1	None	31	148.724	0	168.795	18.1554	1.13496	0.134466
LmxM.30_1215547.1	None	33	449.094	0	262.056	19.2276	0.583523	1e-05
LmxM.30_1242965.1	None	103	260.908	0	192.639	23.4957	0.738341	0.00183273
LmxM.30_1249239.1	None	145	215.166	0	160.866	14.4148	0.747634	8.26087e-05
LmxM.30_1272953.1	None	37	161.379	0	149.416	9.05412	0.925875	0.093218
LmxM.30_1292177.1	None	88	340.954	0	387.806	6.94101	1.13742	7.38578e-12
LmxM.30_1297889.1	None	166	616.363	0	698.936	45.8527	1.13397	0.0358656
LmxM.30_1390425.1	None	33	915.208	0	1036.88	17.2035	1.13295	7.59302e-13
LmxM.30_1394210.1	None	52	192.56	0	189.39	6.73846	0.983539	0.319034
LmxM.30_1399774.1	None	44	360.687	0	333.759	32.5565	0.925344	0.204092
LmxM.30_141873.1	None	39	114.619	0	157.444	39.6305	1.37362	0.13994
LmxM.30_146634.1	None	92	608.498	0	544.904	71.0672	0.895491	0.185437
LmxM.30_150064.1	None	160	195.154	0	292.017	52.2831	1.49634	0.0319653
LmxM.30_156046.1	None	39	39.2553	0	61.8963	14.5885	1.57676	0.060334
LmxM.30_164548.1	None	32	361.704	0	412.647	58.4884	1.14084	0.191883
LmxM.30_167681.1	None	32	1332.24	0	1750.25	201.181	1.31377	0.0188643
LmxM.30_168821.1	None	190	106.25	0	85.2928	32.955	0.802755	0.262408
LmxM.30_171264.1	None	493	168.318	0	208.916	32.5937	1.2412	0.106461
LmxM.30_173393.1	None	68	144.114	0	61.4966	5.73114	0.426723	1e-05
LmxM.30_175811.1	None	100	354.361	0	343.744	72.1482	0.970038	0.441503
LmxM.30_176816.1	None	242	128.833	0	163.714	15.7073	1.27074	0.0131865
LmxM.30_179091.1	None	32	576.769	0	701.61	38.8462	1.21645	0.000655153
LmxM.30_184801.1	None	68	269.83	0	98.0686	17.1325	0.363447	1e-05
LmxM.30_215742.1	None	69	526.206	0	525.217	18.571	0.998121	0.478766
LmxM.30_254565.1	None	107	85.869	0	49.0266	8.93033	0.570946	1.84935e-05
LmxM.30_269107.1	None	70	586.461	0	529.811	43.0984	0.903403	0.0943487
LmxM.30_26957.1	None	83	338.674	0	314.939	25.6335	0.929918	0.177239
LmxM.30_274092.1	None	25	793.099	0	714.232	65.2255	0.900559	0.113305
LmxM.30_275844.1	None	43	902.58	0	680.323	41.4391	0.753754	4.08242e-08
LmxM.30_286252.1	None	43	674.492	0	945.6	49.107	1.40194	1.68759e-08
LmxM.30_301222.1	None	41	175.015	0	187.099	13.0603	1.06904	0.177426
LmxM.30_320249.1	None	57	396.338	0	322.873	29.5064	0.814642	0.00639119
LmxM.30_321341.1	None	131	513.462	0	411.815	23.1385	0.802036	5.59053e-06
LmxM.30_322256.1	None	56	417.374	0	347.13	31.8427	0.831701	0.0136935
LmxM.30_323103.1	None	139	704.928	0	610.878	18.1538	0.866581	1.10475e-07
LmxM.30_334370.1	None	68	108.346	0	109.868	5.39781	1.01405	0.388991
LmxM.30_356721.1	None	126	1663.48	0	1578.83	110.748	0.949112	0.222326
LmxM.30_358240.1	None	100	3462.44	0	3043.31	152.225	0.878951	0.00294972
LmxM.30_406468.1	None	38	302.262	0	216.267	27.8135	0.715494	0.000994568
LmxM.30_421043.1	None	33	3097.25	0	3747.22	290.966	1.20985	0.0127468
LmxM.30_42693.1	None	249	360.508	0	412.506	71.4628	1.14423	0.233425
LmxM.30_435852.1	None	30	812.829	0	584.676	38.4361	0.71931	1.46114e-09
LmxM.30_487529.1	None	65	35.6593	0	30.9774	0.62519	0.868706	3.475e-14
LmxM.30_516500.1	None	140	278.731	0	425.781	12.8313	1.52757	1.04405e-30
LmxM.30_51845.1	None	52	767.845	0	845.76	21.4442	1.10147	0.000139866
LmxM.30_606476.1	None	27	128.677	0	144.727	14.9709	1.12473	0.141839
LmxM.30_663518.1	None	75	294.189	0	236.334	41.5824	0.803339	0.08206
LmxM.30_701727.1	None	28	139.422	0	148.049	20.7373	1.06188	0.3387
LmxM.30_755730.1	None	185	456.397	0	424.425	26.2793	0.929948	0.111877
LmxM.30_800391.1	None	46	281.16	0	194.099	18.0966	0.690353	7.51386e-07
LmxM.30_804815.1	None	282	231.352	0	217.437	15.8412	0.939854	0.189863
LmxM.30_820354.1	None	128	460.723	0	460.585	33.7536	0.999702	0.498376
LmxM.30_822114.1	None	95	770.241	0	304.884	10.4644	0.395829	1e-05
LmxM.30_833644.1	None	84	292.351	0	181.573	17.9904	0.621077	3.69175e-10
LmxM.30_838002.1	None	201	537.622	0	431.527	26.2194	0.802659	2.60034e-05
LmxM.30_842933.1	None	136	690.573	0	750.729	49.8818	1.08711	0.113915
LmxM.30_850766.1	None	62	545.587	0	509.089	37.6459	0.933104	0.166147
LmxM.30_852067.1	None	58	911.038	0	1016.63	30.8072	1.1159	0.000304666
LmxM.30_862390.1	None	62	217.684	0	289.066	19.1586	1.32791	9.73404e-05
LmxM.30_864653.1	None	118	134.405	0	120.525	3.14755	0.896733	5.17749e-06
LmxM.30_866157.1	None	27	187.566	0	193.191	15.7663	1.02999	0.360632
LmxM.30_868130.1	None	30	225.988	0	223.275	9.69894	0.987993	0.389824
LmxM.30_873749.1	None	296	715.338	0	518.842	27.8647	0.72531	8.83071e-13
LmxM.30_876017.1	None	83	271.386	0	249.11	11.8614	0.917918	0.030189
LmxM.30_881575.1	None	30	350.696	0	264.498	12.9327	0.754207	1.32165e-11
LmxM.30_883670.1	None	166	229.243	0	161.856	8.03978	0.706044	1e-05
LmxM.30_885630.1	None	36	581.128	0	585.426	7.78912	1.0074	0.290548
LmxM.30_915925.1	None	26	119.208	0	78.8048	12.8809	0.66107	0.000854375
LmxM.30_939849.1	None	38	74.9971	0	86.4716	9.68386	1.153	0.118027
LmxM.30_942384.1	None	26	392.131	0	370.089	22.8309	0.94379	0.167162
LmxM.30_952239.1	None	154	35.2684	0	32.3976	6.12653	0.918602	0.319686
LmxM.30_971741.1	None	42	798.621	0	578.499	57.547	0.724372	6.53647e-05
LmxM.30_984224.1	None	113	164.857	0	190.999	30.7128	1.15857	0.19734
LmxM.30_99561.1	None	52	162.863	0	197.218	11.2589	1.21095	0.0011388
LmxM.30_996959.1	None	99	184.458	0	84.8274	8.58053	0.459873	1e-05
LmxM.30_998081.1	None	60	572.301	0	630.318	64.4669	1.10137	0.184074
LmxM.31.3430.1	Uncharacterised protein family UPF0564, putative	809	1e-05	0	1e-05	1e-05	1	0.5
LmxM.31_1028437.1	None	33	395.467	0	529.381	40.9695	1.33862	0.000540376
LmxM.31_1047031.1	None	25	72.6846	0	60.2327	4.78306	0.828686	0.00461614
LmxM.31_1077204.1	None	32	404.018	0	412.906	25.4153	1.022	0.363282
LmxM.31_1131940.1	None	49	93.198	0	63.7107	11.4713	0.683606	0.00507741
LmxM.31_1168386.1	None	185	399.509	0	380.52	32.1114	0.952469	0.277143
LmxM.31_1169024.1	None	71	490.939	0	528.258	37.49	1.07602	0.159758
LmxM.31_1170139.1	None	25	192.454	0	157.343	9.81576	0.817563	0.000173792
LmxM.31_1221500.1	None	85	196.285	0	184.157	20.4837	0.938212	0.276895
LmxM.31_1224287.1	None	59	471.752	0	529.3	58.7529	1.12199	0.163665
LmxM.31_1249760.1	None	86	199.457	0	196.107	15.3521	0.983204	0.413633
LmxM.31_12862.1	None	39	175.836	0	211.708	4.96695	1.20401	2.55828e-13
LmxM.31_1349505.1	None	45	154.397	0	144.92	6.59327	0.938616	0.0752955
LmxM.31_1377213.1	None	89	1350.4	0	1487.76	200.115	1.10172	0.24623
LmxM.31_1391041.1	None	79	2212.99	0	2511.89	147.257	1.13507	0.0211893
LmxM.31_1421201.1	None	58	397.805	0	460.171	10.5576	1.15677	1.73989e-09
LmxM.31_142940.1	None	36	86.3681	0	75.5215	7.54974	0.874414	0.0754036
LmxM.31_1465281.1	None	34	642.87	0	492.118	9.94395	0.765501	1e-05
LmxM.31_1486601.1	None	37	1835.41	0	1689.14	31.249	0.92031	1.43017e-06
LmxM.31_1488608.1	None	38	894.938	0	667.847	25.2968	0.746249	1e-05
LmxM.31_1516648.1	None	29	457.482	0	606.39	11.4359	1.32549	4.64605e-39
LmxM.31_1519800.1	None	254	160.992	0	183.579	15.4391	1.1403	0.0717364
LmxM.31_16851.1	None	27	281.814	0	175.386	27.7369	0.622347	6.22638e-05
LmxM.31_169302.1	None	48	373.854	0	619.7	33.4414	1.6576	9.79647e-14
LmxM.31_216511.1	None	50	582.684	0	485.321	22.1352	0.832905	5.44776e-06
LmxM.31_226761.1	None	31	253.74	0	174.895	3.29748	0.689267	1e-05
LmxM.31_235972.1	None	109	180.094	0	142.08	6.78817	0.78892	1.07125e-08
LmxM.31_25742.1	None	115	303.031	0	280.41	28.4979	0.925352	0.213665
LmxM.31_28754.1	None	34	220.678	0	202.422	10.1119	0.917273	0.035507
LmxM.31_309625.1	None	79	249.722	0	286.768	7.7074	1.14835	7.6761e-07
LmxM.31_320435.1	None	41	249.016	0	201.825	12.4383	0.810491	7.41229e-05
LmxM.31_340171.1	None	124	293.28	0	237.163	22.187	0.808659	0.00571532
LmxM.31_345053.1	None	35	267.629	0	358.731	18.6419	1.3404	5.12022e-07
LmxM.31_397243.1	None	45	449.307	0	557.903	32.4627	1.2417	0.000411023
LmxM.31_483558.1	None	32	565.805	0	513.351	8.47165	0.907294	2.97681e-10
LmxM.31_492479.1	None	90	531.907	0	518.595	58.9147	0.974975	0.410624
LmxM.31_574042.1	None	69	669.82	0	633.776	38.0562	0.94619	0.171793
LmxM.31_598090.1	None	29	1042.54	0	1312.45	80.86	1.2589	0.000421851
LmxM.31_654106.1	None	55	636.136	0	458	29.026	0.719971	4.20095e-10
LmxM.31_662137.1	None	55	110.924	0	122.495	6.40791	1.10432	0.0354781
LmxM.31_745950.1	None	83	61.4832	0	59.1494	2.94462	0.962041	0.214011
LmxM.31_767642.1	None	32	368.315	0	426.868	16.3508	1.15898	0.000171102
LmxM.31_833519.1	None	125	286.867	0	430.34	24.5398	1.50014	2.50923e-09
LmxM.31_841362.1	None	50	218.764	0	244.506	24.7584	1.11767	0.149229
LmxM.31_862143.1	None	40	200.472	0	173.541	17.0319	0.865661	0.0569133
LmxM.31_881475.1	None	57	182.479	0	87.1708	20.1101	0.477702	1.07208e-06
LmxM.31_961883.1	None	74	453.456	0	603.238	10.544	1.33031	4.24399e-46
LmxM.31_974729.1	None	266	213.371	0	191.266	4.29553	0.896402	1.33041e-07
LmxM.32.0792.1	Beta tubulin	443	1e-05	0	0.158312	0.137547	15831.2	0.124888
LmxM.32_1018872.1	None	29	489.868	0	414.061	18.263	0.84525	1.65625e-05
LmxM.32_1092.1	None	192	33.2114	0	51.6328	7.60225	1.55467	0.0076931
LmxM.32_1099006.1	None	65	110.336	0	187.889	10.3556	1.70289	3.46877e-14
LmxM.32_1159350.1	None	196	83.5865	0	140.017	24.1248	1.67511	0.00966532
LmxM.32_1160176.1	None	153	196.484	0	260.471	28.061	1.32566	0.0112962
LmxM.32_1174324.1	None	46	283.12	0	282.761	46.7441	0.998734	0.496942
LmxM.32_1178325.1	None	225	996.007	0	535.737	38.6436	0.537885	1e-05
LmxM.32_1182738.1	None	66	343.163	0	263.261	29.4309	0.76716	0.00331473
LmxM.32_1184452.1	None	36	817.64	0	932.737	12.044	1.14077	6.09614e-22
LmxM.32_1186260.1	None	116	9348.59	0	7472.67	826.881	0.799337	0.0116442
LmxM.32_1188290.1	None	154	52.9204	0	67.2924	1.74166	1.27158	7.79652e-17
LmxM.32_1191766.1	None	47	233.125	0	398.84	51.7107	1.71084	0.000676106
LmxM.32_1218334.1	None	61	543.284	0	489.6	10.2505	0.901187	8.15345e-08
LmxM.32_1290979.1	None	30	171.691	0	177.653	13.2544	1.03472	0.326435
LmxM.32_1318429.1	None	33	64.3826	0	58.7447	2.43688	0.912431	0.0103451
LmxM.32_135262.1	None	31	341.156	0	296.812	9.50075	0.870017	1.52474e-06
LmxM.32_137131.1	None	42	403.392	0	413.201	15.3252	1.02432	0.261063
LmxM.32_1385679.1	None	89	371.066	0	508.771	16.547	1.37111	4.32463e-17
LmxM.32_1391485.1	None	304	396.779	0	477.81	1.59407	1.20422	1e-05
LmxM.32_1392423.1	None	79	519.707	0	605.663	12.702	1.16539	6.57121e-12
LmxM.32_175309.1	None	68	60.0956	0	35.6403	3.73324	0.593061	2.86386e-11
LmxM.32_256840.1	None	50	247.846	0	293.733	12.6839	1.18514	0.000148584
LmxM.32_283937.1	None	54	574.432	0	632.804	106.696	1.10162	0.29216
LmxM.32_370151.1	None	85	461.156	0	480.135	39.8886	1.04116	0.317108
LmxM.32_412876.1	None	48	465.309	0	436.238	33.8984	0.937525	0.195566
LmxM.32_474820.1	None	128	314.539	0	299.151	24.6889	0.951077	0.266549
LmxM.32_492630.1	None	32	139.789	0	145.427	12.8939	1.04033	0.330962
LmxM.32_497744.1	None	198	233.481	0	181.588	12.52	0.777741	1.70024e-05
LmxM.32_523515.1	None	26	234.064	0	253.775	16.7384	1.08421	0.119485
LmxM.32_543882.1	None	155	875.843	0	969.876	122.324	1.10736	0.221029
LmxM.32_575618.1	None	160	443.541	0	427.875	3.81253	0.96468	1.9863e-05
LmxM.32_609283.1	None	105	215.456	0	273	8.66755	1.26708	1.57943e-11
LmxM.32_614201.1	None	55	537.735	0	621.589	33.394	1.15594	0.00601859
LmxM.32_616964.1	None	69	165.545	0	89.9577	10.5622	0.543403	4.14113e-13
LmxM.32_655399.1	None	120	205.112	0	205.883	20.9004	1.00376	0.485278
LmxM.32_67103.1	None	91	108.588	0	124.557	7.29005	1.14706	0.0142412
LmxM.32_699809.1	None	88	192.323	0	200.015	3.52422	1.03999	0.0145344
LmxM.32_705215.1	None	93	571.095	0	623.7	17.3226	1.09211	0.0011958
LmxM.32_731965.1	None	32	216.256	0	262.829	6.16702	1.21536	2.14477e-14
LmxM.32_758818.1	None	46	119.113	0	163.662	10.7232	1.37401	1.63031e-05
LmxM.32_771483.1	None	33	252.887	0	277.209	12.7929	1.09618	0.028635
LmxM.32_780269.1	None	25	25.8827	0	33.0358	3.51865	1.27637	0.0210301
LmxM.32_787928.1	None	184	230.803	0	189.768	2.29003	0.822206	1e-05
LmxM.32_844211.1	None	32	204.991	0	221.38	32.7856	1.07995	0.308577
LmxM.32_853323.1	None	86	199.972	0	257.45	13.5543	1.28743	1.11481e-05
LmxM.32_90879.1	None	71	48.0202	0	78.022	3.37381	1.62478	2.98524e-19
LmxM.32_93008.1	None	53	216.046	0	312.737	5.4216	1.44754	1.91405e-71
LmxM.32_947772.1	None	296	97.1324	0	91.2551	8.32087	0.939492	0.239993
LmxM.32_98857.1	None	34	18.0248	0	42.9183	12.4217	2.38107	0.0225331
LmxM.32_994517.1	None	101	124.075	0	125.583	11.0958	1.01215	0.445966
LmxM.33.1410.1	D-isomer specific 2-hydroxyacid dehydrogenase- like protein	160	1e-05	0	1e-05	1e-05	1	0.5
LmxM.33.1600.1	Amastin (Hypothetical)	193	1e-05	0	1e-05	1e-05	1	0.5
LmxM.33.1680.1	Amastin-like surface protein, putative	94	1e-05	0	1e-05	1e-05	1	0.5
LmxM.33.1721.1	Amastin-like surface protein, putative	182	1e-05	0	1e-05	1e-05	1	0.5
LmxM.33.1725.1	Amastin (Hypothetical)	140	1e-05	0	1e-05	1e-05	1	0.5
LmxM.33.1830b.1	Tuzin (Hypothetical)	133	1e-05	0	1e-05	1e-05	1	0.5
LmxM.33.1920.1	Amastin-like surface protein, putative	130	1e-05	0	1e-05	1e-05	1	0.5
LmxM.33.1920a.1	Amastin-like surface protein, putative	191	1e-05	0	1e-05	1e-05	1	0.5
LmxM.33.1920b.1	Amastin-like surface protein, putative	191	1e-05	0	1e-05	1e-05	1	0.5
LmxM.33.1920c.1	Amastin-like surface protein, putative (fragment)	187	1e-05	0	1e-05	1e-05	1	0.5
LmxM.33.1920d.1	Amastin-like surface protein, putative	191	1e-05	0	1e-05	1e-05	1	0.5
LmxM.33.1920e.1	Amastin-like surface protein, putative	191	1e-05	0	1e-05	1e-05	1	0.5
LmxM.33_1069418.1	None	43	307.708	0	335.27	22.2915	1.08957	0.108152
LmxM.33_1079295.1	None	50	316.246	0	293.666	13.973	0.928601	0.0530519
LmxM.33_1080847.1	None	44	182.887	0	271.732	18.9287	1.48579	1.34189e-06
LmxM.33_1087628.1	None	35	509.682	0	472.515	34.9709	0.927079	0.14394
LmxM.33_1089101.1	None	37	364.512	0	374.518	57.272	1.02745	0.430656
LmxM.33_1091802.1	None	240	443.483	0	485.758	40.9583	1.09532	0.151003
LmxM.33_1093342.1	None	35	234.101	0	442.007	36.4955	1.8881	6.10548e-09
LmxM.33_1117428.1	None	46	449.753	0	376.27	56.512	0.836615	0.0967477
LmxM.33_1134697.1	None	48	532.828	0	739.416	30.8655	1.38772	1.09196e-11
LmxM.33_114639.1	None	102	356.9	0	443.444	31.0832	1.24249	0.00268247
LmxM.33_1148776.1	None	31	219.016	0	242.138	9.04222	1.10558	0.00527592
LmxM.33_1199752.1	None	58	5.97907	0	5.96812	1.4853	0.998169	0.49706
LmxM.33_1259009.1	None	140	217.099	0	242.44	16.7853	1.11672	0.065562
LmxM.33_1264686.1	None	71	320.934	0	265.687	24.4654	0.827857	0.0119685
LmxM.33_1311418.1	None	53	421.623	0	391.155	30.9291	0.927737	0.16229
LmxM.33_1375845.1	None	50	152.936	0	160.852	8.39705	1.05176	0.172897
LmxM.33_1394122.1	None	68	418.368	0	521.572	26.2119	1.24668	4.12016e-05
LmxM.33_1483084.1	None	81	193.273	0	173.604	16.2848	0.898229	0.113553
LmxM.33_14927.1	None	84	253.512	0	364.35	16.0341	1.43721	2.37847e-12
LmxM.33_1495519.1	None	33	199.947	0	200.451	6.76799	1.00252	0.47032
LmxM.33_1507664.1	None	30	298.925	0	289.602	22.3945	0.968813	0.338597
LmxM.33_1587220.1	None	34	248.507	0	115.532	15.4245	0.464904	1e-05
LmxM.33_1637722.1	None	27	717.545	0	758.425	46.3753	1.05697	0.189021
LmxM.33_166918.1	None	107	311.143	0	439.443	20.2863	1.41235	1.27074e-10
LmxM.33_184244.1	None	225	284.125	0	513.689	17.1135	1.80797	2.49597e-41
LmxM.33_189011.1	None	102	209.365	0	219.1	13.7161	1.04649	0.238943
LmxM.33_196049.1	None	136	337.8	0	423.347	28.8364	1.25325	0.00150539
LmxM.33_212199.1	None	26	280.789	0	274.602	32.8415	0.977964	0.425279
LmxM.33_222987.1	None	53	301.395	0	282.072	10.4137	0.93589	0.0317628
LmxM.33_249074.1	None	46	305.588	0	388.482	11.5425	1.27126	3.44467e-13
LmxM.33_26595.1	None	63	821.419	0	378.798	20.1517	0.461151	1e-05
LmxM.33_320663.1	None	66	111.35	0	60.5552	2.76275	0.54383	1e-05
LmxM.33_354124.1	None	66	620.237	0	658.217	19.1022	1.06123	0.0233918
LmxM.33_372298.1	None	31	218.072	0	240.247	10.6204	1.10169	0.0184011
LmxM.33_393782.1	None	27	227.555	0	161.415	10.4822	0.709345	1.39755e-10
LmxM.33_397909.1	None	27	168.932	0	168.924	34.0391	0.999956	0.499913
LmxM.33_445092.1	None	29	596.778	0	647.906	146.292	1.08567	0.36336
LmxM.33_449797.1	None	114	182.684	0	196.172	4.02573	1.07383	0.000403318
LmxM.33_462751.1	None	58	195.89	0	210.612	23.0694	1.07515	0.261688
LmxM.33_463417.1	None	45	191.082	0	86.9766	22.8765	0.455179	2.6726e-06
LmxM.33_470078.1	None	131	307.721	0	192.629	15.2439	0.625986	2.17604e-14
LmxM.33_497824.1	None	178	1195.33	0	1040.35	113.71	0.870351	0.0864595
LmxM.33_53409.1	None	43	306.434	0	319.735	6.82826	1.0434	0.025717
LmxM.33_626859.1	None	99	337.452	0	286.665	6.07443	0.849498	1e-05
LmxM.33_651894.1	None	31	242.577	0	279.723	19.8191	1.15313	0.0304489
LmxM.33_694644.1	None	26	233.676	0	237.587	17.2199	1.01674	0.410156
LmxM.33_718695.1	None	31	305.857	0	318.554	14.9778	1.04151	0.198296
LmxM.33_733280.1	None	317	225.169	0	264.265	11.0455	1.17363	0.000200405
LmxM.33_794925.1	None	141	337.68	0	391.185	71.0464	1.15845	0.225694
LmxM.33_800511.1	None	76	324.195	0	333.255	12.313	1.02795	0.230924
LmxM.33_88533.1	None	38	425.237	0	402.04	15.7058	0.94545	0.0698437
LmxM.33_958610.1	None	30	752.317	0	1099.77	162.555	1.46185	0.0162803
LmxM.33_997379.1	None	39	384.113	0	520.417	47.1725	1.35485	0.00192946
LmxM.34.0030.1	Pyruvate kinase, putative	498	1e-05	0	1e-05	1e-05	1	0.5
LmxM.34.0400a.1	Hypothetical protein	264	1e-05	0	1e-05	1e-05	1	0.5
LmxM.34.0400b.1	Hypothetical protein	264	1e-05	0	1e-05	1e-05	1	0.5
LmxM.34_1025013.1	None	52	338.477	0	332.626	17.1415	0.982713	0.366422
LmxM.34_10272.1	None	234	369.549	0	382.771	6.32723	1.03578	0.0183235
LmxM.34_103118.1	None	307	114.862	0	115.806	12.9008	1.00822	0.470837
LmxM.34_1046661.1	None	69	176.794	0	157.764	7.98289	0.892359	0.00856577
LmxM.34_1048422.1	None	166	312.953	0	467.189	31.2682	1.49284	4.05492e-07
LmxM.34_1057821.1	None	94	215.47	0	255.689	19.9975	1.18666	0.0221508
LmxM.34_1130968.1	None	64	430.894	0	561.705	13.5743	1.30358	2.79749e-22
LmxM.34_1142057.1	None	47	457.995	0	511.67	20.5398	1.11719	0.00448495
LmxM.34_1155140.1	None	101	682.335	0	758.304	9.61138	1.11134	1.34912e-15
LmxM.34_1166406.1	None	61	187.171	0	219.846	15.8531	1.17457	0.0196466
LmxM.34_1168811.1	None	77	231.965	0	295.195	18.1056	1.27258	0.000239467
LmxM.34_1175254.1	None	97	623.513	0	453.763	24.222	0.727752	1.20792e-12
LmxM.34_1177081.1	None	97	369.426	0	599.449	44.1285	1.62265	9.31276e-08
LmxM.34_1206347.1	None	268	359.655	0	418.621	4.58336	1.16395	3.5359e-38
LmxM.34_1244632.1	None	30	34.7787	0	38.8754	5.59107	1.11779	0.231865
LmxM.34_127797.1	None	323	156.331	0	190.605	3.18467	1.21924	2.59389e-27
LmxM.34_1289997.1	None	77	587.29	0	524.136	48.4716	0.892465	0.0963023
LmxM.34_1319305.1	None	90	42.5189	0	42.7646	8.4923	1.00578	0.488461
LmxM.34_1333909.1	None	49	668.31	0	968.886	57.08	1.44976	6.97634e-08
LmxM.34_1391494.1	None	31	1775.52	0	1939.41	191.484	1.0923	0.196037
LmxM.34_1425308.1	None	45	151.912	0	145.569	25.4913	0.958249	0.401755
LmxM.34_1467398.1	None	35	564.883	0	592.408	32.5397	1.04873	0.19881
LmxM.34_1567697.1	None	57	1215.01	0	829.452	52.7446	0.682669	1.3356e-13
LmxM.34_1569552.1	None	55	28.9884	0	46.3999	1.97222	1.60064	5.31047e-19
LmxM.34_1571922.1	None	135	97.1065	0	220.057	17.1057	2.26614	3.29515e-13
LmxM.34_1603515.1	None	98	228.998	0	210.981	8.33445	0.921322	0.0153182
LmxM.34_16169.1	None	29	27.8496	0	46.7788	5.64729	1.67969	0.000401286
LmxM.34_1685616.1	None	133	308.763	0	288.965	12.4474	0.935879	0.0558564
LmxM.34_1716908.1	None	26	290.263	0	376.57	18.6705	1.29734	1.89413e-06
LmxM.34_1792304.1	None	29	445.366	0	436.335	13.3549	0.979722	0.249449
LmxM.34_1814992.1	None	104	861.775	0	620.871	49.8327	0.720457	6.68264e-07
LmxM.34_1819927.1	None	105	339.53	0	426.949	15.7173	1.25747	1.33377e-08
LmxM.34_1862377.1	None	48	1e-05	0	1e-05	1e-05	1	0.5
LmxM.34_1884153.1	None	36	573.697	0	497.222	59.9052	0.866699	0.100874
LmxM.34_1892610.1	None	29	261.608	0	251.334	13.9982	0.960728	0.231493
LmxM.34_1911927.1	None	69	133.569	0	111.925	9.96673	0.837959	0.0149436
LmxM.34_1914652.1	None	60	519.126	0	517.517	38.8898	0.996901	0.483501
LmxM.34_1915492.1	None	86	302.446	0	331.79	25.1422	1.09702	0.121582
LmxM.34_1937045.1	None	114	347.249	0	415.52	35.4464	1.19661	0.02705
LmxM.34_298517.1	None	27	183.102	0	167.376	8.99514	0.914112	0.0402062
LmxM.34_308680.1	None	28	418.409	0	498.907	32.1357	1.19239	0.00612382
LmxM.34_3476.1	None	207	920.093	0	756.918	104.317	0.822654	0.0588829
LmxM.34_434094.1	None	26	659.246	0	691.988	20.8328	1.04967	0.0580149
LmxM.34_439015.1	None	36	298.019	0	291.186	14.7163	0.977072	0.321209
LmxM.34_445567.1	None	76	217.011	0	232.994	11.8327	1.07365	0.0883816
LmxM.34_458644.1	None	29	445.861	0	567.587	14.7696	1.27301	8.49093e-17
LmxM.34_473668.1	None	185	429.417	0	467.608	52.7505	1.08894	0.234535
LmxM.34_487194.1	None	38	517.306	0	420.703	16.2579	0.813257	1.4084e-09
LmxM.34_514242.1	None	25	1388.31	0	1303.22	271.346	0.938712	0.376923
LmxM.34_564584.1	None	26	570.618	0	659.611	20.695	1.15596	8.53029e-06
LmxM.34_573502.1	None	25	442.4	0	608.781	72.5525	1.37609	0.0109169
LmxM.34_579671.1	None	44	208.246	0	132.477	10.0103	0.636154	1.87628e-14
LmxM.34_778078.1	None	80	335.19	0	484.548	29.2822	1.44559	1.69264e-07
LmxM.34_874107.1	None	44	226.93	0	164.712	19.2209	0.725828	0.000603998
LmxM.34_917984.1	None	78	712.857	0	690.557	48.2705	0.968718	0.322051
LmxM.34_933669.1	None	44	353.461	0	452.761	46.8476	1.28094	0.0170183
LmxM.34_94297.1	None	44	1427.64	0	1143.71	58.0758	0.801121	5.06959e-07
LmxM.36.2860.1	40S ribosomal protein S24e	137	1e-05	0	1e-05	1e-05	1	0.5
LmxM.36.2870.1	40S ribosomal protein S24e	137	1e-05	0	1e-05	1e-05	1	0.5

## Sheet: Mapped and >20 reads P-IW
Gene ID	Name	Protein length	mean RPKM (Parental)	std RPKM (Parental)	mean RPKM (Mutant)	std RPKM (Mutant)	RPKM Ratio	p value
LmxM.01.0010.1	Protein of unknown function (DUF2946), putative	334	191.153	0	186.304	3.87115	0.974632	0.105169
LmxM.01.0020.1	Endonuclease/Exonuclease/phosphatase family, putative	541	184.208	0	203.401	13.6859	1.10419	0.0804067
LmxM.01.0030.1	Kinesin-13 1, putative	672	354.167	0	332.29	13.2773	0.938228	0.0497021
LmxM.01.0040.1	Hypothetical protein, unknown function	186	299.688	0	227.185	11.0948	0.758071	3.18341e-11
LmxM.01.0050.1	Carboxylase, putative	665	152.729	0	148.288	11.7167	0.970924	0.35234
LmxM.01.0060.1	Hypothetical protein, conserved	251	409.864	0	380.24	14.3933	0.92772	0.0197834
LmxM.01.0070.1	BSD domain containing protein, putative	599	152.698	0	140.63	6.13025	0.920968	0.0244988
LmxM.01.0080.1	Hypothetical protein, conserved	237	217.036	0	186.744	11.7007	0.860429	0.00481412
LmxM.01.0090.1	UMP-CMP kinase, mitochondrial, putative	274	202.319	0	208.86	17.0267	1.03233	0.350424
LmxM.01.0100.1	Glycosyl transferase family 11, putative	345	198.193	0	205.757	20.4202	1.03817	0.355533
LmxM.01.0110.1	Glutaredoxin-like protein	200	404.047	0	371.978	22.1022	0.92063	0.0733974
LmxM.01.0120.1	Hypothetical protein, conserved	650	115.851	0	106.4	9.84213	0.918418	0.168453
LmxM.01.0130.1	Hypothetical protein, conserved	398	176.692	0	183.732	16.3567	1.03984	0.333462
LmxM.01.0140.1	Hypothetical protein	82	432.288	0	322.617	10.4704	0.746301	1e-05
LmxM.01.0150.1	Hypothetical protein, conserved	116	236.284	0	188.795	21.0728	0.799017	0.0121117
LmxM.01.0160.1	LSM domain containing protein, putative	80	597.424	0	630.785	4.56967	1.05584	1.43327e-13
LmxM.01.0170.1	Hypothetical protein	448	187.073	0	220.277	10.5959	1.17749	0.000863154
LmxM.01.0180.1	CLC-type chloride channel, putative	770	285.242	0	310.389	26.1767	1.08816	0.168365
LmxM.01.0190.1	Hypothetical protein, conserved	196	361.601	0	351.535	15.9361	0.972164	0.263817
LmxM.01.0200.1	Low molecular weight phosphotyrosine protein phosphatase, putative	266	199.194	0	265.331	2.93667	1.33202	1.28876e-112
LmxM.01.0210.1	CUE domain/Domain of unknown function (DUF1771)/Smr domain containing protein, putative	896	248.352	0	304.09	10.6486	1.22443	8.27915e-08
LmxM.01.0220.1	Cyclophilin type peptidyl-prolyl cis-trans isomerase, putative	334	321.608	0	371.635	40.8934	1.15555	0.1106
LmxM.01.0230.1	Hypothetical protein, conserved	138	304.667	0	306.373	2.63619	1.0056	0.258718
LmxM.01.0240.1	DNA excision/repair protein SNF2, putative	927	178.827	0	199.567	9.89887	1.11597	0.0180793
LmxM.01.0250.1	Right handed beta helix region, putative	834	126.713	0	140.82	11.8316	1.11133	0.116577
LmxM.01.0260.1	Calmodulin-binding, putative	279	236.558	0	258.722	11.882	1.0937	0.0310629
LmxM.01.0270.1	Thioredoxin, putative	143	779.238	0	739.906	26.2074	0.949526	0.0667078
LmxM.01.0280.1	Pseudouridylate synthase-like protein	414	282.942	0	309.099	16.8943	1.09245	0.060781
LmxM.01.0290.1	Hypothetical protein, conserved	172	338.303	0	373.808	35.9577	1.10495	0.161723
LmxM.01.0300.1	4F5 protein family, putative	59	995.403	0	1353.44	15.1964	1.35969	4.91395e-123
LmxM.01.0310.1	Acidocalcisomal exopolyphosphatase, putative	387	308.902	0	375.284	16.2243	1.2149	2.14241e-05
LmxM.01.0315.1	Hypothetical protein, conserved	143	297.862	0	250.634	15.3931	0.841444	0.00107707
LmxM.01.0320.1	Poly(A) export protein, putative	339	338.903	0	373.285	25.6906	1.10145	0.0903972
LmxM.01.0330.1	Hypothetical protein, conserved	210	388.644	0	464.508	22.6466	1.1952	0.000404178
LmxM.01.0335.1	Mitochondrial pyruvate carrier 1	97	958.063	0	1062.67	14.2974	1.10919	1.27272e-13
LmxM.01.0340.1	Hypothetical protein, conserved	258	325.473	0	298.31	5.51871	0.916542	4.28241e-07
LmxM.01.0350.1	Hypothetical protein, conserved	750	198.022	0	207.242	18.7001	1.04656	0.311004
LmxM.01.0360.1	Hypothetical protein, conserved	191	332.539	0	331.313	21.1155	0.996314	0.476854
LmxM.01.0370.1	Protein of unknown function (DUF788), putative	188	522.789	0	510.675	21.0476	0.976828	0.282461
LmxM.01.0380.1	Dyggve-Melchior-Clausen syndrome protein, putative	829	111.08	0	116.616	18.2876	1.04984	0.381052
LmxM.01.0390.1	Hypothetical protein, conserved	822	110.207	0	139.969	15.6678	1.27005	0.0287484
LmxM.01.0400.1	Hypothetical protein, conserved	553	61.4268	0	63.5549	9.16345	1.03464	0.408176
LmxM.01.0410.1	Hypothetical protein	200	17906.6	0	23559.3	736.549	1.31568	8.29049e-15
LmxM.01.0430.1	Ring finger domain/Zn-finger in ubiquitin-hydrolases and other protein, putative	751	116.785	0	142.567	11.7164	1.22076	0.0138867
LmxM.01.0440.1	Protein of unknown function (DUF791), putative	592	565.881	0	536.631	8.4084	0.948312	0.000252018
LmxM.01.0450.1	Alpha/beta-hydrolase-like protein	213	161.244	0	457.187	14.5352	2.83537	1.8761e-92
LmxM.01.0460.1	Conserved protein	1560	187.041	0	203.433	16.51	1.08764	0.16039
LmxM.01.0470.1	Fatty acyl CoA syntetase 1, putative	696	806.424	0	769.59	72.7206	0.954324	0.306248
LmxM.01.0480.1	Beta eliminating lyase,putative	369	279.882	0	317.515	8.2046	1.13446	2.24983e-06
LmxM.01.0490.1	Long-chain-fatty-acid-CoA ligase, putative	698	624.371	0	653.547	27.3546	1.04673	0.143078
LmxM.01.0500.1	Fatty acyl CoA synthetase 2, putative	707	348.603	0	340.817	12.0271	0.977667	0.258716
LmxM.01.0510.1	Hypothetical protein	67	156.169	0	116.186	9.58212	0.743976	1.50531e-05
LmxM.01.0520.1	Long-chain-fatty-acid-CoA ligase, putative	715	951.366	0	929.383	86.0497	0.976893	0.39918
LmxM.01.0530.1	Long-chain-fatty-acid-CoA ligase, putative	1615	86.4168	0	85.4678	9.84105	0.989018	0.461589
LmxM.01.0540.1	Hypothetical protein, conserved	701	215.565	0	184.859	15.3216	0.857556	0.0225296
LmxM.01.0550.1	Hypothetical protein, conserved	378	132.146	0	189.997	25.2642	1.43778	0.011016
LmxM.01.0560.1	Pre-mRNA processing factor 3 (PRP3)/Protein of unknown function (DUF1115), putative	621	175.044	0	195.558	18.1577	1.11719	0.129284
LmxM.01.0570.1	Tricarboxylate carrier, putative	326	529.766	0	516.942	50.1066	0.975794	0.399003
LmxM.01.0580.1	Hypothetical protein, conserved	962	166.005	0	160.29	4.79917	0.965568	0.116823
LmxM.01.0590.1	Mitochondrial RNA editing ligase 1	489	271.925	0	261.994	7.93369	0.963481	0.105342
LmxM.01.0600.1	Rab-GTPase-TBC domain containing protein, putative	1840	72.9104	0	76.6525	12.2456	1.05132	0.37996
LmxM.01.0610.1	DNA-damage inducible protein DDI1-like protein	387	195.307	0	196.275	13.3501	1.00496	0.471087
LmxM.01.0620.1	Beat-regulation protein	566	355.247	0	387.09	7.18648	1.08964	4.69061e-06
LmxM.01.0630.1	Hypothetical protein	845	100.076	0	110.352	10.1071	1.10268	0.154659
LmxM.01.0640.1	HSP70-like protein	1116	318.588	0	303.258	23.6375	0.951882	0.258319
LmxM.01.0650.1	Mitochondrial-processing peptidase subunit beta, putative	494	548.597	0	594.331	57.6288	1.08336	0.213717
LmxM.01.0660.1	Hypothetical protein, conserved	1505	102.262	0	112.368	20.4647	1.09882	0.310726
LmxM.01.0670.1	Hypothetical protein, conserved	288	113.584	0	105.574	7.20471	0.929478	0.133111
LmxM.01.0680.1	Hypothetical protein, unknown function	805	182.234	0	181.383	9.42862	0.995332	0.464057
LmxM.01.0690.1	PLAC8 family, putative	229	1066.81	0	815.43	47.0702	0.764362	4.63312e-08
LmxM.01.0700.1	Hypothetical protein	362	108.312	0	98.2204	4.5042	0.906829	0.0125305
LmxM.01.0710.1	Ubiquitin activating enzyme, putative	525	153.94	0	192.729	22.22	1.25197	0.0404337
LmxM.01.0720.1	Hypothetical protein, conserved	1591	82.8321	0	82.7186	10.458	0.99863	0.495672
LmxM.01.0730.1	Meckel syndrome type 6 protein, putative	2230	127.222	0	137.165	16.6137	1.07815	0.274765
LmxM.01.0740.1	Hypothetical protein, conserved	743	172.376	0	181.569	8.09465	1.05333	0.128037
LmxM.01.0750.1	CMGC family protein kinase, putative	1395	140.387	0	144.649	13.0924	1.03036	0.37237
LmxM.01.0760.1	Hypothetical protein, conserved	324	131.488	0	165.874	28.1137	1.26151	0.110645
LmxM.01.0770.1	Eukaryotic initiation factor 4A-1	456	3551.94	0	3092.52	195.874	0.870658	0.00950166
LmxM.01.0790.1	Hypothetical protein	514	130.306	0	134.448	6.06053	1.03179	0.247138
LmxM.01.0800.1	Hypothetical protein	471	161.126	0	194.969	10.3175	1.21004	0.000518743
LmxM.01.0810.1	Calcium/potassium channel (CAKC), putative	1033	124.743	0	123.6	14.8901	0.990832	0.46939
LmxM.01.0820.1	Hypothetical protein	1120	81.0668	0	77.7383	8.24131	0.958941	0.34315
LmxM.02.0030.1	Hypothetical protein	103	47.645	0	54.2577	2.58171	1.13879	0.00521355
LmxM.02.0040.1	Xaa-Pro aminopeptidase, putative	617	235.271	0	198.243	15.2015	0.842614	0.00742856
LmxM.02.0050.1	Cytochrome b-domain protein, putative	213	108.895	0	90.6383	11.0384	0.832343	0.0490669
LmxM.02.0060.1	Hypothetical protein, conserved	214	352.224	0	291.898	19.976	0.82873	0.00126428
LmxM.02.0070.1	Hypothetical protein, conserved	397	104.263	0	122.652	20.1015	1.17637	0.180152
LmxM.02.0080.1	Hypothetical protein, conserved	997	137.469	0	174.348	17.6704	1.26827	0.018443
LmxM.02.0085.1	Hypothetical protein, conserved	293	305.251	0	360.297	5.6205	1.18033	5.98543e-23
LmxM.02.0090.1	Hypothetical protein, conserved	354	507.245	0	479.815	28.1118	0.945923	0.164591
LmxM.02.0100.1	Hypothetical protein	355	477.679	0	546.266	0.949946	1.14358	1e-05
LmxM.02.0110.1	Exportin-T, putative	1167	166.659	0	160.168	13.5814	0.961048	0.316331
LmxM.02.0120.1	Phosphatidylinositol 3-kinase-like protein	4921	80.6334	0	83.6467	15.0208	1.03737	0.420505
LmxM.02.0130.1	Hypothetical protein, conserved	233	297.059	0	343.125	11.8224	1.15507	4.87975e-05
LmxM.02.0140.1	Ankyrin repeats (3 copies)/Zinc finger, C3HC4 type (RING finger), putative	893	157.899	0	148.925	20.9501	0.943166	0.334198
LmxM.02.0150.1	Vps51/Vps67, putative	1930	114.831	0	122.87	14.5028	1.07001	0.289679
LmxM.02.0160.1	Hypothetical protein	818	77.2721	0	63.65	6.97851	0.823713	0.0254691
LmxM.02.0170.1	Hypothetical protein	798	76.3792	0	72.1904	5.14164	0.945159	0.207632
LmxM.02.0200.1	Phosphoglycan beta 1,3 galactosyltransferase-like protein	846	307.318	0	286.741	26.6545	0.933042	0.220057
LmxM.02.0200partial.1	Hypothetical protein	286	37.4609	0	26.5199	5.62004	0.707934	0.0257797
LmxM.02.0230.1	Hypothetical protein	989	299.966	0	276.888	22.8531	0.923062	0.156278
LmxM.02.0240.1	Glycosyltransferase (GlcNAc), putative	1002	188.211	0	189.556	15.6947	1.00715	0.465846
LmxM.02.0250.1	Hypothetical protein, conserved	1143	136.48	0	134.626	14.201	0.986416	0.448066
LmxM.02.0260.1	Small GTP binding protein rab6-like protein	274	345.733	0	406.869	21.7371	1.17683	0.00245773
LmxM.02.0270.1	Hypothetical protein, conserved	158	566.486	0	580.417	47.4423	1.02459	0.384514
LmxM.02.0280.1	Hypothetical protein, conserved	155	248.994	0	222.726	6.24788	0.894505	1.30967e-05
LmxM.02.0290.1	Mitogen-activated kinase kinase kinase, putative	539	309.272	0	296.929	16.4582	0.960087	0.226622
LmxM.02.0300.1	ABC1 transporter, putative	2789	163.459	0	179.139	14.8608	1.09592	0.145687
LmxM.02.0310.1	Paraflagellar rod component, putative	669	348.639	0	384.369	21.9072	1.10249	0.0514461
LmxM.02.0320.1	Ribosomal RNA processing protein 41B, putative	342	262.55	0	311.828	26.1283	1.18769	0.0296489
LmxM.02.0330.1	Hypothetical protein	418	111.564	0	133.23	20.2618	1.19421	0.142463
LmxM.02.0340.1	UAA transporter family, putative	940	112.719	0	112.972	17.9578	1.00225	0.494376
LmxM.02.0350.1	Hypothetical protein, conserved	1055	102.458	0	97.4278	8.02332	0.950904	0.265345
LmxM.02.0360.1	Casein kinase II, alpha chain, putative	381	351.62	0	292.274	1.74903	0.831222	1e-05
LmxM.02.0370.1	Proteasome regulatory non-ATPase subunit 6, putative	529	343.141	0	300.752	15.2463	0.876469	0.00271583
LmxM.02.0380.1	FtsJ-like methyltransferase, putative	454	366.554	0	453.051	21.3852	1.23597	2.61939e-05
LmxM.02.0390.1	E2 SUMO-conjugating enzyme, putative	224	491.666	0	428.565	51.7547	0.87166	0.111379
LmxM.02.0400.1	Hypothetical protein	55	843.884	0	308.487	52.2044	0.365556	1e-05
LmxM.02.0410.1	Kinetoplastid RNA editing protein 1, putative	1032	120.079	0	125.776	6.84438	1.04745	0.202577
LmxM.02.0420.1	Hypothetical protein, conserved	1010	308.304	0	283.575	25.6316	0.919789	0.167321
LmxM.02.0430.1	Serine peptidase, Clan S-, family S54, putative	370	248.064	0	244.475	6.54361	0.985532	0.291681
LmxM.02.0440.1	Hypothetical protein	768	215.742	0	222.715	21.5819	1.03232	0.373302
LmxM.02.0450.1	Voltage-dependent anion-selective channel, putative	277	687.565	0	716.116	46.7578	1.04152	0.270729
LmxM.02.0460.1	Mitochondrial outer membrane protein porin, putative	291	2002.24	0	2092.35	114.157	1.045	0.214955
LmxM.02.0470.1	Hypothetical protein, unknown function	3334	100.877	0	104.086	15.2327	1.03181	0.416579
LmxM.02.0480.1	Hypothetical protein	201	143.797	0	174.51	14.971	1.21358	0.0201111
LmxM.02.0490.1	Hypothetical protein, conserved	1133	62.7672	0	77.3971	16.9818	1.23308	0.194481
LmxM.02.0500.1	Glycerate kinase, putative	917	82.3698	0	91.3423	12.3519	1.10893	0.233795
LmxM.02.0510.1	Hypothetical protein, conserved	170	288.534	0	238.388	24.4707	0.826204	0.02022
LmxM.02.0520.1	Hypothetical protein, conserved	2085	105.384	0	99.5202	10.0593	0.944358	0.279974
LmxM.02.0530.1	Hypothetical protein, conserved	863	189.336	0	192.981	6.91629	1.01925	0.299071
LmxM.02.0540.1	Hypothetical protein, conserved	494	540.326	0	548.759	22.6013	1.01561	0.354529
LmxM.02.0550.1	Hypothetical protein, unknown function	163	2321.03	0	2371.92	234.312	1.02193	0.414026
LmxM.02.0560.1	Hypothetical protein, unknown function	847	153.609	0	162.418	12.1753	1.05735	0.234679
LmxM.02.0570.1	Protein kinase, putative	1425	100.014	0	98.6114	10.9355	0.98598	0.448984
LmxM.02.0580.1	Hypothetical protein, conserved	3785	86.8616	0	81.909	12.8812	0.942983	0.350311
LmxM.02.0590.1	TPR repeat/Tetratricopeptide repeat, putative	523	170.541	0	191.918	4.58462	1.12535	1.55929e-06
LmxM.02.0600.1	ARP2/3 complex subunit, putative	210	196.378	0	229.897	11.6616	1.17068	0.00202484
LmxM.02.0610.1	Hypothetical protein, conserved	321	327.735	0	349.458	22.9692	1.06628	0.172143
LmxM.02.0620.1	Hypothetical protein, conserved	578	226.413	0	278.218	24.3305	1.22881	0.0166173
LmxM.02.0630.1	Gamma-glutamyl phosphate reductase-like protein	659	107.784	0	86.5604	10.0999	0.803088	0.017803
LmxM.02.0640.1	Hypothetical protein, unknown function	1412	90.0158	0	106.154	17.4856	1.17929	0.178013
LmxM.02.0650.1	Hypothetical protein, conserved	314	233.523	0	223.324	21.5185	0.956324	0.317757
LmxM.02.0660.1	Nop14-like family, putative	930	123.889	0	158.769	22.3307	1.28154	0.0591462
LmxM.02.0670.1	Mitochondrial carrier protein, putative	313	933.378	0	909.296	28.5074	0.974199	0.199122
LmxM.02.0680.1	Hypothetical protein, conserved	159	673.987	0	887.747	30.4246	1.31716	1.06372e-12
LmxM.02.0690.1	Hypothetical protein, conserved	454	230.873	0	308.034	29.4644	1.33422	0.00441203
LmxM.02.0700.1	Hypothetical protein, conserved	937	354.004	0	428.013	16.8606	1.20906	5.68211e-06
LmxM.02.0710.1	Serine peptidase, putative	817	657.294	0	585.205	39.3709	0.890324	0.0335477
LmxM.02.0720.1	Hypothetical protein, unknown function	80	502.243	0	508.199	56.8223	1.01186	0.458262
LmxM.02.0730.1	Dehydrogenase/oxidoreductase-like protein	57	319.228	0	342.924	51.962	1.07423	0.324184
LmxM.02.0740.1	Peptidyl dipeptidase, putative	678	870.833	0	903.138	98.4406	1.0371	0.371392
LmxM.03.0010.1	Hypothetical protein	977	60.142	0	89.6482	25.2438	1.49061	0.121232
LmxM.03.0020.1	Hypothetical protein, conserved	267	459.742	0	474.54	105.098	1.03219	0.444013
LmxM.03.0030.1	D-3-phosphoglycerate dehydrogenase-like protein	407	822.914	0	705.783	134.941	0.857663	0.192693
LmxM.03.0040.1	2-aminoethylphosphonate:pyruvateaminotransferas e-like protein	366	580.138	0	452.416	87.2971	0.779842	0.0717239
LmxM.03.0060.1	Met-10+ like-protein, putative	390	237.96	0	267.503	113.01	1.12415	0.396883
LmxM.03.0070.1	Hypothetical protein, conserved	833	282.385	0	280.202	83.5505	0.99227	0.489578
LmxM.03.0080.1	Glycerol-3-phosphate acyl transferase	717	630.189	0	561.061	128.8	0.890306	0.295733
LmxM.03.0090.1	DNA primase large subunit, putative	567	243.654	0	228.7	65.2347	0.938625	0.409342
LmxM.03.0100.1	Cytochrome c oxidase assembly protein, putative	253	1055.43	0	1016.88	243.521	0.963472	0.437105
LmxM.03.0110.1	Hypothetical protein, conserved	894	148.129	0	127.954	43.9751	0.863796	0.323189
LmxM.03.0120.1	Hypothetical protein, conserved	925	219.821	0	219.205	57.7499	0.997197	0.495743
LmxM.03.0130.1	Acetyltransferase, putative	184	837.498	0	601.614	97.3748	0.718346	0.00770844
LmxM.03.0140.1	Hypothetical protein, conserved	139	627.694	0	603.317	179.472	0.961164	0.445978
LmxM.03.0150.1	Hypothetical protein, conserved	311	1040.4	0	1049.38	223.292	1.00863	0.48396
LmxM.03.0160.1	ABC transporter protein, putative	724	613.634	0	549.925	80.4173	0.896179	0.214116
LmxM.03.0170.1	Hypothetical protein	193	612.781	0	595.861	123.506	0.972389	0.445518
LmxM.03.0180.1	Zinc-finger of acetyl-transferase ESCO, putative	617	159.758	0	139.938	36.6592	0.875939	0.294375
LmxM.03.0190.1	U2 splicing auxiliary factor, putative	210	1027.3	0	784.465	135.956	0.763616	0.0370373
LmxM.03.0200.1	Delta-1-pyrroline-5-carboxylate dehydrogenase, putative	560	1083.11	0	723.965	133.724	0.668415	0.00361894
LmxM.03.0210.1	Protein kinase, putative	379	554.141	0	558.667	116.254	1.00817	0.484474
LmxM.03.0220.1	Hypothetical protein, conserved	313	657.176	0	567.982	113.958	0.864277	0.216904
LmxM.03.0230.1	Long chain fatty Acyl CoA synthetase, putative	705	642.644	0	493.486	122.95	0.767899	0.112535
LmxM.03.0240.1	Hypothetical protein, conserved	154	316.409	0	325.539	97.2331	1.02885	0.462597
LmxM.03.0250.1	Ribosomal protein L38, putative	83	9962.96	0	9159.59	2178.98	0.919364	0.35618
LmxM.03.0260.1	Hypothetical protein, conserved	342	295.758	0	248.897	46.0798	0.841557	0.154589
LmxM.03.0270.1	FYVE zinc finger/Apolipoprotein A1/A4/E domain containing protein, putative	1372	181.355	0	145.431	43.397	0.801913	0.203891
LmxM.03.0280.1	Hypothetical protein	970	105.431	0	116.112	49.7223	1.10131	0.414956
LmxM.03.0290.1	Hypothetical protein	376	151.248	0	142.198	47.44	0.940163	0.424353
LmxM.03.0310.1	Hypothetical protein	2061	116.693	0	116.599	37.2297	0.999195	0.498994
LmxM.03.0320.1	Hypothetical protein, conserved	1010	254.23	0	254.94	59.8712	1.00279	0.495267
LmxM.03.0330.1	Hypothetical protein, conserved	652	208.685	0	195.541	55.7819	0.937016	0.406861
LmxM.03.0340.1	DDRGK domain containing protein, putative	368	242.558	0	209.235	49.1063	0.86262	0.248702
LmxM.03.0350.1	Hypothetical protein	1451	163.865	0	140.729	36.8776	0.858815	0.265214
LmxM.03.0360.1	Hypothetical protein	1630	180.246	0	141.362	21.2876	0.784275	0.0338811
LmxM.03.0370.1	GPR1/FUN34/yaaH family, putative	311	446.353	0	720.059	146.947	1.6132	0.0312581
LmxM.03.0380.1	GPR1/FUN34/yaaH family, putative	372	354.098	0	335.259	95.3454	0.946795	0.421681
LmxM.03.0390.1	Hypothetical protein	446	173.203	0	104.317	18.8696	0.602282	0.000130794
LmxM.03.0400.1	GPR1/FUN34/yaaH family, putative	294	1045.38	0	1078.75	284.852	1.03193	0.453362
LmxM.03.0410.1	Hypothetical protein	657	1130.91	0	821.648	168.198	0.726538	0.0329818
LmxM.03.0420.1	Hypothetical protein, conserved	1691	137.372	0	134.257	41.8818	0.977324	0.470356
LmxM.03.0430.1	60S acidic ribosomal protein P2, putative	110	2073.99	0	2241.41	595.884	1.08072	0.38937
LmxM.03.0440.1	60S acidic ribosomal protein P2, putative	110	7899.15	0	5688.76	1335.5	0.720174	0.0489521
LmxM.03.0450.1	TLD domain protein, conserved	1684	154.154	0	118.978	41.2305	0.771817	0.196792
LmxM.03.0460.1	Hypothetical protein	1050	148.056	0	117.986	34.047	0.7969	0.188565
LmxM.03.0470.1	Hypothetical protein, conserved	966	376.958	0	324.239	85.1942	0.860145	0.26802
LmxM.03.0480.1	Ankyrin repeats (3 copies)/DHHC palmitoyltransferase, putative	1008	345.041	0	321.774	83.8245	0.932569	0.390674
LmxM.03.0490.1	Hypothetical protein, conserved	986	204.396	0	201.628	59.2539	0.986459	0.481373
LmxM.03.0500.1	Phosphate-Repressible Phosphate Permease-like protein	573	101.062	0	77.5292	21.2723	0.767146	0.134307
LmxM.03.0510.1	Hypothetical protein, conserved	2516	123.023	0	95.4874	34.3984	0.776173	0.211711
LmxM.03.0520.1	Hypothetical protein, conserved	848	355.403	0	343.296	78.605	0.965935	0.438797
LmxM.03.0530.1	Hypothetical protein, conserved	2155	167.807	0	161.366	53.7005	0.961614	0.452261
LmxM.03.0540.1	Serine peptidase, Clan SJ, family S16, putative	396	825.825	0	655.986	119.297	0.794339	0.0772716
LmxM.03.0550.1	Hypothetical protein, conserved	1370	200.362	0	197.418	73.1734	0.98531	0.483957
LmxM.03.0560.1	Hypothetical protein	707	123.2	0	107.396	36.5242	0.871718	0.332614
LmxM.03.0570.1	Quinone oxidoreductase, putative	332	428.369	0	475.037	114.505	1.10895	0.341795
LmxM.03.0580.1	Hypothetical protein, conserved	178	779.701	0	725.684	200.828	0.930721	0.393976
LmxM.03.0590.1	DNA repair helicase, putative	1422	229.83	0	254.149	70.525	1.10581	0.365112
LmxM.03.0600.1	Arginine N-methyltransferase, putative	405	911.597	0	926.516	191.95	1.01637	0.469023
LmxM.03.0610.1	Kinase-like protein	349	268.428	0	258.223	69.6445	0.961979	0.441747
LmxM.03.0620.1	Mitochondrial protein 99, putative	674	109.271	0	102.669	29.4653	0.939585	0.411361
LmxM.03.0630.1	Hypothetical protein, conserved	322	239.338	0	209.588	60.6982	0.875697	0.312018
LmxM.03.0640.1	Hypothetical protein, conserved	600	364.056	0	357.722	112.803	0.982601	0.47761
LmxM.03.0650.1	Hypothetical protein	892	520.71	0	415.539	104.623	0.798023	0.157389
LmxM.03.0660.1	Hypothetical protein, conserved	815	475.974	0	408.896	94.9891	0.859072	0.240043
LmxM.03.0670.1	Hypothetical protein, conserved	568	61.8241	0	70.8878	27.6755	1.1466	0.371646
LmxM.03.0680.1	Uroporphyrinogen-III synthase HemD, putative	286	102.452	0	124.803	39.0125	1.21816	0.283349
LmxM.03.0690.1	DEAD/DEAH box helicase, putative	2211	502.589	0	420.574	78.3769	0.836815	0.147685
LmxM.03.0700.1	Hypothetical protein, conserved	2862	146.424	0	144.199	51.9437	0.984804	0.482916
LmxM.03.0710.1	Aminoacyl-tRNA editing domain containing protein, putative	248	415.739	0	357.117	69.1156	0.858992	0.198169
LmxM.03.0720.1	Hypothetical protein, conserved	1013	117.048	0	121.949	40.3069	1.04187	0.451611
LmxM.03.0730.1	Hypothetical protein, conserved	371	328.011	0	383.504	112.358	1.16918	0.310689
LmxM.03.0740.1	Cytochrome c oxidase copper chaperone, putative	84	664.725	0	602.635	125.3	0.906594	0.310115
LmxM.03.0750.1	TatD related DNase, putative	702	395.08	0	335.313	74.8872	0.848722	0.212409
LmxM.03.0760.1	Hypothetical protein, conserved	323	254.364	0	232.63	57.3259	0.914557	0.352298
LmxM.03.0770.1	Ubiquitin-like domain containing protein, putative	540	248.533	0	236.297	58.2152	0.950768	0.416763
LmxM.03.0780.1	Serine/threonine-protein kinase, putative	3050	144.181	0	127.112	38.2892	0.881614	0.327873
LmxM.03.0790.1	Hypothetical protein, conserved	455	119.394	0	127.781	46.6712	1.07024	0.428699
LmxM.03.0800.1	6-phosphofructo-2-kinase 1	2444	128.118	0	118.162	41.9472	0.922286	0.406189
LmxM.03.0810.1	Hypothetical protein	1078	125.799	0	125.654	40.8	0.998844	0.498578
LmxM.03.0820.1	Hypothetical protein, conserved	2904	83.1106	0	76.8411	28.8214	0.924564	0.413897
LmxM.03.0821.1	Choline/ethanolamine phosphotransferase, putative	599	484.496	0	443.283	90.0606	0.914937	0.323616
LmxM.03.0830.1	Hypothetical protein, conserved	408	113.191	0	97.8111	28.032	0.864125	0.291622
LmxM.03.0840.1	Hypothetical protein, conserved	975	185.229	0	220.985	75.0934	1.19304	0.316981
LmxM.03.0850.1	Hypothetical protein, conserved	2311	193.997	0	178.592	64.1322	0.92059	0.405084
LmxM.03.0860.1	Hypothetical protein, conserved	1536	105.91	0	110.336	37.5886	1.04179	0.453136
LmxM.03.0870.1	Hypothetical protein, conserved	1363	101.573	0	94.7719	33.2197	0.933038	0.418886
LmxM.03.0880.1	Hypothetical protein, conserved	2011	111.513	0	107.545	39.3299	0.964419	0.459821
LmxM.03.0890.1	NLI interacting factor-like phosphatase, putative	726	312.896	0	361.632	95.1612	1.15576	0.304274
LmxM.03.0900.1	Peter pan protein, putative	372	328.373	0	340.02	73.8108	1.03547	0.437309
LmxM.03.0910.1	Inorganic pyrophosphatase, putative	265	568.848	0	635.358	144.193	1.11692	0.322309
LmxM.03.0920.1	Got1/Sft2-like family, putative	216	727.827	0	762.231	178.668	1.04727	0.423652
LmxM.03.0930.1	Amidohydrolase family, putative	697	211.527	0	210.312	65.1235	0.994252	0.492553
LmxM.03.0940.1	Hypothetical protein, conserved	328	239	0	207.142	62.4078	0.866701	0.304855
LmxM.03.0950.1	Multicopper oxidase, putative	635	545.68	0	507.087	158.835	0.929276	0.404013
LmxM.03.0960.1	Hypothetical protein, conserved	104	3588.77	0	3849.53	730.984	1.07266	0.360649
LmxM.03.0970.1	MORN repeat, putative	325	958.245	0	1136.82	111.541	1.18636	0.0546901
LmxM.03.0980.1	Eukaryotic translation initiation factor 2 subunit alpha	413	2726.53	0	2956.03	304.444	1.08418	0.225466
LmxM.04.0010.1	Organelle-type calcium ATPase	1025	852.18	0	1073.96	73.5451	1.26025	0.00128275
LmxM.04.0020.1	Pteridine transporter (truncated), putative	552	149.434	0	230.457	13.7215	1.5422	1.76528e-09
LmxM.04.0030.1	CAMP-specific phosphodiesterase, putative	667	233.09	0	242.797	16.0491	1.04164	0.272651
LmxM.04.0035.1	Hypothetical protein	73	492.385	0	619.988	33.7107	1.25915	7.67814e-05
LmxM.04.0040.1	Hypothetical protein	439	607.63	0	847.794	33.2486	1.39525	2.53783e-13
LmxM.04.0045.1	Hypothetical protein, conserved	167	446.964	0	525.071	50.5645	1.17475	0.0612101
LmxM.04.0050.1	Hypothetical protein, conserved	531	700.297	0	561.418	45.8011	0.801687	0.00121387
LmxM.04.0060.1	DNA topoisomerase type IB small subunit, putative	262	368.095	0	375.691	15.7767	1.02063	0.315109
LmxM.04.0070.1	Hypothetical protein, conserved	245	598.194	0	784.336	15.1524	1.31117	5.47646e-35
LmxM.04.0080.1	Hypothetical protein, conserved	158	405.241	0	444.966	19.545	1.09803	0.0210542
LmxM.04.0090.1	Hypothetical protein, conserved	1856	209.781	0	220.387	18.4066	1.05056	0.282235
LmxM.04.0100.1	Hypothetical protein, conserved	585	281.016	0	410.001	56.7899	1.45899	0.0115654
LmxM.04.0110.1	Hypothetical protein, conserved	347	313.811	0	353.067	16.5439	1.1251	0.00882548
LmxM.04.0120.1	Exosome complex exonuclease RRP40, putative	332	235.293	0	299.462	46.7226	1.27272	0.0848151
LmxM.04.0123.1	Hypothetical protein, conserved	155	621.72	0	516.493	21.0502	0.830748	2.88331e-07
LmxM.04.0127.1	Hypothetical protein, conserved	386	212.605	0	226.855	10.5143	1.06702	0.0876705
LmxM.04.0130.1	Hypothetical protein	613	249.194	0	265.108	30.1594	1.06386	0.298867
LmxM.04.0180.1	Surface antigen-like protein	506	121.8	0	89.4117	15.5888	0.734086	0.0188697
LmxM.04.0190.1	Surface antigen-like protein	709	140.935	0	126.714	11.7522	0.899097	0.113131
LmxM.04.0200.1	Surface antigen-like protein	182	189.566	0	167.263	8.26426	0.882349	0.00348062
LmxM.04.0210.1	Surface antigen-like protein	296	307.123	0	231.365	16.0324	0.753329	1.14869e-06
LmxM.04.0220.1	Hypothetical protein	354	745.47	0	649.218	15.203	0.870884	1.21686e-10
LmxM.04.0230.1	Hypothetical protein, conserved	262	357.778	0	314.079	18.9391	0.877861	0.0105186
LmxM.04.0240.1	GRAM domain containing protein, putative	290	915.001	0	653.079	49.878	0.713748	7.55423e-08
LmxM.04.0250.1	RNA pseudouridylate synthase-like protein	1455	144.569	0	152.066	5.10141	1.05186	0.0708338
LmxM.04.0260.1	Hypothetical protein, conserved	267	208.978	0	229.662	0.8333	1.09897	2.64054e-136
LmxM.04.0270.1	Mitochondrial 39-S ribosomal protein L47 (MRP-L47), putative	480	602.763	0	727.317	56.865	1.20664	0.0142495
LmxM.04.0280.1	Adenosine monophosphate deaminase, putative	1962	230.49	0	257.217	27.2838	1.11595	0.16365
LmxM.04.0290.1	Alcohol dehydrogenase GroES-like domain containing protein, putative	451	314.975	0	276.493	23.5977	0.877826	0.0514715
LmxM.04.0300.1	Hypothetical protein, conserved	260	272.344	0	310.872	24.9684	1.14147	0.0614059
LmxM.04.0310.1	Beta-fructofuranosidase, putative	641	526.587	0	473.825	60.4936	0.899804	0.191553
LmxM.04.0320.1	Hypothetical protein	399	198.958	0	184.117	15.6564	0.925405	0.171582
LmxM.04.0330.1	Mitochondrial exoribonuclease DSS-1, putative	843	164.283	0	163.431	20.473	0.994813	0.483401
LmxM.04.0340.1	ADP-ribosylation factor, putative	184	297.249	0	232.41	18.258	0.781871	0.000191702
LmxM.04.0350.1	Hypothetical protein	2131	205.062	0	196.578	18.3103	0.958627	0.321559
LmxM.04.0370.1	Hypothetical protein, conserved	190	260.162	0	215.421	3.24951	0.828024	1e-05
LmxM.04.0380.1	Phytanoyl-CoA dioxygenase (PhyH), putative	353	204.885	0	216.016	12.9477	1.05433	0.194976
LmxM.04.0390.1	Hypothetical protein	260	188.175	0	192.643	21.7514	1.02374	0.418624
LmxM.04.0400.1	Anaphase promoting complex, subunit 10-like protein	343	240.244	0	257.494	8.68037	1.0718	0.0234486
LmxM.04.0410.1	Hypothetical protein, conserved	1130	121.718	0	100.178	9.21574	0.82303	0.00971041
LmxM.04.0420.1	Tetratricopeptide repeat, putative	361	373.178	0	274.862	17.6056	0.736545	1.17304e-08
LmxM.04.0430.1	Hypothetical protein, conserved	4149	151.577	0	157.782	13.2895	1.04094	0.320284
LmxM.04.0440.1	Serine/threonine protein kinase-like protein	1320	176.849	0	152.115	14.3797	0.860139	0.0427089
LmxM.04.0450.1	Calpain-like cysteine peptidase, putative	856	153.942	0	174.61	2.04671	1.13426	2.81573e-24
LmxM.04.0460.1	Adenylosuccinate lyase, putative	484	195.691	0	183.85	18.2133	0.939488	0.257791
LmxM.04.0465.1	Hypothetical protein	856	129.12	0	148.971	25.7736	1.15374	0.220596
LmxM.04.0470.1	60S ribosomal protein L11 (L5, L16)	188	4617.73	0	4770.92	58.0482	1.03318	0.0041561
LmxM.04.0480.1	ADP-ribosylation factor, putative	190	190.24	0	132.693	10.2353	0.697506	9.4199e-09
LmxM.04.0490.1	Hypothetical protein, conserved	324	302.377	0	274.74	8.79363	0.908598	0.000836326
LmxM.04.0500.1	Nucleotidyltransferase domain containing protein, putative	2994	124	0	130.37	15.8199	1.05137	0.343605
LmxM.04.0510.1	Hypothetical protein	1531	255.727	0	259.676	34.7799	1.01544	0.454806
LmxM.04.0520.1	Huntingtin interacting protein (HIP), putative	1058	332.754	0	264.481	9.73892	0.794825	1.18916e-12
LmxM.04.0530.1	Hypothetical protein	356	172.756	0	155.122	14.5746	0.897925	0.113153
LmxM.04.0540.1	Zinc finger, C3HC4 type (RING finger), putative	596	169.987	0	148.174	12.5508	0.87168	0.0411097
LmxM.04.0550.1	Intraflagellar transport protein 139, putative	1546	173.505	0	163.321	11.5004	0.941307	0.187946
LmxM.04.0560.1	Tyrosine phosphatase, putative	292	156.536	0	163.051	19.5545	1.04162	0.369506
LmxM.04.0570.1	DENN (AEX-3) domain containing protein, putative	1792	132.496	0	125.16	12.1358	0.944634	0.272766
LmxM.04.0580.1	Spermidine synthase, putative	300	933.338	0	1117.27	38.6163	1.19706	9.53913e-07
LmxM.04.0590.1	Hypothetical protein	267	336.365	0	354.544	4.74353	1.05405	6.3461e-05
LmxM.04.0600.1	Hypothetical protein	3051	78.2122	0	97.877	9.56403	1.25143	0.0198855
LmxM.04.0610.1	Hypothetical protein, conserved	167	177.094	0	190.566	12.2038	1.07607	0.134815
LmxM.04.0620.1	Hypothetical protein	1275	177.82	0	193.587	18.0724	1.08867	0.191483
LmxM.04.0625.1	Hypothetical protein	338	593.828	0	761.313	40.0806	1.28204	1.46599e-05
LmxM.04.0630.1	Hypothetical protein, conserved	200	2167.25	0	2516.85	262.543	1.16131	0.0914973
LmxM.04.0640.1	Zinc finger, C3HC4 type (RING finger), putative	326	236.237	0	227.396	17.1182	0.962574	0.302755
LmxM.04.0650.1	Serine-threonine protein kinase-like protein	1246	208.228	0	257.442	23.3114	1.23635	0.0173779
LmxM.04.0660.1	Hypothetical protein	148	586.335	0	432.188	33.1072	0.737101	1.61215e-06
LmxM.04.0670.1	Hypothetical protein, conserved	152	2728.77	0	2245.02	120.8	0.822723	3.10699e-05
LmxM.04.0680.1	Ubiquitin-conjugating enzyme E2, putative	148	1037.76	0	691.944	70.109	0.666765	4.05717e-07
LmxM.04.0690.1	Axonemal dynein light chain, putative	746	281.471	0	325.525	5.85966	1.15651	2.77753e-14
LmxM.04.0700.1	Hypothetical protein, conserved	1076	64.9764	0	88.1838	14.2829	1.35717	0.0520989
LmxM.04.0710.1	Tir chaperone protein (CesT) family/PDZ domain containing protein, putative	794	203.039	0	209.22	11.2873	1.03044	0.291999
LmxM.04.0720.1	Hypothetical protein	684	142.721	0	146.486	17.1257	1.02638	0.412986
LmxM.04.0730.1	Protein of unknown function (DUF974), putative	640	158.406	0	177.887	12.0539	1.12298	0.0530344
LmxM.04.0740.1	Hypothetical protein, conserved	820	153.991	0	152.821	7.24257	0.992406	0.435862
LmxM.04.0750.1	60S ribosomal protein L10, putative	213	4377.21	0	4734.02	379.739	1.08152	0.173703
LmxM.04.0760.1	Hypothetical protein	172	7589.86	0	6630.06	80.2281	0.873542	1e-05
LmxM.04.0770.1	Hypothetical protein	171	2360	0	2131.49	108.312	0.903173	0.0174399
LmxM.04.0780.1	Heat shock protein, putative	577	472.068	0	422.139	32.7458	0.894233	0.0636609
LmxM.04.0790.1	Hypothetical protein, conserved	1170	185.201	0	174.724	13.4843	0.943432	0.218599
LmxM.04.0800.1	Hypothetical protein	305	374.463	0	297.732	17.0887	0.795091	3.55849e-06
LmxM.04.0810.1	Pescadillo N-terminus/BRCA1 C Terminus (BRCT) domain containing protein, putative	671	349.208	0	429.573	14.7161	1.23013	2.36711e-08
LmxM.04.0820.1	Peptide deformylase 2, putative	401	282.492	0	285.826	24.6932	1.0118	0.44631
LmxM.04.0830.1	Hypothetical protein, conserved	1413	169.503	0	156.144	16.2169	0.921191	0.205048
LmxM.04.0840.1	Tyrosine phospatase-like protein	879	167.16	0	186.886	23.4274	1.11801	0.199885
LmxM.04.0850.1	Serine peptidase, Clan S-, family S54, putative	393	497.946	0	496.729	6.83067	0.997555	0.429264
LmxM.04.0860.1	Hypothetical protein	231	296.709	0	270.114	22.741	0.910367	0.121108
LmxM.04.0870.1	Hypothetical protein	1210	163.437	0	153.022	16.2296	0.936277	0.260532
LmxM.04.0890.1	Hypothetical protein, conserved	1268	140.611	0	119.268	9.46779	0.848214	0.0120905
LmxM.04.0910.1	Hypothetical protein, conserved	186	201.048	0	152.395	9.56977	0.758002	1.84747e-07
LmxM.04.0920.1	Hypothetical protein	596	333.695	0	249.774	3.71192	0.748508	1e-05
LmxM.04.0930.1	Hypothetical protein	148	422.005	0	335.777	29.7601	0.795671	0.00188116
LmxM.04.0940.1	Hypothetical protein	493	449.479	0	368.585	12.5283	0.820028	5.34577e-11
LmxM.04.0950.1	Hypothetical protein	213	5848.19	0	6723.15	203.385	1.14961	8.46355e-06
LmxM.04.0960.1	Adenylate kinase, putative	207	460.802	0	365.686	19.244	0.793586	3.85397e-07
LmxM.04.0970.1	Hypothetical protein, conserved	519	152.008	0	180.689	15.6396	1.18868	0.0333354
LmxM.04.0975.1	Hypothetical protein	466	128.606	0	133.696	9.40936	1.03958	0.294252
LmxM.04.0980.1	Hypothetical protein, conserved	1272	112.298	0	118.696	13.3776	1.05697	0.316244
LmxM.04.0990.1	Hypothetical protein, conserved	292	813.989	0	790.262	41.7567	0.970851	0.284941
LmxM.04.1000.1	Chloride channel protein, putative	1174	218.42	0	184.861	12.3291	0.846356	0.00324519
LmxM.04.1010.1	Domain of unknown function (DUF947), putative	224	438.626	0	581.246	8.65952	1.32515	3.02774e-61
LmxM.04.1030.1	COPI associated protein, putative	194	1744.17	0	1426.64	26.954	0.817948	1e-05
LmxM.04.1040.1	Hypothetical protein	321	536.769	0	596.862	30.7441	1.11195	0.0253138
LmxM.04.1050.1	Acyltransferase-like protein, copy 2	210	1130.07	0	1113.5	32.1486	0.985331	0.303056
LmxM.04.1060.1	Hypothetical protein	476	108.855	0	118.086	6.23872	1.0848	0.069486
LmxM.04.1070.1	Hypothetical protein, conserved	129	239.167	0	284.927	7.01901	1.19133	3.53055e-11
LmxM.04.1080.1	Transcriptional repressor TCF25, putative	939	229.325	0	205.107	12.9243	0.894395	0.0304766
LmxM.04.1090.1	Hypothetical protein, conserved	1469	148.409	0	144.315	11.9984	0.972411	0.366455
LmxM.04.1100.1	Hypothetical protein	109	404.202	0	450.024	39.5462	1.11337	0.123288
LmxM.04.1110.1	Proton motive ATPase, putative	957	154.08	0	181.19	35.0293	1.17595	0.219484
LmxM.04.1120.1	Hypothetical protein	729	257.253	0	271.535	6.52607	1.05552	0.0143191
LmxM.04.1130.1	Cytochrome c oxidase assembly factor, putative	310	705.939	0	816.112	37.8331	1.15607	0.00179518
LmxM.04.1140.1	Hypothetical protein	356	227.448	0	177.56	12.2764	0.780665	2.41543e-05
LmxM.04.1150.1	Hypothetical protein, conserved	168	165.283	0	150.441	22.0992	0.910199	0.250907
LmxM.04.1160.1	Fructose-1,6-bisphosphatase, cytosolic, putative	351	736.513	0	655.05	11.6724	0.889394	1.48548e-12
LmxM.04.1165.1	Hypothetical protein	408	419.696	0	523.422	35.0809	1.24714	0.00155449
LmxM.04.1170.1	Double RNA binding domain protein 3	311	567.213	0	431.114	35.0018	0.760056	5.04621e-05
LmxM.04.1180.1	Hypothetical protein, conserved	2386	133.214	0	143.158	18.3777	1.07464	0.294232
LmxM.04.1190.1	TRNA nucleotidyltransferase, putative	523	406.222	0	462.854	13.5743	1.13941	1.50964e-05
LmxM.04.1200.1	Hypothetical protein, conserved	187	534.799	0	467.609	41.9004	0.874365	0.0544061
LmxM.04.1210.1	Casein kinase I, putative	368	139.756	0	159.174	10.0897	1.13894	0.0271454
LmxM.04.1220.1	Hypothetical protein, conserved	1061	268.697	0	295.254	15.6216	1.09884	0.0445624
LmxM.04.1230.1	Actin	376	3178.6	0	3154.65	376.709	0.992465	0.474653
LmxM.05.0010.1	Kinetochore interacting protein 1, putative	915	128.335	0	161.231	19.1612	1.25632	0.04301
LmxM.05.0020.1	Hypothetical protein, conserved	139	403.228	0	580.799	38.1997	1.44037	1.67187e-06
LmxM.05.0030.1	Small GTP-binding protein, putative	195	1566.34	0	1467.44	224.629	0.936855	0.329856
LmxM.05.0040.1	Paraflagellar rod component par4, putative	581	594.725	0	694.806	35.0403	1.16828	0.00214383
LmxM.05.0050.1	Hypothetical protein, conserved	841	238.107	0	239.535	2.73796	1.00599	0.301096
LmxM.05.0060.1	Major vault protein, putative	833	402.847	0	351.755	9.49162	0.873172	3.66539e-08
LmxM.05.0070.1	Dynein light chain, putative	91	740.9	0	1096.1	20.9343	1.47941	7.17525e-65
LmxM.05.0080.1	Rrp15p, putative	201	217.315	0	297.095	44.7829	1.36712	0.0374162
LmxM.05.0090.1	Nudix hydrolase 2, putative	179	387.196	0	302.433	4.45304	0.781085	1e-05
LmxM.05.0100.1	Phosphoprotein phosphatase, putative	637	675.374	0	479.17	23.0302	0.709489	1e-05
LmxM.05.0110.1	Hypothetical protein, conserved	123	568.901	0	515.175	50.5597	0.905561	0.143973
LmxM.05.0120.1	Hypothetical protein, conserved	338	206.844	0	269.049	13.6016	1.30074	2.39955e-06
LmxM.05.0130.1	Protein kinase, putative	432	234.666	0	223.51	17.7962	0.952462	0.265379
LmxM.05.0140.1	Nucleolar RNA helicase II, putative	684	405.175	0	597.179	27.3605	1.47388	1.12878e-12
LmxM.05.0150.1	Hypothetical protein, conserved	442	202.166	0	234.652	17.5171	1.16069	0.0318296
LmxM.05.0160.1	Hypothetical protein, unknown function	511	166.043	0	137.229	5.23204	0.826462	1.82113e-08
LmxM.05.0170.1	Basal body component, putative	762	186.875	0	191.053	14.6348	1.02236	0.387638
LmxM.05.0180.1	Dihydrolipoamide branched chain transacylase, putative	477	378.473	0	304.046	9.86307	0.803351	2.24265e-14
LmxM.05.0190.1	Fip1 motif/Zinc finger C-x8-C-x5-C-x3-H type (and similar), putative	371	632.682	0	569.156	14.6998	0.899593	7.74667e-06
LmxM.05.0200.1	50S ribosome-binding GTPase, putative	787	127.205	0	134.025	16.2676	1.05361	0.337524
LmxM.05.0210.1	Hypothetical protein, conserved	1474	116.899	0	120.736	10.8622	1.03282	0.361958
LmxM.05.0220.1	Dual specificity phosphatase-like protein	883	180.089	0	140.558	15.7305	0.780491	0.00598493
LmxM.05.0230.1	Hydrogenase, putative	646	139.667	0	155.659	9.66628	1.1145	0.0490236
LmxM.05.0240.1	Viscerotropic leishmaniasis antigen, putative	1229	102.513	0	79.4864	5.05125	0.775382	2.57594e-06
LmxM.05.0241.1	Viscerotropic leishmaniasis antigen, putative	1411	77.7028	0	59.9934	4.22442	0.772088	1.38164e-05
LmxM.05.0250.1	Hypothetical protein, conserved	97	191.793	0	197.453	21.6081	1.02951	0.39669
LmxM.05.0260.1	Hypothetical protein, conserved	390	244.321	0	205.796	3.27021	0.842319	1e-05
LmxM.05.0270.1	Hypothetical protein, conserved	317	156.313	0	138.445	9.28797	0.885693	0.0271933
LmxM.05.0280.1	Protein tyrosine phosphatase, putative	224	1223.45	0	1288.32	31.0964	1.05302	0.0184853
LmxM.05.0285.1	ARP2/3 complex 16kDa subunit, putative	170	324.086	0	273.824	9.08794	0.844909	1.59457e-08
LmxM.05.0290.1	Phosphate carrier protein, mitochondrial precursor-like protein	485	457.38	0	516.62	32.9302	1.12952	0.0360141
LmxM.05.0300.1	Hypothetical protein, conserved	653	167.789	0	209.836	30.4673	1.2506	0.0837816
LmxM.05.0310.1	Glutaredoxin-like protein	180	337.119	0	288.607	31.8844	0.856098	0.0640677
LmxM.05.0320.1	Hypothetical protein, unknown function	37	304.314	0	300.86	45.4204	0.98865	0.469693
LmxM.05.0330.1	Minichromosome maintenance protein-like protein	1002	138.463	0	156.308	20.8304	1.12888	0.195808
LmxM.05.0340.1	Hypothetical protein, conserved	371	255.163	0	320.307	18.617	1.2553	0.000233354
LmxM.05.0350.1	Trypanothione reductase	491	1291.4	0	1173.69	101.865	0.908857	0.123949
LmxM.05.0360.1	ATP-dependent RNA helicase, putative	621	85.0554	0	82.015	13.3037	0.964254	0.409613
LmxM.05.0370.1	Hypothetical protein, conserved	327	242.705	0	248.449	8.26514	1.02367	0.24355
LmxM.05.0380.1	KH-associated protein 2	782	118.184	0	89.8118	4.09668	0.759933	2.17049e-12
LmxM.05.0390.1	Protein kinase, putative	791	128.177	0	97.4647	3.18411	0.760391	1e-05
LmxM.05.0400.1	Structural maintenance of chromosome (SMC), putative	1213	175.07	0	175.299	7.92016	1.00131	0.488456
LmxM.05.0410.1	TPR repeat, putative	913	117.296	0	122.422	12.8243	1.0437	0.344696
LmxM.05.0420.1	Dynein-light chain-protein, putative	111	480.186	0	433.52	14.2175	0.902817	0.000514801
LmxM.05.0430.1	Hypothetical protein, conserved	676	108.046	0	111.778	18.6123	1.03454	0.420536
LmxM.05.0440.1	Hypothetical protein, conserved	879	72.1572	0	74.7844	9.37248	1.03641	0.38962
LmxM.05.0450.1	Hypothetical protein, conserved	196	2150.64	0	2316.83	422.519	1.07728	0.347036
LmxM.05.0460.1	GTPase, putative	627	430.531	0	495.595	46.7677	1.15112	0.0820802
LmxM.05.0470.1	Hypothetical protein, unknown function	242	292.693	0	373.458	27.8922	1.27594	0.00189215
LmxM.05.0480.1	Monocarboxylate transporter-like protein	573	188.416	0	226.577	31.7876	1.20254	0.114969
LmxM.05.0490.1	Hypothetical protein, conserved	167	399.933	0	313.856	12.3961	0.784773	1.90847e-12
LmxM.05.0500.1	ATP synthase F1, alpha subunit, putative	574	847.18	0	814.05	118.476	0.960895	0.389881
LmxM.05.0510.1	ATP synthase F1, alpha subunit, putative	574	1898.67	0	1921.64	102.668	1.0121	0.411485
LmxM.05.0520.1	Nuclear receptor binding factor-like protein	340	220.086	0	213.022	8.65173	0.967901	0.207093
LmxM.05.0530.1	Kinetoplast-associated protein-like protein	2050	123.565	0	130.908	10.0299	1.05942	0.232065
LmxM.05.0540.1	U6 snrna-associated sm-like protein lsm3	137	376.495	0	340.374	28.2197	0.904061	0.100277
LmxM.05.0550.1	Protein kinase, putative	318	247.085	0	320.352	17.2305	1.29652	1.05861e-05
LmxM.05.0560.1	Hypothetical protein, conserved	419	196.121	0	175.983	9.99122	0.897317	0.0219209
LmxM.05.0570.1	Hypothetical protein, conserved	410	344.608	0	350.305	13.1682	1.01653	0.332641
LmxM.05.0580.1	Hypothetical protein, conserved	789	275.349	0	246.835	16.4176	0.896446	0.0412134
LmxM.05.0590.1	ATP-dependent RNA helicase, putative	995	130.719	0	136.248	10.4343	1.0423	0.298086
LmxM.05.0600.1	COG4 transport protein, putative	910	95.6117	0	92.0564	11.9018	0.962815	0.382577
LmxM.05.0610.1	Surp module, putative	968	68.3506	0	66.5816	7.78775	0.974119	0.410154
LmxM.05.0620.1	Hypothetical protein, conserved	879	188.108	0	227.415	17.2717	1.20896	0.0114299
LmxM.05.0630.1	Kinesin, putative	1222	232.543	0	255.04	13.7843	1.09674	0.0513327
LmxM.05.0640.1	Ankyrin repeats (many copies)/Ankyrin repeats (3 copies), putative	1917	164.629	0	192.958	19.424	1.17208	0.0723563
LmxM.05.0650.1	Hypothetical protein, conserved	895	245.103	0	270.104	21.5184	1.102	0.122646
LmxM.05.0660.1	Nitroreductase-like protein	315	208.768	0	275.958	8.86589	1.32184	1.74824e-14
LmxM.05.0670.1	Hypothetical protein, conserved	2414	123.907	0	123.575	10.0161	0.997325	0.486799
LmxM.05.0680.1	Sre-2/carboxylate carrier-like protein	346	331.381	0	344.562	30.266	1.03977	0.331602
LmxM.05.0690.1	Hypothetical protein, conserved	2684	86.9055	0	84.0374	11.4041	0.966997	0.400714
LmxM.05.0700.1	Hypothetical protein, conserved	1762	132.942	0	122.313	13.482	0.920052	0.215248
LmxM.05.0710.1	CYC2-like cyclin, putative	1407	282.795	0	309.824	16.5033	1.09558	0.0507363
LmxM.05.0720.1	Phosphatase-like protein	1394	148.049	0	141.857	12.0822	0.958176	0.304153
LmxM.05.0730.1	Hypothetical protein, conserved	725	163.479	0	128.89	2.83803	0.788417	1e-05
LmxM.05.0740.1	Vta1 like, putative	367	279.971	0	214.197	14.8658	0.765068	4.83246e-06
LmxM.05.0750.1	Flavodoxin/Radical SAM superfamily/Wyosine base formation, putative	800	366.517	0	474.14	14.0724	1.29364	1.02202e-14
LmxM.05.0760.1	Kinesin-like protein	1463	132.899	0	157.026	9.23488	1.18154	0.004494
LmxM.05.0770.1	Hypothetical protein, unknown function	1362	191.899	0	182.694	15.951	0.952031	0.281938
LmxM.05.0790.1	Mitochondrial glycoprotein, putative	412	284.366	0	282.253	5.27046	0.99257	0.344255
LmxM.05.0800.1	MYND zinc finger (ZnF) domain-like protein	429	230.497	0	278.883	20.9774	1.20992	0.0105384
LmxM.05.0810.1	Got1/Sft2-like family, putative	163	529.062	0	419.925	17.3629	0.793717	1.63269e-10
LmxM.05.0820.1	Hypothetical protein, conserved	928	345.867	0	397.089	10.1985	1.1481	2.54935e-07
LmxM.05.0830.1	Methylthioadenosine phosphorylase, putative	306	1093.15	0	1198.96	42.44	1.0968	0.00632837
LmxM.05.0840.1	Hypothetical protein, unknown function	1323	234.92	0	248.837	7.03919	1.05924	0.0240217
LmxM.05.0850.1	Zinc-finger of a C2HC-type, putative	639	256.622	0	216.137	6.23551	0.842239	4.2172e-11
LmxM.05.0860.1	Hypothetical protein, conserved	155	429.843	0	335.079	28.3613	0.779538	0.000416922
LmxM.05.0870.1	Hypothetical protein, conserved	1921	147.159	0	133.619	14.8375	0.907988	0.180732
LmxM.05.0880.1	Hypothetical protein, conserved	201	490.877	0	445.162	5.43428	0.906871	1e-05
LmxM.05.0890.1	CPSF A subunit region, putative	1982	191.815	0	199.703	16.2262	1.04112	0.313441
LmxM.05.0900.1	Surface antigen-like protein	286	136.486	0	169.272	8.88994	1.24021	0.000113052
LmxM.05.0910.1	Hypothetical protein, conserved	1074	214.688	0	226.99	22.5928	1.0573	0.293046
LmxM.05.0920.1	Paraflagellar rod protein, putative	1074	188.337	0	212.843	15.1014	1.13012	0.0523227
LmxM.05.0930.1	Ubiquitin-conjugating enzyme E2, putative	463	259.892	0	205.065	12.366	0.789041	4.63262e-06
LmxM.05.0940.1	Hypothetical protein, conserved	1272	145.865	0	156.471	17.5458	1.07271	0.272756
LmxM.05.0950.1	Glutaminyl cyclase, putative	908	214.839	0	217.777	5.3263	1.01367	0.290635
LmxM.05.0960.1	Metallo-peptidase, Clan M-, Family M49	679	590.025	0	677.215	44.8516	1.14777	0.0259495
LmxM.05.0970.1	Mercaptopyruvate sulfurtransferase	370	455.288	0	453.617	18.6275	0.996329	0.464256
LmxM.05.0980.1	NADH-ubiquinone oxidoreductase, mitochondrial, putative	481	335.726	0	287.684	16.0951	0.856902	0.00141857
LmxM.05.0990.1	Hypothetical protein, conserved	89	141.473	0	173.893	17.6202	1.22916	0.0328895
LmxM.05.1000.1	Hypothetical protein, conserved	103	731.839	0	528.531	23.6137	0.722196	1e-05
LmxM.05.1010.1	Methyltransferase-like protein	613	114.832	0	131.55	15.0662	1.14558	0.133582
LmxM.05.1020.1	Dynein regulatory complex subunit 7, putative	919	246.065	0	291.033	10.9068	1.18275	1.87042e-05
LmxM.05.1030.1	Hypothetical protein, conserved	145	1152.71	0	923.436	54.0404	0.801097	1.10411e-05
LmxM.05.1040.1	Stomatin-like protein	357	757.272	0	803.351	80.0014	1.06085	0.282315
LmxM.05.1050.1	Hypothetical protein, unknown function	443	200.027	0	227.821	3.41637	1.13895	2.0509e-16
LmxM.05.1060.1	ATPase, putative	478	159.588	0	130.978	8.54627	0.820727	0.00040752
LmxM.05.1061.1	ATPase, putative	499	60.0713	0	77.4416	6.58119	1.28916	0.00415279
LmxM.05.1070.1	Legume-like lectin family, putative	522	92.3964	0	99.6905	4.5264	1.07894	0.0535393
LmxM.05.1070a.1	Hypothetical protein	611	22.4182	0	18.3011	1.15759	0.816352	0.00018786
LmxM.05.1080.1	Phosphatidylinositol 4-phosphate 5-kinase, putative	726	261.159	0	267.319	6.4082	1.02359	0.168212
LmxM.05.1090.1	Double-strand-break repair protein rad21 homolog, putative	574	183.517	0	159.344	7.09478	0.868278	0.000328167
LmxM.05.1100.1	Methyltransferase domain containing protein, putative	245	568.693	0	728.543	31.4174	1.28108	1.80956e-07
LmxM.05.1110.1	Hypothetical protein, conserved	1245	1322.33	0	1287.55	46.7526	0.973697	0.228459
LmxM.05.1120.1	Hypothetical protein, unknown function	120	205.05	0	196.551	19.6615	0.958552	0.332775
LmxM.05.1130.1	Hypothetical protein, conserved	503	132.97	0	132.069	10.7775	0.993219	0.466662
LmxM.05.1140.1	V-type proton ATPase subunit D, putative	357	341.354	0	278.945	29.0672	0.817171	0.0158936
LmxM.05.1160.1	Hypothetical protein, unknown function	855	108.476	0	106.08	9.31645	0.977912	0.398518
LmxM.05.1170.1	Elongation of very long chain fatty acids protein, putative	249	1057.88	0	782.092	19.8168	0.739299	1e-05
LmxM.05.1180.1	Hypothetical protein, conserved	523	276.704	0	252.893	3.30976	0.913947	3.14082e-13
LmxM.05.1190.1	Hypothetical protein, conserved	1957	142.151	0	128.945	19.3171	0.907098	0.247099
LmxM.05.1200.1	Prefoldin subunit, putative	132	895.917	0	906.285	75.188	1.01157	0.445163
LmxM.05.1210.1	Protein phosphatase type 1 regulator-like protein	396	459.426	0	405.36	29.1536	0.882319	0.0318332
LmxM.05.1215.1	Surface antigen-like protein	284	143.535	0	189.235	13.2661	1.31839	0.000285638
LmxM.06.0010.1	Histone H4	100	10271	0	9474.27	1456.73	0.922428	0.292211
LmxM.06.0020.1	Hypothetical protein, conserved	535	134.415	0	115.781	8.96042	0.861368	0.0187803
LmxM.06.0030.1	WD domain, G-beta repeat, putative	673	804.379	0	563.635	12.8129	0.700708	1e-05
LmxM.06.0040.1	39S mitochondrial ribosomal protein L46, putative	291	643.468	0	615.318	29.6388	0.956253	0.171118
LmxM.06.0050.1	Hypothetical protein, conserved	481	389.16	0	274.103	12.4543	0.704346	1e-05
LmxM.06.0060.1	Hypothetical protein, conserved	348	209.866	0	197.631	7.39836	0.941703	0.0490948
LmxM.06.0070.1	Hypothetical protein, conserved	458	240.201	0	236.397	22.0599	0.984164	0.431549
LmxM.06.0080.1	ATP-binding cassette protein subfamily G, member 1, putative	657	201.705	0	202.12	22.7219	1.00206	0.492715
LmxM.06.0090.1	ATP-binding cassette protein subfamily G, member 2	663	341.561	0	201.816	21.1433	0.590864	1.92926e-11
LmxM.06.0100.1	ATP-binding cassette protein subfamily G, member 3, putative	248	202.681	0	162.862	13.1998	0.803539	0.00127794
LmxM.06.0110.1	Hypothetical protein, conserved	602	513.153	0	597.157	19.4265	1.1637	7.65381e-06
LmxM.06.0120.1	Cyclophilin	217	2592.72	0	2005.77	109.838	0.773617	4.55126e-08
LmxM.06.0130.1	Hypothetical protein, conserved	186	316.343	0	262.662	9.87049	0.830308	2.6862e-08
LmxM.06.0140.1	Proteasome beta 6 subunit, putative	247	1031.87	0	715.796	93.3263	0.693687	0.000353577
LmxM.06.0150.1	Hypothetical protein, conserved	109	450.312	0	440.069	75.6189	0.977252	0.446123
LmxM.06.0160.1	HD domain containing protein, putative	454	331.875	0	367.804	45.4813	1.10826	0.214769
LmxM.06.0170.1	Trm112p-like protein, putative	141	244.07	0	249.496	20.0464	1.02223	0.393321
LmxM.06.0180.1	Kinesin-like protein	719	189.197	0	222.154	13.8494	1.17419	0.00866514
LmxM.06.0190.1	Hypothetical protein, conserved	725	127.062	0	143.517	12.3851	1.12951	0.0919807
LmxM.06.0200.1	Hypothetical protein, conserved	491	315.598	0	325.732	16.051	1.03211	0.263905
LmxM.06.0210.1	FHA domain containing protein, putative	675	170.559	0	176.642	17.8369	1.03567	0.366536
LmxM.06.0220.1	Hypothetical protein, conserved	286	517.852	0	598.498	4.81009	1.15573	2.16292e-63
LmxM.06.0230.1	Hypothetical protein, conserved	213	484.892	0	511.682	9.65833	1.05525	0.00277058
LmxM.06.0240.1	Present in the outer mitochondrial membrane proteome 34	937	283.32	0	307.216	29.5971	1.08434	0.209722
LmxM.06.0250.1	Hypothetical protein, conserved	278	557.766	0	519.531	12.0822	0.93145	0.000776659
LmxM.06.0260.1	5'-3' exoribonuclease A, putative	1515	305.374	0	257.757	11.3128	0.844068	1.28148e-05
LmxM.06.0270.1	Hypothetical protein, conserved	312	463.647	0	375.249	24.4405	0.809343	0.000149106
LmxM.06.0280.1	Hypothetical protein, conserved	851	191.563	0	191.187	22.7519	0.998037	0.493406
LmxM.06.0290.1	Ribonuclease H1, putative	445	401.412	0	397.65	29.591	0.990628	0.449415
LmxM.06.0300.1	MYND finger domain-like protein	169	466.742	0	534.564	11.4688	1.14531	1.67321e-09
LmxM.06.0310.1	Pteridine transporter, putative	677	323.709	0	435.905	13.7276	1.34659	1.50398e-16
LmxM.06.0320.1	Hypothetical protein, conserved	1037	375.431	0	426.494	31.812	1.13601	0.0542306
LmxM.06.0330.1	Hypothetical protein, conserved	1185	185.14	0	201.651	20.2564	1.08918	0.207504
LmxM.06.0340.1	Serine peptidase, clan SC, family S9A-like protein	905	311.82	0	333.102	25.8491	1.06825	0.205166
LmxM.06.0350.1	NAD(P)-dependent steroid dehydrogenase protein, putative	407	1069.25	0	1239.07	81.2183	1.15883	0.018266
LmxM.06.0360.1	Hypothetical protein, conserved	451	277.585	0	360.249	10.9677	1.2978	2.40361e-14
LmxM.06.0370.1	Glutamine synthetase, putative	379	3305.48	0	3797.57	291.149	1.14887	0.0454967
LmxM.06.0380.1	Present in the outer mitochondrial membrane proteome 35	374	274.436	0	378.069	18.0653	1.37762	4.82954e-09
LmxM.06.0390.1	Hypothetical protein, conserved	911	248.152	0	258.905	18.4251	1.04333	0.27974
LmxM.06.0400.1	Hypothetical protein	314	138.361	0	155.863	9.83975	1.1265	0.0376434
LmxM.06.0410.1	60S ribosomal protein L19, putative	247	2560.37	0	2892.97	91.112	1.1299	0.000130919
LmxM.06.0412.1	Hypothetical protein, conserved	189	363.995	0	225.546	15.8447	0.619641	1e-05
LmxM.06.0415.1	60S ribosomal protein L19, putative	247	4640.52	0	2976.33	320.143	0.641379	1.0058e-07
LmxM.06.0420.1	Hypothetical protein, conserved	560	128.855	0	126.705	13.4907	0.983314	0.436688
LmxM.06.0430.1	Hypothetical protein, conserved	691	258.935	0	266.458	10.4391	1.02905	0.235571
LmxM.06.0440.1	Hypothetical protein, conserved	993	216.958	0	191.454	12.103	0.882446	0.0175476
LmxM.06.0450.1	Hypothetical protein, unknown function	455	159.737	0	192.097	24.6871	1.20259	0.0949583
LmxM.06.0460.1	ATP-NAD kinase-like protein	1250	142.657	0	135.705	6.54556	0.951268	0.144098
LmxM.06.0470.1	Condensin complex subunit 2, putative	1150	187.016	0	200.642	7.73297	1.07286	0.0390288
LmxM.06.0480.1	Hypothetical protein, conserved	314	243.707	0	268.186	22.2394	1.10045	0.135511
LmxM.06.0490.1	Hypothetical protein, conserved	486	218.549	0	275.114	23.4442	1.25882	0.00791622
LmxM.06.0500.1	SpoU rRNA Methylase family, putative	545	154.203	0	185.887	13.8948	1.20547	0.0112958
LmxM.06.0510.1	U-box domain containing protein, putative	714	229.422	0	224.953	19.8251	0.980519	0.410818
LmxM.06.0520.1	Hypothetical protein, conserved	1898	94.5183	0	108.482	13.395	1.14773	0.148604
LmxM.06.0530.1	Hypothetical protein, conserved	298	474.941	0	454.835	18.1965	0.957667	0.134598
LmxM.06.0540.1	Hypothetical protein, conserved	867	140.858	0	158.982	18.9807	1.12867	0.169817
LmxM.06.0550.1	Hypothetical protein, conserved	1727	109.737	0	115.177	19.9031	1.04957	0.392311
LmxM.06.0560.1	Deoxyuridine triphosphatase, putative	269	2249.68	0	2598.95	93.403	1.15525	9.22492e-05
LmxM.06.0570.1	60S ribosomal protein L23a, putative	145	6653.54	0	7148.8	143.06	1.07443	0.000268218
LmxM.06.0580.1	60S ribosomal protein L23a, putative	145	6638.6	0	8923.96	381.96	1.34425	1.09359e-09
LmxM.06.0590.1	Hypothetical protein, conserved	1515	157.402	0	174.729	23.5286	1.11008	0.230732
LmxM.06.0600.1	Hypothetical protein, conserved	1435	125.952	0	135.57	15.8269	1.07636	0.271707
LmxM.06.0610.1	Carbonic anhydrase family protein, putative	386	210.044	0	188.164	8.07004	0.89583	0.00335109
LmxM.06.0620.1	Putative Phosphatase/Protein of unknown function DUF89, putative	1010	229.88	0	281.905	26.2256	1.22632	0.0236407
LmxM.06.0630.1	Hypothetical protein, unknown function	412	222.207	0	208.883	18.3202	0.940038	0.233528
LmxM.06.0640.1	Protein kinase, putative	3105	125.702	0	122.582	15.8807	0.97518	0.422127
LmxM.06.0650.1	Lanosterol synthase, putative	1002	275.373	0	272.442	14.7434	0.989355	0.421203
LmxM.06.0660.1	Hypothetical protein, conserved	634	264.351	0	302.612	10.2023	1.14474	8.83308e-05
LmxM.06.0670.1	Hypothetical protein, conserved	1332	185.185	0	173.865	6.2742	0.938873	0.0356005
LmxM.06.0680.1	Hypothetical protein, conserved	243	482.897	0	408.148	22.0078	0.845207	0.000341297
LmxM.06.0685.1	Hypothetical protein, conserved	405	215.456	0	280.976	21.2583	1.3041	0.00102783
LmxM.06.0690.1	Hypothetical protein, conserved	2567	178.68	0	195.099	14.6562	1.09189	0.131301
LmxM.06.0700.1	C2 domain/Ankyrin repeats (3 copies), putative	735	333.989	0	224.983	7.0428	0.673623	1e-05
LmxM.06.0710.1	Hypothetical protein	614	103.643	0	97.6091	11.6923	0.941785	0.302917
LmxM.06.0720.1	YEATS family, putative	1756	142.226	0	135.941	10.7862	0.955808	0.280042
LmxM.06.0730.1	Threonine ammonia-lyase	338	380.713	0	302.954	13.5046	0.795753	4.25559e-09
LmxM.06.0740.1	Hypothetical protein, conserved	907	62.0055	0	73.4896	12.0261	1.18521	0.169807
LmxM.06.0750.1	Haemolysin-III related, putative	702	175.832	0	150.005	15.7973	0.853112	0.0510308
LmxM.06.0760.1	Hypothetical protein, conserved	1175	166.76	0	217.901	21.6728	1.30667	0.00914554
LmxM.06.0770.1	Double RNA binding domain protein 12	1923	66.7076	0	97.4594	13.4926	1.46099	0.0113286
LmxM.06.0790.1	Hypothetical protein, unknown function	1031	109.485	0	129.074	21.1733	1.17892	0.177438
LmxM.06.0800.1	Hypothetical protein, conserved	1553	112.263	0	113.655	7.6315	1.01241	0.4276
LmxM.06.0810.1	Hypothetical protein, unknown function	3554	88.6354	0	90.2075	14.2394	1.01774	0.456043
LmxM.06.0820.1	Qb-SNARE protein, putative	399	104.324	0	89.2526	13.04	0.855536	0.123891
LmxM.06.0830.1	Lipin, putative	1403	194.398	0	184.564	8.12241	0.949414	0.113004
LmxM.06.0840.1	Hypothetical protein, conserved	245	655.807	0	735.627	44.3329	1.12171	0.0358931
LmxM.06.0850.1	Hypothetical protein, conserved	3524	175.927	0	179.438	20.7842	1.01996	0.432916
LmxM.06.0860.1	Dihydrofolate reductase-thymidylate synthase	520	594.214	0	616.788	65.0822	1.03799	0.364353
LmxM.06.0870.1	Protein arginine n-methyltransferase 7	440	382.596	0	480.662	31.3613	1.25632	0.000883063
LmxM.06.0880.1	Acyl-coenzyme a dehydrogenase, putative	416	456.929	0	414.38	5.50644	0.906882	5.55112e-15
LmxM.06.0890.1	Hypothetical protein, conserved	754	176.236	0	187.468	5.2796	1.06373	0.0166898
LmxM.06.0900.1	Protein phosphatase 2C, putative	1791	78.9395	0	84.9128	11.8994	1.07567	0.307842
LmxM.06.0910.1	Peptidyl-tRNA hydrolase, putative	221	396.944	0	375.758	10.5313	0.946627	0.0221251
LmxM.06.0920.1	Hypothetical protein, conserved	435	274.44	0	275.869	14.883	1.00521	0.461765
LmxM.06.0930.1	2,4-dienoyl-coa reductase-like protein	730	164.928	0	171.898	16.9545	1.04226	0.3405
LmxM.06.0940.1	Hypothetical protein, conserved	652	128.05	0	113.239	3.7248	0.884332	3.49817e-05
LmxM.06.0950.1	Glucosamine-fructose-6-phosphate aminotransferase, putative	670	267.164	0	227.297	9.41937	0.850778	1.15589e-05
LmxM.06.0960.1	Cell cycle associated protein MOB1, putative	223	868.497	0	658.991	47.3511	0.758772	4.83265e-06
LmxM.06.0970.1	Domain of unknown function (DUF3883), putative	1662	74.0054	0	90.271	14.5697	1.21979	0.132126
LmxM.06.0980.1	Leucine Rich Repeat, putative	1080	429.352	0	403.463	7.71426	0.939702	0.000395391
LmxM.06.0990.1	Hypothetical protein, conserved	1215	142.368	0	133.418	6.19809	0.937138	0.0743813
LmxM.06.0995.1	Hypothetical protein, unknown function	155	178.159	0	239.143	22.783	1.3423	0.00371739
LmxM.06.1000.1	SET domain containing protein, putative	494	134.249	0	149.676	13.1548	1.11491	0.12046
LmxM.06.1010.1	Hypothetical protein, conserved	759	200.357	0	234.312	18.9964	1.16947	0.0369343
LmxM.06.1020.1	G-patch domain containing protein, putative	230	200.966	0	235.847	7.50205	1.17357	1.66338e-06
LmxM.06.1030.1	Kinesin, putative	889	160.888	0	182.574	21.4009	1.13479	0.155453
LmxM.06.1040.1	Outer dynein arm docking complex protein 2, putative	722	172.072	0	175.91	17.1754	1.0223	0.411591
LmxM.06.1050.1	Protein disulfide isomerase	133	1312.28	0	1004.92	20.3363	0.765779	1e-05
LmxM.06.1060.1	2OG-Fe(II) oxygenase superfamily, putative	334	219.618	0	237.507	5.50623	1.08146	0.000579287
LmxM.06.1070.1	Deoxyribose-phosphate aldolase, putative	281	349.288	0	391.591	4.92116	1.12111	4.12514e-18
LmxM.06.1080.1	Staphylococcal nuclease homologue, putative	224	354.653	0	391.034	15.7231	1.10258	0.0103371
LmxM.06.1090.1	Hypothetical protein, conserved	595	104.787	0	107.729	8.23923	1.02807	0.360539
LmxM.06.1100.1	Peripherally associated ATOM36	302	367.446	0	424.428	27.7866	1.15507	0.0201484
LmxM.06.1110.1	Hypothetical protein, conserved	1092	211.549	0	213.648	16.739	1.00992	0.450103
LmxM.06.1120.1	Hypothetical protein, conserved	273	309.874	0	337.543	34.7197	1.08929	0.212743
LmxM.06.1130.1	Hypothetical protein, conserved	328	283.154	0	324.186	7.66017	1.14491	4.23965e-08
LmxM.06.1140.1	Hypothetical protein, conserved	751	141.156	0	176.409	10.5336	1.24974	0.000408951
LmxM.06.1150.1	Domain of unknown function (DUF4379), putative	521	125.025	0	123.944	8.25471	0.991354	0.447905
LmxM.06.1160.1	Hypothetical protein, conserved	1098	153.155	0	172.574	24.2098	1.12679	0.211248
LmxM.06.1170.1	MRNA transport regulator MTR2, putative	135	458.718	0	380.422	29.0188	0.829315	0.00348653
LmxM.06.1180.1	Protein kinase, putative	455	435.719	0	494.934	24.2788	1.1359	0.00736489
LmxM.06.1190.1	Thioredoxin, putative	147	663.286	0	932.683	60.5397	1.40616	4.29496e-06
LmxM.06.1200.1	Hypothetical protein, unknown function	394	111.544	0	104.74	15.8636	0.939003	0.333999
LmxM.06.1210.1	Hypothetical protein, unknown function	585	218.369	0	232.107	27.0948	1.06291	0.306072
LmxM.06.1220.1	Hypothetical protein, unknown function	790	156.246	0	193.431	24.8828	1.23799	0.0675382
LmxM.06.1230.1	Protein of unknown function (DUF1637), putative	293	157.208	0	187.188	16.1564	1.1907	0.0317555
LmxM.06.1240.1	FAD binding domain containing protein, putative	495	229.219	0	237.481	17.2477	1.03604	0.315971
LmxM.06.1245.1	Transcription factor e(y)2, putative	100	180.995	0	204.261	19.5849	1.12854	0.117432
LmxM.06.1250.1	Hypothetical protein, conserved	238	377.647	0	357.134	17.4865	0.945681	0.12038
LmxM.06.1260.1	Pteridine transporter, putative	651	4827.61	0	3303.67	333.204	0.684329	2.39721e-06
LmxM.06.1270.1	Coproporphyrinogen III oxidase, putative	301	400.435	0	414.188	60.868	1.03435	0.410619
LmxM.06.1280.1	Protoporphyrinogen oxidase-like protein	231	584.376	0	685.637	7.61189	1.17328	1.11207e-40
LmxM.06.1290.1	Hypothetical protein, unknown function	123	3616.57	0	2824.69	304.12	0.781042	0.00460941
LmxM.07.0010.1	Ubiquitin-like modifier-activating enzyme ATG7, putative	725	163.002	0	197.542	18.9586	1.2119	0.0342358
LmxM.07.0020.1	Isy1-like splicing family, putative	269	258.779	0	348.931	32.5338	1.34838	0.00279399
LmxM.07.0025.1	Histone-lysine N-methyltransferase, putative	299	2946.68	0	3541.55	174.815	1.20188	0.000333439
LmxM.07.0030.1	Hypothetical protein, conserved	151	546.957	0	825.753	24.7373	1.50972	9.19868e-30
LmxM.07.0040.1	Hypothetical protein, conserved	316	217.251	0	226.159	21.5388	1.041	0.339594
LmxM.07.0050.1	Alpha-adaptin-like protein	961	254.886	0	255.471	11.0602	1.00229	0.478929
LmxM.07.0060.1	Cytochrome c1, heme protein, mitochondrial, putative	258	4101.11	0	4035.12	358.721	0.98391	0.427026
LmxM.07.0070.1	Hypothetical protein, conserved	192	437.637	0	597.93	19.9745	1.36627	5.08136e-16
LmxM.07.0080.1	Golgi/lysosome glycoprotein 1, putative	623	682.408	0	554.726	45.3372	0.812895	0.0024292
LmxM.07.0090.1	Cobalamin-dependent methionine synthase, putative	1252	373.987	0	375.015	23.4868	1.00275	0.482548
LmxM.07.0100.1	Pitrilysin-like metalloprotease	1032	270.123	0	241.246	20.678	0.893098	0.0812826
LmxM.07.0110.1	Hypothetical protein, conserved	448	224.141	0	256.999	27.8005	1.1466	0.118618
LmxM.07.0120.1	Sec7 domain containing protein, putative	2201	130.109	0	136.739	16.6094	1.05096	0.344888
LmxM.07.0130.1	TRNA-methyl transferase, putative	603	82.6449	0	85.1745	9.54728	1.03061	0.395523
LmxM.07.0140.1	Hypothetical protein, conserved	352	229.145	0	228.062	8.57339	0.995271	0.44971
LmxM.07.0150.1	Eukaryotic membrane protein family, putative	596	173.862	0	191.437	11.2283	1.10109	0.0587641
LmxM.07.0160.1	Protein kinase, putative	847	188.723	0	187.728	11.6512	0.994727	0.465968
LmxM.07.0170.1	Protein kinase, putative	1062	127.964	0	131.01	14.0842	1.0238	0.414396
LmxM.07.0180.1	Hypothetical protein, unknown function	2103	44.7888	0	49.814	10.1363	1.1122	0.31003
LmxM.07.0190.1	Protein phosphatase 2A, regulatory subunit B, putative	393	328.462	0	306.018	15.7575	0.93167	0.0771765
LmxM.07.0200.1	Phosphatidylglycerolphosphate synthase, mitochondrial, putative	752	360.738	0	418.706	7.14377	1.16069	2.44029e-16
LmxM.07.0210.1	Hypothetical protein, conserved	252	89.4477	0	99.4861	15.0473	1.11223	0.252346
LmxM.07.0220.1	Hypothetical protein, conserved	635	573.703	0	586.686	15.9689	1.02263	0.208092
LmxM.07.0230.1	Cytokine-induced anti-apoptosis inhibitor 1, Fe-S biogenesis, putative	119	374.154	0	171.006	10.4816	0.457047	1e-05
LmxM.07.0240.1	Hypothetical protein, conserved	606	170.482	0	198.858	11.7625	1.16645	0.00792342
LmxM.07.0250.1	Protein kinase, putative	1904	110.437	0	96.2462	10.6832	0.871506	0.0920388
LmxM.07.0260.1	Homoserine dehydrogenase-like protein	367	336.029	0	334.369	9.6846	0.995059	0.431942
LmxM.07.0270.1	Acetylornithine deacetylase-like protein	397	514.801	0	551.226	29.543	1.07075	0.108802
LmxM.07.0280.1	HECT E3 ligase, putative	6213	50.7314	0	52.7601	12.0565	1.03999	0.433186
LmxM.07.0290.1	Uncharacterised protein family (UPF0172), putative	254	561.344	0	607.014	39.6995	1.08136	0.124995
LmxM.07.0300.1	Hypothetical protein, conserved	865	217.314	0	240.14	25.7644	1.10504	0.187817
LmxM.07.0310.1	Paraflagellar rod protein, putative	808	326.337	0	450.894	28.4804	1.38168	6.11573e-06
LmxM.07.0320.1	Hypothetical protein, conserved	1143	210.338	0	246.145	20.5484	1.17023	0.0407056
LmxM.07.0330.1	Protein of unknown function (DUF3735)/Abscisic acid G-protein coupled receptor, putative	826	271.418	0	277.249	22.6394	1.02148	0.398378
LmxM.07.0335.1	NUDIX family hydrolase, putative	772	175.628	0	215.026	24.2487	1.22432	0.0521103
LmxM.07.0340.1	ATP-dependent RNA helicase DBP2B, putative	559	628.373	0	604.559	65.6085	0.962102	0.358312
LmxM.07.0350.1	Hypothetical protein, conserved	657	319.969	0	266.361	7.40053	0.832457	2.18048e-13
LmxM.07.0360.1	Protein of unknown function (DUF1674), putative	107	427.066	0	397.919	42.765	0.93175	0.247758
LmxM.07.0370.1	Zinc finger, C3HC4 type (RING finger), putative	919	53.2374	0	52.2673	1.83769	0.981778	0.298791
LmxM.07.0380.1	RAVE protein 1 C terminal, putative	3563	119.807	0	121.399	18.456	1.01329	0.465616
LmxM.07.0390.1	Hypothetical protein, conserved	895	147.21	0	165.424	14.9724	1.12373	0.111892
LmxM.07.0400.1	EamA-like transporter family, putative	611	236.874	0	196.377	16.9625	0.829034	0.00848238
LmxM.07.0410.1	Hypothetical protein, conserved	512	175.06	0	153.515	1.3757	0.876927	1e-05
LmxM.07.0420.1	Hypothetical protein, conserved	109	1607.45	0	1831.19	106.49	1.13919	0.0178153
LmxM.07.0430.1	Maoc family dehydratase-like protein	157	830.839	0	1023.81	87.4096	1.23226	0.0136344
LmxM.07.0440.1	Maoc family dehydratase-like protein	157	413.139	0	434.979	44.7001	1.05286	0.312565
LmxM.07.0450.1	Hypothetical protein, conserved	166	408.449	0	488.147	49.0239	1.19512	0.0520068
LmxM.07.0460.1	Acyl-CoA dehydrogenase, mitochondrial precursor, putative	519	566.373	0	670.313	25.981	1.18352	3.15896e-05
LmxM.07.0470.1	Pre-rrna-processing protein tsr1 homolog	780	232.33	0	283.319	29.0304	1.21947	0.0395084
LmxM.07.0475.1	Hypothetical protein, conserved	159	215.829	0	339.272	22.4561	1.57195	1.93071e-08
LmxM.07.0480.1	Dynein heavy chain, N-terminal region 2, putative	4850	130.485	0	159.821	22.1439	1.22483	0.0926183
LmxM.07.0490.1	Hypothetical protein, conserved	396	239.099	0	170.728	13.7897	0.714047	3.5591e-07
LmxM.07.0500.1	60S ribosomal protein L7a, putative	264	2474.58	0	3034.5	297.511	1.22627	0.0299178
LmxM.07.0510.1	60S ribosomal protein L7a, putative	264	4707.21	0	6903.46	594.697	1.46657	0.000110788
LmxM.07.0520.1	QA-SNARE protein putative	236	273.584	0	307.17	17.3057	1.12276	0.026145
LmxM.07.0530.1	Adp/ATP carrier-like protein	364	205.092	0	218.841	21.1969	1.06704	0.258286
LmxM.07.0540.1	Hypothetical protein, conserved	989	119.276	0	129.852	8.20838	1.08866	0.0988081
LmxM.07.0550.1	Cysteine peptidase B (CPB), putative	1897	137.018	0	156.258	18.1433	1.14042	0.144474
LmxM.07.0560.1	Ras-related protein rab-14, putative	225	539.169	0	521.335	22.9416	0.966924	0.218478
LmxM.07.0570.1	Nucleolar protein 54, putative	468	355.238	0	406.275	21.1028	1.14367	0.00779263
LmxM.07.0580.1	Molybdopterin guanine dinucleotide synthesis protein B, putative	1361	152.621	0	194.927	24.559	1.27719	0.042479
LmxM.07.0590.1	Sel1 repeat, putative	1600	242.225	0	240.636	16.1744	0.993441	0.460875
LmxM.07.0600.1	Electron transfer flavoprotein-ubiquinone oxidoreductase, putative	575	419.418	0	359.145	8.29122	0.856292	1.803e-13
LmxM.07.0610.1	Hypothetical protein, conserved	195	636.415	0	753.603	31.3183	1.18414	9.13397e-05
LmxM.07.0615.1	Hypothetical protein, conserved	255	232.605	0	254.391	19.1256	1.09366	0.127326
LmxM.07.0620.1	Hypothetical protein, conserved	636	293.175	0	311.299	16.0705	1.06182	0.129698
LmxM.07.0630.1	Vacuolar-type Ca2+-ATPase, putative	1104	212.521	0	139.256	11.3921	0.655259	6.32985e-11
LmxM.07.0640.1	Eukaryotic translation initiation factor 3 subunit h	335	870.731	0	824.614	102.462	0.947036	0.326323
LmxM.07.0650.1	Vacuolar-type Ca2+-ATPase, putative	1119	354.278	0	360.852	12.492	1.01856	0.299357
LmxM.07.0660.1	Hypothetical protein, conserved	520	137.035	0	132.375	11.2566	0.965996	0.339455
LmxM.07.0670.1	Qa-SNARE protein, putative	169	630.01	0	511.138	17.4216	0.811318	4.44988e-12
LmxM.07.0680.1	40S ribosomal protein S9, putative	189	7201.68	0	9205.1	427.543	1.27819	1.39376e-06
LmxM.07.0690.1	Protein kinase, putative	1873	121.534	0	112.027	10.1908	0.921778	0.175447
LmxM.07.0700.1	Topoisomerase-related function protein-like protein	912	164.377	0	177.174	17.2219	1.07785	0.228724
LmxM.07.0710.1	Centrin, putative	187	374.717	0	371.171	16.4944	0.990536	0.414879
LmxM.07.0715.1	Hypothetical protein	580	235.228	0	266.875	12.5965	1.13454	0.00599688
LmxM.07.0720.1	Hypothetical protein, conserved	1259	150.157	0	179.431	31.8516	1.19496	0.179027
LmxM.07.0730.1	Malonyl-coa decarboxylase-like protein	865	129.696	0	150.348	20.4967	1.15924	0.156824
LmxM.07.0740.1	Hypothetical protein, conserved	3810	108.285	0	118.965	19.3794	1.09863	0.290778
LmxM.07.0743.1	Protein phosphatase inhibitor, putative	150	127.198	0	114.328	3.91031	0.898823	0.000498819
LmxM.07.0750.1	Hypothetical protein, conserved	442	121.72	0	121.471	1.08261	0.997947	0.408748
LmxM.07.0760.1	6-phosphofructo-2-kinase-like protein	1308	73.3201	0	73.7884	7.45249	1.00639	0.474947
LmxM.07.0770.1	DNAJ-domain transmembrane-like protein	599	312.109	0	307.011	5.23817	0.983665	0.165201
LmxM.07.0780.1	Hypothetical protein, conserved	541	256.726	0	204.961	6.79726	0.798364	1.31006e-14
LmxM.07.0790.1	Hypothetical protein, conserved	322	221.794	0	215.153	1.87378	0.97006	0.000197099
LmxM.07.0800.1	Flavoprotein subunit-like protein	672	230.058	0	319.48	16.3328	1.38869	2.18795e-08
LmxM.07.0802.1	Hypothetical protein, conserved	353	1054.09	0	788.166	83.3355	0.747722	0.000708908
LmxM.07.0805.1	Phosphoacetylglucosamine mutase-like protein	597	297.857	0	353.16	1.70093	1.18567	3.42858e-232
LmxM.07.0810.1	Cytochrome b5-like protein	153	326.403	0	368.271	34.7646	1.12827	0.114228
LmxM.07.0830.1	Hypothetical protein, conserved	2397	205.186	0	217.029	14.3202	1.05772	0.204116
LmxM.07.0831.1	Hypothetical protein, conserved	1987	74.8468	0	77.9504	13.7823	1.04147	0.410918
LmxM.07.0840.1	Hypothetical protein, conserved	1243	95.4594	0	80.2548	9.35631	0.840721	0.0520739
LmxM.07.0850.1	Ubiquitin-conjugating enzyme E2, putative	182	1130.32	0	972.218	34.4551	0.860125	2.23046e-06
LmxM.07.0860.1	Hypothetical protein, unknown function	1475	117.841	0	83.0826	1.49266	0.705039	1e-05
LmxM.07.0870.1	Splicing factor ptsr1-like protein	372	851.352	0	771.914	25.3038	0.906692	0.000846607
LmxM.07.0880.1	Protein kinase, putative	1442	160.741	0	153.232	17.6344	0.953282	0.335111
LmxM.07.0890.1	Hypothetical protein, unknown function	626	221.426	0	189.957	14.8046	0.857881	0.0167675
LmxM.07.0900.1	Serine/threonine kinase, putative	296	854.67	0	510.585	9.02816	0.597406	1e-05
LmxM.07.0910.1	Hypothetical protein, conserved	1834	169.106	0	171.232	25.8033	1.01257	0.467161
LmxM.07.0920.1	Protein of unknown function (DUF3608), putative	2535	238.394	0	242.764	31.0321	1.01833	0.444009
LmxM.07.0930.1	Hypothetical protein, conserved	330	570.942	0	508.959	18.1251	0.891437	0.000313393
LmxM.07.0940.1	Domain of unknown function (DUF3437), putative	2434	181.54	0	167.718	25.7895	0.923864	0.296
LmxM.07.0950.1	Hypothetical protein, conserved	2456	77.0232	0	81.7009	16.2369	1.06073	0.386637
LmxM.07.0960.1	Hypothetical protein, conserved	1155	180.603	0	154.507	9.11037	0.855508	0.00208902
LmxM.07.0970.1	Hypothetical protein, conserved	879	260.468	0	266.645	17.3912	1.02372	0.361222
LmxM.07.0980.1	RNA binding protein, putative	118	522.138	0	708.805	31.7604	1.35751	2.08433e-09
LmxM.07.0990.1	Nucleolar RNA-binding protein, putative	341	6021.13	0	4790.84	251.907	0.795671	5.20008e-07
LmxM.07.1000.1	RNA binding protein-like protein	366	1517.28	0	1316.23	26.0447	0.867493	5.88418e-15
LmxM.07.1010.1	Domain of unknown function DUF59, putative	162	676.619	0	745.929	16.6951	1.10244	1.65139e-05
LmxM.07.1020.1	PIF1 helicase-like protein, putative	1341	165.921	0	168.87	22.8827	1.01778	0.44872
LmxM.07.1030.1	Peptidyl-prolyl cis-trans isomerase/rotamase, putative	115	953.365	0	959.014	69.5446	1.00593	0.467631
LmxM.07.1035.1	Hypothetical protein	188	383.796	0	411.469	5.20546	1.0721	5.29929e-08
LmxM.07.1040.1	Hypothetical protein, conserved	444	244.058	0	260.919	18.8961	1.06908	0.18612
LmxM.07.1050.1	Cation-transporting ATPase, putative	1244	798.367	0	722.539	24.5534	0.905021	0.00100657
LmxM.07.1055.1	Dpy-30 motif containing protein, putative	112	526.108	0	660.413	41.7469	1.25528	0.000647451
LmxM.07.1060.1	Lipoyltransferase, putative	514	187.92	0	191.611	22.244	1.01964	0.434105
LmxM.07.1070.1	RNA-editing complex protein, putative	445	195.96	0	184.19	9.59839	0.939936	0.110049
LmxM.07.1080.1	Hypothetical protein, conserved	838	283.624	0	362.757	22.9095	1.27901	0.000276019
LmxM.07.1090.1	Fatty acid desaturase, putative	417	657.639	0	596.951	60.8329	0.907718	0.159231
LmxM.07.1100.1	Hypothetical protein, conserved	305	272.392	0	287.732	9.18035	1.05632	0.0473623
LmxM.07.1101.1	Hypothetical protein	554	263.686	0	147.885	10.4287	0.560836	1e-05
LmxM.07.1110.1	Hypothetical protein, conserved	362	383.58	0	344.117	9.92955	0.897118	3.52861e-05
LmxM.07.1120.1	Proteasome regulatory non-ATP-ase subunit, putative	345	732.047	0	620.138	37.427	0.847128	0.00139457
LmxM.07.1130.1	Hypothetical protein, conserved	576	425.288	0	509.024	46.2843	1.19689	0.0352124
LmxM.07.1140.1	Peptide methionine sulfoxide reductase-like	176	1128.52	0	804.494	17.8712	0.712876	1e-05
LmxM.07.1150.1	N-terminal region of Chorein, a TM vesicle-mediated sorter, putative	2535	211.539	0	211.081	20.6345	0.997836	0.491149
LmxM.07.1160.1	Amino acid transporter 19, putative	491	3403.25	0	3910.09	53.061	1.14893	6.36057e-22
LmxM.07.1170.1	Phosphoglycan beta 1,3 galactosyltransferase 1	741	395.14	0	493.608	64.6738	1.2492	0.0639384
LmxM.08.0010.1	Adaptor complex protein (AP) 3 delta subunit 1, putative	1198	293.551	0	354.328	14.2523	1.20704	1.00237e-05
LmxM.08.0020.1	Hypothetical protein, conserved	273	250.117	0	313.396	27.8608	1.253	0.0115659
LmxM.08.0030.1	Qc-SNARE protein, putative	215	403.694	0	366.498	6.21948	0.907861	1.11176e-09
LmxM.08.0040.1	Hypothetical protein, conserved	229	400.45	0	502.443	35.0183	1.2547	0.00179236
LmxM.08.0050.1	Hypothetical protein	75	986.24	0	949.782	45.0932	0.963033	0.209397
LmxM.08.0060.1	Phosphoglycerate mutase protein, putative	185	182.547	0	174.043	15.7952	0.953416	0.29516
LmxM.08.0070.1	Putative zinc finger motif, C2HC5-type/ASCH domain containing protein, putative	629	246.519	0	228.307	5.64031	0.926124	0.000621359
LmxM.08.0080.1	ATP-dependent DEAD/H RNA helicase, putative	866	463.805	0	493.167	12.0166	1.06331	0.00727421
LmxM.08.0090.1	Adaptor complex protein (AP) 3 delta subunit 1, putative	1133	255.751	0	285.904	18.0018	1.1179	0.0469667
LmxM.08.0100.1	Dual-specificity protein phosphatase, putative	554	237.168	0	213.206	9.1085	0.898965	0.00425982
LmxM.08.0110.1	Hypothetical protein, unknown function	756	280.234	0	318.031	25.9142	1.13488	0.0723467
LmxM.08.0120.1	Hypothetical protein, conserved	270	760.636	0	871.445	31.7845	1.14568	0.000244916
LmxM.08.0130.1	Hypothetical protein, conserved	1152	163.428	0	139.919	9.18075	0.856152	0.00522383
LmxM.08.0135.1	Hypothetical protein, conserved (pseudogene)	585	107.005	0	118.008	11.1987	1.10283	0.162916
LmxM.08.0140.1	DNA repair protein, putative	1260	137.393	0	153.415	13.4059	1.11662	0.116005
LmxM.08.0150.1	GPI-GlcNAc transferase complex, PIG-H component, putative	514	199.565	0	197.2	16.1803	0.988147	0.441886
LmxM.08.0160.1	Hypothetical protein, conserved	232	354.863	0	381.761	7.96501	1.0758	0.0003665
LmxM.08.0170.1	Hypothetical protein, unknown function	632	119.452	0	190.059	15.0323	1.59109	1.31997e-06
LmxM.08.0180.1	Bacterial transferase hexapeptide (six repeats), putative	294	472.095	0	380.231	18.1936	0.805412	2.21788e-07
LmxM.08.0190.1	Hypothetical protein, unknown function	959	277.907	0	265.603	28.375	0.955726	0.332283
LmxM.08.0200.1	Inositol phosphosphingolipids phospholipase C	645	266.619	0	205.283	9.54065	0.769949	6.42635e-11
LmxM.08.0210.1	Hypothetical protein, unknown function	517	49.9567	0	57.3129	3.21128	1.14725	0.0109888
LmxM.08.0220.1	Ubiquitin-activating enzyme-like protein	1053	179.28	0	155.69	9.7644	0.86842	0.00784866
LmxM.08.0230.1	ABC1 family, putative	522	377.711	0	427.73	13.85	1.13243	0.000152229
LmxM.08.0240.1	Hypothetical protein, conserved	262	461.2	0	416.847	4.64875	0.903832	1e-05
LmxM.08.0250.1	Hypothetical protein, conserved	113	594.878	0	597.355	35.2543	1.00416	0.471989
LmxM.08.0260.1	Hypothetical protein, conserved	676	193.054	0	200.84	24.3278	1.04033	0.374471
LmxM.08.0270.1	Hypothetical protein	833	180.539	0	163.167	7.53625	0.903777	0.0105802
LmxM.08.0280.1	Ribosomal protein L2, putative	426	391.812	0	360.505	20.3734	0.920097	0.0621897
LmxM.08.0290.1	Iron superoxide dismutase A, mitochondrial	230	2122.07	0	1828.04	205.875	0.861442	0.0766185
LmxM.08.0300.1	Isochorismatase family, putative	252	510.867	0	508.559	5.9114	0.995482	0.348114
LmxM.08.0310.1	Isochorismatase family, putative	275	329.478	0	268.955	14.6721	0.816307	1.85364e-05
LmxM.08.0320.1	Mitochondrial associated ribonuclease, putative	222	993.135	0	1073.4	56.8045	1.08082	0.0788175
LmxM.08.0330.1	Tim10/DDP family zinc finger, putative	95	632.621	0	674.298	20.351	1.06588	0.020285
LmxM.08.0340.1	Hypothetical protein, conserved	4978	88.4526	0	92.553	13.7713	1.04636	0.382947
LmxM.08.0350.1	Hypothetical protein	606	119.337	0	123.946	4.83177	1.03862	0.170081
LmxM.08.0360.1	Hypothetical protein, conserved	574	148.972	0	139.68	7.39425	0.937624	0.104431
LmxM.08.0370.1	Hypothetical protein, conserved	219	239.682	0	255.201	15.7587	1.06475	0.162362
LmxM.08.0380.1	Hypothetical protein, conserved	1908	158.062	0	158.284	17.1073	1.0014	0.494827
LmxM.08.0390.1	Hypothetical protein, conserved	1980	114.757	0	109.32	9.96114	0.952627	0.292618
LmxM.08.0400.1	Hypothetical protein, conserved	1287	108.742	0	103.035	14.1236	0.947523	0.343092
LmxM.08.0410.1	WD domain, G-beta repeat, putative	1401	267.141	0	208.139	12.7675	0.779135	1.90705e-06
LmxM.08.0420.1	Hypothetical protein,conserved	1960	177.577	0	164.016	9.43986	0.923631	0.0754153
LmxM.08.0430.1	Hypothetical protein, conserved	914	284.452	0	274.708	9.38092	0.965744	0.149465
LmxM.08.0440.1	Hypothetical protein, conserved	2408	197.756	0	200.086	14.1896	1.01178	0.43478
LmxM.08.0450.1	Signal peptidase type I, putative	180	648.755	0	650.55	33.0688	1.00277	0.478364
LmxM.08.0460.1	Hypothetical protein, unknown function	297	648.475	0	571.19	33.4996	0.88082	0.010526
LmxM.08.0470.1	Small ubiquitin protein, putative	117	849.336	0	789.832	32.3652	0.92994	0.0329922
LmxM.08.0480.1	Hypothetical protein, conserved	276	285.397	0	316.581	28.0464	1.10927	0.133093
LmxM.08.0490.1	Hypothetical protein, conserved	507	144.815	0	159.309	2.54011	1.10008	5.78741e-09
LmxM.08.0500.1	Hypothetical protein, unknown function	328	77.4857	0	83.9451	4.14311	1.08336	0.0594894
LmxM.08.0510.1	Ribose-phosphate pyrophosphokinase, putative	838	379.257	0	442.673	10.1973	1.16721	2.50233e-10
LmxM.08.0520.1	Hypothetical protein, conserved	2327	124.041	0	120.639	19.7838	0.972576	0.431742
LmxM.08.0530.1	Protein kinase , putative	1949	124.427	0	134.752	14.4236	1.08298	0.237057
LmxM.08.0540.1	Hypothetical protein, conserved	352	404.352	0	440.059	34.5451	1.08831	0.150651
LmxM.08.0545.1	Cyclopropane-fatty-acyl-phospholipid synthase	488	163.973	0	128.727	6.48461	0.78505	2.73451e-08
LmxM.08.0550.1	Translation initiation factor-like protein	344	1293.11	0	1263.82	61.8961	0.977343	0.317984
LmxM.08.0560.1	Hypothetical protein, conserved	276	337.425	0	294.494	21.4692	0.872769	0.0227687
LmxM.08.0570.1	Hypothetical protein, conserved	179	176.411	0	105.475	3.81557	0.597894	1e-05
LmxM.08.0580.1	Hypothetical protein, unknown function	235	130.556	0	142.457	1.95048	1.09116	5.24929e-10
LmxM.08.0590.1	Hypothetical protein, unknown function	237	151.25	0	114.021	13.249	0.753856	0.00247724
LmxM.08.0600.1	Hypothetical protein, unknown function	218	569.496	0	447.517	5.08076	0.785813	1e-05
LmxM.08.0620.1	Hypothetical protein, conserved	2839	110.951	0	113.268	11.5133	1.02088	0.420265
LmxM.08.0630.1	Hypothetical protein, unknown function	2209	244.87	0	228.265	10.0109	0.932189	0.0485912
LmxM.08.0640.1	Amastin surface glycoprotein, putative	304	797.103	0	547.131	17.0332	0.686399	1e-05
LmxM.08.0650.1	DnaJ domain containing protein, putative	288	230.069	0	153.091	3.86042	0.665413	1e-05
LmxM.08.0660.1	Protein kinase, putative	1339	73.6955	0	89.2866	4.81471	1.21156	0.000601381
LmxM.08.0720.1	Amastin-like protein, putative	184	315.391	0	353.967	72.2813	1.12231	0.296776
LmxM.08.0730.1	Amastin-like protein, putative	208	532.406	0	526.13	89.9828	0.988211	0.472195
LmxM.08.0740.1	Amastin-like protein, putative	195	647.885	0	448.48	41.2994	0.692222	6.88643e-07
LmxM.08.0750.1	Amastin-like protein, putative	195	478.734	0	512.813	55.4279	1.07119	0.269332
LmxM.08.0760.1	Amastin-like protein, putative	195	199.738	0	200.137	15.6498	1.002	0.489827
LmxM.08.0770.1	Amastin-like protein, putative	208	237.143	0	268.816	19.8885	1.13356	0.0556312
LmxM.08.0780.1	Tuzin, putative	604	304.432	0	375.311	17.5617	1.23282	2.71853e-05
LmxM.08.0790.1	Tuzin, putative	767	163.554	0	183.778	7.30907	1.12366	0.0028286
LmxM.08.0800.1	Amastin-like protein, putative	175	124.219	0	136.473	10.3149	1.09865	0.117415
LmxM.08.0801.1	Tuzin (Hypothetical)	355	153.144	0	148.155	18.8367	0.967421	0.395555
LmxM.08.0810.1	Amastin (Hypothetical)	217	457.967	0	454.903	57.7903	0.993309	0.478855
LmxM.08.0840.1	Amastin-like protein, putative	193	383.462	0	400.573	20.6962	1.04462	0.20419
LmxM.08.0850.1	Amastin-like protein, putative	192	213.374	0	217.714	15.2459	1.02034	0.38794
LmxM.08.0860.1	Hypothetical protein, unknown function	290	614.597	0	492.859	25.9622	0.801922	1.37243e-06
LmxM.08.0870.1	Hypothetical protein, unknown function	419	143.217	0	144.245	8.50316	1.00718	0.451869
LmxM.08.0880.1	SET domain containing protein, putative	503	259.641	0	262.772	6.19534	1.01206	0.306599
LmxM.08.0890.1	Mitochondrial DNA polymerase beta	376	283.327	0	236.021	3.35645	0.833033	1e-05
LmxM.08.0900.1	Mitochondrial DNA polymerase beta-PAK, putative	1478	164.378	0	182.027	10.4265	1.10737	0.0452569
LmxM.08.0910.1	Beta-lactamase superfamily domain containing protein, putative	2108	181.409	0	183.515	13.9525	1.01161	0.440014
LmxM.08.0920.1	Hypothetical protein, conserved	204	620.433	0	742.551	10.0369	1.19683	2.33114e-34
LmxM.08.0930.1	Protein kinase, putative	1160	126.5	0	120.394	0.595588	0.951732	1e-05
LmxM.08.0940.1	Hypothetical protein, conserved	296	276.62	0	284.55	11.7173	1.02867	0.249272
LmxM.08.0950.1	Hypothetical protein, conserved	146	748.394	0	987.455	10.8627	1.31943	1.22188e-107
LmxM.08.0960.1	Dpy-30 motif containing protein, putative	565	296.843	0	309.731	24.1646	1.04342	0.296901
LmxM.08.0970.1	Protein of unknown function (DUF2453), putative	812	171.498	0	175.01	12.6191	1.02048	0.39037
LmxM.08.0980.1	Hypothetical protein, unknown function	1043	70.0837	0	101.314	1.31173	1.44562	1.353e-125
LmxM.08.0990.1	DnaJ domain containing protein, putative	326	434.496	0	416.532	21.4565	0.958655	0.20123
LmxM.08.1000.1	AAA domain (dynein-related subfamily)/von Willebrand factor type A domain containing protein, putative	2566	143.692	0	143.717	15.7864	1.00017	0.499373
LmxM.08.1030.1	Cathepsin (Hypothetical)	236	4.73953	0	9.90857	2.50457	2.09062	0.0195163
LmxM.08.1030a.1	Cathepsin (Hypothetical)	533	2.404	0	5.69045	0.32522	2.36708	2.61629e-24
LmxM.08.1040.1	Cathepsin (Hypothetical)	503	2.54709	0	5.56637	0.852709	2.18538	0.000199451
LmxM.08.1040b.1	Cathepsin (Hypothetical)	359	220.419	0	361.124	20.6586	1.63835	4.84752e-12
LmxM.08.1040c.1	Cathepsin (Hypothetical)	331	9.66668	0	15.5816	3.04711	1.61189	0.0261188
LmxM.08.1060.1	Cathepsin L-like protease, putative	366	38.3108	0	58.4163	6.16549	1.5248	0.000555159
LmxM.08.1070.1	Cathepsin L-like protease, putative	443	131.397	0	232.378	34.3324	1.76852	0.00163427
LmxM.08.1070partial.1	Cathepsin (Hypothetical)	375	1.28032	0	0.303659	0.263985	0.237174	0.000107931
LmxM.08.1080.1	Cathepsin L-like protease, putative	468	482.175	0	709.8	64.5365	1.47208	0.000210092
LmxM.08.1090.1	Histone deacetylase, putative	535	298.312	0	450.166	15.956	1.50905	8.9079e-22
LmxM.08.1091.1	Ring finger domain containing protein, putative	363	408.648	0	578.732	38.5592	1.41621	5.14462e-06
LmxM.08.1100.1	Hypothetical protein, conserved	365	3033.45	0	3357.92	359.659	1.10696	0.183488
LmxM.08.1110.1	Stress-induced protein sti1	545	1356.32	0	1277.6	148.949	0.941964	0.298584
LmxM.08.1120.1	Repeat of unknown function (DUF1126), putative	861	284.417	0	266.398	31.0828	0.936647	0.281058
LmxM.08.1130.1	Phosphoribosylpyrophosphate synthetase	371	798.319	0	848.711	39.8097	1.06312	0.102788
LmxM.08.1140.1	Suppressive immunomodulating factor, putative	946	217.409	0	219.351	8.16728	1.00893	0.406029
LmxM.08.1150.1	Exocyst complex component Sec3, putative	1144	402.141	0	470.55	20.9244	1.17011	0.000539052
LmxM.08.1160.1	Thiopurine S-methyltransferase (TPMT), putative	426	477.008	0	521.626	21.3921	1.09354	0.0185001
LmxM.08.1170.1	MRB1 complex subunit MRB3010	555	214.897	0	217.374	9.13862	1.01153	0.393148
LmxM.08.1171.1	Hypothetical protein	443	3.87512	0	2.37369	0.772161	0.612547	0.0259207
LmxM.08.1180.1	Hypothetical protein, conserved	418	224.894	0	232.555	8.33114	1.03407	0.178894
LmxM.08.1190.1	Intraflagellar transport protein 122B, putative	1247	195.687	0	197.608	14.2661	1.00981	0.446453
LmxM.08.1200.1	MIX protein	195	438.79	0	323.47	21.9805	0.737187	7.75259e-08
LmxM.08.1210.1	Hypothetical protein, conserved	390	200.848	0	217.622	7.73747	1.08351	0.015087
LmxM.08.1215.1	Zinc finger, C3HC4 type (RING finger), putative	573	397.3	0	397.609	52.1265	1.00078	0.497635
LmxM.08.1218.1	Hypothetical protein, conserved	510	267.678	0	259.576	17.2506	0.969731	0.319292
LmxM.08.1222.1	Hypothetical protein, conserved	99	3237.42	0	3454.88	44.7388	1.06717	5.85174e-07
LmxM.08.1223.1	Hypothetical protein, unknown function	434	368.004	0	347.692	33.1619	0.944805	0.2701
LmxM.08.1225.1	Amidinotransferase, putative	238	635.103	0	592.99	41.8437	0.933691	0.157103
LmxM.08.1228.1	STE group serine/threonine-protein kinase, putative	845	179.665	0	184.694	13.2586	1.02799	0.352252
LmxM.08.1230.1	Beta tubulin (fragment)	414	4841.48	0	3589.23	356.247	0.741349	0.000219763
LmxM.08_29.0010.1	3,2-trans-enoyl-CoA isomerase, mitochondrial precursor-like protein	251	448.778	0	482.611	23.2342	1.07539	0.0726743
LmxM.08_29.0020.1	Transcription factor-like protein	1046	568.789	0	536.638	37.9863	0.943474	0.198668
LmxM.08_29.0030.1	Ribosomal protein L3-like protein	467	590.98	0	804.94	85.4075	1.36204	0.00611961
LmxM.08_29.0040.1	Hypothetical protein, conserved	287	477.714	0	602.13	37.4301	1.26044	0.000443721
LmxM.08_29.0050.1	Hypothetical protein, conserved	672	118.392	0	112.686	3.7731	0.951801	0.0652164
LmxM.08_29.0060.1	Tryptophanyl-tRNA synthetase, putative	396	1080.01	0	1267.24	127.162	1.17336	0.0704535
LmxM.08_29.0070.1	Syntaxin, putative	254	383.513	0	286.743	14.4752	0.747676	1.15318e-11
LmxM.08_29.0080.1	Hypothetical protein, conserved	124	207.714	0	278.044	19.2016	1.33859	0.000124773
LmxM.08_29.0090.1	Intraflagellar transport protein 27	186	481.833	0	423.348	29.5627	0.87862	0.0239456
LmxM.08_29.0100.1	Hypothetical protein, conserved	536	327.327	0	362.194	3.45867	1.10652	3.35048e-24
LmxM.08_29.0110.1	C2 domain in Dock180 and Zizimin proteins, putative	2840	164.369	0	164.874	11.727	1.00307	0.482847
LmxM.08_29.0120.1	Proteasome regulatory non-ATPase subunit, putative	909	688.356	0	610.643	35.1982	0.887104	0.013627
LmxM.08_29.0130.1	Hypothetical protein, conserved	901	173.6	0	179.72	9.98106	1.03525	0.269889
LmxM.08_29.0140.1	DNA-directed RNA polymerase II subunit 3, putative	337	388.864	0	409.881	7.94221	1.05405	0.00406987
LmxM.08_29.0150.1	Putative intraflagellar transport protein B2	692	338.374	0	278.466	10.2016	0.822952	2.14649e-09
LmxM.08_29.0160.1	Hypothetical protein, conserved	569	438.056	0	481.942	14.4383	1.10018	0.00118456
LmxM.08_29.0170.1	Protein phosphatase inhibitor 2 (ipp-2), putative	137	473.44	0	443.642	38.5433	0.93706	0.219727
LmxM.08_29.0180.1	Hypothetical protein, conserved	536	209.903	0	234.926	16.9997	1.11922	0.0705099
LmxM.08_29.0190.1	Hypothetical protein, conserved	1019	238.542	0	257.464	12.4552	1.07932	0.0643613
LmxM.08_29.0200.1	SNF2 family N-terminal domain/Helicase conserved C-terminal domain containing protein, putative	1577	153.791	0	175.722	17.8953	1.1426	0.110193
LmxM.08_29.0210.1	Hypothetical protein, conserved	267	453.467	0	475.129	50.6068	1.04777	0.334309
LmxM.08_29.0220.1	Protein transport protein Sec24A, putative	972	294.45	0	279.817	8.89158	0.950305	0.0499137
LmxM.08_29.0230.1	Hypothetical protein, conserved	215	357.911	0	403.317	16.366	1.12686	0.00276527
LmxM.08_29.0240.1	Serine/threonine protein kinase RIO1, putative	537	194.95	0	227.896	30.4921	1.169	0.139963
LmxM.08_29.0250.1	Oxidase-like protein	319	12.3145	0	11.0196	1.81246	0.894848	0.237478
LmxM.08_29.0251.1	Thymine-7-hydroxylase, putative	319	192.595	0	192.89	16.4174	1.00153	0.492823
LmxM.08_29.0260.1	Tubulin-tyrosine ligase family, putative	585	283.357	0	384.08	20.2842	1.35546	3.4249e-07
LmxM.08_29.0270.1	Hypothetical protein	242	517.409	0	553.437	10.0332	1.06963	0.000164842
LmxM.08_29.0280.1	Hypothetical protein	491	361.23	0	658.911	54.6213	1.82408	2.51966e-08
LmxM.08_29.0290.1	Zinc-finger of a C2HC-type, putative	382	212.109	0	166.134	14.6638	0.783246	0.000858419
LmxM.08_29.0300.1	Hypothetical protein	337	358.686	0	433.511	19.235	1.20861	5.01078e-05
LmxM.08_29.0320.1	TPR repeat, putative	387	2642.29	0	2326.48	185.587	0.88048	0.0444094
LmxM.08_29.0330.1	Putative GTPase activating protein for Arf, putative	389	293.501	0	302.238	14.9372	1.02977	0.279303
LmxM.08_29.0340.1	UBX domain-containing protein	428	204.279	0	166.005	5.7787	0.812636	1.75534e-11
LmxM.08_29.0350.1	Hypothetical protein, conserved	1367	246.574	0	280.797	2.97717	1.13879	6.98134e-31
LmxM.08_29.0360.1	Hypothetical protein, conserved	174	436.16	0	488.608	24.741	1.12025	0.0170075
LmxM.08_29.0370.1	Protein kinase-like protein	1550	150.916	0	124.365	12.2229	0.824071	0.0149203
LmxM.08_29.0380.1	Domain of unknown function (DUF3451), putative	979	147.556	0	171.435	7.2482	1.16183	0.000493032
LmxM.08_29.0390.1	RNA binding protein, putative	260	248.883	0	216.532	14.174	0.870018	0.0112337
LmxM.08_29.0400.1	RNA polymerase Rpb4, putative	166	500.571	0	580.553	25.7434	1.15978	0.000945396
LmxM.08_29.0410.1	Hypothetical protein, conserved	576	108.861	0	111.145	12.6966	1.02098	0.42863
LmxM.08_29.0420.1	Hypothetical protein, conserved	404	325.653	0	388.075	24.996	1.19168	0.0062575
LmxM.08_29.0430.1	Hypothetical protein, conserved	564	234.052	0	237.723	4.28943	1.01569	0.196028
LmxM.08_29.0440.1	Hypothetical protein, conserved	380	595.237	0	630.397	28.8166	1.05907	0.11121
LmxM.08_29.0450.1	RecA bacterial DNA recombination protein, putative	649	183.093	0	192.095	14.8466	1.04917	0.272141
LmxM.08_29.0460.1	Hypothetical protein, conserved	687	182.735	0	152.388	1.13397	0.833931	1e-05
LmxM.08_29.0470.1	Hypothetical protein, conserved	448	121.793	0	92.625	6.05487	0.760508	7.27343e-07
LmxM.08_29.0480partial.1	Hypothetical protein	310	176.69	0	236.196	16.9384	1.33678	0.000221494
LmxM.08_29.0490.1	Hypothetical protein, conserved	364	395.395	0	311.936	8.5011	0.788922	1e-05
LmxM.08_29.0500.1	Ca2+-ATPase N terminal autoinhibitory domain containing protein, putative	1312	115.994	0	110.321	10.7087	0.951088	0.298123
LmxM.08_29.0510.1	Cofilin-like protein	139	2446.92	0	1757.82	53.0922	0.718378	1e-05
LmxM.08_29.0520.1	Hypothetical protein, conserved	452	166.172	0	227.27	25.7056	1.36768	0.00873114
LmxM.08_29.0530.1	Hypothetical protein, conserved	2975	93.6134	0	81.6632	10.014	0.872346	0.116367
LmxM.08_29.0540.1	Exonuclease, putative	502	338.694	0	380.37	16.3044	1.12305	0.00529208
LmxM.08_29.0550.1	Exonuclease, putative	1087	104.405	0	82.8078	6.79247	0.793143	0.000737581
LmxM.08_29.0555.1	Hypothetical protein	253	74.2139	0	86.839	7.71053	1.17012	0.0507739
LmxM.08_29.0560.1	Exonuclease, putative	405	193.337	0	190.476	11.0409	0.985202	0.397771
LmxM.08_29.0570.1	Ankyrin repeats (3 copies), putative	843	116.003	0	154.638	15.1991	1.33305	0.00551186
LmxM.08_29.0580.1	Hypothetical protein, conserved	482	214.377	0	220.008	12.8671	1.02627	0.330833
LmxM.08_29.0590.1	Tfiih basal transcription factor complex helicase xpb subunit	1103	161.733	0	176.414	15.4605	1.09077	0.171167
LmxM.08_29.0600.1	Hypothetical protein, conserved	578	192.149	0	195.71	3.64603	1.01853	0.164377
LmxM.08_29.0610.1	Hypothetical protein, conserved	635	390.98	0	375.067	26.532	0.9593	0.274334
LmxM.08_29.0620.1	ABC transporter, putative	1867	195.996	0	176.267	15.6828	0.899337	0.10419
LmxM.08_29.0630.1	BET1-like protein, putative	139	380.702	0	374.253	11.721	0.983062	0.291108
LmxM.08_29.0640.1	Scavenger mRNA decapping enzyme C-term binding, putative	264	174.525	0	186.215	8.7083	1.06698	0.0897309
LmxM.08_29.0650.1	Phosphate transporter, putative	469	497.635	0	423.444	28.3233	0.850912	0.00440371
LmxM.08_29.0660.1	Flagellar radial spoke protein-like, putative	588	279.746	0	305.041	18.3633	1.09042	0.0841877
LmxM.08_29.0670.1	Hypothetical protein, conserved	137	448.358	0	457.191	16.6871	1.0197	0.29829
LmxM.08_29.0680.1	Triple RNA binding domain protein 3	772	133.147	0	158.863	21.7395	1.19314	0.118423
LmxM.08_29.0690.1	NADH-ubiquinone oxidoreductase complex I subunit, putative	278	437.637	0	339.537	29.9466	0.775841	0.000526758
LmxM.08_29.0700.1	Hypothetical protein, conserved	718	132.13	0	108.713	13.6795	0.822773	0.0434636
LmxM.08_29.0710.1	Bardet-biedl syndrome 7 protein	855	212.045	0	227.629	7.93738	1.07349	0.0248078
LmxM.08_29.0720.1	Elongation factor Ts, mitochondrial, putative	276	576.111	0	567.2	67.977	0.984533	0.447853
LmxM.08_29.0730.1	Hypothetical protein, conserved	225	429.635	0	425.486	7.61617	0.990343	0.292956
LmxM.08_29.0740.1	Peroxisomal targeting signal 2 receptor, putative	373	325.988	0	253.511	11.1097	0.777671	3.4295e-11
LmxM.08_29.0750.1	U3 small nucleolar ribonucleoprotein protein MPP10, putative	679	209.626	0	245.974	14.4174	1.1734	0.00584889
LmxM.08_29.0760.1	Heat shock protein 90, putative	771	1176.13	0	1155.53	84.0174	0.982487	0.403167
LmxM.08_29.0770.1	Hypothetical protein, conserved	195	485.637	0	471.879	28.6432	0.97167	0.315495
LmxM.08_29.0780.1	U-box domain protein, putative	601	855.001	0	650.783	48.7834	0.761149	1.41824e-05
LmxM.08_29.0790.1	Hypothetical protein, conserved	1589	222.2	0	255.369	18.1786	1.14927	0.0340325
LmxM.08_29.0795.1	Tuzin (pseudogene)	70	227.14	0	281.979	13.1147	1.24143	1.44802e-05
LmxM.08_29.0800.1	Nucleoporin NUP53b	673	211.433	0	253.668	21.6298	1.19975	0.0254336
LmxM.08_29.0805.1	Hypothetical protein, conserved	602	204.12	0	226.787	8.20854	1.11105	0.00287779
LmxM.08_29.0810.1	Hypothetical protein, conserved	613	499.068	0	516.742	25.5329	1.03541	0.244408
LmxM.08_29.0820.1	CPC cysteine peptidase, Clan CA, family C1, Cathepsin B-like	340	2147.29	0	2842.35	156.076	1.32369	4.22677e-06
LmxM.08_29.0830.1	Hypothetical protein, conserved	478	231.477	0	265.815	2.22765	1.14834	6.5581e-54
LmxM.08_29.0840.1	Hypothetical protein, conserved	391	715.749	0	549.467	34.4215	0.767681	6.80071e-07
LmxM.08_29.0850.1	High mobility group protein TDP1	300	1242.29	0	1158.38	62.5648	0.932461	0.0899504
LmxM.08_29.0860.1	Hypothetical protein, unknown function	592	89.9083	0	93.7875	9.7785	1.04315	0.34579
LmxM.08_29.0865.1	RNA recognition motif. (a.k.a. RRM, RBD, or RNP domain), putative	114	207.44	0	264.633	45.5603	1.27571	0.104681
LmxM.08_29.0867.1	Guanine deaminase, putative	454	923.909	0	1083.11	75.7858	1.17231	0.0178346
LmxM.08_29.0868.1	Cytochrome b5-like Heme/Steroid binding domain containing protein, putative	168	526.759	0	319.646	34.3368	0.606817	8.10717e-10
LmxM.08_29.0870.1	Hypothetical protein, conserved	491	755.361	0	824.278	51.0647	1.09124	0.088571
LmxM.08_29.0880.1	ADP-ribosylation factor-like protein 3A, putative	179	2222.18	0	2507.54	162.21	1.12841	0.039273
LmxM.08_29.0885.1	Phytanoyl-CoA dioxygenase (PhyH), putative	349	243.508	0	357.775	13.6691	1.46925	3.1498e-17
LmxM.08_29.0890.1	Eukaryotic protein of unknown function (DUF914), putative	452	409.142	0	496.302	32.853	1.21303	0.00398859
LmxM.08_29.0900.1	IPP transferase, putative	215	208.147	0	255.85	28.2558	1.22918	0.0456786
LmxM.08_29.0910.1	Signal peptide peptidase, putative	338	623.503	0	706.753	48.6663	1.13352	0.0435753
LmxM.08_29.0920.1	LETM1 and EF-hand domain-containing protein 1, putative	503	356.539	0	346.096	8.43833	0.97071	0.10794
LmxM.08_29.0930.1	ABC transporter-like protein	722	295.018	0	311.093	35.0858	1.05449	0.323423
LmxM.08_29.0935.1	A-1 protein, putative	175	140.864	0	175.012	6.47414	1.24241	6.65764e-08
LmxM.08_29.0940.1	Hypothetical protein, conserved	757	1296.64	0	1515.49	87.169	1.16878	0.00602557
LmxM.08_29.0950.1	Hypothetical protein, conserved	574	245.269	0	257.882	8.53943	1.05143	0.0698295
LmxM.08_29.0960.1	Hypothetical protein, unknown function	522	300.987	0	234.017	14.1385	0.777498	1.08605e-06
LmxM.08_29.0970.1	Kinesin, putative	1730	116.453	0	123.469	8.55362	1.06025	0.206018
LmxM.08_29.0980.1	Hypothetical protein, unknown function	547	152.428	0	147.367	8.82108	0.966795	0.283056
LmxM.08_29.0990.1	Hypothetical protein, conserved	994	235.72	0	234.803	18.5282	0.996111	0.480269
LmxM.08_29.1000.1	Hypothetical protein, conserved	628	560.808	0	573.156	19.3414	1.02202	0.261598
LmxM.08_29.1010.1	Putative NAD(P)H quinone oxidoreductase, PIG3 family, putative	350	594.683	0	607.091	32.6325	1.02087	0.351884
LmxM.08_29.1020.1	Hypothetical protein, conserved	721	133.3	0	158.494	3.38846	1.18901	5.21421e-14
LmxM.08_29.1030.1	Hypothetical protein, conserved	197	943.881	0	843.622	27.7273	0.89378	0.000149652
LmxM.08_29.1040.1	Flagellar Member 6	1898	145.337	0	129.237	13.6777	0.889228	0.119589
LmxM.08_29.1050.1	KU70 protein, putative	948	145.926	0	169.583	12.3387	1.16212	0.0275983
LmxM.08_29.1060.1	Hypothetical protein, conserved	1076	148.123	0	127.928	10.0688	0.863659	0.0224422
LmxM.08_29.1070.1	Ribosomal protein L1a, putative	373	260.704	0	261.236	10.5291	1.00204	0.479828
LmxM.08_29.1090.1	Ribosomal protein L1a, putative	373	1166.66	0	1065.68	128.073	0.91345	0.215227
LmxM.08_29.1100.1	Ankyrin repeats (3 copies), putative	360	578.993	0	518.827	19.1737	0.896085	0.0008507
LmxM.08_29.1110.1	Hypothetical protein, conserved	625	348.404	0	334.636	5.52688	0.960482	0.00636705
LmxM.08_29.1120.1	PSP1 C-terminal conserved region, putative	1131	73.8509	0	85.357	3.8066	1.1558	0.00125272
LmxM.08_29.1130.1	Tryparedoxin-like protein	370	311.101	0	396.803	10.219	1.27548	2.50364e-17
LmxM.08_29.1140.1	Tryparedoxin-like protein	275	428.921	0	198.693	11.1644	0.463239	1e-05
LmxM.08_29.1150.1	Tryparedoxin 2, putative	149	2589.17	0	1795.82	145.102	0.69359	2.28192e-08
LmxM.08_29.1160.1	Tryparedoxin 1, putative	145	6274.8	0	5212.45	301.624	0.830695	0.000214065
LmxM.08_29.1170.1	Hypothetical protein, conserved	363	907.069	0	1161.22	80.9224	1.28019	0.000842875
LmxM.08_29.1180.1	Hypothetical protein, conserved	2440	174.272	0	146.129	15.2626	0.83851	0.0325965
LmxM.08_29.1190.1	Etoposide-induced protein 2.4 (EI24), putative	597	139.705	0	139.506	17.8068	0.998575	0.495539
LmxM.08_29.1200.1	Hypothetical protein, conserved	598	284.527	0	296.881	30.7145	1.04342	0.343763
LmxM.08_29.1210.1	Hypothetical protein, conserved	371	271.809	0	245.035	10.4383	0.901498	0.00515948
LmxM.08_29.1220.1	Family of unknown function (DUF572), putative	479	273.13	0	306.011	19.2612	1.12038	0.0439017
LmxM.08_29.1230.1	COPII coat assembly protein sec16, putative (fragment)	2182	149.154	0	152.968	9.01706	1.02557	0.336132
LmxM.08_29.1240.1	Hsp70 protein/TPR repeat, putative	782	860.637	0	678.767	88.1877	0.788679	0.019589
LmxM.08_29.1250.1	Hypothetical protein, unknown function	1824	111.044	0	111.354	9.1983	1.0028	0.486541
LmxM.08_29.1260.1	Wnt-binding factor required for Wnt secretion/Lipase (class 3), putative	1213	72.1916	0	81.9207	9.3396	1.13477	0.148775
LmxM.08_29.1270.1	Serine peptidase, putative	865	193.804	0	172.23	7.94787	0.888681	0.00331938
LmxM.08_29.1280.1	Lipase domain protein, putative	1877	210.604	0	227.968	9.07144	1.08245	0.0277993
LmxM.08_29.1290.1	Hypothetical protein, conserved	118	1022.3	0	909.838	52.0963	0.889994	0.0154378
LmxM.08_29.1300.1	Hypothetical protein, conserved	357	363.358	0	355.521	18.6468	0.978431	0.337131
LmxM.08_29.1310.1	Carnitine/choline acetyltransferase, putative	600	180.464	0	156.867	3.21164	0.869242	1.0103e-13
LmxM.08_29.1320.1	RNA polymerase Rpc34 subunit, putative	448	242.134	0	240.03	4.9763	0.991313	0.336261
LmxM.08_29.1330.1	Serine/threonine-protein kinase, putative	586	148.638	0	175.014	14.0905	1.17745	0.0306096
LmxM.08_29.1335.1	Hypothetical protein	228	53.9561	0	37.687	5.33441	0.698475	0.00114483
LmxM.08_29.1340.1	RNA-binding protein, putative	638	33.2194	0	39.2837	1.83589	1.18255	0.000477942
LmxM.08_29.1350.1	RNA binding protein, putative	924	8.24019	0	14.7252	0.40481	1.787	4.6402e-58
LmxM.08_29.1360.1	RNA binding protein, putative	665	5.25181	0	6.08647	1.34746	1.15893	0.267815
LmxM.08_29.1370.1	RNA binding protein, putative	1546	27.7329	0	27.732	4.09949	0.999969	0.499917
LmxM.08_29.1380.1	Hypothetical protein, conserved	659	186.186	0	222.929	10.7519	1.19735	0.000316141
LmxM.08_29.1390.1	RNA binding protein, putative	780	25.5036	0	30.4335	1.22491	1.1933	2.85237e-05
LmxM.08_29.1400.1	LYAR-type C2HC zinc finger, putative	316	420.122	0	609.473	4.31679	1.45071	1e-05
LmxM.08_29.1410.1	Hypothetical protein, unknown function	1198	45.5174	0	46.0595	2.91995	1.01191	0.426363
LmxM.08_29.1430.1	Hypothetical protein, conserved	539	164.748	0	206.169	18.0436	1.25142	0.0108489
LmxM.08_29.1440.1	Sigma adaptin, putative	158	297.721	0	321.228	19.6046	1.07895	0.115262
LmxM.08_29.1450.1	Phosphatidylinositol-kinase domain protein, putative	2659	70.8053	0	71.3979	9.82323	1.00837	0.475946
LmxM.08_29.1460.1	Hypothetical protein, conserved	1375	174.777	0	171.225	11.9415	0.979673	0.383037
LmxM.08_29.1470.1	Hypothetical protein, conserved	711	537.76	0	451.251	21.0003	0.839131	1.89907e-05
LmxM.08_29.1490.1	Asparagine synthase, putative	1232	344.014	0	362.594	17.5167	1.05401	0.144411
LmxM.08_29.1500.1	Nodulin-like, putative	672	1072.11	0	1029.73	23.4241	0.960471	0.0352091
LmxM.08_29.1500a.1	Hypothetical protein	219	184.537	0	163.215	30.6844	0.88446	0.243571
LmxM.08_29.1520.1	Major facilitator superfamily, putative	648	325.551	0	419.921	23.609	1.28988	3.20449e-05
LmxM.08_29.1530.1	Hypothetical protein, conserved	708	365.797	0	419.801	36.4363	1.14763	0.0691497
LmxM.08_29.1540.1	Hypothetical protein, conserved	192	392.681	0	372.88	17.999	0.949574	0.135636
LmxM.08_29.1550.1	Hypothetical protein, conserved	786	200.503	0	217.566	1.78791	1.0851	6.90605e-22
LmxM.08_29.1560.1	GTPase activator protein, putative	783	128.373	0	112.577	10.0276	0.876947	0.0575902
LmxM.08_29.1570.1	Metallo-peptidase, Clan MH, Family M18	401	580.104	0	404.466	42.5624	0.69723	1.84084e-05
LmxM.08_29.1575.1	Hypothetical protein, conserved	629	196.72	0	211.823	16.2307	1.07677	0.176063
LmxM.08_29.1580.1	XPC-binding domain containing protein, putative	399	438.136	0	461.394	13.7554	1.05308	0.0454332
LmxM.08_29.1585.1	Hypothetical protein, conserved	123	358.547	0	357.226	45.2408	0.996314	0.488348
LmxM.08_29.1590.1	Hypothetical protein, unknown function	1016	185.207	0	187.47	1.47238	1.01222	0.0621538
LmxM.08_29.1600.1	Endomembrane protein 70, putative	680	560.312	0	476.513	15.8999	0.850442	6.80455e-08
LmxM.08_29.1605.1	Hypothetical protein	37	1213.39	0	740.662	6.14567	0.610405	1e-05
LmxM.08_29.1610.1	Integral membrane protein S linking to the trans Golgi network, putative	375	234.002	0	198.679	13.1934	0.849048	0.00371069
LmxM.08_29.1620.1	Hypothetical protein, conserved	2211	109.282	0	107.737	12.5139	0.985864	0.450876
LmxM.08_29.1630.1	Zn-finger domain protein, putative	1292	198.492	0	161.029	11.5988	0.811261	0.000619116
LmxM.08_29.1640.1	ABC transporter domain protein, putative	463	153.399	0	132.423	15.278	0.863258	0.0848818
LmxM.08_29.1650.1	Thioredoxin, putative	449	284.18	0	277	18.441	0.974734	0.348507
LmxM.08_29.1660.1	Hypothetical protein, conserved	269	537.685	0	517.388	20.2235	0.96225	0.157771
LmxM.08_29.1690.1	Acyl-coenzyme A thioesterase, putative	398	324.631	0	356.095	16.1982	1.09692	0.0260417
LmxM.08_29.1700.1	MORN repeat, putative	1228	383.864	0	430.704	27.4453	1.12202	0.0439402
LmxM.08_29.1710.1	MutS-like protein	1096	46.1383	0	48.4862	11.2765	1.05089	0.417533
LmxM.08_29.1720.1	Histone H2A, putative	132	4267.51	0	3032.92	261.597	0.7107	1.18253e-06
LmxM.08_29.1730.1	Histone H2A, putative	132	6342.69	0	4985.26	300.86	0.785986	3.2138e-06
LmxM.08_29.1740.1	Histone H2A, putative	132	7744.55	0	7845.38	827.709	1.01302	0.45152
LmxM.08_29.1750.1	Paraflagellar rod protein 1D, putative	595	877.697	0	885.363	60.2842	1.00873	0.449407
LmxM.08_29.1760.1	Paraflagellar rod protein 1D, putative	595	985.753	0	705.799	68.5452	0.716	2.21128e-05
LmxM.08_29.1780.1	Diphthamide synthesis protein, putative	373	491.739	0	579.971	57.3924	1.17943	0.0621046
LmxM.08_29.1790.1	Hypothetical protein, conserved	1172	232.941	0	233.069	22.4007	1.00055	0.49772
LmxM.08_29.1800.1	40S ribosomal protein S15A, putative	130	7109.74	0	8026.39	812.922	1.12893	0.129742
LmxM.08_29.1810.1	Vesicle coat protein involved in Golgi to plasma membrane transport, putative	619	279.01	0	324.325	21.604	1.16241	0.0179732
LmxM.08_29.1820.1	Hypothetical protein, conserved	473	309.919	0	357.356	26.6549	1.15306	0.0375667
LmxM.08_29.1830.1	Dihydrolipoamide dehydrogenase, putative	508	378.827	0	401.29	31.1758	1.0593	0.235602
LmxM.08_29.1840.1	Hypothetical protein, conserved	332	90.2191	0	75.6606	6.10433	0.838632	0.008541
LmxM.08_29.1850.1	Pre-RNA processing PIH1/Nop17, putative	280	174.834	0	211.868	14.6321	1.21183	0.00568633
LmxM.08_29.1860.1	Hypothetical protein, conserved	554	255.156	0	287.515	2.82377	1.12682	1.05192e-30
LmxM.08_29.1870.1	Hypothetical protein, conserved	107	1350.74	0	1688.78	167.348	1.25026	0.0216931
LmxM.08_29.1880.1	Hypothetical protein, conserved	1067	146.577	0	152.628	11.6615	1.04128	0.301912
LmxM.08_29.1890.1	DnaJ domain containing protein, putative	396	81.7781	0	98.5008	10.976	1.20449	0.0638086
LmxM.08_29.1900.1	Hypothetical protein, conserved	447	121.098	0	121.414	13.6963	1.00261	0.49079
LmxM.08_29.1910.1	Hypothetical protein, conserved	452	142.136	0	184.939	14.8783	1.30114	0.0020082
LmxM.08_29.1920.1	Hypothetical protein, unknown function	275	256.472	0	297.674	39.5768	1.16065	0.148921
LmxM.08_29.1930.1	Hypothetical protein, conserved	603	229.56	0	267.108	6.40251	1.16356	2.25328e-09
LmxM.08_29.1940.1	Hypothetical protein, conserved	206	464.381	0	636.452	70.1591	1.37054	0.00709189
LmxM.08_29.1950.1	Protein farnesyltransferase alpha subunit, putative	764	136.848	0	162.028	10.7792	1.184	0.00974456
LmxM.08_29.1960.1	Fumarate hydratase, putative	218	668.361	0	671.403	16.3236	1.00455	0.426089
LmxM.08_29.1970.1	Hypothetical protein, unknown function	62	280.833	0	336.986	26.5681	1.19995	0.0172758
LmxM.08_29.1980.1	Hypothetical protein, conserved	1935	117.893	0	106.757	8.00884	0.905545	0.0822035
LmxM.08_29.1990.1	Hypothetical protein, conserved	536	52.8767	0	67.5698	5.6806	1.27787	0.00484727
LmxM.08_29.1995.1	Hypothetical protein, conserved	367	85.0077	0	82.3745	14.084	0.969024	0.425843
LmxM.08_29.2000.1	Hypothetical protein, conserved	703	166.291	0	204.815	11.9844	1.23167	0.000653321
LmxM.08_29.2010.1	Hypothetical protein, conserved	704	94.4484	0	94.7454	1.92472	1.00314	0.438687
LmxM.08_29.2020.1	5'-AMP-activated protein kinase catalytic subunit alpha, putative	815	140.907	0	112.18	15.7538	0.796131	0.0341169
LmxM.08_29.2030.1	N-acetylglucosamyl transferase component GPI1, putative	880	300.855	0	293.445	14.1457	0.975369	0.300185
LmxM.08_29.2040.1	Hypothetical protein, conserved	1278	192.482	0	191.064	10.8908	0.992633	0.448205
LmxM.08_29.2050.1	Hypothetical protein, conserved	746	116.786	0	91.9594	8.87011	0.787421	0.00256425
LmxM.08_29.2060.1	Hypothetical protein, conserved	1097	250.077	0	314.871	16.1394	1.2591	2.97599e-05
LmxM.08_29.2070.1	Hypothetical protein, unknown function	444	151.322	0	184.918	17.8264	1.22201	0.029742
LmxM.08_29.2080.1	Short chain dehydrogenase, putative	451	105.832	0	72.0698	3.46905	0.680985	1e-05
LmxM.08_29.2090.1	AAA domain containing protein, putative	1602	203.484	0	228.418	14.9765	1.12253	0.0479711
LmxM.08_29.2100.1	Present in the outer mitochondrial membrane proteome 37	640	294.794	0	248.566	13.5027	0.843186	0.000309007
LmxM.08_29.2110.1	UDP-glucose:glycoprotein glucosyltransferase, putative	1793	343.134	0	381.374	16.703	1.11144	0.0110286
LmxM.08_29.2120.1	VIT family, putative	297	575.91	0	550.529	21.3648	0.955928	0.117417
LmxM.08_29.2130.1	Hypothetical protein, conserved	473	302.648	0	224.684	13.465	0.742393	3.51651e-09
LmxM.08_29.2140.1	C-8 sterol isomerase-like protein	223	670.153	0	735.142	43.0401	1.09698	0.0655261
LmxM.08_29.2150.1	Cdc2-related kinase 10, putative	577	35.1972	0	37.2868	7.24731	1.05937	0.386549
LmxM.08_29.2160.1	Rab-GDP dissociation inhibitor, putative	445	616.126	0	501.047	26.1932	0.813222	5.57793e-06
LmxM.08_29.2170.1	DTW domain containing protein, putative	608	195.906	0	207.092	6.63014	1.0571	0.045784
LmxM.08_29.2180.1	Domain of unknown function (DUF4379), putative	535	151.492	0	169.585	10.3974	1.11943	0.0409198
LmxM.08_29.2190.1	Hypothetical protein, conserved	1435	378.663	0	312.855	1.16815	0.826211	1e-05
LmxM.08_29.2200.1	Dynamin-1-like protein	691	548.327	0	449.538	40.3556	0.819835	0.00718311
LmxM.08_29.2210.1	Leucine-rich repeat-containing protein	487	242.857	0	293.561	9.63146	1.20878	7.03484e-08
LmxM.08_29.2220.1	Hypothetical protein, unknown function	347	585.461	0	750.872	3.39187	1.28253	1e-05
LmxM.08_29.2230.1	Hypothetical protein, conserved	534	228.69	0	260.303	23.0687	1.13823	0.0852847
LmxM.08_29.2240.1	Aminopeptidase M1, putative	868	412.883	0	313.34	9.54058	0.758907	1e-05
LmxM.08_29.2250.1	Hypothetical protein, conserved	704	164.989	0	149.19	12.2209	0.904244	0.0980465
LmxM.08_29.2260.1	DNA replication complex GINS protein SLD5, putative	320	198.109	0	258.503	11.0234	1.30486	2.14128e-08
LmxM.08_29.2270.1	Hypothetical protein, unknown function	275	405.018	0	375.338	32.1334	0.926719	0.177835
LmxM.08_29.2280.1	Acyltransferase, putative	309	311.131	0	273.269	16.7211	0.878308	0.0117766
LmxM.08_29.2290.1	Hypothetical protein, unknown function	412	83.8272	0	64.3407	2.76142	0.76754	8.5254e-13
LmxM.08_29.2300.1	Ubiquitin carboxyl-terminal hydrolase, putative	748	378.814	0	330.472	21.9256	0.872387	0.0137338
LmxM.08_29.2310.1	Enoyl-CoA hydratase/isomerase-like protein	267	529.44	0	436.124	11.3169	0.823746	1.11022e-16
LmxM.08_29.2320.1	Mitogen-activated protein kinase kinase 1	372	665.456	0	654.133	32.6322	0.982984	0.364298
LmxM.08_29.2330.1	Hypothetical protein, conserved	368	232.677	0	248.238	21.6898	1.06688	0.236547
LmxM.08_29.2340.1	Nucleosome assembly protein (NAP), putative	184	1270.73	0	1145.86	146.09	0.90173	0.196335
LmxM.08_29.2350.1	Ubiquinone biosynthesis protein COQ7, putative	206	835.774	0	975.243	160.951	1.16687	0.193101
LmxM.08_29.2360.1	Aspartyl aminopeptidase, putative	453	886.942	0	996.641	66.7871	1.12368	0.0502403
LmxM.08_29.2370.1	60S ribosomal protein L39, putative	51	5637.04	0	6219.55	1236.73	1.10333	0.318819
LmxM.08_29.2380.1	Kinesin, putative	590	113.172	0	92.5091	13.2315	0.817418	0.0591826
LmxM.08_29.2390.1	Kinesin, putative	589	191.561	0	188.087	16.2611	0.981867	0.415426
LmxM.08_29.2400.1	NLI interacting factor-like phosphatase, putative	399	223.007	0	192.753	6.28352	0.864334	7.36452e-07
LmxM.08_29.2410.1	Acyltransferase, putative	414	270.314	0	288.754	5.7607	1.06822	0.000684652
LmxM.08_29.2420.1	Hypothetical protein, conserved	695	192.774	0	239.455	19.1513	1.24216	0.00739435
LmxM.08_29.2430.1	Hypothetical protein, unknown function	790	306.972	0	259.464	8.7719	0.845237	3.0487e-08
LmxM.08_29.2440.1	3'5'-cyclic nucleotide phosphodiesterase, putative	714	485.3	0	314.226	18.2711	0.647489	1e-05
LmxM.08_29.2450.1	Heat shock protein 20, putative	155	322.201	0	241.679	13.3759	0.750087	8.72307e-10
LmxM.08_29.2460.1	60S ribosomal protein L13, putative	220	4813.31	0	6108.26	183.949	1.26904	9.62996e-13
LmxM.08_29.2461.1	60S ribosomal protein L13, putative	220	5034.76	0	5621.59	622.971	1.11656	0.173098
LmxM.08_29.2480.1	Hypothetical protein, conserved	851	176.568	0	130.768	10.155	0.740612	3.24099e-06
LmxM.08_29.2490.1	Protein kinase, putative	448	183.57	0	195.337	7.37111	1.0641	0.0552033
LmxM.08_29.2500.1	Vacuolar protein sorting-associated protein 4	445	307.189	0	239.637	1.23425	0.780096	1e-05
LmxM.08_29.2510.1	ATP-dependent 6-phosphofructokinase, glycosomal	486	666.322	0	498.995	14.3098	0.74888	1e-05
LmxM.08_29.2520.1	MIZ/SP-RING zinc finger, putative	402	274.86	0	299.127	10.6972	1.08829	0.0116469
LmxM.08_29.2530.1	Hypothetical protein, conserved	67	537.391	0	508.476	40.6537	0.946193	0.238461
LmxM.08_29.2540.1	NOL1/NOP2/sun family, putative	634	490.26	0	520.682	13.9413	1.06205	0.0145472
LmxM.08_29.2550.1	RNA polymerase-associated protein CTR9, putative	873	253.923	0	201.657	14.0885	0.794167	0.000103699
LmxM.08_29.2560.1	Domain of unknown function (DUF4586), putative	340	407.079	0	393.752	12.1829	0.967261	0.136994
LmxM.08_29.2570.1	Serine/threonine-protein kinase, putative	501	785.72	0	610.075	42.6578	0.776454	1.91489e-05
LmxM.08_29.2580.1	Hypothetical protein, conserved	601	474.373	0	503.855	20.5686	1.06215	0.0758809
LmxM.08_29.2590.1	Hypothetical protein, conserved	693	206.891	0	187.326	12.5236	0.905433	0.0591134
LmxM.08_29.2600.1	Poly(A) polymerase, putative	500	261.862	0	285.454	7.65357	1.09009	0.00102626
LmxM.08_29.2610.1	Hypothetical protein, conserved	720	169.812	0	182.73	19.7592	1.07608	0.256622
LmxM.08_29.2620.1	Hypothetical protein, conserved	122	1101.72	0	934.394	43.2257	0.848121	5.41842e-05
LmxM.08_29.2630.1	Present in the outer mitochondrial membrane proteome 24	1236	349.746	0	339.706	11.9075	0.971294	0.199572
LmxM.08_29.2640.1	Hypothetical protein, conserved	441	213.822	0	212.33	16.5269	0.993021	0.464028
LmxM.08_29.2650.1	Nuclear condensing complex subunits, C-term domain containing protein, putative	1040	176.131	0	186.343	8.92281	1.05798	0.126207
LmxM.08_29.2660.1	Helicase, putative	953	397.245	0	400.233	18.6947	1.00752	0.4365
LmxM.08_29.2670.1	Serine/threonine-protein kinase Nek, putative	522	197.44	0	160.943	6.93846	0.815148	7.19758e-08
LmxM.08_29.2680.1	Hypothetical protein, conserved	1083	240.7	0	256.787	4.84759	1.06683	0.000452425
LmxM.08_29.2690.1	Hypothetical protein, conserved	309	265.474	0	220.799	18.2458	0.831714	0.00717179
LmxM.08_29.2700.1	Hypothetical protein, conserved	992	99.6956	0	101.544	6.36738	1.01854	0.385771
LmxM.08_29.2710.1	Right handed beta helix region, putative	278	346.753	0	300.735	12.9735	0.867289	0.000194757
LmxM.08_29.2720.1	Serine/threonine protein kinase, putative	323	393.374	0	482.664	17.9796	1.22699	3.41374e-07
LmxM.08_29.2730.1	START domain containing protein, putative	366	253.002	0	255.113	12.0561	1.00835	0.430491
LmxM.08_29.2740.1	Actin-like protein, putative	323	323.261	0	354.756	19.9291	1.09743	0.0570145
LmxM.08_29.2750.1	Hypothetical protein, conserved	75	279.196	0	330.844	12.9366	1.18499	3.27078e-05
LmxM.08_29.2760.1	Putative intraflagellar transport protein C3	568	511.572	0	568.71	51.0623	1.11169	0.13157
LmxM.08_29.2770.1	Hypothetical protein, conserved	204	427.805	0	457.485	10.0918	1.06938	0.00163604
LmxM.08_29.2780.1	Mitochondrial carrier protein-like protein	291	428.851	0	505.841	33.9472	1.17953	0.0116667
LmxM.08_29.2790.1	Hypothetical protein	192	332.895	0	417.387	17.1025	1.25381	3.9003e-07
LmxM.08_29.2800.1	Inosine-adenosine-guanosine-nucleosidehydrolase, putative	333	721.353	0	829.251	56.7646	1.14958	0.028665
LmxM.08_29.2810.1	Hypothetical protein	739	335.225	0	356.379	15.0491	1.0631	0.0799128
LmxM.08_29.2820.1	Hypothetical protein, conserved	106	74.0112	0	83.3807	10.652	1.12659	0.18954
LmxM.08_29.2830.1	RNA recognition motif. (a.k.a. RRM, RBD, or RNP domain), putative	210	882.982	0	1000.01	42.1372	1.13254	0.00274011
LmxM.08_29.2840.1	Hypothetical protein, conserved	311	147.095	0	174.053	2.25872	1.18328	3.86824e-33
LmxM.08_29.2850.1	Hypothetical protein, conserved	125	187.919	0	204.494	11.6277	1.0882	0.0770063
LmxM.08_29.2860.1	40S ribosomal protein S19-like protein	161	6275.36	0	8290.7	806.277	1.32115	0.00621716
LmxM.08_29.2870.1	Hypothetical protein, conserved	385	226.151	0	298.373	9.36797	1.31935	6.31739e-15
LmxM.09.0003.1	Hypothetical protein, conserved	144	120.089	0	249.399	13.6044	2.07679	9.99935e-22
LmxM.09.0005.1	Hypothetical protein, conserved	373	196.393	0	249.897	50.2087	1.27243	0.143295
LmxM.09.0010.1	Hypothetical protein, conserved	107	3730.85	0	4060.35	288.372	1.08832	0.126598
LmxM.09.0020.1	Hypothetical protein, conserved	619	242.359	0	252.787	37.5106	1.04302	0.390513
LmxM.09.0030.1	Peroxisomal biogenesis factor 11 (PEX11), putative	320	392.015	0	415.349	31.6869	1.05952	0.230741
LmxM.09.0040.1	N-acetylglucosaminyl-phosphatidylinositol deacetylase	249	417.324	0	416.95	37.9468	0.999105	0.496075
LmxM.09.0050.1	Endonuclease III, putative	258	425.933	0	503.518	11.8957	1.18215	3.46633e-11
LmxM.09.0060.1	RNA-binding protein 5, putative	131	1844.92	0	1279.47	126.031	0.693512	3.61922e-06
LmxM.09.0070.1	RNA helicase, putative	1315	139.39	0	152.386	13.9871	1.09323	0.176408
LmxM.09.0080.1	RNA-binding protein 5-like protein	245	77.3799	0	73.4025	9.60995	0.948599	0.33948
LmxM.09.0090.1	RNA-binding protein 5-like protein	299	135.915	0	116.284	7.42236	0.855565	0.00408663
LmxM.09.0100.1	Flagellar pocket cytoskeletal protein bilbo1	582	473.494	0	380.554	15.6712	0.803713	1.50851e-09
LmxM.09.0105.1	Hypothetical protein, conserved	221	445.122	0	390.235	42.5691	0.876694	0.0986397
LmxM.09.0110.1	Hypothetical protein, conserved	712	177.226	0	197.634	14.0012	1.11515	0.0724836
LmxM.09.0120.1	Kinesin, putative	1081	109.8	0	107.305	9.84854	0.977281	0.400022
LmxM.09.0140.1	FHA domain/Ring finger domain containing protein, putative	524	453.456	0	455.074	16.3323	1.00357	0.460539
LmxM.09.0150.1	ATG8/AUT7/APG8/PAZ2, putative	124	394.453	0	359.352	14.7028	0.911015	0.00848581
LmxM.09.0180.1	ATG8/AUT7/APG8/PAZ2, putative	124	179.961	0	78.9084	7.87411	0.438475	1e-05
LmxM.09.0190.1	Hypothetical protein, conserved	126	441.951	0	483.591	21.7682	1.09422	0.0278819
LmxM.09.0200.1	NRDE protein, putative	493	218.476	0	190.706	17.8994	0.872891	0.0603944
LmxM.09.0210.1	Domain of unknown function (DUF4586), putative	305	487.35	0	394.126	19.255	0.808712	6.44102e-07
LmxM.09.0220.1	Hypothetical protein, conserved	813	386.029	0	411.743	19.1043	1.06661	0.0891518
LmxM.09.0230.1	ATP-dependent protease ATPase subunit HslU2	503	350.273	0	308.104	12.1291	0.879612	0.000253841
LmxM.09.0240.1	Cysteine peptidase, Clan CA, family C19, putative	949	196.588	0	171.161	2.02263	0.870658	1e-05
LmxM.09.0250.1	DNA replication licensing factor MCM4	983	126.355	0	139.537	14.5003	1.10433	0.181654
LmxM.09.0260.1	G10 protein, putative	272	369.415	0	393.919	8.07903	1.06633	0.0012104
LmxM.09.0270.1	Integral membrane transport protein, putative	621	348.984	0	366.436	44.8486	1.05001	0.348592
LmxM.09.0280.1	Hypothetical protein, conserved	781	181.399	0	195.331	18.5867	1.07681	0.22675
LmxM.09.0290.1	Kinesin, putative	1317	121.604	0	116.705	10.3209	0.95971	0.317497
LmxM.09.0300.1	Hypothetical protein, conserved	249	340.805	0	331.131	15.6215	0.971614	0.267867
LmxM.09.0310.1	Cdc2-related kinase 12	882	214.559	0	240.516	12.5559	1.12098	0.0193491
LmxM.09.0320.1	Hypothetical protein, conserved	917	178.217	0	179.937	5.62913	1.00965	0.379971
LmxM.09.0330.1	Hypothetical protein, conserved	851	130.789	0	103.525	9.76209	0.791544	0.00261256
LmxM.09.0340.1	Hypothetical protein, conserved	1042	121.744	0	115.188	11.6361	0.946151	0.286583
LmxM.09.0345.1	Hypothetical protein, conserved	244	212.814	0	223.183	9.74644	1.04872	0.143702
LmxM.09.0350.1	Ring finger domain containing protein, putative	868	188.358	0	179.793	14.7788	0.954526	0.281102
LmxM.09.0360.1	DNA photolyase, putative	1078	164.654	0	177.754	21.537	1.07956	0.271514
LmxM.09.0365.1	Ankyrin repeats (3 copies), putative	210	217.212	0	156.795	19.2038	0.721851	0.000827289
LmxM.09.0367.1	Hypothetical protein	87	469.716	0	492.636	44.7607	1.0488	0.304303
LmxM.09.0370.1	Hypothetical protein, conserved	270	256.28	0	322.718	7.78221	1.25924	6.87261e-18
LmxM.09.0380.1	Hypothetical protein, conserved	360	186.441	0	172.371	8.56781	0.924537	0.0502818
LmxM.09.0390.1	Hypothetical protein, conserved	1946	142.171	0	127.054	19.6676	0.893675	0.221069
LmxM.09.0400.1	Kinetoplastid kinetochore protein 10, putative	469	381.137	0	305.811	10.2226	0.802365	8.62643e-14
LmxM.09.0410.1	Kinetoplastid kinetochore protein 19, putative	416	96.0107	0	96.2284	14.2307	1.00227	0.493897
LmxM.09.0420.1	Tyrosine phosphatase, putative	1075	145.242	0	173.28	7.5114	1.19304	9.47365e-05
LmxM.09.0430.1	Zinc finger, C3HC4 type (RING finger), putative	477	253.352	0	236.499	9.37349	0.933478	0.0360899
LmxM.09.0440.1	Bardet-Biedl syndrome 8 protein	622	165.989	0	190.217	14.2177	1.14596	0.0441861
LmxM.09.0450.1	Hypothetical protein, conserved	1028	136.986	0	143.412	8.24648	1.04691	0.217918
LmxM.09.0460.1	Hypothetical protein, conserved	3064	108.896	0	117.536	13.6472	1.07934	0.263337
LmxM.09.0470.1	Serine/threonine protein phosphatase, putative	652	332.733	0	323.572	8.73002	0.972469	0.147018
LmxM.09.0480.1	Hypothetical protein, conserved	726	352.535	0	367.411	21.7861	1.0422	0.247356
LmxM.09.0490.1	Hypothetical protein, conserved	411	359.457	0	364.285	30.3104	1.01343	0.436724
LmxM.09.0500.1	Hypothetical protein, conserved	1712	133.609	0	144.867	13.4874	1.08426	0.201947
LmxM.09.0510.1	Hypothetical protein, conserved	392	380.923	0	473.014	17.4551	1.24176	6.60423e-08
LmxM.09.0520.1	Flagellum attachment zone protein 3	770	391.286	0	313.069	7.09236	0.800103	1e-05
LmxM.09.0530.1	Leucine-rich repeat protein, putative	985	193.24	0	231.509	17.1713	1.19804	0.012918
LmxM.09.0540.1	Hypothetical protein, unknown function	1099	116.347	0	117.902	7.74035	1.01337	0.420384
LmxM.09.0550.1	Dual specificity phosphatase, catalytic domain containing protein, putative	633	326.171	0	380.917	6.15353	1.16784	2.8766e-19
LmxM.09.0560.1	Histidine phosphatase superfamily (branch 1), putative	262	306.656	0	326.536	32.901	1.06483	0.272849
LmxM.09.0570.1	Hypothetical protein, conserved	494	249.844	0	274.517	13.0438	1.09875	0.0292758
LmxM.09.0580.1	Surface antigen-like protein	285	109.498	0	87.415	4.16535	0.798324	5.73872e-08
LmxM.09.0590.1	ATP-dependent DNA helicase, putative	1149	200.584	0	206.62	10.1661	1.0301	0.276314
LmxM.09.0600.1	Cyclin 1	335	535.573	0	625.451	57.199	1.16782	0.0580552
LmxM.09.0610.1	Glucosidase II beta subunit-like, putative	970	255.619	0	289.597	22.8833	1.13292	0.068794
LmxM.09.0620.1	Hypothetical protein, conserved	751	79.12	0	89.3538	13.1585	1.12935	0.218362
LmxM.09.0630.1	PH domain containing protein, putative	1143	133.585	0	127.994	8.56365	0.958146	0.256917
LmxM.09.0640.1	Hypothetical protein, conserved	500	633.379	0	681.667	18.5846	1.07624	0.00468494
LmxM.09.0650.1	Zeta toxin, putative	636	325.957	0	284.909	24.2343	0.87407	0.0451532
LmxM.09.0660.1	Methyltransferase TYW3, putative	346	343.582	0	427.275	34.7278	1.24359	0.00797651
LmxM.09.0670.1	Prefoldin subunit 2, putative	138	1480.39	0	1133.91	24.4964	0.76595	1e-05
LmxM.09.0680.1	Hypothetical protein, conserved	370	143.341	0	209.086	31.2412	1.45866	0.0176704
LmxM.09.0690.1	Hypothetical protein, conserved	306	4.44289	0	5.58567	2.29964	1.25721	0.309617
LmxM.09.0700.1	Hypothetical protein, conserved	514	175.768	0	157.702	6.944	0.897219	0.00463925
LmxM.09.0710.1	Hypothetical protein, conserved	534	165.603	0	145.97	8.28675	0.881442	0.00891157
LmxM.09.0720.1	Cleavage and polyadenylation specificity factor 30 kDa subunit, putative	343	413.36	0	377.867	12.9175	0.914136	0.00300105
LmxM.09.0730.1	Hypothetical protein, conserved	642	179.511	0	190.788	19.918	1.06282	0.285649
LmxM.09.0740.1	Ubiquitin ligase, putative	2242	121.665	0	115.899	9.54048	0.952609	0.272805
LmxM.09.0750.1	Acyl-CoA binding protein, putative	999	206.405	0	183.922	14.4166	0.891074	0.0594378
LmxM.09.0760.1	Hypothetical protein, conserved	5460	113.233	0	116.659	16.7383	1.03026	0.418913
LmxM.09.0770.1	Oligopeptidase b	731	524.55	0	468.006	61.4958	0.892204	0.17892
LmxM.09.0780.1	Domain of unknown function (DUF4464), putative	232	437.705	0	476.461	19.1153	1.08854	0.0213056
LmxM.09.0790.1	Hypothetical protein, conserved	1214	231.366	0	192.4	11.1433	0.83158	0.000235365
LmxM.09.0800.1	Kinetoplast-associated protein-like protein	1437	230.361	0	219.834	15.9548	0.9543	0.25468
LmxM.09.0810.1	Prefoldin subunit, putative	214	344.846	0	368.073	32.3818	1.06735	0.2366
LmxM.09.0820.1	Hypothetical protein, conserved	559	457.988	0	502.475	24.4915	1.09714	0.0346522
LmxM.09.0830.1	DEAD/DEAH box helicase-like protein	776	306.309	0	353.395	28.1873	1.15372	0.047414
LmxM.09.0840.1	Uncharacterised protein family (UPF0160), putative	398	410.288	0	399.066	15.4468	0.972649	0.233769
LmxM.09.0850.1	Ras family protein-like protein	274	219.217	0	274.525	15.0382	1.2523	0.000117612
LmxM.09.0860.1	Hypothetical protein, conserved	106	684.981	0	735.714	50.0002	1.07406	0.155136
LmxM.09.0870.1	Hypothetical protein, conserved	521	309.767	0	295.661	10.7147	0.954462	0.0940007
LmxM.09.0880.1	Histone h1-like protein	515	348.501	0	294.019	10.7672	0.843668	2.09681e-07
LmxM.09.0890.1	Phospholipid transporting ATPase-like protein, putative	2526	168.735	0	159.057	12.5694	0.942638	0.220637
LmxM.09.0891.1	Polyubiquitin, putative	128	534.248	0	558.089	57.639	1.04463	0.339574
LmxM.09.0900.1	Ef-hand protein 5, putative	186	517.073	0	357.381	15.8023	0.691162	1e-05
LmxM.09.0910.1	Calmodulin, putative	149	2631.75	0	3022.25	201.864	1.14838	0.0265287
LmxM.09.0920.1	Calmodulin, putative	149	1987.17	0	1965.88	164.399	0.989285	0.448473
LmxM.09.0930.1	Calmodulin, putative	149	3045.53	0	2316.77	297.241	0.760712	0.00710828
LmxM.09.0940.1	Hypothetical protein, conserved	1189	265.506	0	264.721	3.31534	0.997042	0.40638
LmxM.09.0950.1	O-phosphoseryl-tRNA(Sec) selenium transferase, putative	595	105.878	0	138.46	13.7204	1.30773	0.0087817
LmxM.09.0960.1	Hypothetical protein, conserved	705	188.538	0	224.446	16.7343	1.19046	0.0159453
LmxM.09.0970.1	Elongation factor-1 gamma	404	4251.28	0	4385.48	270.577	1.03157	0.309945
LmxM.09.0980.1	Hypothetical protein, conserved	1131	300.799	0	260.148	13.2941	0.864857	0.00111475
LmxM.09.0990.1	N-terminal region of Chorein, a TM vesicle-mediated sorter, putative	5280	111.706	0	128.836	16.325	1.15335	0.14702
LmxM.09.1000.1	PUB domain containing protein, putative	311	283.034	0	321.045	21.4067	1.1343	0.037897
LmxM.09.1010.1	Present in the outer mitochondrial membrane proteome 10	616	759.445	0	668.494	29.7541	0.880241	0.00111877
LmxM.09.1020.1	LEM3 (ligand-effect modulator 3) family / CDC50 family, putative	595	289.606	0	252.031	19.812	0.870255	0.0289425
LmxM.09.1030.1	Hypothetical protein, conserved	387	180.454	0	186.182	6.40203	1.03174	0.185465
LmxM.09.1040.1	Phospholipid:diacylglycerol acyltransferase, putative	762	223.94	0	204.821	8.02009	0.914622	0.00856374
LmxM.09.1050.1	MSP (Major sperm protein) domain containing protein, putative	241	466.375	0	392.694	18.7598	0.842012	4.28926e-05
LmxM.09.1060.1	DNA-directed RNA polymerase III subunit, putative	297	187.051	0	196.219	18.199	1.04901	0.307226
LmxM.09.1070.1	Eukaryotic translation initiation factor 2 subunit, putative	479	2201.81	0	2485.81	259.038	1.12899	0.136457
LmxM.09.1090.1	Translation initiation factor EIF-2B gamma subunit, putative	595	67.0208	0	69.391	10.0773	1.03537	0.407023
LmxM.09.1100.1	Hypothetical protein, conserved	282	450.355	0	386.889	21.2647	0.859074	0.00141976
LmxM.09.1110.1	Hypothetical protein, conserved	456	338.343	0	290.626	13.2512	0.858969	0.000158526
LmxM.09.1120.1	Mitochondrial RNA binding protein 2	242	1002.71	0	839.545	79.2509	0.837277	0.0197559
LmxM.09.1130.1	Mitochondrial import inner membrane translocase subunit TIM17, putative	152	695.907	0	699.224	25.9294	1.00477	0.449103
LmxM.09.1140.1	Hypothetical protein, conserved	158	594.623	0	693.178	14.4793	1.16574	4.99874e-12
LmxM.09.1150.1	Hypothetical protein, conserved	287	218.512	0	248.615	5.43763	1.13777	1.54576e-08
LmxM.09.1160.1	Hypothetical protein, conserved	723	220.245	0	242.688	30.1821	1.1019	0.22856
LmxM.09.1170.1	Hypothetical protein, conserved	196	358.856	0	249.575	24.3892	0.695475	3.71995e-06
LmxM.09.1180.1	Hypothetical protein, conserved	976	158.225	0	127.362	13.7481	0.804941	0.0123872
LmxM.09.1190.1	Hypothetical protein, conserved	604	169.647	0	177.496	21.2936	1.04627	0.35621
LmxM.09.1200.1	Hypothetical protein, conserved	1543	99.7704	0	100.512	8.36041	1.00744	0.464645
LmxM.09.1210.1	Zinc finger, C3HC4 type (RING finger), putative	417	361.841	0	355.297	12.4196	0.981915	0.299135
LmxM.09.1220.1	AAA family ATPase, putative	1369	243.671	0	274.698	17.9744	1.12733	0.042161
LmxM.09.1230.1	Hypothetical protein, conserved	442	466.409	0	473.979	29.356	1.01623	0.398252
LmxM.09.1240.1	ATP-dependent helicase, putative	2475	132.914	0	139.716	16.826	1.05118	0.342996
LmxM.09.1250.1	Hypothetical protein, conserved	184	272.35	0	249.047	17.6395	0.914437	0.0932373
LmxM.09.1260.1	Bromodomain factor 5	694	192.383	0	182.075	4.56965	0.946416	0.012038
LmxM.09.1270.1	Mitochondrial carrier protein, putative	341	245.065	0	234.306	18.3013	0.956096	0.278302
LmxM.09.1280.1	Hypothetical protein, conserved	367	166.546	0	185.541	24.3182	1.11405	0.217367
LmxM.09.1290.1	Hypothetical protein, conserved	571	137.303	0	176.349	26.9673	1.28438	0.0738223
LmxM.09.1300.1	PPPDE putative peptidase domain containing protein, putative	218	323.7	0	246.355	3.6602	0.761059	1e-05
LmxM.09.1310.1	PPPDE putative peptidase domain containing protein, putative	254	177.117	0	183.087	28.7734	1.0337	0.417821
LmxM.09.1315.1	Hypothetical protein	350	511.157	0	602.51	36.6915	1.17872	0.00639132
LmxM.09.1320.1	Paraflagellar rod component, putative	606	480.804	0	486.748	28.495	1.01236	0.417381
LmxM.09.1330.1	Hypothetical protein, conserved	601	185.617	0	157.367	17.14	0.847805	0.0496566
LmxM.09.1340.1	Histone H2B	107	8199.79	0	7454.17	213.837	0.909068	0.000244336
LmxM.09.1350.1	Hypothetical protein, conserved	192	434.53	0	520.125	43.1109	1.19698	0.0235469
LmxM.09.1360.1	Hypothetical protein, unknown function	236	160.731	0	194.295	17.0774	1.20883	0.0246816
LmxM.09.1370.1	Hypothetical protein, conserved	268	173.211	0	167.656	9.79706	0.967928	0.285345
LmxM.09.1380.1	Hypothetical protein, conserved	580	183.468	0	221.311	8.15852	1.20627	1.75447e-06
LmxM.09.1390.1	Hypothetical protein, conserved	655	220.753	0	226.885	15.9129	1.02778	0.349988
LmxM.09.1400.1	Hypothetical protein, unknown function	537	320.253	0	319.195	9.61144	0.996698	0.4562
LmxM.09.1410.1	SET domain containing protein, putative	572	121.958	0	116.525	8.43492	0.95545	0.259744
LmxM.09.1420.1	Hypothetical protein, conserved	139	898.754	0	793.522	84.3597	0.882913	0.106121
[truncated: 6,857 more rows]

## Sheet: Upregulated genes P-IW
Gene ID	Name	Protein length	mean RPKM (Parental)	std RPKM (Parental)	mean RPKM (Mutant)	std RPKM (Mutant)	RPKM Ratio	p value
[truncated: 11 more rows]

[truncated: 1 more sheets: Downregulated genes P-IW]
