# Supplementary material for: Regulation of Leishmania surface coat proteins by the nuclear protein ESB1
Source: J Cell Sci. 2026 Jul 13;139(13):jcs264459. doi: 10.1242/jcs.264459 (PMC13405223; doi:10.1242/jcs.264459)
Supplement: Table S5. RBP10 KO [file joces-139-264459-TableS5.xlsx]

## Sheet: Table S5 legend
Table S5 RBP10 KO
Transcriptomic analysis of the 3 RBP10 deletion mutant clones. Transcripts were from the RBP10 deletion mutants in the intial week after recovery from transfection were compared to the parental cells. Only transcripts with 20 or more reads in the parental sample and that aligned with mapped genes were included in the final analysis.
For transcriptome-wide analysis of differentially expressed genes, these were filtered based on an absolute log2 ratio​ greater than 1 and −log10(p-values) exceeding 5.26 (p = 5.45 × 10−6): a Bonferroni correction applied to the p-value threshold of 0.05, accounting for the 9,182 genes annotated for L. mexicana.
P = parental; IW = initial week

## Sheet: All transcripts P-IW
Gene ID	Name	Protein length	mean RPKM (Parental)	std RPKM (Parental)	mean RPKM (Mutant)	std RPKM (Mutant)	RPKM Ratio	p value
LmxM.01.0010.1	Protein of unknown function (DUF2946), putative	334	191.153	0	251.877	20.2584	1.31767	0.0013611
LmxM.01.0020.1	Endonuclease/Exonuclease/phosphatase family, putative	541	184.208	0	280.695	37.6269	1.52379	0.00516939
LmxM.01.0030.1	Kinesin-13 1, putative	672	354.167	0	256.121	10.187	0.723164	1e-05
LmxM.01.0040.1	Hypothetical protein, unknown function	186	299.688	0	278.439	46.1515	0.929097	0.322609
LmxM.01.0050.1	Carboxylase, putative	665	152.729	0	212.27	6.13487	1.38985	1.42935e-22
LmxM.01.0060.1	Hypothetical protein, conserved	251	409.864	0	317.826	34.99	0.775441	0.00426384
LmxM.01.0070.1	BSD domain containing protein, putative	599	152.698	0	212.307	7.14108	1.39037	3.49409e-17
LmxM.01.0080.1	Hypothetical protein, conserved	237	217.036	0	219.911	12.022	1.01325	0.405478
LmxM.01.0090.1	UMP-CMP kinase, mitochondrial, putative	274	202.319	0	220.358	15.629	1.08916	0.124213
LmxM.01.0100.1	Glycosyl transferase family 11, putative	345	198.193	0	238.856	22.1426	1.20517	0.0331462
LmxM.01.0110.1	Glutaredoxin-like protein	200	404.047	0	369.661	20.8565	0.914897	0.0496079
LmxM.01.0120.1	Hypothetical protein, conserved	650	115.851	0	160.433	6.27531	1.38483	6.04171e-13
LmxM.01.0130.1	Hypothetical protein, conserved	398	176.692	0	231.272	29.4263	1.3089	0.0318133
LmxM.01.0140.1	Hypothetical protein	82	432.288	0	301.187	19.1118	0.696726	3.44946e-12
LmxM.01.0150.1	Hypothetical protein, conserved	116	236.284	0	196.313	14.0657	0.830834	0.00224335
LmxM.01.0160.1	LSM domain containing protein, putative	80	597.424	0	838.69	98.9745	1.40384	0.00739143
LmxM.01.0170.1	Hypothetical protein	448	187.073	0	210.107	12.8176	1.12313	0.0361635
LmxM.01.0180.1	CLC-type chloride channel, putative	770	285.242	0	325.894	32.9329	1.14252	0.108532
LmxM.01.0190.1	Hypothetical protein, conserved	196	361.601	0	402.667	28.3998	1.11357	0.0740889
LmxM.01.0200.1	Low molecular weight phosphotyrosine protein phosphatase, putative	266	199.194	0	374.306	31.7055	1.8791	1.6656e-08
LmxM.01.0210.1	CUE domain/Domain of unknown function (DUF1771)/Smr domain containing protein, putative	896	248.352	0	292.818	31.2937	1.17905	0.0776663
LmxM.01.0220.1	Cyclophilin type peptidyl-prolyl cis-trans isomerase, putative	334	321.608	0	384.511	26.5178	1.19559	0.00884352
LmxM.01.0230.1	Hypothetical protein, conserved	138	304.667	0	359.642	26.3196	1.18044	0.0183653
LmxM.01.0240.1	DNA excision/repair protein SNF2, putative	927	178.827	0	202.363	12.9299	1.13161	0.0343602
LmxM.01.0250.1	Right handed beta helix region, putative	834	126.713	0	145.71	12.068	1.14992	0.0577248
LmxM.01.0260.1	Calmodulin-binding, putative	279	236.558	0	306.581	5.38749	1.29601	6.32324e-39
LmxM.01.0270.1	Thioredoxin, putative	143	779.238	0	579.957	58.2869	0.744262	0.000314313
LmxM.01.0280.1	Pseudouridylate synthase-like protein	414	282.942	0	244.664	26.5709	0.864715	0.0748496
LmxM.01.0290.1	Hypothetical protein, conserved	172	338.303	0	370.505	40.1436	1.09519	0.211228
LmxM.01.0300.1	4F5 protein family, putative	59	995.403	0	1880.74	297.845	1.88942	0.00147709
LmxM.01.0310.1	Acidocalcisomal exopolyphosphatase, putative	387	308.902	0	348.53	35.958	1.12829	0.135215
LmxM.01.0315.1	Hypothetical protein, conserved	143	297.862	0	178.224	51.96	0.598343	0.0106534
LmxM.01.0320.1	Poly(A) export protein, putative	339	338.903	0	349.033	59.4412	1.02989	0.432336
LmxM.01.0330.1	Hypothetical protein, conserved	210	388.644	0	492.771	34.2315	1.26792	0.00117561
LmxM.01.0335.1	Mitochondrial pyruvate carrier 1	97	958.063	0	913.394	103.774	0.953376	0.333436
LmxM.01.0340.1	Hypothetical protein, conserved	258	325.473	0	317.171	24.4435	0.974492	0.36706
LmxM.01.0350.1	Hypothetical protein, conserved	750	198.022	0	213.418	6.42517	1.07775	0.00828501
LmxM.01.0360.1	Hypothetical protein, conserved	191	332.539	0	397.851	14.989	1.19641	6.58159e-06
LmxM.01.0370.1	Protein of unknown function (DUF788), putative	188	522.789	0	561.418	45.406	1.07389	0.197455
LmxM.01.0380.1	Dyggve-Melchior-Clausen syndrome protein, putative	829	111.08	0	152.176	26.7821	1.36997	0.0624578
LmxM.01.0390.1	Hypothetical protein, conserved	822	110.207	0	206.411	49.5252	1.87293	0.0260374
LmxM.01.0400.1	Hypothetical protein, conserved	553	61.4268	0	99.884	9.14868	1.62606	1.31365e-05
LmxM.01.0410.1	Hypothetical protein	200	17906.6	0	28705.8	1335.47	1.60309	3.07138e-16
LmxM.01.0430.1	Ring finger domain/Zn-finger in ubiquitin-hydrolases and other protein, putative	751	116.785	0	162.164	14.0064	1.38857	0.000597939
LmxM.01.0440.1	Protein of unknown function (DUF791), putative	592	565.881	0	428.186	12.4397	0.756671	1e-05
LmxM.01.0450.1	Alpha/beta-hydrolase-like protein	213	161.244	0	166.286	15.5953	1.03126	0.373251
LmxM.01.0460.1	Conserved protein	1560	187.041	0	182.055	14.2436	0.973345	0.363159
LmxM.01.0470.1	Fatty acyl CoA syntetase 1, putative	696	806.424	0	542.224	67.577	0.672381	4.62214e-05
LmxM.01.0480.1	Beta eliminating lyase,putative	369	279.882	0	198.739	19.2529	0.71008	1.25104e-05
LmxM.01.0490.1	Long-chain-fatty-acid-CoA ligase, putative	698	624.371	0	491.638	28.1207	0.787414	1.17866e-06
LmxM.01.0500.1	Fatty acyl CoA synthetase 2, putative	707	348.603	0	392.517	29.315	1.12597	0.0670625
LmxM.01.0510.1	Hypothetical protein	67	156.169	0	139.069	7.56625	0.890504	0.0119098
LmxM.01.0520.1	Long-chain-fatty-acid-CoA ligase, putative	715	951.366	0	872.928	97.2451	0.917552	0.209948
LmxM.01.0530.1	Long-chain-fatty-acid-CoA ligase, putative	1615	86.4168	0	142.529	10.1369	1.64932	1.55226e-08
LmxM.01.0540.1	Hypothetical protein, conserved	701	215.565	0	207.737	34.0994	0.963684	0.40921
LmxM.01.0550.1	Hypothetical protein, conserved	378	132.146	0	263.501	34.5075	1.99401	7.04616e-05
LmxM.01.0560.1	Pre-mRNA processing factor 3 (PRP3)/Protein of unknown function (DUF1115), putative	621	175.044	0	312.461	23.8172	1.78504	3.97207e-09
LmxM.01.0570.1	Tricarboxylate carrier, putative	326	529.766	0	607.626	22.7907	1.14697	0.000317355
LmxM.01.0580.1	Hypothetical protein, conserved	962	166.005	0	196.622	13.9781	1.18443	0.0142517
LmxM.01.0590.1	Mitochondrial RNA editing ligase 1	489	271.925	0	344.682	9.08409	1.26756	5.76859e-16
LmxM.01.0600.1	Rab-GTPase-TBC domain containing protein, putative	1840	72.9104	0	120.301	15.6121	1.64999	0.00120057
LmxM.01.0610.1	DNA-damage inducible protein DDI1-like protein	387	195.307	0	227.763	11.3093	1.16618	0.00205307
LmxM.01.0620.1	Beat-regulation protein	566	355.247	0	415.628	39.5038	1.16997	0.0631953
LmxM.01.0630.1	Hypothetical protein	845	100.076	0	188.991	21.0944	1.88847	1.24838e-05
LmxM.01.0640.1	HSP70-like protein	1116	318.588	0	264.54	53.2733	0.830353	0.155165
LmxM.01.0650.1	Mitochondrial-processing peptidase subunit beta, putative	494	548.597	0	569.193	40.644	1.03754	0.306169
LmxM.01.0660.1	Hypothetical protein, conserved	1505	102.262	0	180.843	41.6032	1.76842	0.0294579
LmxM.01.0670.1	Hypothetical protein, conserved	288	113.584	0	148.77	8.13326	1.30978	7.58632e-06
LmxM.01.0680.1	Hypothetical protein, unknown function	805	182.234	0	191.459	25.7519	1.05062	0.36009
LmxM.01.0690.1	PLAC8 family, putative	229	1066.81	0	1244.25	105.346	1.16633	0.0460539
LmxM.01.0700.1	Hypothetical protein	362	108.312	0	180.143	20.812	1.66319	0.000278787
LmxM.01.0710.1	Ubiquitin activating enzyme, putative	525	153.94	0	295.879	9.91898	1.92204	9.49287e-47
LmxM.01.0720.1	Hypothetical protein, conserved	1591	82.8321	0	129.988	15.4761	1.5693	0.00115559
LmxM.01.0730.1	Meckel syndrome type 6 protein, putative	2230	127.222	0	167.93	11.3027	1.31997	0.00015815
LmxM.01.0740.1	Hypothetical protein, conserved	743	172.376	0	231.896	20.0257	1.34529	0.00147845
LmxM.01.0750.1	CMGC family protein kinase, putative	1395	140.387	0	191.384	19.0912	1.36327	0.00377823
LmxM.01.0760.1	Hypothetical protein, conserved	324	131.488	0	234.435	24.276	1.78293	1.11424e-05
LmxM.01.0770.1	Eukaryotic initiation factor 4A-1	456	3551.94	0	2173.88	108.531	0.612026	1e-05
LmxM.01.0790.1	Hypothetical protein	514	130.306	0	165.236	8.25299	1.26806	1.15611e-05
LmxM.01.0800.1	Hypothetical protein	471	161.126	0	297.98	6.56694	1.84936	9.41462e-97
LmxM.01.0810.1	Calcium/potassium channel (CAKC), putative	1033	124.743	0	184.247	18.5752	1.47701	0.000679103
LmxM.01.0820.1	Hypothetical protein	1120	81.0668	0	141.169	18.0023	1.74139	0.000421018
LmxM.01.0830.1	Hypothetical protein	255	1e-05	0	1e-05	1e-05	1	0.5
LmxM.01_107651.1	None	84	349.639	0	427.787	32.3155	1.22351	0.00779678
LmxM.01_123594.1	None	111	401.587	0	869.779	114.639	2.16585	2.21272e-05
LmxM.01_195286.1	None	41	118.465	0	145.056	16.122	1.22447	0.0495332
LmxM.01_232406.1	None	105	1e-05	0	0.229642	0.397752	22964.2	0.28186
LmxM.01_240110.1	None	60	870.087	0	947.084	59.443	1.08849	0.0976075
LmxM.01_53687.1	None	105	293.654	0	400.324	38.8306	1.36325	0.00300672
LmxM.01_57483.1	None	147	265.237	0	346.626	31.7602	1.30685	0.00519453
LmxM.02.0030.1	Hypothetical protein	103	47.645	0	73.2928	11.834	1.53831	0.0151059
LmxM.02.0040.1	Xaa-Pro aminopeptidase, putative	617	235.271	0	215.098	3.89792	0.914256	1.13749e-07
LmxM.02.0050.1	Cytochrome b-domain protein, putative	213	108.895	0	162.253	20.2118	1.48998	0.00414659
LmxM.02.0060.1	Hypothetical protein, conserved	214	352.224	0	393.664	13.3474	1.11765	0.000952349
LmxM.02.0070.1	Hypothetical protein, conserved	397	104.263	0	178.756	14.5678	1.71447	1.58087e-07
LmxM.02.0080.1	Hypothetical protein, conserved	997	137.469	0	190.871	24.5395	1.38846	0.0147718
LmxM.02.0085.1	Hypothetical protein, conserved	293	305.251	0	464.536	55.6076	1.52182	0.00208873
LmxM.02.0090.1	Hypothetical protein, conserved	354	507.245	0	250.883	49.6624	0.494598	1.22088e-07
LmxM.02.0100.1	Hypothetical protein	355	477.679	0	389.508	9.36706	0.815419	1e-05
LmxM.02.0110.1	Exportin-T, putative	1167	166.659	0	118.435	10.6794	0.710644	3.15699e-06
LmxM.02.0120.1	Phosphatidylinositol 3-kinase-like protein	4921	80.6334	0	95.0366	11.7091	1.17862	0.109333
LmxM.02.0130.1	Hypothetical protein, conserved	233	297.059	0	310.389	34.0636	1.04487	0.347782
LmxM.02.0140.1	Ankyrin repeats (3 copies)/Zinc finger, C3HC4 type (RING finger), putative	893	157.899	0	169.288	18.4439	1.07213	0.268464
LmxM.02.0150.1	Vps51/Vps67, putative	1930	114.831	0	150.985	21.6129	1.31484	0.0471843
LmxM.02.0160.1	Hypothetical protein	818	77.2721	0	108.049	14.2206	1.39829	0.0152223
LmxM.02.0170.1	Hypothetical protein	798	76.3792	0	80.4264	10.3784	1.05299	0.348281
LmxM.02.0200.1	Phosphoglycan beta 1,3 galactosyltransferase-like protein	846	307.318	0	258.324	17.7221	0.840576	0.00284997
LmxM.02.0200partial.1	Hypothetical protein	286	37.4609	0	29.1736	8.08782	0.778774	0.15276
LmxM.02.0230.1	Hypothetical protein	989	299.966	0	253.81	22.6998	0.846127	0.0210082
LmxM.02.0240.1	Glycosyltransferase (GlcNAc), putative	1002	188.211	0	218.001	28.9966	1.15828	0.152125
LmxM.02.0250.1	Hypothetical protein, conserved	1143	136.48	0	155.986	18.4509	1.14292	0.145214
LmxM.02.0260.1	Small GTP binding protein rab6-like protein	274	345.733	0	346.359	31.4477	1.00181	0.49206
LmxM.02.0270.1	Hypothetical protein, conserved	158	566.486	0	480.201	48.5074	0.847683	0.0376358
LmxM.02.0280.1	Hypothetical protein, conserved	155	248.994	0	263.604	35.344	1.05868	0.339669
LmxM.02.0290.1	Mitogen-activated kinase kinase kinase, putative	539	309.272	0	299.199	16.4685	0.967429	0.270378
LmxM.02.0300.1	ABC1 transporter, putative	2789	163.459	0	244.372	14.7414	1.495	2.02331e-08
LmxM.02.0310.1	Paraflagellar rod component, putative	669	348.639	0	402.419	82.1244	1.15426	0.256278
LmxM.02.0320.1	Ribosomal RNA processing protein 41B, putative	342	262.55	0	399.862	34.2425	1.52299	3.03615e-05
LmxM.02.0330.1	Hypothetical protein	418	111.564	0	159.909	20.1551	1.43334	0.00822813
LmxM.02.0340.1	UAA transporter family, putative	940	112.719	0	157.134	9.97973	1.39403	4.28295e-06
LmxM.02.0350.1	Hypothetical protein, conserved	1055	102.458	0	157.568	25.5693	1.53788	0.0155688
LmxM.02.0360.1	Casein kinase II, alpha chain, putative	381	351.62	0	359.156	17.4635	1.02143	0.333039
LmxM.02.0370.1	Proteasome regulatory non-ATPase subunit 6, putative	529	343.141	0	243.403	23.8725	0.70934	1.47092e-05
LmxM.02.0380.1	FtsJ-like methyltransferase, putative	454	366.554	0	448.651	38.5993	1.22397	0.016714
LmxM.02.0390.1	E2 SUMO-conjugating enzyme, putative	224	491.666	0	378.993	24.997	0.770835	3.28079e-06
LmxM.02.0400.1	Hypothetical protein	55	843.884	0	254.974	23.9071	0.302144	1e-05
LmxM.02.0410.1	Kinetoplastid RNA editing protein 1, putative	1032	120.079	0	143.967	16.383	1.19894	0.0724022
LmxM.02.0420.1	Hypothetical protein, conserved	1010	308.304	0	257.239	41.9366	0.834369	0.111675
LmxM.02.0430.1	Serine peptidase, Clan S-, family S54, putative	370	248.064	0	368.401	48.8082	1.4851	0.0068411
LmxM.02.0440.1	Hypothetical protein	768	215.742	0	210.575	12.2071	0.976052	0.336061
LmxM.02.0450.1	Voltage-dependent anion-selective channel, putative	277	687.565	0	531.575	58.2803	0.773127	0.00371922
LmxM.02.0460.1	Mitochondrial outer membrane protein porin, putative	291	2002.24	0	989.688	62.3685	0.49429	1e-05
LmxM.02.0470.1	Hypothetical protein, unknown function	3334	100.877	0	154.279	23.4604	1.52938	0.0114146
LmxM.02.0480.1	Hypothetical protein	201	143.797	0	230.269	34.3651	1.60135	0.00593005
LmxM.02.0490.1	Hypothetical protein, conserved	1133	62.7672	0	99.6843	9.69192	1.58816	6.97472e-05
LmxM.02.0500.1	Glycerate kinase, putative	917	82.3698	0	147.234	8.3942	1.78747	5.49441e-15
LmxM.02.0510.1	Hypothetical protein, conserved	170	288.534	0	345.276	11.7025	1.19666	6.21446e-07
LmxM.02.0520.1	Hypothetical protein, conserved	2085	105.384	0	106.883	12.8432	1.01423	0.453537
LmxM.02.0530.1	Hypothetical protein, conserved	863	189.336	0	212.919	19.7464	1.12456	0.116177
LmxM.02.0540.1	Hypothetical protein, conserved	494	540.326	0	469.485	14.0398	0.868891	2.25831e-07
LmxM.02.0550.1	Hypothetical protein, unknown function	163	2321.03	0	2102.63	293.52	0.905904	0.228418
LmxM.02.0560.1	Hypothetical protein, unknown function	847	153.609	0	199.624	13.9322	1.29956	0.000478692
LmxM.02.0570.1	Protein kinase, putative	1425	100.014	0	125.958	7.97311	1.25941	0.000568914
LmxM.02.0580.1	Hypothetical protein, conserved	3785	86.8616	0	109.606	6.10035	1.26185	9.63381e-05
LmxM.02.0590.1	TPR repeat/Tetratricopeptide repeat, putative	523	170.541	0	216.362	28.8255	1.26868	0.0559628
LmxM.02.0600.1	ARP2/3 complex subunit, putative	210	196.378	0	271.569	21.3508	1.38289	0.000214398
LmxM.02.0610.1	Hypothetical protein, conserved	321	327.735	0	272.793	25.8444	0.832358	0.0167563
LmxM.02.0620.1	Hypothetical protein, conserved	578	226.413	0	325.681	26.3017	1.43844	8.02644e-05
LmxM.02.0630.1	Gamma-glutamyl phosphate reductase-like protein	659	107.784	0	114.47	3.09973	1.06202	0.0155129
LmxM.02.0640.1	Hypothetical protein, unknown function	1412	90.0158	0	137.737	10.6935	1.53015	4.04769e-06
LmxM.02.0650.1	Hypothetical protein, conserved	314	233.523	0	161.267	16.0685	0.690585	3.45024e-06
LmxM.02.0660.1	Nop14-like family, putative	930	123.889	0	194.865	13.713	1.57291	1.13414e-07
LmxM.02.0670.1	Mitochondrial carrier protein, putative	313	933.378	0	597.715	8.59152	0.640378	1e-05
LmxM.02.0680.1	Hypothetical protein, conserved	159	673.987	0	766.341	22.2104	1.13703	1.60444e-05
LmxM.02.0690.1	Hypothetical protein, conserved	454	230.873	0	344.116	63.452	1.4905	0.0371555
LmxM.02.0700.1	Hypothetical protein, conserved	937	354.004	0	596.004	119.127	1.68361	0.0211054
LmxM.02.0710.1	Serine peptidase, putative	817	657.294	0	378.381	32.6579	0.575665	1e-05
LmxM.02.0720.1	Hypothetical protein, unknown function	80	502.243	0	651.001	103.964	1.29619	0.076235
LmxM.02.0730.1	Dehydrogenase/oxidoreductase-like protein	57	319.228	0	451.906	28.5529	1.41562	1.68619e-06
LmxM.02.0740.1	Peptidyl dipeptidase, putative	678	870.833	0	1022.11	50.4271	1.17372	0.00134998
LmxM.02_11936.1	None	88	262.44	0	294.847	19.444	1.12349	0.0477852
LmxM.02_159692.1	None	51	463.692	0	765.072	116.166	1.64996	0.00473801
LmxM.02_84177.1	None	131	212.894	0	357.735	8.69729	1.68034	1.42506e-62
LmxM.03.0010.1	Hypothetical protein	977	60.142	0	72.5014	16.2794	1.2055	0.223864
LmxM.03.0020.1	Hypothetical protein, conserved	267	459.742	0	611.628	60.4455	1.33037	0.00598909
LmxM.03.0030.1	D-3-phosphoglycerate dehydrogenase-like protein	407	822.914	0	491.645	50.7011	0.597444	3.20661e-11
LmxM.03.0040.1	2-aminoethylphosphonate:pyruvateaminotransferas e-like protein	366	580.138	0	403.057	25.7111	0.694761	2.84217e-12
LmxM.03.0060.1	Met-10+ like-protein, putative	390	237.96	0	305.305	20.8789	1.28301	0.000628674
LmxM.03.0070.1	Hypothetical protein, conserved	833	282.385	0	288.958	20.8543	1.02328	0.376298
LmxM.03.0080.1	Glycerol-3-phosphate acyl transferase	717	630.189	0	558.977	5.27549	0.886998	1e-05
LmxM.03.0090.1	DNA primase large subunit, putative	567	243.654	0	192.715	14.0488	0.790937	0.000144001
LmxM.03.0100.1	Cytochrome c oxidase assembly protein, putative	253	1055.43	0	1286.92	205.633	1.21933	0.130143
LmxM.03.0110.1	Hypothetical protein, conserved	894	148.129	0	107.461	7.17931	0.725452	7.36438e-09
LmxM.03.0120.1	Hypothetical protein, conserved	925	219.821	0	169.965	24.0022	0.773194	0.0188927
LmxM.03.0130.1	Acetyltransferase, putative	184	837.498	0	442.771	35.9175	0.528683	1e-05
LmxM.03.0140.1	Hypothetical protein, conserved	139	627.694	0	698.447	112.055	1.11272	0.263885
LmxM.03.0150.1	Hypothetical protein, conserved	311	1040.4	0	714.461	65.1521	0.686715	2.82505e-07
LmxM.03.0160.1	ABC transporter protein, putative	724	613.634	0	395.407	25.0254	0.64437	1e-05
LmxM.03.0170.1	Hypothetical protein	193	612.781	0	524.16	32.0052	0.85538	0.00281194
LmxM.03.0180.1	Zinc-finger of acetyl-transferase ESCO, putative	617	159.758	0	92.2701	6.10028	0.577563	1e-05
LmxM.03.0190.1	U2 splicing auxiliary factor, putative	210	1027.3	0	426.407	24.6711	0.415074	1e-05
LmxM.03.0200.1	Delta-1-pyrroline-5-carboxylate dehydrogenase, putative	560	1083.11	0	556.316	30.2467	0.51363	1e-05
LmxM.03.0210.1	Protein kinase, putative	379	554.141	0	452.012	11.2739	0.815698	1e-05
LmxM.03.0220.1	Hypothetical protein, conserved	313	657.176	0	398.472	18.2069	0.60634	1e-05
LmxM.03.0230.1	Long chain fatty Acyl CoA synthetase, putative	705	642.644	0	376.346	23.9123	0.585622	1e-05
LmxM.03.0240.1	Hypothetical protein, conserved	154	316.409	0	343.825	34.5041	1.08665	0.213434
LmxM.03.0250.1	Ribosomal protein L38, putative	83	9962.96	0	11179.2	1649.33	1.12207	0.230441
LmxM.03.0260.1	Hypothetical protein, conserved	342	295.758	0	150.055	13.7871	0.507358	1e-05
LmxM.03.0270.1	FYVE zinc finger/Apolipoprotein A1/A4/E domain containing protein, putative	1372	181.355	0	144.147	18.005	0.794831	0.0193874
LmxM.03.0280.1	Hypothetical protein	970	105.431	0	161.328	12.5633	1.53018	4.30846e-06
LmxM.03.0290.1	Hypothetical protein	376	151.248	0	182.185	23.1139	1.20455	0.0903718
LmxM.03.0310.1	Hypothetical protein	2061	116.693	0	126.83	8.3231	1.08687	0.111622
LmxM.03.0320.1	Hypothetical protein, conserved	1010	254.23	0	266.319	45.4964	1.04755	0.395228
LmxM.03.0330.1	Hypothetical protein, conserved	652	208.685	0	235.921	17.0775	1.13051	0.0553744
LmxM.03.0340.1	DDRGK domain containing protein, putative	368	242.558	0	299.953	26.8734	1.23663	0.0163488
LmxM.03.0350.1	Hypothetical protein	1451	163.865	0	153.227	13.6045	0.935085	0.217138
LmxM.03.0360.1	Hypothetical protein	1630	180.246	0	105.484	3.10515	0.585225	1e-05
LmxM.03.0370.1	GPR1/FUN34/yaaH family, putative	311	446.353	0	319.661	15.921	0.716162	8.88178e-16
LmxM.03.0380.1	GPR1/FUN34/yaaH family, putative	372	354.098	0	374.768	33.4096	1.05837	0.268065
LmxM.03.0390.1	Hypothetical protein	446	173.203	0	148.174	29.6123	0.855493	0.198993
LmxM.03.0400.1	GPR1/FUN34/yaaH family, putative	294	1045.38	0	1314.06	136.207	1.25702	0.0242682
LmxM.03.0410.1	Hypothetical protein	657	1130.91	0	581.95	24.0863	0.514587	1e-05
LmxM.03.0420.1	Hypothetical protein, conserved	1691	137.372	0	164.46	12.6659	1.19718	0.0162334
LmxM.03.0430.1	60S acidic ribosomal protein P2, putative	110	2073.99	0	2151.8	152.898	1.03752	0.305402
LmxM.03.0440.1	60S acidic ribosomal protein P2, putative	110	7899.15	0	5251	595.106	0.664754	4.2956e-06
LmxM.03.0450.1	TLD domain protein, conserved	1684	154.154	0	133.715	22.8589	0.867413	0.185628
LmxM.03.0460.1	Hypothetical protein	1050	148.056	0	92.0819	3.59654	0.621938	1e-05
LmxM.03.0470.1	Hypothetical protein, conserved	966	376.958	0	313.679	33.4033	0.832133	0.0290867
LmxM.03.0480.1	Ankyrin repeats (3 copies)/DHHC palmitoyltransferase, putative	1008	345.041	0	295.52	39.7629	0.856477	0.10649
LmxM.03.0490.1	Hypothetical protein, conserved	986	204.396	0	254.819	36.5104	1.24669	0.0836306
LmxM.03.0500.1	Phosphate-Repressible Phosphate Permease-like protein	573	101.062	0	96.3027	8.38116	0.952908	0.285068
LmxM.03.0510.1	Hypothetical protein, conserved	2516	123.023	0	110.622	18.0387	0.8992	0.245899
LmxM.03.0520.1	Hypothetical protein, conserved	848	355.403	0	235.982	36.3284	0.663983	0.000505823
LmxM.03.0530.1	Hypothetical protein, conserved	2155	167.807	0	142.191	20.5657	0.847347	0.106459
LmxM.03.0540.1	Serine peptidase, Clan SJ, family S16, putative	396	825.825	0	493.928	14.1781	0.598102	1e-05
LmxM.03.0550.1	Hypothetical protein, conserved	1370	200.362	0	245.681	25.523	1.22619	0.0378968
LmxM.03.0560.1	Hypothetical protein	707	123.2	0	141.132	13.3727	1.14556	0.0899649
LmxM.03.0570.1	Quinone oxidoreductase, putative	332	428.369	0	423.772	60.8837	0.989271	0.469912
LmxM.03.0580.1	Hypothetical protein, conserved	178	779.701	0	545.689	6.03731	0.69987	1e-05
LmxM.03.0590.1	DNA repair helicase, putative	1422	229.83	0	244.753	26.5469	1.06493	0.287006
LmxM.03.0600.1	Arginine N-methyltransferase, putative	405	911.597	0	340.871	24.8441	0.373927	1e-05
LmxM.03.0610.1	Kinase-like protein	349	268.428	0	296.005	11.7829	1.10273	0.00963093
LmxM.03.0620.1	Mitochondrial protein 99, putative	674	109.271	0	92.3294	9.08512	0.844962	0.0311112
LmxM.03.0630.1	Hypothetical protein, conserved	322	239.338	0	236.199	4.71819	0.986883	0.252911
LmxM.03.0640.1	Hypothetical protein, conserved	600	364.056	0	331.416	28.1309	0.910342	0.12296
LmxM.03.0650.1	Hypothetical protein	892	520.71	0	438.68	42.8085	0.842465	0.0276693
LmxM.03.0660.1	Hypothetical protein, conserved	815	475.974	0	338.501	25.137	0.711175	2.2635e-08
LmxM.03.0670.1	Hypothetical protein, conserved	568	61.8241	0	72.7032	13.8725	1.17597	0.216456
LmxM.03.0680.1	Uroporphyrinogen-III synthase HemD, putative	286	102.452	0	119.718	3.97616	1.16853	7.04936e-06
LmxM.03.0690.1	DEAD/DEAH box helicase, putative	2211	502.589	0	162.54	40.605	0.323405	1e-05
LmxM.03.0700.1	Hypothetical protein, conserved	2862	146.424	0	157.573	12.3476	1.07614	0.183276
LmxM.03.0710.1	Aminoacyl-tRNA editing domain containing protein, putative	248	415.739	0	300.112	51.6459	0.721876	0.0125832
LmxM.03.0720.1	Hypothetical protein, conserved	1013	117.048	0	143.873	18.0195	1.22918	0.0682887
LmxM.03.0730.1	Hypothetical protein, conserved	371	328.011	0	420.386	26.8426	1.28162	0.000289409
LmxM.03.0740.1	Cytochrome c oxidase copper chaperone, putative	84	664.725	0	399.19	25.2306	0.600534	1e-05
LmxM.03.0750.1	TatD related DNase, putative	702	395.08	0	272.381	34.8798	0.689434	0.00021761
LmxM.03.0760.1	Hypothetical protein, conserved	323	254.364	0	231.008	20.9468	0.908178	0.132421
LmxM.03.0770.1	Ubiquitin-like domain containing protein, putative	540	248.533	0	195.784	13.3766	0.787758	4.01666e-05
LmxM.03.0780.1	Serine/threonine-protein kinase, putative	3050	144.181	0	127.643	16.9016	0.885297	0.163915
LmxM.03.0790.1	Hypothetical protein, conserved	455	119.394	0	180.852	12.0376	1.51475	1.6498e-07
LmxM.03.0800.1	6-phosphofructo-2-kinase 1	2444	128.118	0	133.381	8.34608	1.04107	0.264182
LmxM.03.0810.1	Hypothetical protein	1078	125.799	0	128.47	18.9099	1.02123	0.443853
LmxM.03.0820.1	Hypothetical protein, conserved	2904	83.1106	0	87.9725	17.0977	1.0585	0.388066
LmxM.03.0821.1	Choline/ethanolamine phosphotransferase, putative	599	484.496	0	322.212	38.6395	0.665046	1.33491e-05
LmxM.03.0830.1	Hypothetical protein, conserved	408	113.191	0	122.704	21.0343	1.08404	0.325543
LmxM.03.0840.1	Hypothetical protein, conserved	975	185.229	0	212.946	41.4794	1.14964	0.251993
LmxM.03.0850.1	Hypothetical protein, conserved	2311	193.997	0	188.485	18.5562	0.971588	0.383219
LmxM.03.0860.1	Hypothetical protein, conserved	1536	105.91	0	127.427	17.6054	1.20316	0.11082
LmxM.03.0870.1	Hypothetical protein, conserved	1363	101.573	0	83.5037	14.8011	0.822101	0.111074
LmxM.03.0880.1	Hypothetical protein, conserved	2011	111.513	0	85.2284	10.3474	0.764291	0.00553923
LmxM.03.0890.1	NLI interacting factor-like phosphatase, putative	726	312.896	0	311.046	36.8314	0.994089	0.479975
LmxM.03.0900.1	Peter pan protein, putative	372	328.373	0	286.649	14.9896	0.872937	0.0026886
LmxM.03.0910.1	Inorganic pyrophosphatase, putative	265	568.848	0	499.766	13.7731	0.878558	2.64191e-07
LmxM.03.0920.1	Got1/Sft2-like family, putative	216	727.827	0	555.519	50.2378	0.763257	0.000301968
LmxM.03.0930.1	Amidohydrolase family, putative	697	211.527	0	194.288	6.2718	0.9185	0.00299138
LmxM.03.0940.1	Hypothetical protein, conserved	328	239	0	263.762	7.35112	1.1036	0.000378077
LmxM.03.0950.1	Multicopper oxidase, putative	635	545.68	0	561.82	14.9492	1.02958	0.140152
LmxM.03.0960.1	Hypothetical protein, conserved	104	3588.77	0	2267.69	478.382	0.631887	0.00287647
LmxM.03.0970.1	MORN repeat, putative	325	958.245	0	817.184	58.7771	0.852793	0.00819933
LmxM.03.0980.1	Eukaryotic translation initiation factor 2 subunit alpha	413	2726.53	0	2002.53	47.7888	0.734464	1e-05
LmxM.03_101644.1	None	37	163.935	0	77.396	9.61032	0.472114	1e-05
LmxM.03_153620.1	None	68	302.64	0	243.584	8.78572	0.804863	8.97227e-12
LmxM.03_204918.1	None	49	696.135	0	676.597	81.7138	0.971934	0.405516
LmxM.03_78395.1	None	73	95.6934	0	49.2461	17.4688	0.514624	0.0039202
LmxM.04.0010.1	Organelle-type calcium ATPase	1025	852.18	0	617.399	83.5387	0.724494	0.00247368
LmxM.04.0020.1	Pteridine transporter (truncated), putative	552	149.434	0	222.668	19.8717	1.49008	0.000114186
LmxM.04.0030.1	CAMP-specific phosphodiesterase, putative	667	233.09	0	279.848	4.07051	1.2006	7.67059e-31
LmxM.04.0035.1	Hypothetical protein	73	492.385	0	792.222	112.424	1.60895	0.00382624
LmxM.04.0040.1	Hypothetical protein	439	607.63	0	1370.99	27.2506	2.25629	5.6966e-173
LmxM.04.0045.1	Hypothetical protein, conserved	167	446.964	0	456.523	51.4373	1.02139	0.426284
LmxM.04.0050.1	Hypothetical protein, conserved	531	700.297	0	550.603	56.4285	0.786242	0.00399129
LmxM.04.0060.1	DNA topoisomerase type IB small subunit, putative	262	368.095	0	347.758	17.4466	0.944749	0.121867
LmxM.04.0070.1	Hypothetical protein, conserved	245	598.194	0	871.704	48.9524	1.45723	1.15339e-08
LmxM.04.0080.1	Hypothetical protein, conserved	158	405.241	0	678.106	36.7846	1.67334	5.94998e-14
LmxM.04.0090.1	Hypothetical protein, conserved	1856	209.781	0	161.144	19.4147	0.768153	0.00611977
LmxM.04.0100.1	Hypothetical protein, conserved	585	281.016	0	808.628	54.9668	2.87752	4.04624e-22
LmxM.04.0110.1	Hypothetical protein, conserved	347	313.811	0	420.338	31.7325	1.33946	0.000393919
LmxM.04.0120.1	Exosome complex exonuclease RRP40, putative	332	235.293	0	336.001	10.8738	1.42801	1.00803e-20
LmxM.04.0123.1	Hypothetical protein, conserved	155	621.72	0	489.584	32.5115	0.787468	2.40919e-05
LmxM.04.0127.1	Hypothetical protein, conserved	386	212.605	0	268.781	5.40746	1.26422	1.39897e-25
LmxM.04.0130.1	Hypothetical protein	613	249.194	0	705.714	175.841	2.83199	0.00471299
LmxM.04.0180.1	Surface antigen-like protein	506	121.8	0	278.691	34.1937	2.2881	2.23446e-06
LmxM.04.0190.1	Surface antigen-like protein	709	140.935	0	463.732	76.1509	3.29041	1.12301e-05
LmxM.04.0200.1	Surface antigen-like protein	182	189.566	0	269.762	37.1428	1.42305	0.0154201
LmxM.04.0210.1	Surface antigen-like protein	296	307.123	0	430.505	18.3176	1.40174	8.15667e-12
LmxM.04.0220.1	Hypothetical protein	354	745.47	0	720.483	59.1577	0.966482	0.336374
LmxM.04.0230.1	Hypothetical protein, conserved	262	357.778	0	560.933	13.3593	1.56782	1.5879e-52
LmxM.04.0240.1	GRAM domain containing protein, putative	290	915.001	0	510.864	40.1621	0.558321	1e-05
LmxM.04.0250.1	RNA pseudouridylate synthase-like protein	1455	144.569	0	165.269	15.6531	1.14318	0.0930128
LmxM.04.0260.1	Hypothetical protein, conserved	267	208.978	0	271.225	19.0958	1.29786	0.000557593
LmxM.04.0270.1	Mitochondrial 39-S ribosomal protein L47 (MRP-L47), putative	480	602.763	0	459.248	60.694	0.761904	0.00902538
LmxM.04.0280.1	Adenosine monophosphate deaminase, putative	1962	230.49	0	249.987	47.2082	1.08459	0.339805
LmxM.04.0290.1	Alcohol dehydrogenase GroES-like domain containing protein, putative	451	314.975	0	329.572	23.2683	1.04634	0.265225
LmxM.04.0300.1	Hypothetical protein, conserved	260	272.344	0	400.688	41.1819	1.47126	0.000915027
LmxM.04.0310.1	Beta-fructofuranosidase, putative	641	526.587	0	127.368	6.00736	0.241874	1e-05
LmxM.04.0320.1	Hypothetical protein	399	198.958	0	122.248	7.53033	0.61444	1e-05
LmxM.04.0330.1	Mitochondrial exoribonuclease DSS-1, putative	843	164.283	0	246.463	13.5844	1.50023	7.26012e-10
LmxM.04.0340.1	ADP-ribosylation factor, putative	184	297.249	0	461.692	74.7309	1.55322	0.013887
LmxM.04.0350.1	Hypothetical protein	2131	205.062	0	270.331	27.1312	1.31829	0.00807069
LmxM.04.0370.1	Hypothetical protein, conserved	190	260.162	0	278.503	53.3783	1.0705	0.365572
LmxM.04.0380.1	Phytanoyl-CoA dioxygenase (PhyH), putative	353	204.885	0	222.288	47.1812	1.08494	0.356114
LmxM.04.0390.1	Hypothetical protein	260	188.175	0	329.51	74.2257	1.75108	0.028447
LmxM.04.0400.1	Anaphase promoting complex, subunit 10-like protein	343	240.244	0	329.255	63.0054	1.3705	0.0788662
LmxM.04.0410.1	Hypothetical protein, conserved	1130	121.718	0	126.706	14.8302	1.04098	0.36832
LmxM.04.0420.1	Tetratricopeptide repeat, putative	361	373.178	0	251.081	22.8298	0.672819	4.44333e-08
LmxM.04.0430.1	Hypothetical protein, conserved	4149	151.577	0	176.33	6.37532	1.16331	5.16465e-05
LmxM.04.0440.1	Serine/threonine protein kinase-like protein	1320	176.849	0	186.541	12.9614	1.0548	0.227298
LmxM.04.0450.1	Calpain-like cysteine peptidase, putative	856	153.942	0	178.021	22.7048	1.15641	0.144456
LmxM.04.0460.1	Adenylosuccinate lyase, putative	484	195.691	0	159.606	12.6121	0.815601	0.00211047
LmxM.04.0465.1	Hypothetical protein	856	129.12	0	208.077	22.9645	1.6115	0.000292788
LmxM.04.0470.1	60S ribosomal protein L11 (L5, L16)	188	4617.73	0	5496.27	413.658	1.19025	0.0168422
LmxM.04.0480.1	ADP-ribosylation factor, putative	190	190.24	0	162.958	9.84517	0.856593	0.00279362
LmxM.04.0490.1	Hypothetical protein, conserved	324	302.377	0	242.818	30.3724	0.803029	0.0249407
LmxM.04.0500.1	Nucleotidyltransferase domain containing protein, putative	2994	124	0	122.251	20.2573	0.985898	0.465605
LmxM.04.0510.1	Hypothetical protein	1531	255.727	0	381.631	33.9873	1.49234	0.000105933
LmxM.04.0520.1	Huntingtin interacting protein (HIP), putative	1058	332.754	0	226.834	21.8491	0.681686	6.24189e-07
LmxM.04.0530.1	Hypothetical protein	356	172.756	0	182.028	11.2104	1.05367	0.204092
LmxM.04.0540.1	Zinc finger, C3HC4 type (RING finger), putative	596	169.987	0	178.498	8.8976	1.05007	0.169405
LmxM.04.0550.1	Intraflagellar transport protein 139, putative	1546	173.505	0	183.134	25.192	1.0555	0.351144
LmxM.04.0560.1	Tyrosine phosphatase, putative	292	156.536	0	264.563	11.7942	1.69011	2.61235e-20
LmxM.04.0570.1	DENN (AEX-3) domain containing protein, putative	1792	132.496	0	163.876	17.3579	1.23684	0.0353144
LmxM.04.0580.1	Spermidine synthase, putative	300	933.338	0	758.414	54.6935	0.812582	0.000691287
LmxM.04.0590.1	Hypothetical protein	267	336.365	0	406.962	19.8472	1.20988	0.000187549
LmxM.04.0600.1	Hypothetical protein	3051	78.2122	0	119.111	12.1036	1.52292	0.000363708
LmxM.04.0610.1	Hypothetical protein, conserved	167	177.094	0	203.142	41.0366	1.14708	0.262799
LmxM.04.0620.1	Hypothetical protein	1275	177.82	0	182.077	12.8938	1.02394	0.370636
LmxM.04.0625.1	Hypothetical protein	338	593.828	0	624.35	43.4628	1.0514	0.241263
LmxM.04.0630.1	Hypothetical protein, conserved	200	2167.25	0	2262.45	337.247	1.04393	0.388859
LmxM.04.0640.1	Zinc finger, C3HC4 type (RING finger), putative	326	236.237	0	262.086	26.0973	1.10942	0.160969
LmxM.04.0650.1	Serine-threonine protein kinase-like protein	1246	208.228	0	315.384	23.3496	1.51461	2.22449e-06
LmxM.04.0660.1	Hypothetical protein	148	586.335	0	823.655	152.902	1.40475	0.0603179
LmxM.04.0670.1	Hypothetical protein, conserved	152	2728.77	0	1434.73	126.848	0.525779	1e-05
LmxM.04.0680.1	Ubiquitin-conjugating enzyme E2, putative	148	1037.76	0	573.563	9.97441	0.552691	1e-05
LmxM.04.0690.1	Axonemal dynein light chain, putative	746	281.471	0	402.536	70.8004	1.43012	0.0436375
LmxM.04.0700.1	Hypothetical protein, conserved	1076	64.9764	0	133.573	15.3404	2.05572	3.88125e-06
LmxM.04.0710.1	Tir chaperone protein (CesT) family/PDZ domain containing protein, putative	794	203.039	0	197.066	19.5698	0.970579	0.380091
LmxM.04.0720.1	Hypothetical protein	684	142.721	0	245.165	20.8948	1.71779	4.72289e-07
LmxM.04.0730.1	Protein of unknown function (DUF974), putative	640	158.406	0	217.73	14.284	1.37451	1.63942e-05
LmxM.04.0740.1	Hypothetical protein, conserved	820	153.991	0	182.792	16.6848	1.18703	0.0421554
LmxM.04.0750.1	60S ribosomal protein L10, putative	213	4377.21	0	5940.13	346.238	1.35706	3.18062e-06
LmxM.04.0760.1	Hypothetical protein	172	7589.86	0	6090.07	552.727	0.802396	0.00332955
LmxM.04.0770.1	Hypothetical protein	171	2360	0	1216.12	83.71	0.515306	1e-05
LmxM.04.0780.1	Heat shock protein, putative	577	472.068	0	484.769	35.5305	1.02691	0.36037
LmxM.04.0790.1	Hypothetical protein, conserved	1170	185.201	0	198.729	20.4686	1.07305	0.254325
LmxM.04.0800.1	Hypothetical protein	305	374.463	0	399.59	34.6652	1.0671	0.234274
LmxM.04.0810.1	Pescadillo N-terminus/BRCA1 C Terminus (BRCT) domain containing protein, putative	671	349.208	0	367.716	76.6768	1.053	0.404635
LmxM.04.0820.1	Peptide deformylase 2, putative	401	282.492	0	368.375	11.7973	1.30402	1.67169e-13
LmxM.04.0830.1	Hypothetical protein, conserved	1413	169.503	0	204.674	34.8112	1.2075	0.156162
LmxM.04.0840.1	Tyrosine phospatase-like protein	879	167.16	0	251.347	20.2888	1.50363	1.66634e-05
LmxM.04.0850.1	Serine peptidase, Clan S-, family S54, putative	393	497.946	0	315.202	14.731	0.633004	1e-05
LmxM.04.0860.1	Hypothetical protein	231	296.709	0	364.418	26.8039	1.2282	0.00576697
LmxM.04.0870.1	Hypothetical protein	1210	163.437	0	201.707	14.8102	1.23416	0.00488276
LmxM.04.0890.1	Hypothetical protein, conserved	1268	140.611	0	154.013	8.49359	1.09532	0.0572827
LmxM.04.0910.1	Hypothetical protein, conserved	186	201.048	0	259.798	31.5279	1.29222	0.0311991
LmxM.04.0920.1	Hypothetical protein	596	333.695	0	260.22	20.8442	0.779813	0.000211766
LmxM.04.0930.1	Hypothetical protein	148	422.005	0	372.191	24.5025	0.881959	0.0210253
LmxM.04.0940.1	Hypothetical protein	493	449.479	0	244.617	15.8431	0.544224	1e-05
LmxM.04.0950.1	Hypothetical protein	213	5848.19	0	6227.44	680.554	1.06485	0.288674
LmxM.04.0960.1	Adenylate kinase, putative	207	460.802	0	389.061	44.5996	0.844312	0.0538551
LmxM.04.0970.1	Hypothetical protein, conserved	519	152.008	0	215.707	4.58697	1.41905	3.80446e-44
LmxM.04.0975.1	Hypothetical protein	466	128.606	0	168.159	24.5547	1.30755	0.0536114
LmxM.04.0980.1	Hypothetical protein, conserved	1272	112.298	0	147.522	20.4337	1.31366	0.0423717
LmxM.04.0990.1	Hypothetical protein, conserved	292	813.989	0	634.901	25.8966	0.779987	2.33091e-12
LmxM.04.1000.1	Chloride channel protein, putative	1174	218.42	0	195.477	15.4248	0.894961	0.0684561
LmxM.04.1010.1	Domain of unknown function (DUF947), putative	224	438.626	0	541.865	26.9334	1.23537	6.32728e-05
LmxM.04.1030.1	COPI associated protein, putative	194	1744.17	0	1946.97	25.1717	1.11627	3.92798e-16
LmxM.04.1040.1	Hypothetical protein	321	536.769	0	629.366	83.0335	1.17251	0.132387
LmxM.04.1050.1	Acyltransferase-like protein, copy 2	210	1130.07	0	729.469	79.303	0.645505	2.19079e-07
LmxM.04.1060.1	Hypothetical protein	476	108.855	0	163.075	14.0209	1.4981	5.50624e-05
LmxM.04.1070.1	Hypothetical protein, conserved	129	239.167	0	303.048	26.1245	1.2671	0.00723755
LmxM.04.1080.1	Transcriptional repressor TCF25, putative	939	229.325	0	229.929	26.3992	1.00263	0.490876
LmxM.04.1090.1	Hypothetical protein, conserved	1469	148.409	0	120.052	16.3287	0.808926	0.0412246
LmxM.04.1100.1	Hypothetical protein	109	404.202	0	516.469	126.139	1.27775	0.186726
LmxM.04.1110.1	Proton motive ATPase, putative	957	154.08	0	271.762	39.1167	1.76378	0.00131269
LmxM.04.1120.1	Hypothetical protein	729	257.253	0	205.624	12.2237	0.799306	1.20172e-05
LmxM.04.1130.1	Cytochrome c oxidase assembly factor, putative	310	705.939	0	697.954	69.0932	0.988689	0.454
LmxM.04.1140.1	Hypothetical protein	356	227.448	0	225.945	22.8981	0.993395	0.473844
LmxM.04.1150.1	Hypothetical protein, conserved	168	165.283	0	144.287	4.13631	0.87297	1.9274e-07
LmxM.04.1160.1	Fructose-1,6-bisphosphatase, cytosolic, putative	351	736.513	0	539.998	61.9473	0.733181	0.00075619
LmxM.04.1165.1	Hypothetical protein	408	419.696	0	620.482	27.6282	1.47841	1.83222e-13
LmxM.04.1170.1	Double RNA binding domain protein 3	311	567.213	0	236.633	19.1805	0.417185	1e-05
LmxM.04.1180.1	Hypothetical protein, conserved	2386	133.214	0	132.648	3.27008	0.995751	0.43129
LmxM.04.1190.1	TRNA nucleotidyltransferase, putative	523	406.222	0	479.448	21.2306	1.18026	0.000281282
LmxM.04.1200.1	Hypothetical protein, conserved	187	534.799	0	443.267	45.9738	0.828848	0.0232427
LmxM.04.1210.1	Casein kinase I, putative	368	139.756	0	265.564	19.9083	1.9002	1.31295e-10
LmxM.04.1220.1	Hypothetical protein, conserved	1061	268.697	0	210.311	28.1531	0.782707	0.0190456
LmxM.04.1230.1	Actin	376	3178.6	0	2026.48	27.2672	0.63754	1e-05
LmxM.04_123059.1	None	65	343.705	0	309.01	37.0285	0.899057	0.174388
LmxM.04_201044.1	None	33	292.718	0	361.663	31.8473	1.23553	0.0151993
LmxM.04_212255.1	None	50	116.04	0	111.604	12.7819	0.961774	0.364283
LmxM.04_243246.1	None	83	636.174	0	757.95	98.1578	1.19142	0.107374
LmxM.04_246981.1	None	151	10.4652	0	12.1418	6.82544	1.1602	0.402982
LmxM.04_422972.1	None	86	1471.91	0	849.364	147.079	0.57705	1.15445e-05
LmxM.04_50854.1	None	58	372.172	0	442.913	124.75	1.19008	0.285336
LmxM.05.0010.1	Kinetochore interacting protein 1, putative	915	128.335	0	128.53	10.3546	1.00152	0.492484
LmxM.05.0020.1	Hypothetical protein, conserved	139	403.228	0	792.652	201.268	1.96576	0.0265044
LmxM.05.0030.1	Small GTP-binding protein, putative	195	1566.34	0	1180.78	105.772	0.753846	0.000133589
LmxM.05.0040.1	Paraflagellar rod component par4, putative	581	594.725	0	703.682	78.1291	1.18321	0.0815709
LmxM.05.0050.1	Hypothetical protein, conserved	841	238.107	0	174.127	12.893	0.731298	3.48151e-07
LmxM.05.0060.1	Major vault protein, putative	833	402.847	0	378.742	24.3397	0.940163	0.160998
LmxM.05.0070.1	Dynein light chain, putative	91	740.9	0	1156.9	178.682	1.56148	0.00995221
LmxM.05.0080.1	Rrp15p, putative	201	217.315	0	414.911	10.8204	1.90926	8.39294e-75
LmxM.05.0090.1	Nudix hydrolase 2, putative	179	387.196	0	496.477	35.9563	1.28224	0.00118577
LmxM.05.0100.1	Phosphoprotein phosphatase, putative	637	675.374	0	465.856	4.6215	0.689776	1e-05
LmxM.05.0110.1	Hypothetical protein, conserved	123	568.901	0	418.196	31.7403	0.735093	1.02676e-06
LmxM.05.0120.1	Hypothetical protein, conserved	338	206.844	0	287.837	6.85897	1.39157	1.76601e-32
LmxM.05.0130.1	Protein kinase, putative	432	234.666	0	223.38	10.3263	0.951909	0.137226
LmxM.05.0140.1	Nucleolar RNA helicase II, putative	684	405.175	0	316.105	38.5709	0.78017	0.0104652
LmxM.05.0150.1	Hypothetical protein, conserved	442	202.166	0	291.801	29.8469	1.44338	0.00133582
LmxM.05.0160.1	Hypothetical protein, unknown function	511	166.043	0	138.822	19.9794	0.83606	0.0865259
LmxM.05.0170.1	Basal body component, putative	762	186.875	0	221.655	26.6577	1.18611	0.0960028
LmxM.05.0180.1	Dihydrolipoamide branched chain transacylase, putative	477	378.473	0	307.393	17.85	0.812195	3.41642e-05
LmxM.05.0190.1	Fip1 motif/Zinc finger C-x8-C-x5-C-x3-H type (and similar), putative	371	632.682	0	480.461	25.8491	0.759403	1.94464e-09
LmxM.05.0200.1	50S ribosome-binding GTPase, putative	787	127.205	0	156.552	28.1706	1.23071	0.148756
LmxM.05.0210.1	Hypothetical protein, conserved	1474	116.899	0	152.361	13.8905	1.30335	0.00534125
LmxM.05.0220.1	Dual specificity phosphatase-like protein	883	180.089	0	176.964	6.5825	0.982651	0.31752
LmxM.05.0230.1	Hydrogenase, putative	646	139.667	0	225.314	11.3934	1.61323	2.79615e-14
LmxM.05.0240.1	Viscerotropic leishmaniasis antigen, putative	1229	102.513	0	85.0595	3.19059	0.829748	2.24817e-08
LmxM.05.0241.1	Viscerotropic leishmaniasis antigen, putative	1411	77.7028	0	63.7529	1.32777	0.820471	1e-05
LmxM.05.0250.1	Hypothetical protein, conserved	97	191.793	0	259.601	33.9049	1.35355	0.0227531
LmxM.05.0260.1	Hypothetical protein, conserved	390	244.321	0	288.089	13.0049	1.17914	0.000382014
LmxM.05.0270.1	Hypothetical protein, conserved	317	156.313	0	173.964	7.63704	1.11292	0.0104097
LmxM.05.0280.1	Protein tyrosine phosphatase, putative	224	1223.45	0	876.402	38.7112	0.716339	1e-05
LmxM.05.0285.1	ARP2/3 complex 16kDa subunit, putative	170	324.086	0	271.33	8.99467	0.837214	2.24093e-09
LmxM.05.0290.1	Phosphate carrier protein, mitochondrial precursor-like protein	485	457.38	0	508.395	10.8432	1.11154	1.27084e-06
LmxM.05.0300.1	Hypothetical protein, conserved	653	167.789	0	317.979	8.73975	1.89512	1.72552e-66
LmxM.05.0310.1	Glutaredoxin-like protein	180	337.119	0	417.35	39.344	1.23799	0.0207141
LmxM.05.0320.1	Hypothetical protein, unknown function	37	304.314	0	363.193	8.63287	1.19348	4.54305e-12
LmxM.05.0330.1	Minichromosome maintenance protein-like protein	1002	138.463	0	237.006	18.9509	1.71169	9.9694e-08
LmxM.05.0340.1	Hypothetical protein, conserved	371	255.163	0	475.036	10.2274	1.8617	8.0693e-103
LmxM.05.0350.1	Trypanothione reductase	491	1291.4	0	1150.31	66.4964	0.890753	0.0169338
LmxM.05.0360.1	ATP-dependent RNA helicase, putative	621	85.0554	0	144.701	16.7649	1.70126	0.000187002
LmxM.05.0370.1	Hypothetical protein, conserved	327	242.705	0	259.257	23.8218	1.0682	0.243587
LmxM.05.0380.1	KH-associated protein 2	782	118.184	0	84.642	4.08474	0.71619	1.11022e-16
LmxM.05.0390.1	Protein kinase, putative	791	128.177	0	132.537	15.3576	1.03402	0.38824
LmxM.05.0400.1	Structural maintenance of chromosome (SMC), putative	1213	175.07	0	150.267	4.80689	0.858328	1.23618e-07
LmxM.05.0410.1	TPR repeat, putative	913	117.296	0	160.235	14.3239	1.36607	0.00136
LmxM.05.0420.1	Dynein-light chain-protein, putative	111	480.186	0	538.037	60.0432	1.12048	0.167652
LmxM.05.0430.1	Hypothetical protein, conserved	676	108.046	0	155.078	6.6957	1.43529	1.07727e-12
LmxM.05.0440.1	Hypothetical protein, conserved	879	72.1572	0	91.1608	11.4742	1.26336	0.0488407
LmxM.05.0450.1	Hypothetical protein, conserved	196	2150.64	0	1390.54	140.299	0.646571	3.01801e-08
LmxM.05.0460.1	GTPase, putative	627	430.531	0	430.97	26.4399	1.00102	0.493371
LmxM.05.0470.1	Hypothetical protein, unknown function	242	292.693	0	413.801	59.4719	1.41377	0.0208555
LmxM.05.0480.1	Monocarboxylate transporter-like protein	573	188.416	0	198.705	23.6754	1.05461	0.331929
LmxM.05.0490.1	Hypothetical protein, conserved	167	399.933	0	230.25	21.5797	0.575721	1.88738e-15
LmxM.05.0500.1	ATP synthase F1, alpha subunit, putative	574	847.18	0	412.905	49.7213	0.487388	1e-05
LmxM.05.0510.1	ATP synthase F1, alpha subunit, putative	574	1898.67	0	642.797	66.353	0.338551	1e-05
LmxM.05.0510b.1	Hypothetical protein	574	1e-05	0	1e-05	1e-05	1	0.5
LmxM.05.0520.1	Nuclear receptor binding factor-like protein	340	220.086	0	299.262	25.1502	1.35975	0.000821672
LmxM.05.0530.1	Kinetoplast-associated protein-like protein	2050	123.565	0	148.109	21.4398	1.19863	0.126149
LmxM.05.0540.1	U6 snrna-associated sm-like protein lsm3	137	376.495	0	424.02	26.4435	1.12623	0.0361482
LmxM.05.0550.1	Protein kinase, putative	318	247.085	0	268	8.85159	1.08465	0.00906732
LmxM.05.0560.1	Hypothetical protein, conserved	419	196.121	0	258.927	23.2969	1.32024	0.00350983
LmxM.05.0570.1	Hypothetical protein, conserved	410	344.608	0	492.561	36.0681	1.42934	2.04743e-05
LmxM.05.0580.1	Hypothetical protein, conserved	789	275.349	0	251.987	6.43574	0.915153	0.000141649
LmxM.05.0590.1	ATP-dependent RNA helicase, putative	995	130.719	0	161.28	14.2026	1.23379	0.0157075
LmxM.05.0600.1	COG4 transport protein, putative	910	95.6117	0	141.071	8.72272	1.47546	9.36068e-08
LmxM.05.0610.1	Surp module, putative	968	68.3506	0	98.9318	13.8053	1.44742	0.013374
LmxM.05.0620.1	Hypothetical protein, conserved	879	188.108	0	178.971	12.2011	0.951424	0.226957
LmxM.05.0630.1	Kinesin, putative	1222	232.543	0	261.186	35.9144	1.12317	0.212569
LmxM.05.0640.1	Ankyrin repeats (many copies)/Ankyrin repeats (3 copies), putative	1917	164.629	0	199.161	35.0498	1.20975	0.16226
LmxM.05.0650.1	Hypothetical protein, conserved	895	245.103	0	352.689	42.5237	1.43894	0.00570284
LmxM.05.0660.1	Nitroreductase-like protein	315	208.768	0	310.387	15.9238	1.48675	8.76392e-11
LmxM.05.0670.1	Hypothetical protein, conserved	2414	123.907	0	157.046	19.3985	1.26746	0.043785
LmxM.05.0680.1	Sre-2/carboxylate carrier-like protein	346	331.381	0	379.057	26.3163	1.14387	0.0350218
LmxM.05.0690.1	Hypothetical protein, conserved	2684	86.9055	0	92.7935	9.26284	1.06775	0.262502
LmxM.05.0700.1	Hypothetical protein, conserved	1762	132.942	0	112.814	13.8051	0.848599	0.0724241
LmxM.05.0710.1	CYC2-like cyclin, putative	1407	282.795	0	330.545	47.0098	1.16885	0.154877
LmxM.05.0720.1	Phosphatase-like protein	1394	148.049	0	157.54	14.6085	1.06411	0.257948
LmxM.05.0730.1	Hypothetical protein, conserved	725	163.479	0	193.666	35.7319	1.18465	0.199105
LmxM.05.0740.1	Vta1 like, putative	367	279.971	0	255.371	10.2675	0.912133	0.0082889
LmxM.05.0750.1	Flavodoxin/Radical SAM superfamily/Wyosine base formation, putative	800	366.517	0	366.123	45.4191	0.998923	0.496534
LmxM.05.0760.1	Kinesin-like protein	1463	132.899	0	237.991	31.4893	1.79076	0.000422883
LmxM.05.0770.1	Hypothetical protein, unknown function	1362	191.899	0	200.43	11.1811	1.04445	0.222743
LmxM.05.0780.1	Hypothetical protein, conserved	147	1e-05	0	1e-05	1e-05	1	0.5
LmxM.05.0790.1	Mitochondrial glycoprotein, putative	412	284.366	0	391.214	20.328	1.37574	7.3534e-08
LmxM.05.0800.1	MYND zinc finger (ZnF) domain-like protein	429	230.497	0	358.842	31.4333	1.55682	2.22201e-05
LmxM.05.0810.1	Got1/Sft2-like family, putative	163	529.062	0	406.024	78.9862	0.767442	0.0596508
LmxM.05.0820.1	Hypothetical protein, conserved	928	345.867	0	334.445	57.3949	0.966977	0.421132
LmxM.05.0830.1	Methylthioadenosine phosphorylase, putative	306	1093.15	0	590.775	64.2042	0.540435	2.55351e-15
LmxM.05.0840.1	Hypothetical protein, unknown function	1323	234.92	0	412.724	53.6948	1.75687	0.000464196
LmxM.05.0850.1	Zinc-finger of a C2HC-type, putative	639	256.622	0	230.912	4.62795	0.899811	1.38405e-08
LmxM.05.0860.1	Hypothetical protein, conserved	155	429.843	0	369.176	42.2039	0.858863	0.0752925
LmxM.05.0870.1	Hypothetical protein, conserved	1921	147.159	0	168.185	18.4798	1.14288	0.127608
LmxM.05.0880.1	Hypothetical protein, conserved	201	490.877	0	578.158	31.3756	1.17781	0.00270282
LmxM.05.0890.1	CPSF A subunit region, putative	1982	191.815	0	225.924	28.4883	1.17782	0.115595
LmxM.05.0900.1	Surface antigen-like protein	286	136.486	0	315.628	89.8491	2.31252	0.0230866
LmxM.05.0910.1	Hypothetical protein, conserved	1074	214.688	0	320.826	26.97	1.49438	4.1526e-05
LmxM.05.0920.1	Paraflagellar rod protein, putative	1074	188.337	0	260.092	44.6875	1.38099	0.0541686
LmxM.05.0930.1	Ubiquitin-conjugating enzyme E2, putative	463	259.892	0	296.939	25.4821	1.14255	0.0729918
LmxM.05.0940.1	Hypothetical protein, conserved	1272	145.865	0	214.44	29.7648	1.47013	0.0106141
LmxM.05.0950.1	Glutaminyl cyclase, putative	908	214.839	0	288.239	16.0746	1.34165	2.48313e-06
LmxM.05.0960.1	Metallo-peptidase, Clan M-, Family M49	679	590.025	0	773.857	93.6332	1.31157	0.0248046
LmxM.05.0970.1	Mercaptopyruvate sulfurtransferase	370	455.288	0	325.091	50.107	0.714033	0.00468315
LmxM.05.0980.1	NADH-ubiquinone oxidoreductase, mitochondrial, putative	481	335.726	0	334.066	14.225	0.995057	0.453566
LmxM.05.0990.1	Hypothetical protein, conserved	89	141.473	0	120.497	18.7448	0.85173	0.131561
LmxM.05.1000.1	Hypothetical protein, conserved	103	731.839	0	595.783	94.7984	0.814091	0.0756143
LmxM.05.1010.1	Methyltransferase-like protein	613	114.832	0	161.491	18.4407	1.40632	0.00570019
LmxM.05.1020.1	Dynein regulatory complex subunit 7, putative	919	246.065	0	281.694	30.1911	1.14479	0.118983
LmxM.05.1030.1	Hypothetical protein, conserved	145	1152.71	0	704.767	95.2636	0.611397	1.28691e-06
LmxM.05.1040.1	Stomatin-like protein	357	757.272	0	457.963	40.6987	0.604755	9.60343e-14
LmxM.05.1050.1	Hypothetical protein, unknown function	443	200.027	0	196.237	28.2023	0.981052	0.446547
LmxM.05.1060.1	ATPase, putative	478	159.588	0	139.67	16.5091	0.875189	0.113811
LmxM.05.1061.1	ATPase, putative	499	60.0713	0	80.3352	11.2785	1.33733	0.0361925
LmxM.05.1070.1	Legume-like lectin family, putative	522	92.3964	0	106.772	10.903	1.15559	0.0936684
LmxM.05.1070a.1	Hypothetical protein	611	22.4182	0	22.3984	3.27159	0.999121	0.497596
LmxM.05.1080.1	Phosphatidylinositol 4-phosphate 5-kinase, putative	726	261.159	0	260.206	36.1686	0.996354	0.489499
LmxM.05.1080a.1	Phosphatidylinositol 4-phosphate 5-kinase, putative (fragment)	164	1e-05	0	1e-05	1e-05	1	0.5
LmxM.05.1090.1	Double-strand-break repair protein rad21 homolog, putative	574	183.517	0	142.645	20.7941	0.777285	0.0246746
LmxM.05.1100.1	Methyltransferase domain containing protein, putative	245	568.693	0	808.105	60.6427	1.42099	3.94183e-05
LmxM.05.1110.1	Hypothetical protein, conserved	1245	1322.33	0	911.741	127.341	0.689495	0.000631299
LmxM.05.1120.1	Hypothetical protein, unknown function	120	205.05	0	370.279	40.8331	1.8058	2.59986e-05
LmxM.05.1130.1	Hypothetical protein, conserved	503	132.97	0	145.121	27.0823	1.09138	0.326845
LmxM.05.1140.1	V-type proton ATPase subunit D, putative	357	341.354	0	239.368	22.1663	0.70123	2.10274e-06
LmxM.05.1160.1	Hypothetical protein, unknown function	855	108.476	0	145.95	2.49456	1.34546	2.62652e-51
LmxM.05.1170.1	Elongation of very long chain fatty acids protein, putative	249	1057.88	0	542.188	55.3236	0.512522	1e-05
LmxM.05.1180.1	Hypothetical protein, conserved	523	276.704	0	352.721	17.6882	1.27472	8.63299e-06
LmxM.05.1190.1	Hypothetical protein, conserved	1957	142.151	0	155.067	15.0768	1.09086	0.195803
LmxM.05.1200.1	Prefoldin subunit, putative	132	895.917	0	482.851	126.386	0.538946	0.000541004
LmxM.05.1210.1	Protein phosphatase type 1 regulator-like protein	396	459.426	0	375.725	28.6024	0.817815	0.00171484
LmxM.05.1215.1	Surface antigen-like protein	284	143.535	0	219.644	41.4132	1.53025	0.0330453
LmxM.05_111769.1	None	102	255.462	0	401.186	43.743	1.57044	0.000432096
LmxM.05_145594.1	None	29	153.764	0	262.928	28.937	1.70995	8.08183e-05
LmxM.05_253920.1	None	71	357.077	0	465.982	81.911	1.30499	0.0918311
LmxM.05_296301.1	None	96	1447.26	0	1333.01	116.591	0.921056	0.163558
LmxM.05_361535.1	None	41	4.12461	0	9.76657	2.61776	2.36788	0.0155706
LmxM.05_399275.1	None	45	209.771	0	244.88	30.1236	1.16737	0.121907
LmxM.05_414407.1	None	36	378.199	0	427.324	27.9532	1.12989	0.0394253
LmxM.05_426918.1	None	164	197.75	0	319.974	40.5143	1.61807	0.00127724
LmxM.06.0010.1	Histone H4	100	10271	0	11234.8	3274.57	1.09384	0.38425
LmxM.06.0020.1	Hypothetical protein, conserved	535	134.415	0	205.45	47.8527	1.52847	0.0688446
LmxM.06.0030.1	WD domain, G-beta repeat, putative	673	804.379	0	868.871	208.707	1.08018	0.378659
LmxM.06.0040.1	39S mitochondrial ribosomal protein L46, putative	291	643.468	0	611.688	130.279	0.950611	0.403638
LmxM.06.0050.1	Hypothetical protein, conserved	481	389.16	0	358.343	80.0165	0.920814	0.350073
LmxM.06.0060.1	Hypothetical protein, conserved	348	209.866	0	367.593	91.9648	1.75156	0.0431648
LmxM.06.0070.1	Hypothetical protein, conserved	458	240.201	0	349.936	88.7959	1.45685	0.108264
LmxM.06.0080.1	ATP-binding cassette protein subfamily G, member 1, putative	657	201.705	0	326.527	93.0121	1.61884	0.0897984
LmxM.06.0090.1	ATP-binding cassette protein subfamily G, member 2	663	341.561	0	247.492	53.8507	0.724592	0.0403324
LmxM.06.0100.1	ATP-binding cassette protein subfamily G, member 3, putative	248	202.681	0	243.567	49.6081	1.20172	0.204919
LmxM.06.0110.1	Hypothetical protein, conserved	602	513.153	0	704.342	188.606	1.37258	0.155364
LmxM.06.0120.1	Cyclophilin	217	2592.72	0	2099.61	355.127	0.80981	0.0824858
LmxM.06.0130.1	Hypothetical protein, conserved	186	316.343	0	437.644	116.999	1.38345	0.149922
LmxM.06.0140.1	Proteasome beta 6 subunit, putative	247	1031.87	0	805.7	157.817	0.780813	0.0759103
LmxM.06.0150.1	Hypothetical protein, conserved	109	450.312	0	864.95	141.237	1.92078	0.0016637
LmxM.06.0160.1	HD domain containing protein, putative	454	331.875	0	437.038	108.038	1.31688	0.16518
LmxM.06.0170.1	Trm112p-like protein, putative	141	244.07	0	324.791	82.5119	1.33073	0.163966
LmxM.06.0180.1	Kinesin-like protein	719	189.197	0	375.935	116.013	1.987	0.0537398
LmxM.06.0190.1	Hypothetical protein, conserved	725	127.062	0	215.039	73.0436	1.6924	0.114208
LmxM.06.0200.1	Hypothetical protein, conserved	491	315.598	0	322.304	64.5186	1.02125	0.458611
LmxM.06.0210.1	FHA domain containing protein, putative	675	170.559	0	231.764	68.1559	1.35885	0.18459
LmxM.06.0220.1	Hypothetical protein, conserved	286	517.852	0	843.095	172.292	1.62806	0.02953
LmxM.06.0230.1	Hypothetical protein, conserved	213	484.892	0	616.938	113.558	1.27232	0.122455
LmxM.06.0240.1	Present in the outer mitochondrial membrane proteome 34	937	283.32	0	402.67	121.202	1.42125	0.16238
LmxM.06.0250.1	Hypothetical protein, conserved	278	557.766	0	605.379	131.612	1.08537	0.35876
LmxM.06.0260.1	5'-3' exoribonuclease A, putative	1515	305.374	0	262.514	92.8382	0.859648	0.322162
LmxM.06.0270.1	Hypothetical protein, conserved	312	463.647	0	444.744	148.671	0.959231	0.449413
LmxM.06.0280.1	Hypothetical protein, conserved	851	191.563	0	246.497	71.8509	1.28677	0.222269
LmxM.06.0290.1	Ribonuclease H1, putative	445	401.412	0	458.821	123.558	1.14302	0.321097
LmxM.06.0300.1	MYND finger domain-like protein	169	466.742	0	924.191	145	1.98009	0.000803001
LmxM.06.0310.1	Pteridine transporter, putative	677	323.709	0	514.473	155.642	1.58931	0.110163
LmxM.06.0320.1	Hypothetical protein, conserved	1037	375.431	0	500.224	108.16	1.3324	0.124295
LmxM.06.0330.1	Hypothetical protein, conserved	1185	185.14	0	237.534	55.9861	1.283	0.174676
LmxM.06.0340.1	Serine peptidase, clan SC, family S9A-like protein	905	311.82	0	304.909	38.0417	0.977837	0.427924
LmxM.06.0350.1	NAD(P)-dependent steroid dehydrogenase protein, putative	407	1069.25	0	836.912	114.567	0.78271	0.0212821
LmxM.06.0360.1	Hypothetical protein, conserved	451	277.585	0	460.628	58.2596	1.65942	0.000839378
LmxM.06.0370.1	Glutamine synthetase, putative	379	3305.48	0	3521.47	295.066	1.06534	0.232083
LmxM.06.0380.1	Present in the outer mitochondrial membrane proteome 35	374	274.436	0	372.901	27.8481	1.35879	0.000203269
LmxM.06.0390.1	Hypothetical protein, conserved	911	248.152	0	225.553	26.9975	0.908931	0.201275
LmxM.06.0400.1	Hypothetical protein	314	138.361	0	194.665	37.9435	1.40693	0.0689196
LmxM.06.0410.1	60S ribosomal protein L19, putative	247	2560.37	0	4342.06	1079.09	1.69587	0.0493595
LmxM.06.0412.1	Hypothetical protein, conserved	189	363.995	0	297.091	29.1807	0.816195	0.0109313
LmxM.06.0415.1	60S ribosomal protein L19, putative	247	4640.52	0	4016.52	600.006	0.865533	0.149175
LmxM.06.0420.1	Hypothetical protein, conserved	560	128.855	0	150.201	39.6813	1.16566	0.295307
LmxM.06.0430.1	Hypothetical protein, conserved	691	258.935	0	264.538	63.3435	1.02164	0.464756
LmxM.06.0440.1	Hypothetical protein, conserved	993	216.958	0	241.488	89.8895	1.11307	0.392467
LmxM.06.0450.1	Hypothetical protein, unknown function	455	159.737	0	313.477	70.0417	1.96246	0.0140822
LmxM.06.0460.1	ATP-NAD kinase-like protein	1250	142.657	0	173.86	52.1993	1.21873	0.274996
LmxM.06.0470.1	Condensin complex subunit 2, putative	1150	187.016	0	196.43	58.1761	1.05034	0.435722
LmxM.06.0480.1	Hypothetical protein, conserved	314	243.707	0	285.979	64.5097	1.17346	0.256139
LmxM.06.0490.1	Hypothetical protein, conserved	486	218.549	0	328.188	106.049	1.50167	0.150601
LmxM.06.0500.1	SpoU rRNA Methylase family, putative	545	154.203	0	254.733	91.4886	1.65193	0.135922
LmxM.06.0510.1	U-box domain containing protein, putative	714	229.422	0	318.774	76.7757	1.38946	0.122252
LmxM.06.0520.1	Hypothetical protein, conserved	1898	94.5183	0	144.967	45.4872	1.53375	0.133698
LmxM.06.0530.1	Hypothetical protein, conserved	298	474.941	0	397.394	116.924	0.836723	0.253594
LmxM.06.0540.1	Hypothetical protein, conserved	867	140.858	0	254.911	92.61	1.80971	0.109059
LmxM.06.0550.1	Hypothetical protein, conserved	1727	109.737	0	154.618	55.3002	1.40899	0.208513
LmxM.06.0560.1	Deoxyuridine triphosphatase, putative	269	2249.68	0	2130.77	181.217	0.947141	0.255847
LmxM.06.0570.1	60S ribosomal protein L23a, putative	145	6653.54	0	9078.35	1300.79	1.36444	0.0311535
LmxM.06.0580.1	60S ribosomal protein L23a, putative	145	6638.6	0	11834.6	1212.22	1.7827	9.08131e-06
LmxM.06.0590.1	Hypothetical protein, conserved	1515	157.402	0	203.128	59.6318	1.29051	0.221598
LmxM.06.0600.1	Hypothetical protein, conserved	1435	125.952	0	198.925	60.4856	1.57937	0.113823
LmxM.06.0610.1	Carbonic anhydrase family protein, putative	386	210.044	0	304.609	65.4631	1.45021	0.0742917
LmxM.06.0620.1	Putative Phosphatase/Protein of unknown function DUF89, putative	1010	229.88	0	462.899	157.245	2.01366	0.0691849
LmxM.06.0630.1	Hypothetical protein, unknown function	412	222.207	0	206.972	48.3776	0.931439	0.376415
LmxM.06.0640.1	Protein kinase, putative	3105	125.702	0	162.562	56.2465	1.29324	0.256125
LmxM.06.0650.1	Lanosterol synthase, putative	1002	275.373	0	317.871	104.567	1.15433	0.342218
LmxM.06.0660.1	Hypothetical protein, conserved	634	264.351	0	366.387	122.741	1.38599	0.202899
LmxM.06.0670.1	Hypothetical protein, conserved	1332	185.185	0	220.931	75.6817	1.19303	0.31835
LmxM.06.0680.1	Hypothetical protein, conserved	243	482.897	0	508.116	103.762	1.05223	0.403983
LmxM.06.0685.1	Hypothetical protein, conserved	405	215.456	0	295.645	70.7459	1.37218	0.128508
LmxM.06.0690.1	Hypothetical protein, conserved	2567	178.68	0	241.39	88.4247	1.35097	0.2391
LmxM.06.0700.1	C2 domain/Ankyrin repeats (3 copies), putative	735	333.989	0	237.531	73.6849	0.711192	0.0952551
LmxM.06.0710.1	Hypothetical protein	614	103.643	0	159.427	37.8183	1.53824	0.0700965
LmxM.06.0720.1	YEATS family, putative	1756	142.226	0	217.928	92.3778	1.53226	0.206256
LmxM.06.0730.1	Threonine ammonia-lyase	338	380.713	0	359.398	102.308	0.944013	0.417481
LmxM.06.0740.1	Hypothetical protein, conserved	907	62.0055	0	100.896	31.1277	1.62722	0.10576
LmxM.06.0750.1	Haemolysin-III related, putative	702	175.832	0	217.853	62.5985	1.23898	0.251023
LmxM.06.0760.1	Hypothetical protein, conserved	1175	166.76	0	296.483	91.6812	1.7779	0.0785451
LmxM.06.0770.1	Double RNA binding domain protein 12	1923	66.7076	0	139.616	45.5823	2.09296	0.0548551
LmxM.06.0790.1	Hypothetical protein, unknown function	1031	109.485	0	173.819	57.6375	1.58761	0.13217
LmxM.06.0800.1	Hypothetical protein, conserved	1553	112.263	0	166.526	54.5793	1.48336	0.160059
LmxM.06.0810.1	Hypothetical protein, unknown function	3554	88.6354	0	114.692	35.3953	1.29398	0.230816
LmxM.06.0820.1	Qb-SNARE protein, putative	399	104.324	0	184.637	58.9084	1.76984	0.0863857
LmxM.06.0830.1	Lipin, putative	1403	194.398	0	289.994	99.4795	1.49175	0.168286
LmxM.06.0840.1	Hypothetical protein, conserved	245	655.807	0	1177.84	175.229	1.79601	0.00144531
LmxM.06.0850.1	Hypothetical protein, conserved	3524	175.927	0	234.521	77.129	1.33306	0.223719
LmxM.06.0860.1	Dihydrofolate reductase-thymidylate synthase	520	594.214	0	311.103	70.2955	0.523554	2.81936e-05
LmxM.06.0870.1	Protein arginine n-methyltransferase 7	440	382.596	0	468.808	137.2	1.22533	0.264883
LmxM.06.0880.1	Acyl-coenzyme a dehydrogenase, putative	416	456.929	0	596.043	172.479	1.30445	0.209961
LmxM.06.0890.1	Hypothetical protein, conserved	754	176.236	0	323.848	98.1117	1.83758	0.0662229
LmxM.06.0900.1	Protein phosphatase 2C, putative	1791	78.9395	0	136.749	53.0958	1.73232	0.138127
LmxM.06.0910.1	Peptidyl-tRNA hydrolase, putative	221	396.944	0	432.106	110.807	1.08858	0.375499
LmxM.06.0920.1	Hypothetical protein, conserved	435	274.44	0	314.667	87.7881	1.14658	0.323394
LmxM.06.0930.1	2,4-dienoyl-coa reductase-like protein	730	164.928	0	224.881	61.5434	1.36351	0.164989
LmxM.06.0940.1	Hypothetical protein, conserved	652	128.05	0	154.493	37.0533	1.2065	0.237725
LmxM.06.0950.1	Glucosamine-fructose-6-phosphate aminotransferase, putative	670	267.164	0	340.591	108.708	1.27484	0.249693
LmxM.06.0960.1	Cell cycle associated protein MOB1, putative	223	868.497	0	891.498	108.68	1.02648	0.416194
LmxM.06.0970.1	Domain of unknown function (DUF3883), putative	1662	74.0054	0	148.885	52.4003	2.01181	0.0765046
LmxM.06.0980.1	Leucine Rich Repeat, putative	1080	429.352	0	532.612	133.807	1.2405	0.220145
LmxM.06.0990.1	Hypothetical protein, conserved	1215	142.368	0	176.678	50.6551	1.241	0.249099
LmxM.06.0995.1	Hypothetical protein, unknown function	155	178.159	0	338.935	73.0146	1.90243	0.0138337
LmxM.06.1000.1	SET domain containing protein, putative	494	134.249	0	227.046	69.3023	1.69123	0.0902834
LmxM.06.1010.1	Hypothetical protein, conserved	759	200.357	0	299.048	89.8399	1.49258	0.135987
LmxM.06.1020.1	G-patch domain containing protein, putative	230	200.966	0	302.925	112.452	1.50734	0.182287
LmxM.06.1030.1	Kinesin, putative	889	160.888	0	240.437	68.6911	1.49443	0.12342
LmxM.06.1040.1	Outer dynein arm docking complex protein 2, putative	722	172.072	0	273.079	102.083	1.587	0.16122
LmxM.06.1050.1	Protein disulfide isomerase	133	1312.28	0	1208.25	258.817	0.920725	0.343861
LmxM.06.1060.1	2OG-Fe(II) oxygenase superfamily, putative	334	219.618	0	266.673	90.5874	1.21426	0.301727
LmxM.06.1070.1	Deoxyribose-phosphate aldolase, putative	281	349.288	0	336.676	92.4497	0.963891	0.445742
LmxM.06.1080.1	Staphylococcal nuclease homologue, putative	224	354.653	0	542.775	118.276	1.53044	0.0558567
LmxM.06.1090.1	Hypothetical protein, conserved	595	104.787	0	177.267	53.6389	1.69168	0.0883076
LmxM.06.1100.1	Peripherally associated ATOM36	302	367.446	0	460.691	131.812	1.25376	0.239657
LmxM.06.1110.1	Hypothetical protein, conserved	1092	211.549	0	304.629	95.2954	1.43999	0.164346
LmxM.06.1120.1	Hypothetical protein, conserved	273	309.874	0	455.256	70.0069	1.46916	0.0189156
LmxM.06.1130.1	Hypothetical protein, conserved	328	283.154	0	460.194	112.307	1.62525	0.0574675
LmxM.06.1140.1	Hypothetical protein, conserved	751	141.156	0	286.737	84.4012	2.03134	0.0422758
LmxM.06.1150.1	Domain of unknown function (DUF4379), putative	521	125.025	0	216.801	51.9033	1.73406	0.0385128
LmxM.06.1160.1	Hypothetical protein, conserved	1098	153.155	0	286.661	97.6445	1.8717	0.0857709
LmxM.06.1170.1	MRNA transport regulator MTR2, putative	135	458.718	0	314.236	67.6736	0.685031	0.0163812
LmxM.06.1180.1	Protein kinase, putative	455	435.719	0	624.633	154.11	1.43357	0.110129
LmxM.06.1190.1	Thioredoxin, putative	147	663.286	0	1261.05	185.609	1.90121	0.000639732
LmxM.06.1200.1	Hypothetical protein, unknown function	394	111.544	0	125.663	30.5499	1.12658	0.321982
LmxM.06.1210.1	Hypothetical protein, unknown function	585	218.369	0	413.663	114.731	1.89433	0.0443593
LmxM.06.1220.1	Hypothetical protein, unknown function	790	156.246	0	290.04	87.5773	1.8563	0.0632909
LmxM.06.1230.1	Protein of unknown function (DUF1637), putative	293	157.208	0	310.409	94.0787	1.97451	0.0517168
LmxM.06.1240.1	FAD binding domain containing protein, putative	495	229.219	0	306.812	82.6775	1.33851	0.173994
LmxM.06.1245.1	Transcription factor e(y)2, putative	100	180.995	0	334.066	103.464	1.84572	0.0695095
LmxM.06.1250.1	Hypothetical protein, conserved	238	377.647	0	596.171	93.9897	1.57865	0.0100365
LmxM.06.1260.1	Pteridine transporter, putative	651	4827.61	0	3448.42	930.352	0.714312	0.0691114
LmxM.06.1270.1	Coproporphyrinogen III oxidase, putative	301	400.435	0	273.618	58.7634	0.683303	0.0154605
LmxM.06.1280.1	Protoporphyrinogen oxidase-like protein	231	584.376	0	506.225	61.5535	0.866266	0.102106
LmxM.06.1290.1	Hypothetical protein, unknown function	123	3616.57	0	4184.41	316.284	1.15701	0.0362998
LmxM.06_101525.1	None	37	396.786	0	573.73	115.233	1.44595	0.0623252
LmxM.06_109552.1	None	31	289.342	0	434.26	84.8808	1.50086	0.0438816
LmxM.06_129660.1	None	38	1328.62	0	1588.72	251.064	1.19577	0.150105
LmxM.06_1380.1	None	50	1e-05	0	1e-05	1e-05	1	0.5
LmxM.06_152779.1	None	36	198.699	0	198.141	21.0379	0.997193	0.489424
LmxM.06_18579.1	None	39	341.309	0	294.999	83.4976	0.864315	0.289573
LmxM.06_265056.1	None	31	291.189	0	231.684	74.9008	0.795651	0.21347
LmxM.06_27195.1	None	34	227.117	0	382.238	58.5528	1.683	0.00403341
LmxM.06_277328.1	None	40	477.554	0	500.074	119.637	1.04716	0.425345
LmxM.06_29862.1	None	55	259.653	0	342.048	92.2707	1.31733	0.185936
LmxM.06_299794.1	None	68	185.433	0	294.562	94.2148	1.5885	0.123373
LmxM.06_391458.1	None	79	240.932	0	298.085	92.0003	1.23722	0.267225
LmxM.06_413612.1	None	32	534.171	0	1500.4	173.135	2.80884	1.19716e-08
LmxM.06_425823.1	None	31	334.943	0	518.885	148.446	1.54918	0.10765
LmxM.06_449544.1	None	113	310.417	0	904.424	286.032	2.91358	0.0189138
LmxM.06_68747.1	None	78	804.524	0	1377.82	198.569	1.71259	0.00194383
LmxM.06_69456.1	None	32	249.176	0	304.687	95.0071	1.22278	0.279512
LmxM.06_9341.1	None	34	428.006	0	448.495	73.7305	1.04787	0.390547
LmxM.06_94775.1	None	268	395.799	0	471.92	129.797	1.19232	0.278782
LmxM.07.0010.1	Ubiquitin-like modifier-activating enzyme ATG7, putative	725	163.002	0	191.574	25.9997	1.17529	0.135891
LmxM.07.0020.1	Isy1-like splicing family, putative	269	258.779	0	488.273	85.4002	1.88684	0.00360182
LmxM.07.0025.1	Histone-lysine N-methyltransferase, putative	299	2946.68	0	2322.11	467.333	0.788042	0.0906989
LmxM.07.0030.1	Hypothetical protein, conserved	151	546.957	0	580.932	81.319	1.06212	0.338044
LmxM.07.0040.1	Hypothetical protein, conserved	316	217.251	0	156.843	32.5578	0.721945	0.0317698
LmxM.07.0050.1	Alpha-adaptin-like protein	961	254.886	0	242.877	17.9976	0.952883	0.252295
LmxM.07.0060.1	Cytochrome c1, heme protein, mitochondrial, putative	258	4101.11	0	2185.89	301.803	0.533	1.10548e-10
LmxM.07.0070.1	Hypothetical protein, conserved	192	437.637	0	552.602	86.0883	1.26269	0.0908677
LmxM.07.0080.1	Golgi/lysosome glycoprotein 1, putative	623	682.408	0	565.658	46.5626	0.828915	0.00608162
LmxM.07.0090.1	Cobalamin-dependent methionine synthase, putative	1252	373.987	0	365.023	29.4295	0.97603	0.380332
LmxM.07.0100.1	Pitrilysin-like metalloprotease	1032	270.123	0	103.172	9.753	0.381944	1e-05
LmxM.07.0110.1	Hypothetical protein, conserved	448	224.141	0	322.976	19.1007	1.44095	1.14317e-07
LmxM.07.0120.1	Sec7 domain containing protein, putative	2201	130.109	0	138.152	14.9264	1.06181	0.29501
LmxM.07.0130.1	TRNA-methyl transferase, putative	603	82.6449	0	108.21	13.5256	1.30933	0.0293728
LmxM.07.0140.1	Hypothetical protein, conserved	352	229.145	0	263.157	7.72332	1.14843	5.3197e-06
LmxM.07.0150.1	Eukaryotic membrane protein family, putative	596	173.862	0	214.007	20.5259	1.2309	0.0252427
LmxM.07.0160.1	Protein kinase, putative	847	188.723	0	255.657	26.8031	1.35467	0.00625813
LmxM.07.0170.1	Protein kinase, putative	1062	127.964	0	171.578	18.0607	1.34083	0.0078709
LmxM.07.0180.1	Hypothetical protein, unknown function	2103	44.7888	0	73.1242	8.42062	1.63265	0.000382718
LmxM.07.0190.1	Protein phosphatase 2A, regulatory subunit B, putative	393	328.462	0	355.775	26.8513	1.08315	0.154533
LmxM.07.0200.1	Phosphatidylglycerolphosphate synthase, mitochondrial, putative	752	360.738	0	292.098	12.1312	0.809722	7.65017e-09
LmxM.07.0210.1	Hypothetical protein, conserved	252	89.4477	0	130.633	21.9613	1.46044	0.0303731
LmxM.07.0220.1	Hypothetical protein, conserved	635	573.703	0	591.687	62.5729	1.03135	0.386901
LmxM.07.0230.1	Cytokine-induced anti-apoptosis inhibitor 1, Fe-S biogenesis, putative	119	374.154	0	245.827	37.7083	0.657021	0.000333071
LmxM.07.0240.1	Hypothetical protein, conserved	606	170.482	0	197.702	16.3653	1.15967	0.0481283
LmxM.07.0250.1	Protein kinase, putative	1904	110.437	0	114.11	8.55749	1.03326	0.333875
LmxM.07.0260.1	Homoserine dehydrogenase-like protein	367	336.029	0	419.38	41.5469	1.24804	0.0224191
LmxM.07.0270.1	Acetylornithine deacetylase-like protein	397	514.801	0	337.838	18.967	0.656249	1e-05
LmxM.07.0280.1	HECT E3 ligase, putative	6213	50.7314	0	72.3884	11.392	1.4269	0.0286466
LmxM.07.0290.1	Uncharacterised protein family (UPF0172), putative	254	561.344	0	483.072	5.65829	0.860562	1e-05
LmxM.07.0300.1	Hypothetical protein, conserved	865	217.314	0	297.136	34.9865	1.36731	0.0112591
LmxM.07.0310.1	Paraflagellar rod protein, putative	808	326.337	0	431.929	94.7925	1.32357	0.132654
LmxM.07.0320.1	Hypothetical protein, conserved	1143	210.338	0	300.432	39.2617	1.42833	0.0108748
LmxM.07.0330.1	Protein of unknown function (DUF3735)/Abscisic acid G-protein coupled receptor, putative	826	271.418	0	329.556	29.9805	1.2142	0.0262407
LmxM.07.0335.1	NUDIX family hydrolase, putative	772	175.628	0	300.976	15.937	1.71371	1.84215e-15
LmxM.07.0340.1	ATP-dependent RNA helicase DBP2B, putative	559	628.373	0	347.954	14.8632	0.553738	1e-05
LmxM.07.0350.1	Hypothetical protein, conserved	657	319.969	0	232.777	8.92341	0.727496	1e-05
LmxM.07.0360.1	Protein of unknown function (DUF1674), putative	107	427.066	0	531.889	101.932	1.24545	0.151889
LmxM.07.0370.1	Zinc finger, C3HC4 type (RING finger), putative	919	53.2374	0	71.6792	6.79816	1.34641	0.00333619
LmxM.07.0380.1	RAVE protein 1 C terminal, putative	3563	119.807	0	144.349	18.9951	1.20485	0.0981749
LmxM.07.0390.1	Hypothetical protein, conserved	895	147.21	0	186.11	10.8874	1.26425	0.000176486
LmxM.07.0400.1	EamA-like transporter family, putative	611	236.874	0	227.246	25.501	0.959354	0.352881
LmxM.07.0410.1	Hypothetical protein, conserved	512	175.06	0	196.675	17.3677	1.12347	0.106657
LmxM.07.0420.1	Hypothetical protein, conserved	109	1607.45	0	1272.03	281.352	0.791338	0.116602
LmxM.07.0430.1	Maoc family dehydratase-like protein	157	830.839	0	838.429	95.5372	1.00914	0.468339
LmxM.07.0440.1	Maoc family dehydratase-like protein	157	413.139	0	298.734	84.0794	0.723084	0.0868078
LmxM.07.0450.1	Hypothetical protein, conserved	166	408.449	0	368.831	62.8718	0.903004	0.264302
LmxM.07.0460.1	Acyl-CoA dehydrogenase, mitochondrial precursor, putative	519	566.373	0	516.198	68.6011	0.911409	0.232265
LmxM.07.0470.1	Pre-rrna-processing protein tsr1 homolog	780	232.33	0	278.079	14.5758	1.19692	0.000848484
LmxM.07.0475.1	Hypothetical protein, conserved	159	215.829	0	363.48	61.1733	1.68411	0.00789681
LmxM.07.0480.1	Dynein heavy chain, N-terminal region 2, putative	4850	130.485	0	187.564	15.0958	1.43744	7.80615e-05
LmxM.07.0490.1	Hypothetical protein, conserved	396	239.099	0	205.77	11.3295	0.860604	0.00163135
LmxM.07.0500.1	60S ribosomal protein L7a, putative	264	2474.58	0	4610.46	1328.02	1.86312	0.0538835
LmxM.07.0510.1	60S ribosomal protein L7a, putative	264	4707.21	0	8607.68	1320.04	1.82862	0.00156428
LmxM.07.0520.1	QA-SNARE protein putative	236	273.584	0	455.768	18.2819	1.66591	1.08169e-23
LmxM.07.0530.1	Adp/ATP carrier-like protein	364	205.092	0	153.232	25.2237	0.747138	0.0198911
LmxM.07.0540.1	Hypothetical protein, conserved	989	119.276	0	154.673	10.8945	1.29676	0.00057893
LmxM.07.0550.1	Cysteine peptidase B (CPB), putative	1897	137.018	0	139.643	10.2033	1.01916	0.3985
LmxM.07.0560.1	Ras-related protein rab-14, putative	225	539.169	0	539.876	72.7489	1.00131	0.496119
LmxM.07.0570.1	Nucleolar protein 54, putative	468	355.238	0	315.538	53.5176	0.888245	0.229102
LmxM.07.0580.1	Molybdopterin guanine dinucleotide synthesis protein B, putative	1361	152.621	0	223.948	37.3964	1.46735	0.0282387
LmxM.07.0590.1	Sel1 repeat, putative	1600	242.225	0	277.32	24.4661	1.14489	0.0757251
LmxM.07.0600.1	Electron transfer flavoprotein-ubiquinone oxidoreductase, putative	575	419.418	0	426.826	23.8944	1.01766	0.378281
LmxM.07.0610.1	Hypothetical protein, conserved	195	636.415	0	718.602	17.9604	1.12914	2.36934e-06
LmxM.07.0615.1	Hypothetical protein, conserved	255	232.605	0	246.753	5.93372	1.06083	0.0085533
LmxM.07.0620.1	Hypothetical protein, conserved	636	293.175	0	275.532	18.5176	0.939822	0.17036
LmxM.07.0630.1	Vacuolar-type Ca2+-ATPase, putative	1104	212.521	0	163.986	9.70688	0.771622	2.86558e-07
LmxM.07.0640.1	Eukaryotic translation initiation factor 3 subunit h	335	870.731	0	370.534	47.1431	0.425543	1e-05
LmxM.07.0650.1	Vacuolar-type Ca2+-ATPase, putative	1119	354.278	0	340.363	25.3647	0.960723	0.291641
LmxM.07.0660.1	Hypothetical protein, conserved	520	137.035	0	168.908	6.5313	1.23259	5.30218e-07
LmxM.07.0670.1	Qa-SNARE protein, putative	169	630.01	0	681.864	61.0535	1.08231	0.197851
LmxM.07.0680.1	40S ribosomal protein S9, putative	189	7201.68	0	10606.9	802.509	1.47284	1.10147e-05
LmxM.07.0690.1	Protein kinase, putative	1873	121.534	0	141.485	12.4743	1.16417	0.0548624
LmxM.07.0700.1	Topoisomerase-related function protein-like protein	912	164.377	0	209.483	28.2712	1.2744	0.0553053
LmxM.07.0710.1	Centrin, putative	187	374.717	0	429.563	26.9013	1.14637	0.0207363
LmxM.07.0715.1	Hypothetical protein	580	235.228	0	306.183	16.5846	1.30164	9.41437e-06
LmxM.07.0720.1	Hypothetical protein, conserved	1259	150.157	0	206.37	41.3844	1.37436	0.0871808
LmxM.07.0730.1	Malonyl-coa decarboxylase-like protein	865	129.696	0	221.267	10.137	1.70605	8.32349e-20
LmxM.07.0740.1	Hypothetical protein, conserved	3810	108.285	0	177.625	31.4041	1.64036	0.0136215
LmxM.07.0743.1	Protein phosphatase inhibitor, putative	150	127.198	0	157.998	9.71748	1.24214	0.000763359
LmxM.07.0750.1	Hypothetical protein, conserved	442	121.72	0	146.565	22.9779	1.20411	0.139795
LmxM.07.0760.1	6-phosphofructo-2-kinase-like protein	1308	73.3201	0	107.52	18.325	1.46645	0.0309992
LmxM.07.0770.1	DNAJ-domain transmembrane-like protein	599	312.109	0	265.641	24.9087	0.851116	0.0310527
LmxM.07.0780.1	Hypothetical protein, conserved	541	256.726	0	228.769	11.0504	0.891102	0.0057038
LmxM.07.0790.1	Hypothetical protein, conserved	322	221.794	0	244.236	11.3181	1.10118	0.0236928
LmxM.07.0800.1	Flavoprotein subunit-like protein	672	230.058	0	129.201	17.6096	0.561603	5.10021e-09
LmxM.07.0802.1	Hypothetical protein, conserved	353	1054.09	0	815.027	124.941	0.773205	0.0278489
LmxM.07.0805.1	Phosphoacetylglucosamine mutase-like protein	597	297.857	0	316.216	47.5217	1.06164	0.349619
LmxM.07.0810.1	Cytochrome b5-like protein	153	326.403	0	364.09	62.9338	1.11546	0.274639
LmxM.07.0830.1	Hypothetical protein, conserved	2397	205.186	0	142.299	10.5428	0.693513	1.22374e-09
LmxM.07.0831.1	Hypothetical protein, conserved	1987	74.8468	0	87.6708	4.91735	1.17134	0.00455472
LmxM.07.0840.1	Hypothetical protein, conserved	1243	95.4594	0	85.3857	3.17487	0.894471	0.000754474
LmxM.07.0850.1	Ubiquitin-conjugating enzyme E2, putative	182	1130.32	0	709.657	65.1098	0.627837	5.20652e-11
LmxM.07.0860.1	Hypothetical protein, unknown function	1475	117.841	0	103.19	8.73846	0.875674	0.0468118
LmxM.07.0870.1	Splicing factor ptsr1-like protein	372	851.352	0	328.23	26.1713	0.38554	1e-05
LmxM.07.0880.1	Protein kinase, putative	1442	160.741	0	157.72	14.9759	0.981202	0.42005
LmxM.07.0890.1	Hypothetical protein, unknown function	626	221.426	0	231.329	15.4297	1.04473	0.260484
LmxM.07.0900.1	Serine/threonine kinase, putative	296	854.67	0	485.795	17.9278	0.568401	1e-05
LmxM.07.0910.1	Hypothetical protein, conserved	1834	169.106	0	250.618	24.3263	1.48202	0.000402881
LmxM.07.0920.1	Protein of unknown function (DUF3608), putative	2535	238.394	0	265.082	34.6333	1.11195	0.220481
LmxM.07.0930.1	Hypothetical protein, conserved	330	570.942	0	652.832	20.4923	1.14343	3.21973e-05
LmxM.07.0940.1	Domain of unknown function (DUF3437), putative	2434	181.54	0	185.92	21.1384	1.02413	0.417927
LmxM.07.0950.1	Hypothetical protein, conserved	2456	77.0232	0	124.396	9.66969	1.61504	4.81416e-07
LmxM.07.0960.1	Hypothetical protein, conserved	1155	180.603	0	207.977	24.4547	1.15157	0.131486
LmxM.07.0970.1	Hypothetical protein, conserved	879	260.468	0	284.905	13.449	1.09382	0.0346085
LmxM.07.0980.1	RNA binding protein, putative	118	522.138	0	530.765	43.6278	1.01652	0.421623
LmxM.07.0990.1	Nucleolar RNA-binding protein, putative	341	6021.13	0	3258.83	15.6315	0.541233	1e-05
LmxM.07.1000.1	RNA binding protein-like protein	366	1517.28	0	770.417	34.4881	0.507762	1e-05
LmxM.07.1010.1	Domain of unknown function DUF59, putative	162	676.619	0	961.771	92.4636	1.42144	0.00102138
LmxM.07.1020.1	PIF1 helicase-like protein, putative	1341	165.921	0	218.912	20.0761	1.31938	0.00415096
LmxM.07.1030.1	Peptidyl-prolyl cis-trans isomerase/rotamase, putative	115	953.365	0	827.049	49.1568	0.867505	0.00509004
LmxM.07.1035.1	Hypothetical protein	188	383.796	0	355.062	39.0273	0.925133	0.23079
LmxM.07.1040.1	Hypothetical protein, conserved	444	244.058	0	315.776	31.8859	1.29385	0.0122502
LmxM.07.1050.1	Cation-transporting ATPase, putative	1244	798.367	0	466.679	42.4543	0.584542	2.77556e-15
LmxM.07.1055.1	Dpy-30 motif containing protein, putative	112	526.108	0	772.235	136.645	1.46782	0.0358345
LmxM.07.1060.1	Lipoyltransferase, putative	514	187.92	0	174.032	16.0555	0.926094	0.193511
LmxM.07.1070.1	RNA-editing complex protein, putative	445	195.96	0	219.208	19.2663	1.11863	0.113782
LmxM.07.1080.1	Hypothetical protein, conserved	838	283.624	0	301.525	13.5185	1.06312	0.092721
LmxM.07.1090.1	Fatty acid desaturase, putative	417	657.639	0	371.883	15.6745	0.565481	1e-05
LmxM.07.1100.1	Hypothetical protein, conserved	305	272.392	0	400.949	10.6898	1.47196	1.29566e-33
LmxM.07.1101.1	Hypothetical protein	554	263.686	0	60.9961	10.1053	0.231321	1e-05
LmxM.07.1110.1	Hypothetical protein, conserved	362	383.58	0	354.903	17.2683	0.925239	0.0483897
LmxM.07.1120.1	Proteasome regulatory non-ATP-ase subunit, putative	345	732.047	0	634.977	23.834	0.8674	2.32315e-05
LmxM.07.1130.1	Hypothetical protein, conserved	576	425.288	0	532.044	34.3847	1.25102	0.000952139
LmxM.07.1140.1	Peptide methionine sulfoxide reductase-like	176	1128.52	0	693.93	66.9958	0.614903	4.38337e-11
LmxM.07.1150.1	N-terminal region of Chorein, a TM vesicle-mediated sorter, putative	2535	211.539	0	237.146	18.4044	1.12105	0.0820559
LmxM.07.1160.1	Amino acid transporter 19, putative	491	3403.25	0	4902.99	297.886	1.44068	2.39394e-07
LmxM.07.1170.1	Phosphoglycan beta 1,3 galactosyltransferase 1	741	395.14	0	616.095	78.7515	1.55918	0.00251023
LmxM.07_189754.1	None	83	359.048	0	628.924	257.36	1.75164	0.147174
LmxM.07_339360.1	None	28	250.328	0	339.61	61.5626	1.35666	0.0734942
LmxM.07_39505.1	None	90	307.165	0	288.242	7.05896	0.938394	0.00367321
LmxM.07_431674.1	None	130	415.905	0	456.04	42.3071	1.0965	0.171398
LmxM.07_440071.1	None	38	670.435	0	1102.09	96.3516	1.64384	3.73252e-06
LmxM.07_452850.1	None	337	171.277	0	258.007	10.343	1.50637	2.52869e-17
LmxM.07_533696.1	None	103	397.538	0	440.376	47.5113	1.10776	0.183629
LmxM.07_534553.1	None	106	1627.45	0	504.844	39.573	0.310206	1e-05
LmxM.07_561159.1	None	36	360.234	0	588.517	79.0958	1.63371	0.00194985
LmxM.08.0010.1	Adaptor complex protein (AP) 3 delta subunit 1, putative	1198	293.551	0	261.053	37.1098	0.889295	0.190593
LmxM.08.0020.1	Hypothetical protein, conserved	273	250.117	0	292.405	51.6093	1.16907	0.206284
LmxM.08.0030.1	Qc-SNARE protein, putative	215	403.694	0	376.374	17.2091	0.932325	0.056196
LmxM.08.0040.1	Hypothetical protein, conserved	229	400.45	0	575.336	46.8899	1.43673	9.58436e-05
LmxM.08.0050.1	Hypothetical protein	75	986.24	0	1024.44	96.7852	1.03874	0.346521
LmxM.08.0060.1	Phosphoglycerate mutase protein, putative	185	182.547	0	131.401	45.7406	0.719822	0.131747
LmxM.08.0070.1	Putative zinc finger motif, C2HC5-type/ASCH domain containing protein, putative	629	246.519	0	271.79	29.0635	1.10251	0.192285
LmxM.08.0080.1	ATP-dependent DEAD/H RNA helicase, putative	866	463.805	0	467.489	32.6589	1.00794	0.455097
LmxM.08.0090.1	Adaptor complex protein (AP) 3 delta subunit 1, putative	1133	255.751	0	309.643	13.1348	1.21072	2.03954e-05
LmxM.08.0100.1	Dual-specificity protein phosphatase, putative	554	237.168	0	253.216	8.72117	1.06767	0.0328752
LmxM.08.0110.1	Hypothetical protein, unknown function	756	280.234	0	307.671	3.65794	1.09791	3.17279e-14
LmxM.08.0120.1	Hypothetical protein, conserved	270	760.636	0	727.964	58.5641	0.957047	0.288463
LmxM.08.0130.1	Hypothetical protein, conserved	1152	163.428	0	165.983	10.5661	1.01564	0.404445
LmxM.08.0135.1	Hypothetical protein, conserved (pseudogene)	585	107.005	0	159.716	18.4977	1.4926	0.00218889
LmxM.08.0140.1	DNA repair protein, putative	1260	137.393	0	158.822	2.56232	1.15597	3.05284e-17
LmxM.08.0150.1	GPI-GlcNAc transferase complex, PIG-H component, putative	514	199.565	0	266.099	11.9576	1.3334	1.31698e-08
LmxM.08.0160.1	Hypothetical protein, conserved	232	354.863	0	491.809	50.9865	1.38591	0.00361661
LmxM.08.0170.1	Hypothetical protein, unknown function	632	119.452	0	76.8988	7.56962	0.643764	9.46213e-09
LmxM.08.0180.1	Bacterial transferase hexapeptide (six repeats), putative	294	472.095	0	385.488	22.5242	0.816549	6.02673e-05
LmxM.08.0190.1	Hypothetical protein, unknown function	959	277.907	0	296.775	24.3339	1.06789	0.219061
LmxM.08.0200.1	Inositol phosphosphingolipids phospholipase C	645	266.619	0	332.118	32.0682	1.24567	0.0205517
LmxM.08.0210.1	Hypothetical protein, unknown function	517	49.9567	0	84.5387	7.50969	1.69224	2.06246e-06
LmxM.08.0220.1	Ubiquitin-activating enzyme-like protein	1053	179.28	0	206.092	20.0294	1.14956	0.0903433
LmxM.08.0230.1	ABC1 family, putative	522	377.711	0	545.457	46.3094	1.44411	0.000145999
LmxM.08.0240.1	Hypothetical protein, conserved	262	461.2	0	472.369	10.4412	1.02422	0.142372
LmxM.08.0250.1	Hypothetical protein, conserved	113	594.878	0	717.917	75.4821	1.20683	0.0515467
LmxM.08.0260.1	Hypothetical protein, conserved	676	193.054	0	252.535	25.387	1.3081	0.00956603
LmxM.08.0270.1	Hypothetical protein	833	180.539	0	227.395	15.6267	1.25954	0.00135658
LmxM.08.0280.1	Ribosomal protein L2, putative	426	391.812	0	318.828	13.7478	0.813726	5.51734e-08
LmxM.08.0290.1	Iron superoxide dismutase A, mitochondrial	230	2122.07	0	1184.03	84.679	0.55796	1e-05
LmxM.08.0300.1	Isochorismatase family, putative	252	510.867	0	673.716	25.1808	1.31877	4.99234e-11
LmxM.08.0310.1	Isochorismatase family, putative	275	329.478	0	441.293	21.8143	1.33937	1.4817e-07
LmxM.08.0320.1	Mitochondrial associated ribonuclease, putative	222	993.135	0	1304.91	88.368	1.31393	0.000209223
LmxM.08.0330.1	Tim10/DDP family zinc finger, putative	95	632.621	0	671.14	108.339	1.06089	0.361091
LmxM.08.0340.1	Hypothetical protein, conserved	4978	88.4526	0	123.186	16.0111	1.39268	0.0150292
LmxM.08.0350.1	Hypothetical protein	606	119.337	0	142.484	14.5485	1.19397	0.055801
LmxM.08.0360.1	Hypothetical protein, conserved	574	148.972	0	148.864	2.51632	0.999277	0.482939
LmxM.08.0370.1	Hypothetical protein, conserved	219	239.682	0	369.524	17.8684	1.54173	1.84381e-13
LmxM.08.0380.1	Hypothetical protein, conserved	1908	158.062	0	241.16	25.9812	1.52573	0.00069099
LmxM.08.0390.1	Hypothetical protein, conserved	1980	114.757	0	177.083	23.8634	1.54312	0.00450328
LmxM.08.0400.1	Hypothetical protein, conserved	1287	108.742	0	158.249	13.8548	1.45527	0.000176269
LmxM.08.0410.1	WD domain, G-beta repeat, putative	1401	267.141	0	188.736	16.4427	0.706502	9.28496e-07
LmxM.08.0420.1	Hypothetical protein,conserved	1960	177.577	0	174.502	30.436	0.982682	0.459759
LmxM.08.0430.1	Hypothetical protein, conserved	914	284.452	0	299.909	43.8621	1.05434	0.362267
LmxM.08.0440.1	Hypothetical protein, conserved	2408	197.756	0	261.956	30.2779	1.32464	0.0169878
LmxM.08.0450.1	Signal peptidase type I, putative	180	648.755	0	640.224	57.433	0.986849	0.440955
LmxM.08.0460.1	Hypothetical protein, unknown function	297	648.475	0	495.895	17.2312	0.764709	1e-05
LmxM.08.0470.1	Small ubiquitin protein, putative	117	849.336	0	455.858	24.7736	0.536723	1e-05
LmxM.08.0480.1	Hypothetical protein, conserved	276	285.397	0	411.113	12.3345	1.4405	1.07337e-24
LmxM.08.0490.1	Hypothetical protein, conserved	507	144.815	0	168.412	23.8564	1.16294	0.161307
LmxM.08.0500.1	Hypothetical protein, unknown function	328	77.4857	0	134.164	6.27308	1.73146	8.19191e-20
LmxM.08.0510.1	Ribose-phosphate pyrophosphokinase, putative	838	379.257	0	439.493	55.0369	1.15883	0.136873
LmxM.08.0520.1	Hypothetical protein, conserved	2327	124.041	0	169.577	8.89239	1.3671	1.52142e-07
LmxM.08.0530.1	Protein kinase , putative	1949	124.427	0	191.416	19.1951	1.53838	0.000241602
LmxM.08.0540.1	Hypothetical protein, conserved	352	404.352	0	444.375	21.55	1.09898	0.0316405
LmxM.08.0545.1	Cyclopropane-fatty-acyl-phospholipid synthase	488	163.973	0	163.443	18.5374	0.996769	0.4886
LmxM.08.0550.1	Translation initiation factor-like protein	344	1293.11	0	1019.39	25.3011	0.78832	1e-05
LmxM.08.0560.1	Hypothetical protein, conserved	276	337.425	0	348.286	25.917	1.03219	0.337587
LmxM.08.0570.1	Hypothetical protein, conserved	179	176.411	0	241.802	41.4666	1.37067	0.0574055
LmxM.08.0580.1	Hypothetical protein, unknown function	235	130.556	0	148.543	22.9771	1.13778	0.216856
LmxM.08.0590.1	Hypothetical protein, unknown function	237	151.25	0	225.651	24.4181	1.49191	0.00115583
LmxM.08.0600.1	Hypothetical protein, unknown function	218	569.496	0	666.229	70.8276	1.16986	0.0860075
LmxM.08.0620.1	Hypothetical protein, conserved	2839	110.951	0	126.292	4.36948	1.13826	0.000223389
LmxM.08.0630.1	Hypothetical protein, unknown function	2209	244.87	0	276.207	9.17982	1.12797	0.000320457
LmxM.08.0640.1	Amastin surface glycoprotein, putative	304	797.103	0	1699.82	224.614	2.1325	2.92252e-05
LmxM.08.0650.1	DnaJ domain containing protein, putative	288	230.069	0	227.616	11.1501	0.989337	0.412926
LmxM.08.0660.1	Protein kinase, putative	1339	73.6955	0	104.284	7.69681	1.41507	3.53043e-05
LmxM.08.0720.1	Amastin-like protein, putative	184	315.391	0	756.906	33.6419	2.3999	1.2002e-39
LmxM.08.0730.1	Amastin-like protein, putative	208	532.406	0	1089.47	113.225	2.04631	4.32879e-07
LmxM.08.0740.1	Amastin-like protein, putative	195	647.885	0	952.007	141.868	1.46941	0.0160285
LmxM.08.0750.1	Amastin-like protein, putative	195	478.734	0	1539.23	87.9779	3.21521	9.22407e-34
LmxM.08.0760.1	Amastin-like protein, putative	195	199.738	0	386.704	32.5805	1.93605	4.77395e-09
LmxM.08.0770.1	Amastin-like protein, putative	208	237.143	0	556.782	25.2362	2.34788	4.56708e-37
LmxM.08.0780.1	Tuzin, putative	604	304.432	0	401.625	10.2779	1.31926	1.59215e-21
LmxM.08.0790.1	Tuzin, putative	767	163.554	0	234.63	16.7919	1.43457	1.15407e-05
LmxM.08.0790a.1	Tuzin (Hypothetical)	190	1e-05	0	1e-05	1e-05	1	0.5
LmxM.08.0800.1	Amastin-like protein, putative	175	124.219	0	241.747	44.5355	1.94614	0.00415785
LmxM.08.0801.1	Tuzin (Hypothetical)	355	153.144	0	224.779	21.7934	1.46776	0.000506314
LmxM.08.0810.1	Amastin (Hypothetical)	217	457.967	0	775.526	105.675	1.69341	0.00132771
LmxM.08.0840.1	Amastin-like protein, putative	193	383.462	0	819.904	164.254	2.13816	0.0039406
LmxM.08.0850.1	Amastin-like protein, putative	192	213.374	0	357.891	71.1394	1.67729	0.021104
LmxM.08.0860.1	Hypothetical protein, unknown function	290	614.597	0	822.936	28.3786	1.33898	1.05669e-13
LmxM.08.0870.1	Hypothetical protein, unknown function	419	143.217	0	194.454	14.8336	1.35776	0.00027605
LmxM.08.0880.1	SET domain containing protein, putative	503	259.641	0	361.079	14.9218	1.39069	5.30324e-12
LmxM.08.0890.1	Mitochondrial DNA polymerase beta	376	283.327	0	169.122	25.3218	0.596916	3.23926e-06
LmxM.08.0900.1	Mitochondrial DNA polymerase beta-PAK, putative	1478	164.378	0	138.392	28.4383	0.841915	0.180422
LmxM.08.0910.1	Beta-lactamase superfamily domain containing protein, putative	2108	181.409	0	252.009	36.1485	1.38917	0.0254071
LmxM.08.0920.1	Hypothetical protein, conserved	204	620.433	0	823.168	34.6688	1.32676	2.49105e-09
LmxM.08.0930.1	Protein kinase, putative	1160	126.5	0	162.12	9.92358	1.28158	0.000165694
LmxM.08.0940.1	Hypothetical protein, conserved	296	276.62	0	266.928	11.4355	0.964965	0.198364
LmxM.08.0950.1	Hypothetical protein, conserved	146	748.394	0	1075.82	145.613	1.4375	0.0122698
LmxM.08.0960.1	Dpy-30 motif containing protein, putative	565	296.843	0	333.145	58.6568	1.12229	0.267995
LmxM.08.0970.1	Protein of unknown function (DUF2453), putative	812	171.498	0	167.128	11.7174	0.97452	0.354598
LmxM.08.0980.1	Hypothetical protein, unknown function	1043	70.0837	0	75.641	5.95424	1.07929	0.175325
LmxM.08.0990.1	DnaJ domain containing protein, putative	326	434.496	0	366.226	11.2053	0.842876	5.55382e-10
LmxM.08.1000.1	AAA domain (dynein-related subfamily)/von Willebrand factor type A domain containing protein, putative	2566	143.692	0	158.008	18.988	1.09963	0.225431
LmxM.08.1030.1	Cathepsin (Hypothetical)	236	4.73953	0	31.8808	4.61943	6.72657	2.10841e-09
LmxM.08.1030a.1	Cathepsin (Hypothetical)	533	2.404	0	18.9713	6.0808	7.89158	0.0032196
LmxM.08.1040.1	Cathepsin (Hypothetical)	503	2.54709	0	16.3851	2.30663	6.43287	9.91148e-10
LmxM.08.1040a.1	Cathepsin (Hypothetical)	88	1e-05	0	1e-05	1e-05	1	0.5
LmxM.08.1040b.1	Cathepsin (Hypothetical)	359	220.419	0	521.784	53.357	2.36724	8.1124e-09
LmxM.08.1040c.1	Cathepsin (Hypothetical)	331	9.66668	0	59.7739	6.22713	6.1835	4.25585e-16
LmxM.08.1050.1	Cathepsin (Hypothetical)	230	1e-05	0	0.236933	0.41038	23693.3	0.28186
LmxM.08.1050a.1	Cathepsin (Hypothetical)	98	1e-05	0	1e-05	1e-05	1	0.5
LmxM.08.1060.1	Cathepsin L-like protease, putative	366	38.3108	0	139.049	6.40915	3.62949	5.70647e-56
LmxM.08.1070.1	Cathepsin L-like protease, putative	443	131.397	0	700.264	43.7589	5.32937	6.11549e-39
LmxM.08.1070partial.1	Cathepsin (Hypothetical)	375	1.28032	0	2.2799	1.05398	1.78072	0.171468
LmxM.08.1080.1	Cathepsin L-like protease, putative	468	482.175	0	1145.37	172.529	2.37543	6.05298e-05
LmxM.08.1090.1	Histone deacetylase, putative	535	298.312	0	257.037	54.784	0.861638	0.225601
LmxM.08.1091.1	Ring finger domain containing protein, putative	363	408.648	0	485.706	104.183	1.18857	0.229758
LmxM.08.1100.1	Hypothetical protein, conserved	365	3033.45	0	1537.6	257.661	0.506883	3.20882e-09
LmxM.08.1110.1	Stress-induced protein sti1	545	1356.32	0	724.644	29.8588	0.534272	1e-05
LmxM.08.1120.1	Repeat of unknown function (DUF1126), putative	861	284.417	0	328.329	31.8219	1.15439	0.0838071
LmxM.08.1130.1	Phosphoribosylpyrophosphate synthetase	371	798.319	0	713.018	41.8711	0.893149	0.0208136
LmxM.08.1140.1	Suppressive immunomodulating factor, putative	946	217.409	0	205.21	7.33863	0.943891	0.0482323
LmxM.08.1150.1	Exocyst complex component Sec3, putative	1144	402.141	0	376.489	14.9911	0.936211	0.0435255
LmxM.08.1160.1	Thiopurine S-methyltransferase (TPMT), putative	426	477.008	0	511.031	34.5136	1.07133	0.162114
LmxM.08.1170.1	MRB1 complex subunit MRB3010	555	214.897	0	167.17	11.653	0.777909	2.10495e-05
LmxM.08.1171.1	Hypothetical protein	443	3.87512	0	3.102	0.656147	0.800491	0.119344
LmxM.08.1180.1	Hypothetical protein, conserved	418	224.894	0	347.169	7.3469	1.5437	1.69607e-62
LmxM.08.1190.1	Intraflagellar transport protein 122B, putative	1247	195.687	0	218.669	32.078	1.11745	0.236854
LmxM.08.1200.1	MIX protein	195	438.79	0	320.113	5.75624	0.729537	1e-05
LmxM.08.1210.1	Hypothetical protein, conserved	390	200.848	0	234.872	7.38402	1.1694	2.03566e-06
LmxM.08.1215.1	Zinc finger, C3HC4 type (RING finger), putative	573	397.3	0	494.481	34.7217	1.2446	0.00256431
LmxM.08.1218.1	Hypothetical protein, conserved	510	267.678	0	279.873	10.0327	1.04556	0.112088
LmxM.08.1222.1	Hypothetical protein, conserved	99	3237.42	0	2022.63	239.498	0.624765	1.96578e-07
LmxM.08.1223.1	Hypothetical protein, unknown function	434	368.004	0	496.617	13.6679	1.34949	2.48448e-21
LmxM.08.1225.1	Amidinotransferase, putative	238	635.103	0	1354.04	223.797	2.13201	0.000657977
LmxM.08.1228.1	STE group serine/threonine-protein kinase, putative	845	179.665	0	224.739	11.9962	1.25088	8.58686e-05
LmxM.08.1230.1	Beta tubulin (fragment)	414	4841.48	0	2572.73	127.574	0.531392	1e-05
LmxM.08_1000447.1	None	54	197.129	0	207.466	22.5538	1.05244	0.323361
LmxM.08_1008719.1	None	36	554.099	0	780.129	41.3611	1.40792	2.31707e-08
LmxM.08_1040671.1	None	42	331.172	0	219.083	27.5325	0.661538	2.33898e-05
LmxM.08_1048727.1	None	123	769.338	0	493.188	27.5613	0.641056	1e-05
LmxM.08_1059897.1	None	45	35.5662	0	32.5293	2.83311	0.914614	0.14188
LmxM.08_1074274.1	None	45	492.004	0	629.347	49.1303	1.27915	0.00259115
LmxM.08_1101248.1	None	64	292.413	0	132.822	57.3357	0.454227	0.00268917
LmxM.08_1102071.1	None	46	306.649	0	486.221	57.8523	1.5856	0.000954681
LmxM.08_1121173.1	None	40	92.7699	0	99.8401	32.1056	1.07621	0.412851
LmxM.08_1139529.1	None	59	81.6003	0	126.071	16.7647	1.54499	0.00399303
LmxM.08_1144994.1	None	59	1e-05	0	1e-05	1e-05	1	0.5
LmxM.08_1153879.1	None	29	186.013	0	225.935	29.0501	1.21462	0.0846833
LmxM.08_1157406.1	None	75	248.849	0	124.904	18.2141	0.501926	5.05518e-12
LmxM.08_1172187.1	None	28	86.9627	0	87.7473	7.18133	1.00902	0.456499
LmxM.08_1424150.1	None	51	146.83	0	260.786	1.04151	1.77611	1e-05
LmxM.08_1437036.1	None	98	218.637	0	215.613	11.0792	0.986172	0.392474
LmxM.08_1446422.1	None	26	170.156	0	252.53	33.8725	1.48411	0.00751021
LmxM.08_1449783.1	None	33	253.009	0	456.392	21.2797	1.80386	6.02429e-22
LmxM.08_1455604.1	None	373	81.6703	0	346.094	49.5688	4.2377	4.7908e-08
LmxM.08_1463383.1	None	317	178.623	0	378.732	28.3251	2.12028	8.04828e-13
LmxM.08_1469531.1	None	60	108.217	0	314.667	55.2786	2.90775	9.39603e-05
LmxM.08_1476073.1	None	302	163.19	0	347.427	19.3122	2.12898	7.146e-22
LmxM.08_1479331.1	None	400	110.332	0	283.304	82.3446	2.56775	0.0178384
LmxM.08_1484979.1	None	391	50.187	0	216.664	29.3114	4.31714	6.7504e-09
LmxM.08_1491863.1	None	97	329.498	0	285.92	29.3247	0.867744	0.0686318
LmxM.08_1505806.1	None	53	3.76094	0	6.03514	0.891639	1.60469	0.00537711
LmxM.08_1509453.1	None	61	448.671	0	1017.94	79.8879	2.2688	5.17045e-13
LmxM.08_1514466.1	None	53	5.17129	0	19.688	4.06464	3.80718	0.000177492
LmxM.08_1545655.1	None	28	437.996	0	571.752	59.1654	1.30538	0.0118882
LmxM.08_158460.1	None	84	164.428	0	142.209	15.8685	0.864872	0.0807286
LmxM.08_1603858.1	None	159	202.928	0	184.148	64.1761	0.907456	0.384904
LmxM.08_1616063.1	None	81	580.29	0	714.302	86.1637	1.23094	0.0599351
LmxM.08_1640715.1	None	56	594.741	0	562.115	10.5273	0.945143	0.000970311
LmxM.08_185075.1	None	49	394.674	0	266.654	51.4063	0.675631	0.00638084
LmxM.08_208836.1	None	51	124.902	0	129.962	15.3841	1.04051	0.371127
LmxM.08_237531.1	None	30	245.295	0	269.143	53.0101	1.09722	0.326399
LmxM.08_24839.1	None	91	290.458	0	344.665	41.4195	1.18662	0.0953148
LmxM.08_29.0010.1	3,2-trans-enoyl-CoA isomerase, mitochondrial precursor-like protein	251	448.778	0	384.646	61.1125	0.857097	0.146995
LmxM.08_29.0020.1	Transcription factor-like protein	1046	568.789	0	309.291	13.3336	0.543771	1e-05
LmxM.08_29.0030.1	Ribosomal protein L3-like protein	467	590.98	0	405.289	32.9834	0.685792	9.01908e-09
LmxM.08_29.0040.1	Hypothetical protein, conserved	287	477.714	0	607.893	18.0194	1.2725	2.51679e-13
LmxM.08_29.0050.1	Hypothetical protein, conserved	672	118.392	0	97.394	6.47535	0.822638	0.0005918
LmxM.08_29.0060.1	Tryptophanyl-tRNA synthetase, putative	396	1080.01	0	1041.79	54.4029	0.96461	0.241165
LmxM.08_29.0070.1	Syntaxin, putative	254	383.513	0	389.641	29.279	1.01598	0.417106
LmxM.08_29.0080.1	Hypothetical protein, conserved	124	207.714	0	440.798	25.2515	2.12215	1.34649e-20
LmxM.08_29.0090.1	Intraflagellar transport protein 27	186	481.833	0	389.225	56.4217	0.807801	0.050362
LmxM.08_29.0100.1	Hypothetical protein, conserved	536	327.327	0	406.537	22.866	1.24199	0.000266008
LmxM.08_29.0110.1	C2 domain in Dock180 and Zizimin proteins, putative	2840	164.369	0	189.403	19.8679	1.1523	0.103831
LmxM.08_29.0120.1	Proteasome regulatory non-ATPase subunit, putative	909	688.356	0	534.501	24.5798	0.77649	1.93256e-10
LmxM.08_29.0130.1	Hypothetical protein, conserved	901	173.6	0	243.27	24.3633	1.40132	0.00212069
LmxM.08_29.0140.1	DNA-directed RNA polymerase II subunit 3, putative	337	388.864	0	360.898	14.7738	0.928082	0.0291809
LmxM.08_29.0150.1	Putative intraflagellar transport protein B2	692	338.374	0	330.276	9.59678	0.976066	0.199366
LmxM.08_29.0160.1	Hypothetical protein, conserved	569	438.056	0	688.192	74.2306	1.57101	0.000376224
LmxM.08_29.0170.1	Protein phosphatase inhibitor 2 (ipp-2), putative	137	473.44	0	522.666	30.4909	1.10397	0.0532175
LmxM.08_29.0180.1	Hypothetical protein, conserved	536	209.903	0	302.665	20.1353	1.44193	2.04318e-06
LmxM.08_29.0190.1	Hypothetical protein, conserved	1019	238.542	0	318.488	27.5077	1.33514	0.00182871
LmxM.08_29.0200.1	SNF2 family N-terminal domain/Helicase conserved C-terminal domain containing protein, putative	1577	153.791	0	158.9	15.6417	1.03322	0.371974
LmxM.08_29.0210.1	Hypothetical protein, conserved	267	453.467	0	445.802	39.6815	0.983097	0.423417
LmxM.08_29.0220.1	Protein transport protein Sec24A, putative	972	294.45	0	288.127	23.3586	0.978526	0.393312
LmxM.08_29.0230.1	Hypothetical protein, conserved	215	357.911	0	412.271	16.7971	1.15188	0.000605451
LmxM.08_29.0240.1	Serine/threonine protein kinase RIO1, putative	537	194.95	0	277.928	38.5454	1.42564	0.0156696
LmxM.08_29.0250.1	Oxidase-like protein	319	12.3145	0	19.3117	1.01576	1.56821	2.81653e-12
LmxM.08_29.0251.1	Thymine-7-hydroxylase, putative	319	192.595	0	300.398	14.4458	1.55974	4.24166e-14
LmxM.08_29.0260.1	Tubulin-tyrosine ligase family, putative	585	283.357	0	442.902	7.3746	1.56305	4.2715e-104
LmxM.08_29.0270.1	Hypothetical protein	242	517.409	0	369.461	92.0246	0.714058	0.0539492
LmxM.08_29.0280.1	Hypothetical protein	491	361.23	0	273.117	36.4726	0.756076	0.00784925
LmxM.08_29.0290.1	Zinc-finger of a C2HC-type, putative	382	212.109	0	195.494	34.2438	0.921665	0.313763
LmxM.08_29.0300.1	Hypothetical protein	337	358.686	0	481.074	43.0332	1.34121	0.00222727
LmxM.08_29.0320.1	TPR repeat, putative	387	2642.29	0	1529.84	78.6312	0.578982	1e-05
LmxM.08_29.0330.1	Putative GTPase activating protein for Arf, putative	389	293.501	0	318.839	41.0856	1.08633	0.268715
LmxM.08_29.0340.1	UBX domain-containing protein	428	204.279	0	196.679	2.8667	0.962797	0.00401206
LmxM.08_29.0350.1	Hypothetical protein, conserved	1367	246.574	0	307.679	49.1804	1.24782	0.10703
LmxM.08_29.0360.1	Hypothetical protein, conserved	174	436.16	0	504.926	50.3445	1.15766	0.085983
LmxM.08_29.0370.1	Protein kinase-like protein	1550	150.916	0	169.114	9.09455	1.12059	0.0226959
LmxM.08_29.0380.1	Domain of unknown function (DUF3451), putative	979	147.556	0	167.344	8.0096	1.13411	0.00674514
LmxM.08_29.0390.1	RNA binding protein, putative	260	248.883	0	245.324	24.0105	0.985702	0.441088
LmxM.08_29.0400.1	RNA polymerase Rpb4, putative	166	500.571	0	724.133	85.5333	1.44661	0.00447792
LmxM.08_29.0410.1	Hypothetical protein, conserved	576	108.861	0	202.326	22.617	1.85857	1.79419e-05
LmxM.08_29.0420.1	Hypothetical protein, conserved	404	325.653	0	376.353	27.6821	1.15569	0.0335142
LmxM.08_29.0430.1	Hypothetical protein, conserved	564	234.052	0	188.472	28.5035	0.80526	0.0549021
LmxM.08_29.0440.1	Hypothetical protein, conserved	380	595.237	0	550.098	58.3436	0.924165	0.219557
LmxM.08_29.0450.1	RecA bacterial DNA recombination protein, putative	649	183.093	0	270.387	13.829	1.47677	1.37416e-10
LmxM.08_29.0460.1	Hypothetical protein, conserved	687	182.735	0	154.849	7.41136	0.847396	8.40767e-05
LmxM.08_29.0470.1	Hypothetical protein, conserved	448	121.793	0	120.61	11.0384	0.990283	0.457312
LmxM.08_29.0480partial.1	Hypothetical protein	310	176.69	0	192.49	38.3876	1.08942	0.340325
LmxM.08_29.0490.1	Hypothetical protein, conserved	364	395.395	0	300.799	12.6582	0.760756	3.91909e-14
LmxM.08_29.0500.1	Ca2+-ATPase N terminal autoinhibitory domain containing protein, putative	1312	115.994	0	115.894	3.34139	0.999137	0.488056
LmxM.08_29.0510.1	Cofilin-like protein	139	2446.92	0	1214.17	79.3378	0.496205	1e-05
LmxM.08_29.0520.1	Hypothetical protein, conserved	452	166.172	0	368.946	15.1276	2.22027	2.85584e-41
LmxM.08_29.0530.1	Hypothetical protein, conserved	2975	93.6134	0	85.1143	11.3544	0.909211	0.227072
LmxM.08_29.0540.1	Exonuclease, putative	502	338.694	0	553.314	14.1214	1.63367	1.8184e-52
LmxM.08_29.0550.1	Exonuclease, putative	1087	104.405	0	107.589	8.57023	1.0305	0.355128
LmxM.08_29.0555.1	Hypothetical protein	253	74.2139	0	138.284	25.9002	1.86332	0.00668548
LmxM.08_29.0560.1	Exonuclease, putative	405	193.337	0	248.576	14.4685	1.28571	6.73063e-05
LmxM.08_29.0570.1	Ankyrin repeats (3 copies), putative	843	116.003	0	175.377	31.3483	1.51183	0.0291129
LmxM.08_29.0580.1	Hypothetical protein, conserved	482	214.377	0	289.927	35.7861	1.35242	0.0173789
LmxM.08_29.0590.1	Tfiih basal transcription factor complex helicase xpb subunit	1103	161.733	0	205.965	16.7391	1.27348	0.00411634
LmxM.08_29.0600.1	Hypothetical protein, conserved	578	192.149	0	270.335	27.177	1.4069	0.00200798
LmxM.08_29.0610.1	Hypothetical protein, conserved	635	390.98	0	335.672	26.5421	0.858539	0.0185896
LmxM.08_29.0620.1	ABC transporter, putative	1867	195.996	0	167.065	14.3806	0.852392	0.0221215
LmxM.08_29.0630.1	BET1-like protein, putative	139	380.702	0	468.991	53.0083	1.23191	0.0478988
LmxM.08_29.0640.1	Scavenger mRNA decapping enzyme C-term binding, putative	264	174.525	0	190.26	11.5112	1.09016	0.085815
LmxM.08_29.0650.1	Phosphate transporter, putative	469	497.635	0	400.821	35.4287	0.805452	0.00314147
LmxM.08_29.0660.1	Flagellar radial spoke protein-like, putative	588	279.746	0	399.966	65.1092	1.42975	0.0324148
LmxM.08_29.0670.1	Hypothetical protein, conserved	137	448.358	0	571.31	54.3628	1.27423	0.0118585
LmxM.08_29.0680.1	Triple RNA binding domain protein 3	772	133.147	0	177.379	41.2483	1.3322	0.141785
LmxM.08_29.0690.1	NADH-ubiquinone oxidoreductase complex I subunit, putative	278	437.637	0	438.859	20.5876	1.00279	0.476339
LmxM.08_29.0700.1	Hypothetical protein, conserved	718	132.13	0	143.415	10.8697	1.08541	0.149586
LmxM.08_29.0710.1	Bardet-biedl syndrome 7 protein	855	212.045	0	291.565	10.9765	1.37501	2.17014e-13
LmxM.08_29.0720.1	Elongation factor Ts, mitochondrial, putative	276	576.111	0	340.53	37.7465	0.591085	2.17228e-10
LmxM.08_29.0730.1	Hypothetical protein, conserved	225	429.635	0	604.304	46.6464	1.40655	9.03658e-05
LmxM.08_29.0740.1	Peroxisomal targeting signal 2 receptor, putative	373	325.988	0	236.131	9.12395	0.724354	1e-05
LmxM.08_29.0750.1	U3 small nucleolar ribonucleoprotein protein MPP10, putative	679	209.626	0	254.672	28.216	1.21489	0.0551903
LmxM.08_29.0760.1	Heat shock protein 90, putative	771	1176.13	0	867.976	11.8595	0.737993	1e-05
LmxM.08_29.0770.1	Hypothetical protein, conserved	195	485.637	0	489.803	23.2671	1.00858	0.428953
LmxM.08_29.0780.1	U-box domain protein, putative	601	855.001	0	513.233	26.1703	0.600272	1e-05
LmxM.08_29.0790.1	Hypothetical protein, conserved	1589	222.2	0	277.824	28.1096	1.25033	0.0239187
LmxM.08_29.0795.1	Tuzin (pseudogene)	70	227.14	0	288.517	20.7994	1.27022	0.00158417
LmxM.08_29.0800.1	Nucleoporin NUP53b	673	211.433	0	236.84	13.2185	1.12016	0.0273017
LmxM.08_29.0805.1	Hypothetical protein, conserved	602	204.12	0	187.779	9.82664	0.919942	0.0481584
LmxM.08_29.0810.1	Hypothetical protein, conserved	613	499.068	0	319.233	25.584	0.639657	1.0385e-12
LmxM.08_29.0820.1	CPC cysteine peptidase, Clan CA, family C1, Cathepsin B-like	340	2147.29	0	3379.11	115.995	1.57366	1.20805e-26
LmxM.08_29.0830.1	Hypothetical protein, conserved	478	231.477	0	280.54	5.79219	1.21195	1.22171e-17
LmxM.08_29.0840.1	Hypothetical protein, conserved	391	715.749	0	331.889	17.3181	0.463694	1e-05
LmxM.08_29.0850.1	High mobility group protein TDP1	300	1242.29	0	625.176	61.301	0.503246	1e-05
LmxM.08_29.0860.1	Hypothetical protein, unknown function	592	89.9083	0	128.175	5.92406	1.42562	5.24888e-11
LmxM.08_29.0865.1	RNA recognition motif. (a.k.a. RRM, RBD, or RNP domain), putative	114	207.44	0	302.791	30.0305	1.45966	0.000748814
LmxM.08_29.0867.1	Guanine deaminase, putative	454	923.909	0	1090.06	146.393	1.17983	0.128198
LmxM.08_29.0868.1	Cytochrome b5-like Heme/Steroid binding domain containing protein, putative	168	526.759	0	341.892	20.7855	0.649048	1e-05
LmxM.08_29.0870.1	Hypothetical protein, conserved	491	755.361	0	587.178	88.5245	0.777348	0.0287271
LmxM.08_29.0880.1	ADP-ribosylation factor-like protein 3A, putative	179	2222.18	0	1644.16	57.6347	0.739885	1e-05
LmxM.08_29.0885.1	Phytanoyl-CoA dioxygenase (PhyH), putative	349	243.508	0	415.659	88.5853	1.70696	0.025988
LmxM.08_29.0890.1	Eukaryotic protein of unknown function (DUF914), putative	452	409.142	0	491.1	55.625	1.20032	0.0703214
LmxM.08_29.0900.1	IPP transferase, putative	215	208.147	0	286.901	48.0105	1.37836	0.0504659
LmxM.08_29.0910.1	Signal peptide peptidase, putative	338	623.503	0	684.575	117.062	1.09795	0.300939
LmxM.08_29.0920.1	LETM1 and EF-hand domain-containing protein 1, putative	503	356.539	0	245.446	34.3431	0.688413	0.000608635
LmxM.08_29.0930.1	ABC transporter-like protein	722	295.018	0	387.462	50.3374	1.31335	0.0331429
LmxM.08_29.0935.1	A-1 protein, putative	175	140.864	0	285.32	29.1132	2.0255	3.4908e-07
LmxM.08_29.0940.1	Hypothetical protein, conserved	757	1296.64	0	1810.48	58.7011	1.39628	1.03451e-18
LmxM.08_29.0950.1	Hypothetical protein, conserved	574	245.269	0	209.619	12.8313	0.854652	0.00273218
LmxM.08_29.0960.1	Hypothetical protein, unknown function	522	300.987	0	328.664	27.1895	1.09196	0.154353
LmxM.08_29.0970.1	Kinesin, putative	1730	116.453	0	90.6026	5.62263	0.77802	2.13777e-06
LmxM.08_29.0980.1	Hypothetical protein, unknown function	547	152.428	0	167.319	10.3926	1.09769	0.075957
LmxM.08_29.0990.1	Hypothetical protein, conserved	994	235.72	0	267.187	41.8787	1.1335	0.226207
LmxM.08_29.1000.1	Hypothetical protein, conserved	628	560.808	0	608.763	59.6031	1.08551	0.210532
LmxM.08_29.1010.1	Putative NAD(P)H quinone oxidoreductase, PIG3 family, putative	350	594.683	0	539.164	21.5001	0.906641	0.00490775
LmxM.08_29.1020.1	Hypothetical protein, conserved	721	133.3	0	153.144	11.7948	1.14887	0.046242
LmxM.08_29.1030.1	Hypothetical protein, conserved	197	943.881	0	863.102	125.876	0.914418	0.260522
LmxM.08_29.1040.1	Flagellar Member 6	1898	145.337	0	138.951	10.3569	0.956064	0.268767
LmxM.08_29.1050.1	KU70 protein, putative	948	145.926	0	210.636	25.1495	1.44345	0.00504055
LmxM.08_29.1060.1	Hypothetical protein, conserved	1076	148.123	0	133.897	6.6606	0.903959	0.0163468
LmxM.08_29.1070.1	Ribosomal protein L1a, putative	373	260.704	0	141.903	10.0621	0.544306	1e-05
LmxM.08_29.1090.1	Ribosomal protein L1a, putative	373	1166.66	0	1496.98	36.9006	1.28314	1.74953e-19
LmxM.08_29.1100.1	Ankyrin repeats (3 copies), putative	360	578.993	0	472.968	37.8749	0.816881	0.00256042
LmxM.08_29.1110.1	Hypothetical protein, conserved	625	348.404	0	338.135	9.11577	0.970527	0.129986
LmxM.08_29.1120.1	PSP1 C-terminal conserved region, putative	1131	73.8509	0	113.847	5.75538	1.54157	1.83609e-12
LmxM.08_29.1130.1	Tryparedoxin-like protein	370	311.101	0	459.99	10.7211	1.47859	3.7734e-44
LmxM.08_29.1140.1	Tryparedoxin-like protein	275	428.921	0	205.426	25.431	0.478938	1e-05
LmxM.08_29.1150.1	Tryparedoxin 2, putative	149	2589.17	0	1236.29	113.59	0.477488	1e-05
LmxM.08_29.1160.1	Tryparedoxin 1, putative	145	6274.8	0	6657.74	477.402	1.06103	0.211235
LmxM.08_29.1170.1	Hypothetical protein, conserved	363	907.069	0	1068.26	217.676	1.17771	0.229489
LmxM.08_29.1180.1	Hypothetical protein, conserved	2440	174.272	0	166.902	15.7291	0.957711	0.319699
LmxM.08_29.1190.1	Etoposide-induced protein 2.4 (EI24), putative	597	139.705	0	216.303	24.6668	1.54828	0.000950508
LmxM.08_29.1200.1	Hypothetical protein, conserved	598	284.527	0	420.801	20.5259	1.47895	1.5776e-11
LmxM.08_29.1210.1	Hypothetical protein, conserved	371	271.809	0	302.565	7.2334	1.11315	1.05965e-05
LmxM.08_29.1220.1	Family of unknown function (DUF572), putative	479	273.13	0	440.87	31.2337	1.61414	3.92665e-08
LmxM.08_29.1230.1	COPII coat assembly protein sec16, putative (fragment)	2182	149.154	0	174.534	25.2765	1.17016	0.157663
LmxM.08_29.1240.1	Hsp70 protein/TPR repeat, putative	782	860.637	0	544.811	6.9774	0.633032	1e-05
LmxM.08_29.1250.1	Hypothetical protein, unknown function	1824	111.044	0	130.563	7.26895	1.17578	0.00362294
LmxM.08_29.1260.1	Wnt-binding factor required for Wnt secretion/Lipase (class 3), putative	1213	72.1916	0	121.333	7.41909	1.68071	1.75165e-11
LmxM.08_29.1270.1	Serine peptidase, putative	865	193.804	0	297.927	34.3451	1.53726	0.001216
LmxM.08_29.1280.1	Lipase domain protein, putative	1877	210.604	0	300.259	24.5685	1.42571	0.000131533
LmxM.08_29.1290.1	Hypothetical protein, conserved	118	1022.3	0	1137.96	171.363	1.11314	0.249849
LmxM.08_29.1300.1	Hypothetical protein, conserved	357	363.358	0	224.731	28.769	0.618484	7.22785e-07
LmxM.08_29.1310.1	Carnitine/choline acetyltransferase, putative	600	180.464	0	122.116	3.70174	0.676675	1e-05
LmxM.08_29.1320.1	RNA polymerase Rpc34 subunit, putative	448	242.134	0	295.706	14.5239	1.22125	0.000112752
LmxM.08_29.1330.1	Serine/threonine-protein kinase, putative	586	148.638	0	231.795	3.06769	1.55946	4.02763e-162
LmxM.08_29.1335.1	Hypothetical protein	228	53.9561	0	44.2796	18.1593	0.82066	0.297063
LmxM.08_29.1340.1	RNA-binding protein, putative	638	33.2194	0	51.3474	0.908701	1.54571	7.59043e-89
LmxM.08_29.1350.1	RNA binding protein, putative	924	8.24019	0	21.7161	0.570901	2.63539	1.72415e-123
LmxM.08_29.1360.1	RNA binding protein, putative	665	5.25181	0	19.065	2.22577	3.63017	2.71715e-10
LmxM.08_29.1370.1	RNA binding protein, putative	1546	27.7329	0	35.5671	1.47136	1.28249	5.0614e-08
LmxM.08_29.1380.1	Hypothetical protein, conserved	659	186.186	0	246.712	26.2366	1.32509	0.0105288
LmxM.08_29.1390.1	RNA binding protein, putative	780	25.5036	0	29.3198	1.01165	1.14963	8.09083e-05
LmxM.08_29.1400.1	LYAR-type C2HC zinc finger, putative	316	420.122	0	593.366	50.0908	1.41237	0.000271478
LmxM.08_29.1410.1	Hypothetical protein, unknown function	1198	45.5174	0	57.4673	4.48868	1.26253	0.00388131
LmxM.08_29.1430.1	Hypothetical protein, conserved	539	164.748	0	306.603	15.0516	1.86104	2.15985e-21
LmxM.08_29.1440.1	Sigma adaptin, putative	158	297.721	0	535.684	113.839	1.79928	0.0182935
LmxM.08_29.1450.1	Phosphatidylinositol-kinase domain protein, putative	2659	70.8053	0	96.5868	5.04005	1.36412	1.56607e-07
LmxM.08_29.1460.1	Hypothetical protein, conserved	1375	174.777	0	208.999	19.2768	1.1958	0.037928
LmxM.08_29.1470.1	Hypothetical protein, conserved	711	537.76	0	566.429	42.0672	1.05331	0.247774
LmxM.08_29.1480.1	Hypothetical protein, conserved	303	1e-05	0	1e-05	1e-05	1	0.5
LmxM.08_29.1490.1	Asparagine synthase, putative	1232	344.014	0	483.725	28.0755	1.40612	3.24138e-07
LmxM.08_29.1500.1	Nodulin-like, putative	672	1072.11	0	937.321	58.1789	0.874279	0.0102583
LmxM.08_29.1500a.1	Hypothetical protein	219	184.537	0	170.92	30.4972	0.926208	0.327615
LmxM.08_29.1520.1	Major facilitator superfamily, putative	648	325.551	0	271.873	22.3186	0.835116	0.00808444
LmxM.08_29.1530.1	Hypothetical protein, conserved	708	365.797	0	572.64	26.181	1.56546	1.38898e-15
LmxM.08_29.1540.1	Hypothetical protein, conserved	192	392.681	0	472.803	18.1987	1.20404	5.34694e-06
LmxM.08_29.1550.1	Hypothetical protein, conserved	786	200.503	0	242.237	10.0507	1.20815	1.6449e-05
LmxM.08_29.1560.1	GTPase activator protein, putative	783	128.373	0	140.616	10.0322	1.09537	0.111167
LmxM.08_29.1570.1	Metallo-peptidase, Clan MH, Family M18	401	580.104	0	461.149	25.1521	0.794942	1.12576e-06
LmxM.08_29.1575.1	Hypothetical protein, conserved	629	196.72	0	281.269	33.1296	1.42979	0.00535433
LmxM.08_29.1580.1	XPC-binding domain containing protein, putative	399	438.136	0	529.959	2.02404	1.20958	1e-05
LmxM.08_29.1585.1	Hypothetical protein, conserved	123	358.547	0	440.535	28.5581	1.22867	0.0020464
LmxM.08_29.1590.1	Hypothetical protein, unknown function	1016	185.207	0	180.929	8.33036	0.976897	0.303753
LmxM.08_29.1600.1	Endomembrane protein 70, putative	680	560.312	0	456.105	4.79239	0.814019	1e-05
LmxM.08_29.1605.1	Hypothetical protein	37	1213.39	0	613.271	99.9417	0.505418	9.5829e-10
LmxM.08_29.1610.1	Integral membrane protein S linking to the trans Golgi network, putative	375	234.002	0	286.779	26.6751	1.22554	0.0239349
LmxM.08_29.1620.1	Hypothetical protein, conserved	2211	109.282	0	88.6136	13.26	0.810871	0.0595333
LmxM.08_29.1630.1	Zn-finger domain protein, putative	1292	198.492	0	150.036	12.4069	0.75588	4.70017e-05
LmxM.08_29.1640.1	ABC transporter domain protein, putative	463	153.399	0	160.448	11.8326	1.04595	0.275681
LmxM.08_29.1650.1	Thioredoxin, putative	449	284.18	0	207.792	24.1938	0.731199	0.000796107
LmxM.08_29.1660.1	Hypothetical protein, conserved	269	537.685	0	641.603	34.4242	1.19327	0.00126913
LmxM.08_29.1690.1	Acyl-coenzyme A thioesterase, putative	398	324.631	0	345.867	13.2833	1.06542	0.0549428
LmxM.08_29.1700.1	MORN repeat, putative	1228	383.864	0	465.978	28.313	1.21391	0.00186455
LmxM.08_29.1710.1	MutS-like protein	1096	46.1383	0	94.7031	15.2356	2.05259	0.000717316
LmxM.08_29.1720.1	Histone H2A, putative	132	4267.51	0	1150.31	280.951	0.269551	1e-05
LmxM.08_29.1730.1	Histone H2A, putative	132	6342.69	0	2430.14	478.235	0.38314	1.11022e-16
LmxM.08_29.1740.1	Histone H2A, putative	132	7744.55	0	6555.8	898.918	0.846505	0.0930143
LmxM.08_29.1750.1	Paraflagellar rod protein 1D, putative	595	877.697	0	735.755	64.4424	0.838279	0.0138108
LmxM.08_29.1760.1	Paraflagellar rod protein 1D, putative	595	985.753	0	643.259	97.0174	0.652556	0.0002076
LmxM.08_29.1780.1	Diphthamide synthesis protein, putative	373	491.739	0	589.548	77.7399	1.1989	0.10417
LmxM.08_29.1790.1	Hypothetical protein, conserved	1172	232.941	0	233.116	27.3639	1.00075	0.497445
LmxM.08_29.1800.1	40S ribosomal protein S15A, putative	130	7109.74	0	9835.39	1195.16	1.38337	0.0112869
LmxM.08_29.1810.1	Vesicle coat protein involved in Golgi to plasma membrane transport, putative	619	279.01	0	458.034	35.0244	1.64164	1.59891e-07
LmxM.08_29.1820.1	Hypothetical protein, conserved	473	309.919	0	249.615	43.4232	0.80542	0.0824542
LmxM.08_29.1830.1	Dihydrolipoamide dehydrogenase, putative	508	378.827	0	492.527	91.9974	1.30014	0.108247
LmxM.08_29.1840.1	Hypothetical protein, conserved	332	90.2191	0	107.35	25.5539	1.18988	0.251308
LmxM.08_29.1850.1	Pre-RNA processing PIH1/Nop17, putative	280	174.834	0	281.556	28.7086	1.61042	0.000100624
LmxM.08_29.1860.1	Hypothetical protein, conserved	554	255.156	0	346.654	34.4978	1.3586	0.00399734
LmxM.08_29.1870.1	Hypothetical protein, conserved	107	1350.74	0	1032.65	67.7269	0.764508	1.32232e-06
LmxM.08_29.1880.1	Hypothetical protein, conserved	1067	146.577	0	180.686	8.20796	1.2327	1.62208e-05
LmxM.08_29.1890.1	DnaJ domain containing protein, putative	396	81.7781	0	225.506	37.9487	2.75753	7.61099e-05
LmxM.08_29.1900.1	Hypothetical protein, conserved	447	121.098	0	165.915	5.79371	1.37009	5.14904e-15
LmxM.08_29.1910.1	Hypothetical protein, conserved	452	142.136	0	253.069	3.58345	1.78047	1.02185e-210
LmxM.08_29.1920.1	Hypothetical protein, unknown function	275	256.472	0	357.662	18.5722	1.39454	2.54065e-08
LmxM.08_29.1930.1	Hypothetical protein, conserved	603	229.56	0	345.427	6.85605	1.50473	2.25073e-64
LmxM.08_29.1940.1	Hypothetical protein, conserved	206	464.381	0	797.823	66.6672	1.71803	2.84303e-07
LmxM.08_29.1950.1	Protein farnesyltransferase alpha subunit, putative	764	136.848	0	239.179	8.6153	1.74778	7.70983e-33
LmxM.08_29.1960.1	Fumarate hydratase, putative	218	668.361	0	657.245	35.9594	0.983368	0.37861
LmxM.08_29.1970.1	Hypothetical protein, unknown function	62	280.833	0	377.927	9.03837	1.34574	3.21518e-27
LmxM.08_29.1980.1	Hypothetical protein, conserved	1935	117.893	0	129.285	16.6204	1.09663	0.246534
LmxM.08_29.1990.1	Hypothetical protein, conserved	536	52.8767	0	116.021	12.6148	2.19418	2.78472e-07
LmxM.08_29.1995.1	Hypothetical protein, conserved	367	85.0077	0	97.9989	6.38413	1.15282	0.0209298
LmxM.08_29.2000.1	Hypothetical protein, conserved	703	166.291	0	323.145	31.8148	1.94325	4.10669e-07
LmxM.08_29.2010.1	Hypothetical protein, conserved	704	94.4484	0	85.3636	11.9213	0.903813	0.223011
LmxM.08_29.2020.1	5'-AMP-activated protein kinase catalytic subunit alpha, putative	815	140.907	0	122.711	9.44459	0.870865	0.027015
LmxM.08_29.2030.1	N-acetylglucosamyl transferase component GPI1, putative	880	300.855	0	319.49	16.8834	1.06194	0.134858
LmxM.08_29.2040.1	Hypothetical protein, conserved	1278	192.482	0	219.449	23.6877	1.1401	0.127467
LmxM.08_29.2050.1	Hypothetical protein, conserved	746	116.786	0	105.572	5.53216	0.903979	0.0213299
LmxM.08_29.2060.1	Hypothetical protein, conserved	1097	250.077	0	312.373	39.7455	1.24911	0.0585121
LmxM.08_29.2070.1	Hypothetical protein, unknown function	444	151.322	0	266.827	25.928	1.76331	4.19777e-06
LmxM.08_29.2080.1	Short chain dehydrogenase, putative	451	105.832	0	79.7901	6.24579	0.753934	1.52662e-05
LmxM.08_29.2090.1	AAA domain containing protein, putative	1602	203.484	0	256.204	26.5569	1.25908	0.0235635
LmxM.08_29.2100.1	Present in the outer mitochondrial membrane proteome 37	640	294.794	0	279.966	32.3601	0.949701	0.3234
LmxM.08_29.2110.1	UDP-glucose:glycoprotein glucosyltransferase, putative	1793	343.134	0	438.504	8.64158	1.27794	1.27885e-28
LmxM.08_29.2120.1	VIT family, putative	297	575.91	0	476.144	23.5618	0.826769	1.14681e-05
LmxM.08_29.2130.1	Hypothetical protein, conserved	473	302.648	0	274.946	5.87863	0.908468	1.22467e-06
LmxM.08_29.2140.1	C-8 sterol isomerase-like protein	223	670.153	0	456.397	27.134	0.681034	1.66533e-15
LmxM.08_29.2150.1	Cdc2-related kinase 10, putative	577	35.1972	0	44.794	5.28953	1.27266	0.034816
LmxM.08_29.2160.1	Rab-GDP dissociation inhibitor, putative	445	616.126	0	570.883	31.6732	0.926569	0.0765843
LmxM.08_29.2170.1	DTW domain containing protein, putative	608	195.906	0	277.607	19.2127	1.41704	1.05709e-05
LmxM.08_29.2180.1	Domain of unknown function (DUF4379), putative	535	151.492	0	163.862	24.2116	1.08165	0.30472
LmxM.08_29.2190.1	Hypothetical protein, conserved	1435	378.663	0	211.544	12.1682	0.558661	1e-05
LmxM.08_29.2200.1	Dynamin-1-like protein	691	548.327	0	420.954	25.389	0.767706	2.62601e-07
LmxM.08_29.2210.1	Leucine-rich repeat-containing protein	487	242.857	0	336.605	40.2304	1.38602	0.00989606
LmxM.08_29.2220.1	Hypothetical protein, unknown function	347	585.461	0	743.513	33.3414	1.26996	1.0664e-06
LmxM.08_29.2230.1	Hypothetical protein, conserved	534	228.69	0	296.597	14.7907	1.29694	2.20384e-06
LmxM.08_29.2240.1	Aminopeptidase M1, putative	868	412.883	0	336.817	9.41662	0.81577	3.33067e-16
LmxM.08_29.2250.1	Hypothetical protein, conserved	704	164.989	0	183.511	9.22934	1.11227	0.0223777
LmxM.08_29.2260.1	DNA replication complex GINS protein SLD5, putative	320	198.109	0	225.254	6.83112	1.13702	3.53612e-05
LmxM.08_29.2270.1	Hypothetical protein, unknown function	275	405.018	0	338.075	23.2754	0.834717	0.00201304
LmxM.08_29.2280.1	Acyltransferase, putative	309	311.131	0	349.429	10.823	1.12309	0.000201173
LmxM.08_29.2290.1	Hypothetical protein, unknown function	412	83.8272	0	84.7355	8.46041	1.01084	0.457252
LmxM.08_29.2300.1	Ubiquitin carboxyl-terminal hydrolase, putative	748	378.814	0	383.542	16.2375	1.01248	0.385453
LmxM.08_29.2310.1	Enoyl-CoA hydratase/isomerase-like protein	267	529.44	0	297.56	28.8301	0.562028	4.44089e-16
LmxM.08_29.2320.1	Mitogen-activated protein kinase kinase 1	372	665.456	0	721.47	36.9427	1.08417	0.0647288
LmxM.08_29.2330.1	Hypothetical protein, conserved	368	232.677	0	272.14	43.0528	1.1696	0.179672
LmxM.08_29.2340.1	Nucleosome assembly protein (NAP), putative	184	1270.73	0	509.79	81.7043	0.401178	1e-05
LmxM.08_29.2350.1	Ubiquinone biosynthesis protein COQ7, putative	206	835.774	0	512.782	130.552	0.613541	0.00667956
LmxM.08_29.2360.1	Aspartyl aminopeptidase, putative	453	886.942	0	730.464	52.7246	0.823576	0.00149957
LmxM.08_29.2370.1	60S ribosomal protein L39, putative	51	5637.04	0	6793.03	1162.78	1.20507	0.160073
LmxM.08_29.2380.1	Kinesin, putative	590	113.172	0	113.619	12.5842	1.00395	0.485846
LmxM.08_29.2390.1	Kinesin, putative	589	191.561	0	182.997	28.0517	0.955295	0.380075
LmxM.08_29.2400.1	NLI interacting factor-like phosphatase, putative	399	223.007	0	213.528	20.5351	0.957496	0.322188
LmxM.08_29.2410.1	Acyltransferase, putative	414	270.314	0	346.704	12.673	1.2826	8.31052e-10
LmxM.08_29.2420.1	Hypothetical protein, conserved	695	192.774	0	211.923	28.9415	1.09934	0.25409
LmxM.08_29.2430.1	Hypothetical protein, unknown function	790	306.972	0	229.698	8.67858	0.74827	1e-05
LmxM.08_29.2440.1	3'5'-cyclic nucleotide phosphodiesterase, putative	714	485.3	0	288.464	7.15528	0.594404	1e-05
LmxM.08_29.2450.1	Heat shock protein 20, putative	155	322.201	0	156.692	8.61288	0.486317	1e-05
LmxM.08_29.2460.1	60S ribosomal protein L13, putative	220	4813.31	0	8175.57	566.282	1.69854	1.44749e-09
LmxM.08_29.2461.1	60S ribosomal protein L13, putative	220	5034.76	0	7490.77	827.189	1.48781	0.00149335
LmxM.08_29.2480.1	Hypothetical protein, conserved	851	176.568	0	138.529	17.0421	0.784563	0.012805
LmxM.08_29.2490.1	Protein kinase, putative	448	183.57	0	218.968	7.12031	1.19283	3.3239e-07
LmxM.08_29.2500.1	Vacuolar protein sorting-associated protein 4	445	307.189	0	284.281	2.94562	0.925428	3.66374e-15
LmxM.08_29.2510.1	ATP-dependent 6-phosphofructokinase, glycosomal	486	666.322	0	680.09	32.5737	1.02066	0.336262
LmxM.08_29.2520.1	MIZ/SP-RING zinc finger, putative	402	274.86	0	412.951	41.4788	1.50241	0.000435478
LmxM.08_29.2530.1	Hypothetical protein, conserved	67	537.391	0	307.99	14.7213	0.573121	1e-05
LmxM.08_29.2540.1	NOL1/NOP2/sun family, putative	634	490.26	0	503.318	24.1022	1.02664	0.293976
LmxM.08_29.2550.1	RNA polymerase-associated protein CTR9, putative	873	253.923	0	216.354	13.6364	0.852047	0.00293433
LmxM.08_29.2560.1	Domain of unknown function (DUF4586), putative	340	407.079	0	509.476	27.504	1.25154	9.84355e-05
LmxM.08_29.2570.1	Serine/threonine-protein kinase, putative	501	785.72	0	584.742	24.1852	0.744212	1e-05
LmxM.08_29.2580.1	Hypothetical protein, conserved	601	474.373	0	397.114	19.8785	0.837135	5.08383e-05
LmxM.08_29.2590.1	Hypothetical protein, conserved	693	206.891	0	199.61	15.121	0.964809	0.315083
LmxM.08_29.2600.1	Poly(A) polymerase, putative	500	261.862	0	319.04	43.0889	1.21835	0.0922553
LmxM.08_29.2610.1	Hypothetical protein, conserved	720	169.812	0	245.78	14.0481	1.44736	3.19232e-08
LmxM.08_29.2620.1	Hypothetical protein, conserved	122	1101.72	0	837.294	13.099	0.759986	1e-05
LmxM.08_29.2630.1	Present in the outer mitochondrial membrane proteome 24	1236	349.746	0	297.419	48.4475	0.850386	0.140054
LmxM.08_29.2640.1	Hypothetical protein, conserved	441	213.822	0	298.273	6.29452	1.39496	2.4189e-41
LmxM.08_29.2650.1	Nuclear condensing complex subunits, C-term domain containing protein, putative	1040	176.131	0	214.396	18.1497	1.21726	0.0175018
LmxM.08_29.2660.1	Helicase, putative	953	397.245	0	430.33	8.88238	1.08329	9.77096e-05
LmxM.08_29.2670.1	Serine/threonine-protein kinase Nek, putative	522	197.44	0	207.869	17.5695	1.05282	0.276388
LmxM.08_29.2680.1	Hypothetical protein, conserved	1083	240.7	0	227.019	27.7133	0.943161	0.310772
LmxM.08_29.2690.1	Hypothetical protein, conserved	309	265.474	0	288.135	27.939	1.08536	0.208658
LmxM.08_29.2700.1	Hypothetical protein, conserved	992	99.6956	0	91.5123	3.28389	0.917917	0.00635219
LmxM.08_29.2710.1	Right handed beta helix region, putative	278	346.753	0	457.498	73.1343	1.31938	0.0649787
LmxM.08_29.2720.1	Serine/threonine protein kinase, putative	323	393.374	0	603.137	28.5371	1.53324	9.87182e-14
LmxM.08_29.2730.1	START domain containing protein, putative	366	253.002	0	273.021	10.7977	1.07913	0.0318685
LmxM.08_29.2740.1	Actin-like protein, putative	323	323.261	0	429.12	31.1566	1.32747	0.000339861
LmxM.08_29.2750.1	Hypothetical protein, conserved	75	279.196	0	433.381	98.5176	1.55225	0.0587854
LmxM.08_29.2760.1	Putative intraflagellar transport protein C3	568	511.572	0	631.883	8.50741	1.23518	1.04609e-45
LmxM.08_29.2770.1	Hypothetical protein, conserved	204	427.805	0	443.632	31.9326	1.03699	0.310081
LmxM.08_29.2780.1	Mitochondrial carrier protein-like protein	291	428.851	0	569.146	9.66316	1.32714	4.61781e-48
LmxM.08_29.2790.1	Hypothetical protein	192	332.895	0	474.137	31.6805	1.42428	4.13053e-06
LmxM.08_29.2800.1	Inosine-adenosine-guanosine-nucleosidehydrolase, putative	333	721.353	0	499.126	19.1228	0.69193	1e-05
LmxM.08_29.2810.1	Hypothetical protein	739	335.225	0	422.596	40.6185	1.26063	0.0157374
LmxM.08_29.2820.1	Hypothetical protein, conserved	106	74.0112	0	116.005	17.9142	1.56739	0.00953523
LmxM.08_29.2830.1	RNA recognition motif. (a.k.a. RRM, RBD, or RNP domain), putative	210	882.982	0	572.647	23.4458	0.648538	1e-05
LmxM.08_29.2840.1	Hypothetical protein, conserved	311	147.095	0	332.487	75.446	2.26036	0.00699947
LmxM.08_29.2850.1	Hypothetical protein, conserved	125	187.919	0	410.058	61.0045	2.1821	0.000135607
LmxM.08_29.2860.1	40S ribosomal protein S19-like protein	161	6275.36	0	10907.3	1219.97	1.73812	7.3293e-05
LmxM.08_29.2870.1	Hypothetical protein, conserved	385	226.151	0	396.067	33.6836	1.75134	2.27394e-07
LmxM.08_344258.1	None	58	88.9038	0	150.906	16.9486	1.6974	0.000126983
LmxM.08_345792.1	None	67	51.1847	0	84.7002	7.33211	1.6548	2.42625e-06
LmxM.08_379547.1	None	27	491.647	0	641.838	89.6946	1.30548	0.0470194
LmxM.08_37973.1	None	56	89.9851	0	115.304	5.79119	1.28137	6.15617e-06
LmxM.08_413798.1	None	60	618.266	0	475.261	67.6744	0.7687	0.0172945
LmxM.08_422207.1	None	32	435.746	0	624.129	86.7138	1.43232	0.01491
LmxM.08_474959.1	None	108	301.972	0	394.829	28.0196	1.3075	0.000459878
LmxM.08_486417.1	None	93	275.85	0	512.951	38.3653	1.85953	3.20311e-10
LmxM.08_498113.1	None	32	539.977	0	518.102	36.2056	0.959489	0.27286
LmxM.08_52740.1	None	101	325.5	0	407.243	42.417	1.25113	0.0269826
LmxM.08_560271.1	None	46	317.189	0	447.77	67.4317	1.41168	0.0264038
LmxM.08_590248.1	None	120	152.953	0	168.68	11.0865	1.10282	0.0780165
LmxM.08_627089.1	None	30	20.6852	0	38.4378	4.33554	1.85823	2.11376e-05
LmxM.08_632833.1	None	26	189.24	0	136.94	12.4947	0.723632	1.4211e-05
LmxM.08_645231.1	None	40	914.661	0	1353.94	79.1725	1.48027	1.4414e-08
LmxM.08_708030.1	None	89	206.857	0	216.929	16.9899	1.04869	0.276636
LmxM.08_73062.1	None	26	455.651	0	322.722	44.0809	0.708265	0.00128248
LmxM.08_766410.1	None	46	317.361	0	409.705	16.1769	1.29097	5.70329e-09
LmxM.08_767558.1	None	108	302.573	0	363.928	11.4295	1.20278	3.97774e-08
LmxM.08_801135.1	None	65	1343.38	0	1956.4	229.097	1.45633	0.00372746
LmxM.08_822992.1	None	31	240.318	0	161.888	39.1635	0.673642	0.0226092
LmxM.08_825120.1	None	173	784.469	0	1136.23	93.4293	1.44841	8.32694e-05
LmxM.08_850472.1	None	26	1349.17	0	1535.55	51.8536	1.13814	0.000162627
LmxM.08_851909.1	None	29	730.288	0	973.422	70.8054	1.33293	0.000297556
LmxM.08_884211.1	None	253	326.151	0	389.714	6.04255	1.19489	3.52404e-26
LmxM.08_889917.1	None	26	459.169	0	532.339	69.9647	1.15935	0.147825
LmxM.09.0003.1	Hypothetical protein, conserved	144	120.089	0	345.462	100.289	2.87671	0.0123125
LmxM.09.0005.1	Hypothetical protein, conserved	373	196.393	0	298.031	42.7414	1.51752	0.00870393
LmxM.09.0010.1	Hypothetical protein, conserved	107	3730.85	0	2848.64	318.816	0.763534	0.00282721
LmxM.09.0020.1	Hypothetical protein, conserved	619	242.359	0	264.105	37.1171	1.08972	0.278983
LmxM.09.0030.1	Peroxisomal biogenesis factor 11 (PEX11), putative	320	392.015	0	471.074	66.5126	1.20167	0.117292
LmxM.09.0040.1	N-acetylglucosaminyl-phosphatidylinositol deacetylase	249	417.324	0	466.641	48.6552	1.11818	0.155385
LmxM.09.0050.1	Endonuclease III, putative	258	425.933	0	530.951	98.5682	1.24656	0.143339
LmxM.09.0060.1	RNA-binding protein 5, putative	131	1844.92	0	1612.19	263.573	0.873855	0.188626
LmxM.09.0070.1	RNA helicase, putative	1315	139.39	0	179.592	13.2405	1.28842	0.00119737
LmxM.09.0080.1	RNA-binding protein 5-like protein	245	77.3799	0	75.8323	9.33572	0.979999	0.434166
LmxM.09.0090.1	RNA-binding protein 5-like protein	299	135.915	0	187.596	19.9017	1.38024	0.00470497
LmxM.09.0100.1	Flagellar pocket cytoskeletal protein bilbo1	582	473.494	0	266.77	19.1485	0.563406	1e-05
LmxM.09.0105.1	Hypothetical protein, conserved	221	445.122	0	337.318	10.5803	0.757812	1e-05
LmxM.09.0110.1	Hypothetical protein, conserved	712	177.226	0	194.23	23.6795	1.09595	0.23635
LmxM.09.0120.1	Kinesin, putative	1081	109.8	0	210.731	25.4932	1.91923	3.76086e-05
LmxM.09.0140.1	FHA domain/Ring finger domain containing protein, putative	524	453.456	0	500.131	29.4539	1.10293	0.0565182
LmxM.09.0150.1	ATG8/AUT7/APG8/PAZ2, putative	124	394.453	0	791.443	77.5388	2.00643	1.52854e-07
LmxM.09.0180.1	ATG8/AUT7/APG8/PAZ2, putative	124	179.961	0	253.113	15.4854	1.40649	1.15637e-06
LmxM.09.0190.1	Hypothetical protein, conserved	126	441.951	0	592.421	70.5748	1.34047	0.0165009
LmxM.09.0200.1	NRDE protein, putative	493	218.476	0	214.262	14.2436	0.980709	0.383656
LmxM.09.0210.1	Domain of unknown function (DUF4586), putative	305	487.35	0	480.158	58.5743	0.985242	0.451138
LmxM.09.0220.1	Hypothetical protein, conserved	813	386.029	0	328.27	35.939	0.850377	0.0540123
LmxM.09.0230.1	ATP-dependent protease ATPase subunit HslU2	503	350.273	0	294.744	33.9612	0.84147	0.0510179
LmxM.09.0240.1	Cysteine peptidase, Clan CA, family C19, putative	949	196.588	0	178.675	10.8435	0.90888	0.0492708
LmxM.09.0250.1	DNA replication licensing factor MCM4	983	126.355	0	153.23	14.3053	1.2127	0.0301412
LmxM.09.0260.1	G10 protein, putative	272	369.415	0	371.569	18.2102	1.00583	0.452915
LmxM.09.0270.1	Integral membrane transport protein, putative	621	348.984	0	522.458	90.214	1.49708	0.0272453
LmxM.09.0280.1	Hypothetical protein, conserved	781	181.399	0	236.602	13.865	1.30432	3.42443e-05
LmxM.09.0290.1	Kinesin, putative	1317	121.604	0	143.273	7.56931	1.17819	0.00210024
LmxM.09.0300.1	Hypothetical protein, conserved	249	340.805	0	424.688	32.0628	1.24613	0.00444546
LmxM.09.0310.1	Cdc2-related kinase 12	882	214.559	0	316.874	24.1552	1.47686	1.13898e-05
LmxM.09.0320.1	Hypothetical protein, conserved	917	178.217	0	242.458	12.4654	1.36046	1.2782e-07
LmxM.09.0330.1	Hypothetical protein, conserved	851	130.789	0	141.43	10.304	1.08136	0.150873
LmxM.09.0340.1	Hypothetical protein, conserved	1042	121.744	0	242.94	15.2502	1.9955	9.53978e-16
LmxM.09.0345.1	Hypothetical protein, conserved	244	212.814	0	376.737	19.9778	1.77026	1.15054e-16
LmxM.09.0350.1	Ring finger domain containing protein, putative	868	188.358	0	237.824	26.1779	1.26261	0.0294073
LmxM.09.0360.1	DNA photolyase, putative	1078	164.654	0	228.151	34.5206	1.38564	0.032929
LmxM.09.0365.1	Ankyrin repeats (3 copies), putative	210	217.212	0	240.998	28.5812	1.1095	0.202646
LmxM.09.0367.1	Hypothetical protein	87	469.716	0	541.369	21.2202	1.15255	0.000366862
LmxM.09.0370.1	Hypothetical protein, conserved	270	256.28	0	342.708	20.2836	1.33724	1.01748e-05
LmxM.09.0380.1	Hypothetical protein, conserved	360	186.441	0	218.558	13.1219	1.17226	0.00719096
LmxM.09.0390.1	Hypothetical protein, conserved	1946	142.171	0	168.102	16.3595	1.1824	0.0564725
LmxM.09.0400.1	Kinetoplastid kinetochore protein 10, putative	469	381.137	0	239.863	22.5803	0.629335	1.96833e-10
LmxM.09.0410.1	Kinetoplastid kinetochore protein 19, putative	416	96.0107	0	90.7445	6.80402	0.945149	0.219466
LmxM.09.0420.1	Tyrosine phosphatase, putative	1075	145.242	0	199.557	22.4463	1.37396	0.00776498
LmxM.09.0430.1	Zinc finger, C3HC4 type (RING finger), putative	477	253.352	0	297.967	11.6512	1.1761	6.42681e-05
LmxM.09.0440.1	Bardet-Biedl syndrome 8 protein	622	165.989	0	257.566	19.2632	1.55171	9.9711e-07
LmxM.09.0450.1	Hypothetical protein, conserved	1028	136.986	0	183.322	10.4995	1.33826	5.09251e-06
LmxM.09.0460.1	Hypothetical protein, conserved	3064	108.896	0	157.242	20.1656	1.44396	0.0082551
LmxM.09.0470.1	Serine/threonine protein phosphatase, putative	652	332.733	0	324.624	18.6727	0.975631	0.332056
LmxM.09.0480.1	Hypothetical protein, conserved	726	352.535	0	429.155	21.0605	1.21734	0.000137329
LmxM.09.0490.1	Hypothetical protein, conserved	411	359.457	0	367.108	23.3599	1.02128	0.371646
LmxM.09.0500.1	Hypothetical protein, conserved	1712	133.609	0	188.552	24.8964	1.41122	0.0136616
LmxM.09.0510.1	Hypothetical protein, conserved	392	380.923	0	618.465	41.6613	1.6236	5.92927e-09
LmxM.09.0520.1	Flagellum attachment zone protein 3	770	391.286	0	369.506	25.8828	0.944338	0.200041
LmxM.09.0530.1	Leucine-rich repeat protein, putative	985	193.24	0	251.847	39.33	1.30329	0.068092
LmxM.09.0540.1	Hypothetical protein, unknown function	1099	116.347	0	157.691	22.8745	1.35535	0.0353473
LmxM.09.0550.1	Dual specificity phosphatase, catalytic domain containing protein, putative	633	326.171	0	475.498	9.97054	1.45782	5.20749e-51
LmxM.09.0560.1	Histidine phosphatase superfamily (branch 1), putative	262	306.656	0	463.13	19.7275	1.51026	1.08055e-15
LmxM.09.0570.1	Hypothetical protein, conserved	494	249.844	0	371.268	5.80066	1.486	1.3478e-97
LmxM.09.0580.1	Surface antigen-like protein	285	109.498	0	111.501	13.4847	1.01829	0.440958
LmxM.09.0590.1	ATP-dependent DNA helicase, putative	1149	200.584	0	272.123	17.2406	1.35666	1.66606e-05
LmxM.09.0600.1	Cyclin 1	335	535.573	0	747.237	51.7647	1.39521	2.16658e-05
LmxM.09.0610.1	Glucosidase II beta subunit-like, putative	970	255.619	0	398.95	32.8903	1.56072	6.56766e-06
LmxM.09.0620.1	Hypothetical protein, conserved	751	79.12	0	125.038	19.0504	1.58036	0.00796829
LmxM.09.0630.1	PH domain containing protein, putative	1143	133.585	0	155.212	17.1652	1.1619	0.103849
LmxM.09.0640.1	Hypothetical protein, conserved	500	633.379	0	767.999	42.0008	1.21254	0.000674934
LmxM.09.0650.1	Zeta toxin, putative	636	325.957	0	293.826	5.90001	0.901426	2.57701e-08
LmxM.09.0660.1	Methyltransferase TYW3, putative	346	343.582	0	567.664	14.0644	1.65219	1.88277e-57
LmxM.09.0670.1	Prefoldin subunit 2, putative	138	1480.39	0	905.72	45.1556	0.61181	1e-05
LmxM.09.0680.1	Hypothetical protein, conserved	370	143.341	0	380.742	33.9147	2.6562	1.28035e-12
LmxM.09.0690.1	Hypothetical protein, conserved	306	4.44289	0	5.72292	1.79409	1.28811	0.237777
LmxM.09.0700.1	Hypothetical protein, conserved	514	175.768	0	243.343	25.7361	1.38446	0.00432349
LmxM.09.0710.1	Hypothetical protein, conserved	534	165.603	0	187.675	13.1794	1.13328	0.0469952
LmxM.09.0720.1	Cleavage and polyadenylation specificity factor 30 kDa subunit, putative	343	413.36	0	366.131	23.8904	0.885743	0.0240256
LmxM.09.0730.1	Hypothetical protein, conserved	642	179.511	0	253.03	5.36374	1.40955	4.63327e-43
LmxM.09.0740.1	Ubiquitin ligase, putative	2242	121.665	0	162.35	17.4532	1.3344	0.00987441
LmxM.09.0750.1	Acyl-CoA binding protein, putative	999	206.405	0	293.123	30.8859	1.42014	0.00249483
LmxM.09.0760.1	Hypothetical protein, conserved	5460	113.233	0	150.351	22.0165	1.3278	0.0459062
LmxM.09.0770.1	Oligopeptidase b	731	524.55	0	416.067	22.2194	0.793187	5.24038e-07
LmxM.09.0780.1	Domain of unknown function (DUF4464), putative	232	437.705	0	631.682	76.5484	1.44317	0.00563775
LmxM.09.0790.1	Hypothetical protein, conserved	1214	231.366	0	204.235	17.9388	0.882732	0.065207
LmxM.09.0800.1	Kinetoplast-associated protein-like protein	1437	230.361	0	261.34	36.8038	1.13448	0.199975
LmxM.09.0810.1	Prefoldin subunit, putative	214	344.846	0	559.198	57.4919	1.62159	9.63571e-05
LmxM.09.0820.1	Hypothetical protein, conserved	559	457.988	0	661.641	123.716	1.44467	0.049868
LmxM.09.0830.1	DEAD/DEAH box helicase-like protein	776	306.309	0	427.979	16.8253	1.39721	2.3912e-13
LmxM.09.0840.1	Uncharacterised protein family (UPF0160), putative	398	410.288	0	352.168	28.743	0.858343	0.0215852
LmxM.09.0850.1	Ras family protein-like protein	274	219.217	0	253.89	13.7503	1.15817	0.00583979
LmxM.09.0860.1	Hypothetical protein, conserved	106	684.981	0	769.532	90.5135	1.12344	0.175118
LmxM.09.0870.1	Hypothetical protein, conserved	521	309.767	0	321.104	25.2525	1.0366	0.326737
LmxM.09.0880.1	Histone h1-like protein	515	348.501	0	264.109	14.6	0.757844	3.72979e-09
LmxM.09.0890.1	Phospholipid transporting ATPase-like protein, putative	2526	168.735	0	181.385	14.1084	1.07496	0.184977
LmxM.09.0891.1	Polyubiquitin, putative	128	534.248	0	756.101	62.0758	1.41526	0.000175847
LmxM.09.0900.1	Ef-hand protein 5, putative	186	517.073	0	407.961	18.0526	0.788982	7.51329e-10
LmxM.09.0910.1	Calmodulin, putative	149	2631.75	0	2963.69	222.3	1.12613	0.0676892
LmxM.09.0920.1	Calmodulin, putative	149	1987.17	0	1439.33	222.043	0.724311	0.00680737
LmxM.09.0930.1	Calmodulin, putative	149	3045.53	0	1063.53	197.807	0.349209	1e-05
LmxM.09.0940.1	Hypothetical protein, conserved	1189	265.506	0	231.635	33.232	0.872427	0.154044
LmxM.09.0950.1	O-phosphoseryl-tRNA(Sec) selenium transferase, putative	595	105.878	0	197.133	5.73067	1.86189	2.15844e-57
LmxM.09.0960.1	Hypothetical protein, conserved	705	188.538	0	243.639	18.1747	1.29226	0.00121566
LmxM.09.0970.1	Elongation factor-1 gamma	404	4251.28	0	3042.12	78.688	0.715578	1e-05
LmxM.09.0980.1	Hypothetical protein, conserved	1131	300.799	0	247.212	20.7307	0.821851	0.00487018
LmxM.09.0990.1	N-terminal region of Chorein, a TM vesicle-mediated sorter, putative	5280	111.706	0	132.231	6.79605	1.18374	0.00126328
LmxM.09.1000.1	PUB domain containing protein, putative	311	283.034	0	400.655	85.1715	1.41557	0.083641
LmxM.09.1010.1	Present in the outer mitochondrial membrane proteome 10	616	759.445	0	313.331	33.4162	0.412578	1e-05
LmxM.09.1020.1	LEM3 (ligand-effect modulator 3) family / CDC50 family, putative	595	289.606	0	312.689	19.1162	1.0797	0.113618
LmxM.09.1030.1	Hypothetical protein, conserved	387	180.454	0	169.602	8.48388	0.939864	0.100428
LmxM.09.1040.1	Phospholipid:diacylglycerol acyltransferase, putative	762	223.94	0	202.138	8.92075	0.902642	0.0072627
LmxM.09.1050.1	MSP (Major sperm protein) domain containing protein, putative	241	466.375	0	343.581	16.265	0.736705	2.18714e-14
LmxM.09.1060.1	DNA-directed RNA polymerase III subunit, putative	297	187.051	0	299.084	12.3615	1.59894	6.34644e-20
LmxM.09.1070.1	Eukaryotic translation initiation factor 2 subunit, putative	479	2201.81	0	1348.9	72.0831	0.612631	1e-05
LmxM.09.1090.1	Translation initiation factor EIF-2B gamma subunit, putative	595	67.0208	0	108.26	10.9635	1.61532	8.44509e-05
LmxM.09.1100.1	Hypothetical protein, conserved	282	450.355	0	294.399	56.0873	0.653704	0.00271294
LmxM.09.1110.1	Hypothetical protein, conserved	456	338.343	0	512.079	45.5416	1.51349	6.81198e-05
LmxM.09.1120.1	Mitochondrial RNA binding protein 2	242	1002.71	0	623.027	20.6065	0.621345	1e-05
LmxM.09.1130.1	Mitochondrial import inner membrane translocase subunit TIM17, putative	152	695.907	0	528.87	38.6343	0.759972	7.67725e-06
LmxM.09.1140.1	Hypothetical protein, conserved	158	594.623	0	717.875	63.4263	1.20728	0.0259945
LmxM.09.1150.1	Hypothetical protein, conserved	287	218.512	0	307.115	39.0354	1.40548	0.0116095
LmxM.09.1160.1	Hypothetical protein, conserved	723	220.245	0	332.87	24.5265	1.51136	2.19541e-06
LmxM.09.1170.1	Hypothetical protein, conserved	196	358.856	0	342.579	63.3896	0.954642	0.398675
LmxM.09.1180.1	Hypothetical protein, conserved	976	158.225	0	140.599	9.26393	0.888601	0.0285424
LmxM.09.1190.1	Hypothetical protein, conserved	604	169.647	0	216.645	18.6742	1.27703	0.00592221
LmxM.09.1200.1	Hypothetical protein, conserved	1543	99.7704	0	105.458	7.64629	1.05701	0.228471
LmxM.09.1210.1	Zinc finger, C3HC4 type (RING finger), putative	417	361.841	0	491.231	16.6303	1.35759	3.6154e-15
LmxM.09.1220.1	AAA family ATPase, putative	1369	243.671	0	242.623	33.9604	0.995698	0.487686
LmxM.09.1230.1	Hypothetical protein, conserved	442	466.409	0	501.737	12.6765	1.07575	0.00266055
LmxM.09.1240.1	ATP-dependent helicase, putative	2475	132.914	0	162.809	16.8675	1.22492	0.0381667
LmxM.09.1250.1	Hypothetical protein, conserved	184	272.35	0	262.296	4.53495	0.963086	0.013315
LmxM.09.1260.1	Bromodomain factor 5	694	192.383	0	196.907	18.4892	1.02351	0.403359
LmxM.09.1270.1	Mitochondrial carrier protein, putative	341	245.065	0	306.675	14.9018	1.2514	1.77936e-05
LmxM.09.1280.1	Hypothetical protein, conserved	367	166.546	0	256.294	13.916	1.53888	5.61987e-11
LmxM.09.1290.1	Hypothetical protein, conserved	571	137.303	0	266.314	34.1418	1.93961	7.88313e-05
LmxM.09.1300.1	PPPDE putative peptidase domain containing protein, putative	218	323.7	0	261.208	44.0469	0.806943	0.0779825
LmxM.09.1310.1	PPPDE putative peptidase domain containing protein, putative	254	177.117	0	237.554	17.0236	1.34122	0.000192493
LmxM.09.1315.1	Hypothetical protein	350	511.157	0	830.828	66.5462	1.62539	7.78635e-07
LmxM.09.1320.1	Paraflagellar rod component, putative	606	480.804	0	489.232	117.33	1.01753	0.471369
LmxM.09.1330.1	Hypothetical protein, conserved	601	185.617	0	295.224	31.7115	1.5905	0.000273746
LmxM.09.1340.1	Histone H2B	107	8199.79	0	6431.41	861.249	0.784338	0.0200229
LmxM.09.1350.1	Hypothetical protein, conserved	192	434.53	0	384.023	34.6828	0.883767	0.0726621
LmxM.09.1360.1	Hypothetical protein, unknown function	236	160.731	0	209.602	14.1118	1.30406	0.000266957
LmxM.09.1370.1	Hypothetical protein, conserved	268	173.211	0	207.466	18.2482	1.19777	0.030247
LmxM.09.1380.1	Hypothetical protein, conserved	580	183.468	0	305.61	15.7516	1.66574	4.44208e-15
LmxM.09.1390.1	Hypothetical protein, conserved	655	220.753	0	300.099	23.7476	1.35943	0.00041708
LmxM.09.1400.1	Hypothetical protein, unknown function	537	320.253	0	335.335	9.45719	1.04709	0.055379
LmxM.09.1410.1	SET domain containing protein, putative	572	121.958	0	116.535	8.16098	0.955533	0.253182
LmxM.09.1420.1	Hypothetical protein, conserved	139	898.754	0	598.162	65.4001	0.665546	2.15131e-06
LmxM.09.1430.1	Ubiquinone biosynthesis protein-like protein, putative	238	490.295	0	432.046	25.2425	0.881197	0.010512
LmxM.09.1440.1	DnaJ domain containing protein, putative	411	185.99	0	210.316	19.8903	1.13079	0.11067
LmxM.09.1450.1	Rhodanese-like domain containing protein, putative	131	277.027	0	397.259	42.3239	1.43401	0.00225031
LmxM.09.1460.1	Rhodanese-like domain containing protein, putative	150	679.816	0	975.074	133.335	1.43432	0.0134002
LmxM.09.1470.1	Rhodanese-like domain containing protein, putative	120	588.782	0	539.168	60.0195	0.915734	0.20422
LmxM.09.1480.1	J-binding protein	814	363.059	0	510.327	50.0082	1.40563	0.00161542
LmxM.09.1490.1	Cytochrome b5-like protein, putative	117	1618.03	0	1621.27	256.593	1.00201	0.494954
LmxM.09.1500.1	Cytochrome b5-like protein (pseudogene)	50	207.699	0	287.322	26.8119	1.38336	0.00149054
LmxM.09.1505.1	Hypothetical protein, conserved	121	644.909	0	532.271	79.8572	0.825342	0.0791954
LmxM.09.1510.1	Hypothetical protein, conserved	1642	329.775	0	378.074	65.9616	1.14646	0.232014
LmxM.09.1520.1	Hypothetical protein, conserved	338	511.863	0	735.569	83.3539	1.43704	0.00363948
LmxM.09.1530.1	Radial spoke protein 11	161	304.971	0	372.753	51.7757	1.22226	0.0952431
LmxM.09.1540.1	Hypothetical protein, conserved	663	103.825	0	101.999	4.89267	0.982413	0.354495
LmxM.09.1550.1	Hypothetical protein, conserved	181	193.414	0	297.652	37.2827	1.53894	0.00258792
LmxM.09_138074.1	None	44	101.61	0	113.099	26.5571	1.11306	0.332653
LmxM.09_206921.1	None	51	209.498	0	196.314	25.5756	0.937065	0.303094
LmxM.09_382995.1	None	45	354.023	0	418.548	99.1705	1.18226	0.257635
LmxM.09_413310.1	None	225	1e-05	0	1e-05	1e-05	1	0.5
LmxM.09_417796.1	None	71	121.742	0	215.825	8.09835	1.77281	1.67717e-31
LmxM.09_507449.1	None	211	283.682	0	533.723	17.1904	1.88141	3.12529e-48
LmxM.09_515422.1	None	50	722.101	0	593.268	70.7197	0.821586	0.0342471
LmxM.09_6143.1	None	61	324.788	0	483.435	94.4296	1.48846	0.0464732
LmxM.09_73559.1	None	34	174.214	0	184.421	37.4986	1.05858	0.392744
LmxM.09_94875.1	None	95	277.149	0	477.678	98.5545	1.72354	0.0209406
LmxM.10.0030.1	Phosphate-Repressible Phosphate Permease-like protein	464	280.944	0	324.789	52.3355	1.15606	0.201078
LmxM.10.0040.1	Gryzun, putative trafficking through Golgi, putative	1065	153.11	0	214.736	25.7494	1.40249	0.00834947
LmxM.10.0050.1	Dos2-interacting transcription regulator of RNA-Pol-II, putative	956	197.869	0	149.427	23.066	0.755184	0.0178593
LmxM.10.0060.1	Thymidylate kinase-like protein	362	388.565	0	310.336	35.1261	0.79867	0.0129699
LmxM.10.0070.1	Ribosomal protein l35a, putative	144	7894.69	0	12737.2	844.543	1.61339	4.90707e-09
LmxM.10.0080.1	Hypothetical protein, unknown function	343	268.407	0	392.708	45.0763	1.46311	0.00291157
LmxM.10.0090.1	Dehydrogenase-like protein	412	177.028	0	287.001	25.0969	1.62121	5.88243e-06
LmxM.10.0100.1	SRP40, C-terminal domain containing protein, putative	256	187.439	0	228.196	28.3775	1.21744	0.0754673
LmxM.10.0110.1	Hypothetical protein, conserved	390	323.492	0	490.937	35.9224	1.51761	1.57131e-06
LmxM.10.0120.1	PSP1 C-terminal conserved region, putative	362	138.874	0	128.316	3.60867	0.923976	0.00171874
LmxM.10.0130.1	Hypothetical protein, conserved	734	304.56	0	238.364	17.198	0.782651	5.92907e-05
LmxM.10.0140.1	Mitochondrial	781	346.24	0	412.181	38.8382	1.19045	0.0447689
LmxM.10.0150.1	Conserved protein, unknown function	369	379.348	0	375.116	22.9036	0.988843	0.426699
LmxM.10.0160.1	Hypothetical protein, conserved	704	341.238	0	312.428	13.9525	0.915572	0.0194671
LmxM.10.0170.1	Nucleoside phosphatase, putative	692	611.904	0	673.906	81.6951	1.10133	0.223943
LmxM.10.0180.1	Leucine-rich repeat protein, putative	257	581.692	0	509.33	32.0772	0.875601	0.0120391
LmxM.10.0185.1	Hypothetical protein	107	325.521	0	268.819	12.2038	0.825811	1.68993e-06
LmxM.10.0190.1	Hypothetical protein, unknown function	660	117.563	0	144.962	7.37531	1.23306	0.000101591
LmxM.10.0195.1	Hypothetical protein, conserved	221	465.647	0	696.249	57.4313	1.49523	2.96891e-05
LmxM.10.0200.1	Mitogen-activated protein kinase 10, putative	407	426.696	0	308.085	17.8884	0.722024	1.67134e-11
LmxM.10.0210.1	Nucleolar protein 56, putative	474	1248.35	0	906.614	86.1396	0.726248	3.63489e-05
LmxM.10.0218.1	Hypothetical protein, unknown function	715	279.01	0	402.502	40.8036	1.44261	0.00123698
LmxM.10.0219.1	Hypothetical protein, unknown function	292	1705.67	0	1027.21	35.1798	0.602231	1e-05
LmxM.10.0220.1	Amastin surface glycoprotein, putative	504	584.923	0	370.769	55.8812	0.633876	6.34733e-05
LmxM.10.0230.1	Amastin surface glycoprotein, putative	418	212.714	0	271.855	7.97889	1.27803	6.20921e-14
LmxM.10.0240.1	Hypothetical protein, conserved	745	188.029	0	265.693	16.8749	1.41304	2.08881e-06
LmxM.10.0250.1	Pterin 4 alpha carbinolamine dehydratase, putative	278	302.798	0	454.665	17.5784	1.50155	2.82552e-18
LmxM.10.0260.1	COPI associated protein, putative	129	2508.13	0	1753.75	192.522	0.699227	4.45688e-05
LmxM.10.0270.1	Exonuclease, putative	973	249.236	0	282.307	43.2123	1.13269	0.222046
LmxM.10.0280.1	Hypothetical protein, conserved	2352	141.898	0	180.518	34.6544	1.27217	0.132542
LmxM.10.0290.1	Isocitrate dehydrogenase [NADP]	435	2343.25	0	1048.82	44.6866	0.447591	1e-05
LmxM.10.0300.1	Kinetoplastid kinetochore protein 4, putative	765	236.859	0	237.421	19.5245	1.00237	0.488524
LmxM.10.0310.1	Protein transport protein SEC23, putative	1038	154.959	0	138.279	10.2036	0.892354	0.051046
LmxM.10.0320.1	Hypothetical protein, conserved	1952	172.155	0	202.126	13.909	1.1741	0.0155872
LmxM.10.0330.1	Hypothetical protein, conserved	490	344.639	0	579.239	10.5374	1.68071	4.16435e-110
LmxM.10.0350.1	Pteridine transporter ft5, putative	745	195.49	0	299.103	13.4946	1.53002	8.07093e-15
LmxM.10.0360.1	Pteridine transporter ft6, putative	693	340.455	0	153.193	7.92026	0.449964	1e-05
LmxM.10.0370.1	Folate/biopterin transporter, putative	695	256.432	0	281.037	16.6991	1.09595	0.0703138
LmxM.10.0380.1	Hypothetical protein	697	262.655	0	343.077	1.1655	1.30619	1e-05
LmxM.10.0390.1	GP63, leishmanolysin	602	1602.23	0	406.536	128.605	0.253732	1e-05
LmxM.10.0400.1	Pteridine transporter ft5, putative	720	405.599	0	571.389	72.7519	1.40875	0.011338
LmxM.10.0405.1	GP63, leishmanolysin	644	255.702	0	193.859	8.46237	0.758145	1.35558e-13
LmxM.10.0420.1	Dihydroxyacetone kinase 1-like protein	589	180.507	0	222.81	6.7639	1.23436	1.99759e-10
LmxM.10.0425.1	Hypothetical protein	650	108.636	0	196.417	18.283	1.80803	7.88403e-07
LmxM.10.0430.1	Zinc finger, C3HC4 type (RING finger), putative	161	284.639	0	360.556	37.6175	1.26671	0.021789
LmxM.10.0440.1	Zinc finger, C3HC4 type (RING finger), putative	203	528.328	0	663.936	126.773	1.25667	0.142378
LmxM.10.0450.1	4F5 protein family/Zinc-binding, putative	83	518.431	0	491.648	37.2792	0.948337	0.236236
LmxM.10.0460.1	GP63, leishmanolysin	654	946.158	0	368.131	57.6891	0.38908	1e-05
LmxM.10.0465.1	GP63, leishmanolysin	646	267.235	0	459.259	75.9355	1.71856	0.00572301
LmxM.10.0465a.1	Hypothetical protein	251	78.9599	0	152.835	35.552	1.93561	0.0188567
LmxM.10.0470.1	GP63, leishmanolysin	602	492.437	0	207.413	61.764	0.421196	1.96798e-06
LmxM.10.0483.1	Hypothetical protein	894	161.991	0	374.324	46.1265	2.31077	2.07941e-06
LmxM.10.0485.1	Hypothetical protein, unknown function	78	57.8899	0	117.695	12.0204	2.03309	3.25705e-07
LmxM.10.0490.1	Mitogen-activated protein kinase	388	185.668	0	156.777	18.0363	0.844395	0.054597
LmxM.10.0500.1	Hypothetical protein, conserved	6777	116.606	0	124.747	9.7005	1.06983	0.20064
LmxM.10.0510.1	Glycerol-3-phosphate dehydrogenase [NAD+], glycosomal/mitochondrial	367	378.507	0	367.099	22.2341	0.96986	0.303944
LmxM.10.0520.1	Hypothetical protein, conserved	911	112.74	0	154.185	3.4377	1.36761	9.02095e-34
LmxM.10.0530.1	Hypothetical protein, conserved	1189	202.577	0	210.48	17.2302	1.03901	0.323234
LmxM.10.0540.1	Hypothetical protein, unknown function	1088	185.433	0	298.63	14.1537	1.61045	6.33602e-16
LmxM.10.0550.1	Hypothetical protein, conserved	431	253.806	0	232.783	8.99474	0.917169	0.00971303
LmxM.10.0560.1	Zinc binding dehydrogenase-like protein	371	218.578	0	244.502	28.1752	1.11861	0.178755
LmxM.10.0570.1	Zinc-binding dehydrogenase-like protein	478	211.412	0	218.833	18.4429	1.0351	0.343698
LmxM.10.0580.1	Chromatin assembly factor 1 subunit A, putative	766	153.062	0	187.696	22.0841	1.22628	0.0584075
LmxM.10.0590.1	Hypothetical protein, conserved	267	362.348	0	468.061	105.171	1.29174	0.157411
LmxM.10.0600.1	ABC1 family, putative	595	605.048	0	337.186	20.3879	0.557288	1e-05
LmxM.10.0610.1	Endonuclease G, putative	512	127.704	0	156.893	38.5826	1.22857	0.22466
LmxM.10.0620.1	FLA1-binding protein	755	290	0	221.858	15.015	0.765027	2.83572e-06
LmxM.10.0630.1	Flagellum adhesion protein 1	602	293.706	0	230.866	9.00918	0.786044	1.52811e-12
LmxM.10.0640.1	Hypothetical protein, conserved	243	320.477	0	488.636	59.4033	1.52471	0.00232163
LmxM.10.0650.1	Hypothetical protein, unknown function	524	131.11	0	281.139	17.7804	2.1443	1.6157e-17
LmxM.10.0660.1	Hypothetical protein, unknown function	1954	190.32	0	220.819	14.3443	1.16025	0.0167436
LmxM.10.0670.1	Hypothetical protein, conserved	374	842.287	0	712.258	41.1931	0.845625	0.000798218
LmxM.10.0680.1	Hypothetical protein, unknown function	687	184.469	0	220.693	12.3694	1.19637	0.00170283
LmxM.10.0690.1	Hypothetical protein, conserved	1677	95.98	0	138.774	19.231	1.44586	0.0130323
LmxM.10.0700.1	RNA recognition motif. (a.k.a. RRM, RBD, or RNP domain), putative	957	120.747	0	192.067	32.1403	1.59066	0.0132426
LmxM.10.0715.1	Amino acid transporter, putative	180	1e-05	0	0.302211	0.523445	30221.1	0.281858
LmxM.10.0720.1	Amino acid permease 24, putative	488	736.274	0	626.611	23.9767	0.851057	2.39578e-06
LmxM.10.0730.1	Deaminase, putative	281	164.572	0	371.154	28.5772	2.25527	2.43434e-13
LmxM.10.0740.1	Hypothetical protein, conserved	122	1320.2	0	1012.12	30.8777	0.766646	1e-05
LmxM.10.0750.1	Hypothetical protein, conserved	1946	133.36	0	195.114	26.1306	1.46306	0.00905684
LmxM.10.0760.1	Hypothetical protein, conserved	629	78.2329	0	161.836	15.511	2.06864	3.52495e-08
LmxM.10.0770.1	Hypothetical protein, unknown function	746	78.0093	0	140.771	2.7094	1.80454	5.19728e-119
LmxM.10.0780.1	WD domain, G-beta repeat, putative	419	493.851	0	373.937	18.8887	0.757186	1.0875e-10
LmxM.10.0790.1	Hypothetical protein, conserved	221	991.289	0	605.289	42.6539	0.610608	1e-05
LmxM.10.0800.1	Hypothetical protein, conserved	1276	151.91	0	137.029	30.8171	0.902038	0.314585
LmxM.10.0810.1	Hypothetical protein, conserved	2050	103.939	0	79.5036	14.6488	0.764908	0.0476509
LmxM.10.0820.1	Hypothetical protein, conserved	522	160.012	0	206.119	16.6124	1.28815	0.00275621
LmxM.10.0830.1	Serine/threonine-protein kinase, putative	1704	170.09	0	205.842	13.9183	1.21019	0.00510388
LmxM.10.0840.1	Hypothetical protein, conserved	720	181.332	0	294.628	27.5932	1.6248	2.01344e-05
LmxM.10.0850.1	Nuclear transport factor 2, putative	124	1154.4	0	655.502	40.8435	0.56783	1e-05
LmxM.10.0860.1	Ribosome biogenesis protein Nop16, putative	196	274.233	0	273.442	25.081	0.997115	0.487418
LmxM.10.0870.1	Histone H3	130	1219.98	0	624.284	128.651	0.511715	1.8251e-06
LmxM.10.0880.1	Hypothetical protein, conserved	1158	178.156	0	229.378	30.4066	1.28751	0.0460378
LmxM.10.0890.1	FKBP-type peptidyl-prolyl cis-trans isomerase, putative	155	3029.06	0	1664.48	125.008	0.549504	1e-05
LmxM.10.0900.1	Hypothetical protein, conserved	1564	137.672	0	175.369	29.2493	1.27382	0.098728
LmxM.10.0910.1	Small GTP-binding protein Rab11, putative	208	998.129	0	739.919	46.5865	0.741306	1.49017e-08
LmxM.10.0920.1	Hypothetical protein, conserved	199	1175.18	0	487.089	51.6444	0.414479	1e-05
LmxM.10.0930.1	Hypothetical protein	292	247.699	0	378.38	92.9369	1.52758	0.0798426
LmxM.10.0935.1	Hypothetical protein	841	232.223	0	197.459	25.8136	0.850299	0.0890331
LmxM.10.0940.1	Hypothetical protein, conserved	1331	247.771	0	238.16	37.7043	0.96121	0.399398
LmxM.10.0945.1	Archaic translocase of outer membrane 12 kDa subunit, putative	107	1482.76	0	682.618	89.127	0.460369	1e-05
LmxM.10.0950.1	Translation initiation factor eif-2b beta subunit, putative	533	157.082	0	204.894	26.2521	1.30438	0.0342826
LmxM.10.0960.1	Proximal docking complex protein 1	855	190.534	0	226.1	26.123	1.18667	0.0866766
LmxM.10.0970.1	Histone H3, putative	130	5260.27	0	2665.84	199.346	0.506788	1e-05
LmxM.10.0980.1	Hypothetical protein, unknown function	614	137.038	0	235.314	22.5703	1.71714	6.67733e-06
LmxM.10.0990.1	Histone H3	130	1701.05	0	928.283	159.705	0.545711	6.53324e-07
LmxM.10.1000.1	ARP2/3 complex subunit, putative	419	152.195	0	170.458	4.63611	1.12	4.08679e-05
LmxM.10.1010.1	Nucleoside phosphorylase-like protein	341	214.279	0	244.471	21.2621	1.1409	0.0778006
LmxM.10.1020.1	Carrier protein, putative	395	256.098	0	259.248	1.81671	1.0123	0.0415032
LmxM.10.1030.1	RNA-binding protein-like protein	382	575.401	0	389.721	38.6574	0.677303	7.80611e-07
LmxM.10.1040.1	Domain of Unknown Function (DUF1042), putative	1183	185.68	0	267.982	34.5071	1.44325	0.00853788
LmxM.10.1050.1	DnaJ domain containing protein, putative	251	342.926	0	505.97	39.5765	1.47545	1.89668e-05
LmxM.10.1060.1	Hypothetical protein, conserved	322	287.557	0	298.658	17.9382	1.03861	0.268002
LmxM.10.1070.1	Hypothetical protein, unknown function	592	238.221	0	319.956	14.5215	1.3431	9.08752e-09
LmxM.10.1080.1	Eukaryotic translation initiation factor 4 gamma 5	781	307.689	0	233.161	24.1111	0.757781	0.000997283
LmxM.10.1085.1	Hypothetical protein	973	163.512	0	201.306	26.8712	1.23114	0.0797874
LmxM.10.1090.1	Hypothetical protein, conserved	177	1232.51	0	1185.49	260.413	0.961847	0.428351
LmxM.10.1100.1	Hypothetical protein, conserved	425	323.961	0	363.348	26.9694	1.12158	0.0720893
LmxM.10.1110.1	PAB1-binding protein , putative	524	657.6	0	508.41	15.1033	0.77313	1e-05
LmxM.10.1120.1	Hypothetical protein, conserved	192	695.571	0	1067.06	68.1535	1.53408	2.50688e-08
LmxM.10.1130.1	Hypothetical protein, conserved	1528	143.966	0	143.652	16.8412	0.997821	0.49257
LmxM.10.1140.1	Zinc finger, C3HC4 type (RING finger), putative	360	326.493	0	418.567	69.5206	1.28201	0.0926824
LmxM.10.1150.1	Cilia- and flagella-associated protein 45, putative	480	359.642	0	396.835	80.4483	1.10342	0.321924
LmxM.10.1160.1	Ras-related protein RabX1, putative	216	613.371	0	580.246	23.4714	0.945994	0.0790746
LmxM.10.1170.1	Small GTP-binding protein Rab7, putative	221	321.285	0	289.653	14.8152	0.901545	0.0163763
LmxM.10.1180.1	Hypothetical protein, conserved	140	359.302	0	329.286	32.0469	0.916461	0.174477
LmxM.10.1190.1	Flagellar protofilament ribbon protein-like protein	397	384.489	0	418.638	50.5572	1.08882	0.249696
LmxM.10.1195.1	Hypothetical protein, conserved	189	426.617	0	476.999	27.131	1.1181	0.0316564
LmxM.10.1200.1	Hypothetical protein, conserved	1107	157.274	0	155.506	17.9453	0.988761	0.460768
LmxM.10.1210.1	Hypothetical protein, conserved	567	195.685	0	205.183	17.7329	1.04854	0.296117
LmxM.10.1220.1	Spinocerebellar ataxia type 10 protein domain containing protein, putative	306	327.786	0	588.247	62.5872	1.79461	1.58034e-05
LmxM.10.1225.1	Hypothetical protein, conserved	133	524.354	0	568.346	104.396	1.0839	0.336733
LmxM.10.1227.1	Kinetoplastid kinetochore protein 20	245	213.133	0	230.803	41.8694	1.0829	0.336509
LmxM.10.1228.1	Methyltransferase domain containing protein, putative	65	193.897	0	377.026	91.9847	1.94446	0.0232482
LmxM.10.1230.1	Beta-1,2 mannosyltransferase	328	418.809	0	523.986	23.823	1.25113	5.05228e-06
LmxM.10.1240.1	Beta-1,2 mannosyltransferase	321	389.772	0	514.329	38.2803	1.31956	0.000569373
LmxM.10.1250.1	Beta-1,2 mannoside phosphorylase	318	491.184	0	497.966	24.8573	1.01381	0.392491
LmxM.10.1260.1	Beta-1,2 mannoside phosphorylase	315	135.182	0	162.648	6.63106	1.20318	1.72134e-05
LmxM.10.1270.1	Mannosyltransferase/ phosphorylase family protein, putative	313	543.533	0	489.136	58.924	0.899919	0.177957
LmxM.10.1280.1	Beta-1,2 mannoside phosphorylase	316	767.042	0	770.346	68.0528	1.00431	0.480638
LmxM.10.1290.1	Beta-1,2 mannoside phosphorylase	311	409.373	0	420.05	21.4035	1.02608	0.308946
LmxM.10.1300.1	Phosphate-Repressible Phosphate Permease-like protein	493	1414.36	0	1494.58	123.289	1.05672	0.257637
LmxM.10.1310.1	Pteridine transporter, putative	659	401.093	0	2507.55	585.895	6.25178	0.000162026
LmxM.10.1320.1	Fatty acid desaturase, putative	394	458.139	0	551.165	70.2087	1.20305	0.0925857
LmxM.10_140396.1	None	37	276.815	0	255.784	9.87536	0.924026	0.0166014
LmxM.10_142346.1	None	108	648.818	0	639.617	58.534	0.985819	0.437547
LmxM.10_170718.1	None	86	447.898	0	553.188	100.291	1.23508	0.146895
LmxM.10_173304.1	None	32	300.875	0	389.549	35.2512	1.29472	0.00594356
LmxM.10_199248.1	None	27	340.805	0	377.872	11.0855	1.10876	0.000413378
LmxM.10_201839.1	None	215	160.77	0	64.0832	9.69427	0.398601	1e-05
LmxM.10_2591.1	None	59	98.0231	0	158.847	21.9188	1.62051	0.00276035
LmxM.10_305390.1	None	243	57.9902	0	92.1597	14.8186	1.58923	0.0105594
LmxM.10_310478.1	None	62	449.009	0	313.486	18.5269	0.698174	1.28786e-13
LmxM.10_313308.1	None	36	973.066	0	1244.32	88.7908	1.27876	0.00112538
LmxM.10_437565.1	None	107	313.64	0	409.037	84.864	1.30416	0.130482
LmxM.10_477682.1	None	67	1163.17	0	1519.66	153.241	1.30648	0.0100001
LmxM.10_478397.1	None	134	667.396	0	699.836	29.6681	1.04861	0.137103
LmxM.10_62641.1	None	39	1008.58	0	802.423	117.331	0.795595	0.0394529
LmxM.10_74864.1	None	29	267.522	0	314.849	12.512	1.17691	7.76256e-05
LmxM.10_90343.1	None	109	690.351	0	333.735	41.1035	0.483428	1e-05
LmxM.11.0010.1	Hypothetical protein, conserved	298	79.6967	0	252.417	29.3168	3.16722	1.91321e-09
LmxM.11.0020.1	Endoplasmic Reticulum-Golgi Intermediate Compartment (ERGIC)/Endoplasmic reticulum vesicle transporter, putative	397	303.942	0	393.739	35.499	1.29544	0.00570995
LmxM.11.0030.1	Bacterial transferase hexapeptide (six repeats), putative	307	322.729	0	459.03	47.735	1.42234	0.00214934
LmxM.11.0040.1	ABC transporter, putative	301	548.512	0	873.493	100.924	1.59248	0.000640802
LmxM.11.0050.1	SNF2/RAD54 related DNA helicase, putative	958	99.1073	0	203.577	25.248	2.05411	1.75356e-05
LmxM.11.0060.1	Protein kinase, putative	1248	153.892	0	234.28	17.337	1.52237	1.76943e-06
LmxM.11.0070.1	GRIP domain containing protein, putative	1562	115.94	0	107.504	15.7971	0.927236	0.296658
LmxM.11.0080.1	Hypothetical protein, conserved	217	449.995	0	517.91	35.9522	1.15092	0.0294435
LmxM.11.0090.1	MORN repeat, putative	666	254.202	0	319.356	25.9049	1.25631	0.00594914
LmxM.11.0100.1	Seryl-tRNA synthetase	474	1159.19	0	747.201	83.2126	0.644588	3.69057e-07
LmxM.11.0110.1	Cdc2-related kinase 8, putative	397	200.311	0	349.074	19.7448	1.74266	2.45566e-14
LmxM.11.0120.1	Hypothetical protein, conserved	189	277.881	0	327.591	46.5357	1.17889	0.142713
LmxM.11.0130.1	NGG1 interacting factor 3-like protein	279	421.015	0	509.37	90.3206	1.20986	0.163979
LmxM.11.0140.1	Hypothetical protein, conserved	292	287.149	0	292.723	1.29769	1.01941	8.70698e-06
LmxM.11.0150.1	Hypothetical protein, conserved	867	202.586	0	185.576	15.638	0.916031	0.138343
LmxM.11.0160.1	Hypothetical protein, conserved	1028	152.082	0	192.377	27.9847	1.26496	0.0749467
LmxM.11.0170.1	Myotubularin-associated protein, putative	717	133.032	0	185.516	5.6753	1.39453	1.14408e-20
LmxM.11.0180.1	Hypothetical protein, conserved	195	429.648	0	521.384	47.2961	1.21351	0.0262138
LmxM.11.0190.1	DEAD-boc ATP-dependent (RNA) helicase, putative	609	115.532	0	168.003	8.37583	1.45417	1.86938e-10
LmxM.11.0200.1	Hypothetical protein, conserved	184	158.388	0	321.02	15.1969	2.02679	4.99822e-27
LmxM.11.0210.1	Acidocalcisomal pyrophosphatase	443	657.673	0	365.03	18.1948	0.555033	1e-05
LmxM.11.0220.1	Pterin-4-alpha-carbinolamine dehydratase, putative	111	428.976	0	590.343	69.1646	1.37617	0.00982191
LmxM.11.0230.1	Rad51, putative	572	171.929	0	251.058	5.75255	1.46025	2.35871e-43
LmxM.11.0240.1	Proteasome alpha 7 subunit, putative	247	1392.9	0	863.845	62.6674	0.620177	1e-05
LmxM.11.0250.1	Serine/threonine protein kinase, putative	989	125.376	0	170.94	26.6605	1.36342	0.04372
LmxM.11.0260.1	Hypothetical protein, conserved	594	313.487	0	277.638	9.85762	0.885645	0.000138105
LmxM.11.0270.1	NADH-cytochrome b5 reductase-like protein	426	221.121	0	314.251	43.4598	1.42117	0.0160607
LmxM.11.0280.1	Hypothetical protein, unknown function	973	202.414	0	344.754	24.9786	1.70322	6.04352e-09
LmxM.11.0290.1	Hypothetical protein, unknown function	508	156.211	0	138.369	22.4377	0.885779	0.213246
LmxM.11.0300.1	Sec20, putative	274	164.092	0	230.819	9.14263	1.40664	1.45593e-13
LmxM.11.0310.1	Hypothetical protein, conserved	2027	124.501	0	172.376	29.1932	1.38453	0.0505109
LmxM.11.0320.1	PIF1 helicase-like protein, putative	1570	177.692	0	178.705	7.73469	1.0057	0.447904
LmxM.11.0330.1	PIF1 helicase-like protein, putative	1221	143.352	0	79.8206	5.41445	0.556816	1e-05
LmxM.11.0340.1	Hypothetical protein, unknown function	503	105.031	0	180.569	10.7581	1.71921	1.09689e-12
LmxM.11.0350.1	14-3-3 protein 2, putative	253	1278.95	0	982.336	97.0732	0.768079	0.00112308
LmxM.11.0360.1	Optic atrophy 3 protein (OPA3), putative	401	253.563	0	428.011	43.4711	1.68799	2.99806e-05
LmxM.11.0370.1	Hypothetical protein, conserved	672	120.122	0	154.622	21.8314	1.2872	0.0570209
LmxM.11.0380.1	Domain of unknown function(DUF2779), putative	1137	193.283	0	162.843	5.04698	0.842514	8.13854e-10
LmxM.11.0390.1	Hypothetical protein, conserved	560	257.438	0	292.461	25.9739	1.13605	0.0887646
LmxM.11.0400.1	Tubulin-tyrsoine ligase-like protein	1295	312.281	0	239.797	6.75536	0.767889	1e-05
LmxM.11.0410.1	Nucleolar protein 89, putative	846	300.473	0	294.171	29.8508	0.979026	0.416398
LmxM.11.0420.1	Regulator of chromatin condensation, putative	774	174.045	0	219.272	7.83674	1.25986	3.93458e-09
LmxM.11.0430.1	Hypothetical protein, conserved	644	191.64	0	243.147	9.08845	1.26877	7.25134e-09
LmxM.11.0440.1	Hypothetical protein, conserved	587	142.434	0	148.46	10.5422	1.0423	0.283814
LmxM.11.0450.1	DNA ligase, putative	762	188.153	0	180.204	4.08026	0.957751	0.0256946
LmxM.11.0460.1	Hypothetical protein, unknown function	644	204.534	0	303.897	35.7266	1.4858	0.00270786
LmxM.11.0470.1	Pumilio-repeat, RNA-binding protein, putative	745	371.434	0	482.5	25.9983	1.29902	9.68307e-06
LmxM.11.0475.1	Hypothetical protein	490	15.6761	0	38.9895	1.48658	2.4872	9.94723e-56
LmxM.11.0480.1	MRNA cap guanine-N7 methyltransferase, putative	1060	458.941	0	234.457	46.9749	0.510865	8.81683e-07
LmxM.11.0490.1	Tetratricopeptide repeat (TPR) protein	407	154.217	0	188.601	29.3058	1.22296	0.120343
LmxM.11.0500.1	Hypothetical protein, conserved	132	472.035	0	639.8	134.368	1.35541	0.105915
LmxM.11.0510.1	Protein kinase, putative	578	137.248	0	196.328	17.9504	1.43046	0.000498606
LmxM.11.0520.1	Amino acid permease/transporter, putative	570	547.377	0	448.061	32.8923	0.818561	0.00126628
LmxM.11.0530.1	Hypothetical protein, conserved	721	139.64	0	161.782	11.6222	1.15856	0.0283818
LmxM.11.0540.1	Protein of unknown function (DUF563), putative	646	339.222	0	358.459	8.75645	1.05671	0.0140128
LmxM.11.0550.1	Nucleobase transporter	549	680.012	0	546.413	32.9613	0.803535	2.52611e-05
LmxM.11.0560.1	Transcription modulator/accessory protein, putative	1081	230.051	0	200.206	13.8371	0.870269	0.0155084
LmxM.11.0570.1	Argonaute like protein, putative	457	601.401	0	525.832	73.4678	0.874345	0.151834
LmxM.11.0580.1	Cytochrome b5, putative	142	674.863	0	469.844	32.0907	0.696206	8.36345e-11
LmxM.11.0590.1	3-methylcrotonoyl-CoA carboxylase beta subunit, putative	691	335.103	0	263.376	23.0876	0.785953	0.000945701
LmxM.11.0600.1	Nucleolar protein 47, putative	594	170.717	0	259.939	12.137	1.52264	9.81449e-14
LmxM.11.0610.1	Conserved protein, unknown function	1076	68.0707	0	79.7718	0.983947	1.1719	6.51674e-33
LmxM.11.0620.1	Metallo-peptidase, Clan MF, Family M17	273	290.376	0	257.373	23.8788	0.886343	0.0834689
LmxM.11.0630.1	Metallo-peptidase, Clan MF, Family M17	535	905.278	0	389.011	29.9153	0.429715	1e-05
LmxM.11.0640.1	Hypothetical protein, unknown function	1943	218.65	0	271.723	18.2412	1.24273	0.00180995
LmxM.11.0650.1	Protein Associated with Differentiation, putative	643	91.6633	0	120.502	11.2836	1.31461	0.00529771
LmxM.11.0660.1	Protein Associated with Differentiation, putative	653	195.87	0	246.979	27.7121	1.26093	0.0325701
LmxM.11.0660a.1	Protein associated with differentiation 4, putative	628	201.413	0	196.691	18.8924	0.976555	0.401313
LmxM.11.0670.1	Major facilitator superfamily, putative	623	465.495	0	407.06	28.5797	0.874467	0.0204457
LmxM.11.0675.1	Hypothetical protein, conserved in leishmania	111	98.1427	0	158.769	6.19121	1.61774	6.07078e-23
LmxM.11.0690.1	Ankyrin repeats (3 copies)/Ankyrin repeats (many copies), putative	226	193.267	0	188.001	8.7868	0.972756	0.274509
LmxM.11.0700.1	Anion-transporting ATPase-like protein	410	325.977	0	370.572	23.2344	1.13681	0.0274685
LmxM.11.0710.1	Hypothetical protein, conserved	556	172.946	0	187.141	5.04646	1.08208	0.00245519
LmxM.11.0720.1	PUF nine target 1	653	467.946	0	389.194	21.8996	0.831708	0.000161565
LmxM.11.0730.1	Hypothetical protein, conserved	1375	160.744	0	178.601	19.4511	1.11109	0.179301
LmxM.11.0740.1	Hypothetical protein, conserved	442	322.335	0	410.236	23.4429	1.2727	8.85714e-05
LmxM.11.0750.1	Hypothetical protein, conserved	205	423.721	0	375.072	65.0523	0.885188	0.22728
LmxM.11.0760.1	40S ribosomal protein S21, putative	167	7049.6	0	6749.69	1731.33	0.957456	0.431236
LmxM.11.0770.1	40S ribosomal protein S21, putative	159	9468.17	0	12973.7	2528.41	1.37024	0.0828051
LmxM.11.0790.1	Hypothetical protein, conserved	255	368.765	0	447.616	6.04124	1.21382	3.089e-39
LmxM.11.0800.1	Hypothetical protein, conserved	147	285.718	0	313.82	35.6261	1.09836	0.215112
LmxM.11.0810.1	Hypothetical protein, conserved	974	235.809	0	280.366	41.8335	1.18895	0.143417
LmxM.11.0820.1	Hypothetical protein, conserved	475	1032.49	0	456.582	34.5596	0.442215	1e-05
LmxM.11.0830.1	Hypothetical protein, conserved	1413	223.113	0	266.819	30.4261	1.19589	0.0754335
LmxM.11.0840.1	Alpha/beta hydrolase family, putative	476	155.543	0	169.887	4.95586	1.09221	0.00190054
LmxM.11.0850.1	Alpha/beta hydrolase family, putative	472	468.825	0	400.802	15.2345	0.854907	4.00208e-06
LmxM.11.0860.1	Hypothetical protein, conserved	1822	105.23	0	101.37	13.5564	0.963318	0.387923
LmxM.11.0870.1	Kinesin, putative	1485	225.505	0	209.347	11.0845	0.928344	0.0724507
LmxM.11.0880.1	START domain containing protein, putative	328	593.159	0	579.428	29.1924	0.976852	0.319058
LmxM.11.0890.1	Hypothetical protein, conserved	1013	199.571	0	263.264	15.7698	1.31915	2.68494e-05
LmxM.11.0900.1	60S ribosomal protein L24, putative	190	296.772	0	169.023	5.34283	0.569539	1e-05
LmxM.11.0910.1	ATPase, putative	1549	156.897	0	202.84	18.2977	1.29282	0.00602164
LmxM.11.0920.1	Short C-terminal domain/PUB domain containing protein, putative	593	124.098	0	147.68	10.208	1.19003	0.0104399
LmxM.11.0930.1	Hypothetical protein, conserved	377	136.424	0	192.221	20.8419	1.409	0.00371261
LmxM.11.0940.1	Hypothetical protein, unknown function	1412	131.547	0	165.372	19.2485	1.25713	0.0394365
LmxM.11.0950.1	Hypothetical protein, conserved	515	245.026	0	282.251	12.0061	1.15192	0.000965894
LmxM.11.0960.1	40S ribosomal protein S5	190	4663.57	0	7495.23	1909.45	1.60719	0.069041
LmxM.11.0970.1	40S ribosomal protein S5	190	5531.43	0	9383.31	1776.84	1.69636	0.0150856
LmxM.11.0980.1	HIT zinc finger, putative	483	189.737	0	268.949	12.4503	1.41749	9.93702e-11
LmxM.11.0990.1	Adaptin-related protein-like protein	990	176.744	0	172.491	12.561	0.975934	0.367443
LmxM.11.1000.1	Pyruvate phosphate dikinase, putative	914	391.291	0	397.395	40.3774	1.0156	0.439922
LmxM.11.1010.1	Inositol-1,4,5-trisphosphate (IP3) 5-phosphatase, putative	687	331.503	0	322.28	10.2341	0.972177	0.183731
LmxM.11.1020.1	Hypothetical protein, conserved	1173	118.722	0	147.173	12.737	1.23964	0.0127516
LmxM.11.1030.1	Hypothetical protein, conserved	268	1785.63	0	1095.37	38.3294	0.613438	1e-05
LmxM.11.1040.1	Hypothetical protein, conserved	922	46.8923	0	49.1882	5.22452	1.04896	0.330168
LmxM.11.1050.1	Protein transport protein SEC61 subunit alpha, putative	486	1523	0	889.288	37.1672	0.583906	1e-05
LmxM.11.1060.1	Hypothetical protein	1288	26.0183	0	40.934	6.14427	1.57328	0.00760003
LmxM.11.1070.1	Hypothetical protein	491	42.196	0	81.8689	10.0308	1.9402	3.82489e-05
LmxM.11.1080.1	Zinc finger domain protein, putative	627	240.418	0	189.22	2.88084	0.787048	1e-05
LmxM.11.1090.1	Zinc finger domain protein, putative	471	139.051	0	213.66	28.453	1.53655	0.00436862
LmxM.11.1100.1	Lanosterol 14-alpha demethylase	479	831.861	0	709.603	13.2829	0.853031	1e-05
LmxM.11.1120.1	Hypothetical protein	336	304.982	0	461.214	28.5676	1.51227	2.26483e-08
LmxM.11.1130.1	60S ribosomal protein L28, putative	147	8626.79	0	12121.3	1534.77	1.40507	0.0113971
LmxM.11.1130partial.1	Hypothetical protein	147	1e-05	0	1e-05	1e-05	1	0.5
LmxM.11.1160.1	Protein transport protein SEC31, putative	1164	241.69	0	179.756	17.2839	0.743747	0.000169637
LmxM.11.1170.1	Eukaryotic release factor 3, putative	759	1048.24	0	1076.23	11.203	1.0267	0.00623881
LmxM.11.1180.1	60Kd inner membrane protein, putative	445	558.817	0	639.587	65.2487	1.14454	0.107881
LmxM.11.1190.1	40S ribosomal protein S15A, putative	130	6934.27	0	12171	1837.5	1.75519	0.0021866
LmxM.11.1200.1	Organic solute transporter Ostalpha, putative	692	339.247	0	396.561	42.404	1.16895	0.0882478
LmxM.11.1210.1	SKP1-like protein	183	1607.87	0	1235.91	58.5253	0.768661	1.03815e-10
LmxM.11.1220.1	ATP-binding cassette protein subfamily A, member 2, putative	1685	88.5253	0	110.793	14.7571	1.25154	0.0656591
LmxM.11.1220a.1	Hypothetical protein	359	122.356	0	243.205	17.2335	1.98769	1.17054e-12
LmxM.11.1230.1	ABC transporter-like protein	246	137.887	0	223.039	19.3123	1.61755	5.18677e-06
LmxM.11.1240.1	ABC1 transporter, putative	1909	128.363	0	247.317	20.3882	1.92669	2.69911e-09
LmxM.11.1250.1	ATP-binding cassette protein subfamily A, member 4, putative	2062	65.829	0	111.469	10.3442	1.69331	5.11738e-06
LmxM.11.1260.1	ABC transporter-like protein	246	71.7275	0	84.4449	6.46509	1.1773	0.0245864
LmxM.11.1270.1	ABC transporter, putative	1784	93.8419	0	147.522	8.05119	1.57203	1.30246e-11
LmxM.11.1280.1	TatD related deoxyribonuclease, putative	336	505.022	0	658.922	65.2564	1.30474	0.00917728
LmxM.11.1290.1	ABC transporter, putative	1963	212.411	0	397.482	26.7052	1.87129	2.10216e-12
LmxM.11.1300.1	Hypothetical protein, conserved	186	210.711	0	307.293	33.1486	1.45836	0.00178649
LmxM.11.1310.1	Hypothetical protein, conserved	402	340.138	0	431.201	10.8308	1.26772	2.08848e-17
LmxM.11.1320.1	Hypothetical protein, conserved	444	652.092	0	673.977	60.9382	1.03356	0.359744
LmxM.11.1330.1	Flagellar-associated PapD-like, putative	1775	199.162	0	229.895	24.7944	1.15432	0.107572
LmxM.11.1340.1	Nodulin-like/Major Facilitator Superfamily, putative	633	186.824	0	263.793	33.8383	1.41198	0.0114653
LmxM.11.1350.1	Hypothetical protein, conserved	239	603.387	0	578.267	5.65634	0.958368	4.47622e-06
LmxM.11.1360.1	Ribosomal protein L4/L1 family, putative	458	360.658	0	352.202	29.1708	0.976554	0.385957
LmxM.11.1370.1	TRNA pseudouridine synthase D (TruD), putative	618	315.721	0	344.411	10.1276	1.09087	0.00230697
LmxM.11.1380.1	Variant SH3 domain containing protein, putative	386	192.382	0	246.997	29.2104	1.28389	0.0307618
LmxM.11_173321.1	None	111	341.142	0	550.757	69.9664	1.61445	0.001368
LmxM.11_193234.1	None	78	529.817	0	509.643	49.4051	0.961923	0.341514
LmxM.11_194280.1	None	50	445.925	0	418.288	27.4301	0.938024	0.156839
LmxM.11_244822.1	None	42	1620.17	0	2117.83	472.917	1.30716	0.14633
LmxM.11_29705.1	None	53	1274.94	0	1017.62	56.974	0.798168	3.14297e-06
LmxM.11_305205.1	None	28	773.263	0	375.29	15.1883	0.485333	1e-05
LmxM.11_307776.1	None	34	1007.38	0	685.354	10.7691	0.680337	1e-05
LmxM.11_343183.1	None	63	783.81	0	743.941	65.685	0.949135	0.271936
LmxM.11_387060.1	None	26	833.934	0	315.647	101.74	0.378503	1.75092e-07
LmxM.11_426903.1	None	71	202.21	0	195.303	4.04132	0.965842	0.0437138
LmxM.11_461343.1	None	107	513.373	0	803.328	47.042	1.5648	3.55234e-10
LmxM.11_518063.1	None	67	149.827	0	268.787	22.3629	1.79398	5.20268e-08
LmxM.11_59226.1	None	93	156.937	0	222.494	16.4435	1.41773	3.34814e-05
LmxM.11_60253.1	None	68	250.229	0	261.061	49.4238	1.04329	0.413261
LmxM.11_76418.1	None	146	216.237	0	419.295	42.9421	1.93906	1.13007e-06
LmxM.12.0010.1	Translation initiation factor EIF-2b alpha subunit, putative	301	275.72	0	271.182	33.7763	0.983541	0.446561
LmxM.12.0020.1	PITH domain-containing protein	215	272.457	0	315.216	15.8988	1.15694	0.00357901
LmxM.12.0030.1	Proteasome beta-1 subunit, putative	283	1329.38	0	1179.57	70.052	0.887314	0.0162404
LmxM.12.0040.1	Mitochondrial SSU ribosomal protein 29, putative	498	385.77	0	343.006	38.2793	0.889147	0.131965
LmxM.12.0045.1	Hypothetical protein, conserved	107	374.311	0	575.169	90.7615	1.5366	0.013448
LmxM.12.0050.1	Hypothetical protein, conserved	423	252.216	0	307.054	34.3646	1.21742	0.0552714
LmxM.12.0060.1	Ribonuclease mar1	192	751.476	0	528.801	72.9726	0.703683	0.00113857
LmxM.12.0070.1	Hypothetical protein, conserved	576	200.303	0	231.008	11.5061	1.15329	0.00380883
LmxM.12.0075.1	Hypothetical protein, conserved	90	99.2889	0	158.795	19.0146	1.59933	0.000875479
LmxM.12.0080.1	Kinetoplastid kinetochore protein 6, putative	205	353.788	0	285.13	31.9067	0.805936	0.0157055
LmxM.12.0090.1	Hypothetical protein, conserved	481	146.459	0	139.514	9.83385	0.95258	0.240018
LmxM.12.0100.1	Plus-3 domain/Zinc finger, C3HC4 type (RING finger), putative	293	275.845	0	303.832	19.5951	1.10146	0.0766061
LmxM.12.0110.1	Hypothetical protein, conserved	899	80.4816	0	85.9616	9.56669	1.06809	0.283382
LmxM.12.0120.1	Hypothetical protein, conserved	1374	102.325	0	126.721	13.1023	1.23841	0.0313061
LmxM.12.0130.1	Cell division protein kinase, putative	583	353.531	0	210.59	10.9258	0.595676	1e-05
LmxM.12.0140.1	Hypothetical protein, conserved	449	296.444	0	275.178	19.1634	0.928263	0.133559
LmxM.12.0150.1	Leucine-rich repeat protein, putative	1061	107.723	0	114.167	19.7819	1.05983	0.372296
LmxM.12.0160.1	Dolichyl-P-Man:GDP-Man5GlcNAc2-PP-dolichyl alpha-1,2-mannosyltransferase, putative	797	221.975	0	336.359	49.5577	1.5153	0.010497
LmxM.12.0170.1	Hypothetical protein, conserved	444	137.48	0	254.578	36.4577	1.85174	0.000659323
LmxM.12.0180.1	Hypothetical protein, conserved	909	135.452	0	202.408	11.3428	1.49432	1.78524e-09
LmxM.12.0190.1	Ubiquitin hydrolase, putative	1658	150.607	0	217.89	29.9858	1.44674	0.0124226
LmxM.12.0200.1	Hypothetical protein, unknown function	1064	132.879	0	173.203	16.8474	1.30346	0.00834448
LmxM.12.0210.1	Proteasome regulatory ATPase subunittcc1l8.3, putative	411	345.08	0	346.446	26.3625	1.00396	0.479336
LmxM.12.0220.1	Hydroxyacylglutathione hydrolase, putative	295	480.685	0	536.674	55.0673	1.11648	0.154639
LmxM.12.0230.1	Hypothetical protein, conserved	1572	130.629	0	193.981	26.7749	1.48498	0.00898847
LmxM.12.0240.1	Hypothetical protein, unknown function	700	259.084	0	198.352	6.35555	0.765589	1e-05
LmxM.12.0250.1	Cysteinyl-tRNA synthetase, putative	807	483.543	0	305.295	23.1831	0.631371	7.43849e-15
LmxM.12.0260.1	Helicase associated domain (HA2), putative	2904	104.006	0	85.6657	5.34559	0.823659	0.000300712
LmxM.12.0270.1	Hypothetical protein, conserved	597	109.523	0	195.684	15.077	1.78669	5.49401e-09
LmxM.12.0280.1	Ornithine decarboxylase, putative	717	443.666	0	249.024	24.0235	0.561288	2.22045e-16
LmxM.12.0290.1	Hypothetical protein, unknown function	1594	93.1159	0	129.824	18.6527	1.39422	0.0245347
LmxM.12.0300.1	Hypothetical protein, conserved	1886	146.964	0	202.009	29.1248	1.37455	0.0293803
LmxM.12.0310.1	Hypothetical protein, conserved	601	132.994	0	233.086	30.6423	1.7526	0.0005445
LmxM.12.0320.1	Myotubularin-related protein, putative	3227	126.381	0	158.48	15.4879	1.25399	0.0191071
LmxM.12.0330.1	Hypothetical protein, unknown function	1312	107.483	0	145.591	10.7592	1.35456	0.000198573
LmxM.12.0340.1	Hypothetical protein, unknown function	2053	81.6118	0	143.545	7.3718	1.75888	2.20622e-17
LmxM.12.0350.1	CCR4-NOT transcription complex subunit 2, putative	571	338.027	0	218.284	6.98651	0.645759	1e-05
LmxM.12.0360.1	Glutathione S-transferase, N-terminal domain containing protein, putative	365	313.578	0	313.75	23.2127	1.00055	0.497037
LmxM.12.0370.1	Hypothetical protein, conserved	318	55.7895	0	110.141	7.70301	1.97422	8.57738e-13
LmxM.12.0380.1	Pumillio protein 4, putative	1465	121.138	0	128.082	7.75719	1.05732	0.185377
LmxM.12.0390.1	Hypothetical protein, conserved	400	371.025	0	361.624	32.6928	0.974661	0.386837
LmxM.12.0400.1	3'-nucleotidase/nuclease, putative	381	1568.5	0	809.845	91.8135	0.51632	1.11022e-16
LmxM.12.0405.1	Hypothetical protein	392	121.895	0	156.36	7.63859	1.28274	3.21253e-06
LmxM.12.0410.1	Eukaryotic protein of unknown function (DUF866), putative	161	1291.29	0	1361.01	113.685	1.05399	0.269856
LmxM.12.0420.1	Hypothetical protein, unknown function	96	123.53	0	226.761	23.8651	1.83568	7.605e-06
LmxM.12.0430.1	Hypothetical protein, conserved	705	114.06	0	189.701	11.7545	1.66316	6.17198e-11
LmxM.12.0440.1	Hypothetical protein, conserved	650	181.801	0	216.267	17.782	1.18958	0.0262973
LmxM.12.0450.1	Hypothetical protein, unknown function	1152	172.991	0	272.873	40.2667	1.57738	0.00656002
LmxM.12.0460.1	Hypothetical protein, unknown function	784	79.1596	0	126.947	9.9758	1.60369	8.32467e-07
LmxM.12.0470.1	Hypothetical protein, unknown function	741	7.78814	0	12.5437	2.21878	1.61062	0.0160433
LmxM.12.0480.1	Hypothetical protein, unknown function	607	28.9904	0	42.8621	6.28551	1.47849	0.0136593
LmxM.12.0490.1	Hypothetical protein, unknown function	318	42.8441	0	64.73	3.3513	1.51083	3.27602e-11
LmxM.12.0500.1	Hypothetical protein, unknown function	1002	20.1176	0	22.1086	0.837214	1.09897	0.00870025
LmxM.12.0510.1	WW domain containing protein, putative	989	67.5211	0	105.87	19.0899	1.56796	0.0222758
LmxM.12.0520.1	Vacuolar ATP synthase subunit, putative	137	832.703	0	673.344	69.1799	0.808625	0.0106243
LmxM.12.0530.1	Glucose-6-phosphate isomerase	605	798.965	0	939.494	79.9801	1.17589	0.0394545
LmxM.12.0540.1	Present in the outer mitochondrial membrane proteome 18	167	340.067	0	228.411	31.5664	0.671665	0.000202217
LmxM.12.0550.1	Hypothetical protein, unknown function	833	106.273	0	124.767	8.72332	1.17403	0.0169995
LmxM.12.0560.1	Hypothetical protein, conserved	1369	161.925	0	182.794	10.2497	1.12888	0.0208705
LmxM.12.0570.1	Fusaric acid resistance protein-like, putative	1860	143.454	0	134.536	4.07276	0.937832	0.0142715
LmxM.12.0590.1	Fusaric acid resistance protein-like, putative	1919	97.656	0	141.012	15.4849	1.44397	0.002556
LmxM.12.0600.1	Hypothetical protein, conserved	518	477.548	0	408.959	27.6865	0.856373	0.00661842
LmxM.12.0610.1	TPR repeat, putative	1066	99.865	0	101.528	5.55335	1.01666	0.382265
LmxM.12.0620.1	Hypothetical protein, conserved	1390	109.844	0	126.46	8.34907	1.15127	0.0232854
LmxM.12.0630.1	Alanine aminotransferase, putative	497	950.537	0	792.324	28.591	0.833555	1.56827e-08
LmxM.12.0640.1	Hypothetical protein, conserved	748	193.836	0	129.852	5.70149	0.669909	1e-05
LmxM.12.0650.1	Hypothetical protein, conserved	619	194.903	0	262.493	18.2752	1.34679	0.000108452
LmxM.12.0660.1	Ser/thr protein phosphatase, putative	959	275.468	0	238.664	16.5898	0.866397	0.0132631
LmxM.12.0670.1	Cytochrome oxidase subunit IV, putative	339	1742.22	0	909.996	13.5077	0.522319	1e-05
LmxM.12.0680.1	Bardet-Biedl syndrome 5 protein	418	316.293	0	355.09	37.9994	1.12266	0.153629
LmxM.12.0690.1	Hypothetical protein, conserved	166	562.052	0	605.616	52.3914	1.07751	0.202842
LmxM.12.0700.1	Hypothetical protein, conserved	848	200.054	0	281.903	32.2347	1.40914	0.0055558
LmxM.12.0710.1	Protein of unknown function (DUF962), putative	108	849.02	0	750.261	106.007	0.883679	0.175765
LmxM.12.0850.1	Surface antigen protein 2, putative	1046	251.334	0	338.536	59.3232	1.34696	0.0707884
LmxM.12.0860.1	Surface antigen, putative	707	1e-05	0	1e-05	1e-05	1	0.5
LmxM.12.0867.1	Hypothetical protein, conserved	439	414.877	0	415.653	71.8557	1.00187	0.495692
LmxM.12.0870partial.1	Surface antigen protein 2, putative	282	43.4648	0	51.0955	4.43396	1.17556	0.0426268
LmxM.12.0890.1	Surface antigen protein 2, putative	338	10.8953	0	18.7825	4.6738	1.72391	0.0457505
LmxM.12.0891.1	Surface antigen protein 2, putative	391	1.02717	0	0.350344	0.606813	0.341076	0.132344
LmxM.12.0905.1	Hypothetical protein	267	115.56	0	162.737	1.44526	1.40825	5.10401e-234
LmxM.12.0910.1	Promastigote surface antigen protein PSA	696	51.2643	0	71.2844	17.0378	1.39053	0.11999
LmxM.12.0980.1	Promastigote surface antigen 38S	367	217.991	0	175.751	15.3371	0.806233	0.00294297
LmxM.12.0990.1	Surface antigen protein, putative	420	262.284	0	342.283	22.9133	1.30501	0.000240269
LmxM.12.1090.1	Promastigote surface antigen protein PSA	514	127.39	0	363.394	93.692	2.85261	0.00588557
LmxM.12.1100.1	Hypothetical protein, conserved	1696	150.616	0	221.937	24.8755	1.47353	0.00207129
LmxM.12.1110.1	DnaJ domain containing protein, putative	646	536.047	0	636.165	6.79178	1.18677	1.757e-49
LmxM.12.1120.1	Flagellum attachment zone protein 2	1291	281.107	0	209.971	17.9261	0.746943	3.61941e-05
LmxM.12.1130.1	NADH:flavin oxidoreductase/NADH oxidase, putative	384	1391.39	0	660.35	0.305814	0.474595	1e-05
LmxM.12.1140.1	N-ethylmaleimide reductase-like protein	1137	99.2218	0	102.962	17.5158	1.03769	0.415459
LmxM.12.1150.1	Hypothetical protein, unknown function	1268	162.169	0	220.699	21.1251	1.36093	0.00279694
LmxM.12.1160.1	Putative integral membrane protein conserved region (DUF2404), putative	943	122.944	0	178.779	22.4067	1.45415	0.00635347
LmxM.12.1170.1	Putative integral membrane protein conserved region (DUF2404), putative	685	141.749	0	204.51	14.8983	1.44277	1.26181e-05
LmxM.12.1180.1	Hypothetical protein, conserved	866	264.047	0	248.006	33.4768	0.939249	0.315907
LmxM.12.1190.1	ABC transporter, putative	1605	177.959	0	168.254	19.3764	0.945466	0.308234
LmxM.12.1200.1	Hypothetical protein, unknown function	540	214.993	0	225.313	8.51712	1.048	0.112827
LmxM.12.1210.1	Hypothetical protein, conserved	996	107.977	0	132.036	14.569	1.22282	0.0493262
LmxM.12.1220.1	WD repeat and HMG-box DNA-binding protein, putative	1410	118.069	0	127.198	4.1667	1.07733	0.0142221
LmxM.12.1230.1	SNARE associated Golgi protein, putative	329	441.527	0	385.634	35.2447	0.87341	0.0563858
LmxM.12.1240.1	Hypothetical protein, unknown function	886	218.759	0	279.314	3.10817	1.27681	7.7323e-85
LmxM.12.1250.1	Puromycin-sensitive aminopeptidase-like protein	1382	124.317	0	165.679	19.0034	1.33271	0.014757
LmxM.12.1260.1	Hypothetical protein, conserved	438	534.474	0	641.114	38.3549	1.19952	0.00271517
LmxM.12.1270.1	Arginine N-methyltransferase-like protein	368	1114.82	0	597.733	20.8464	0.536172	1e-05
LmxM.12.1280.1	Hypothetical protein, unknown function	639	143.039	0	209.691	14.954	1.46597	4.15285e-06
LmxM.12.1290.1	Hypothetical protein, conserved	208	329.203	0	489.766	25.4103	1.48773	1.31775e-10
LmxM.12.1300.1	SET domain containing protein, putative	622	178.282	0	217.859	18.6458	1.22199	0.0168938
LmxM.12.1310.1	FAM91 N-terminus/FAM91 C-terminus, putative	870	119.82	0	175.232	14.9654	1.46246	0.000106675
LmxM.12.1320.1	Vacuolar sorting protein 39 domain 1/Vacuolar sorting protein 39 domain 2, putative	971	134.789	0	187.798	17.1644	1.39327	0.00100661
LmxM.12.1330.1	Alpha/beta hydrolase domain-containing protein	620	196.378	0	164.164	2.70936	0.835962	1e-05
LmxM.12.1340.1	Hypothetical protein, conserved	438	180.887	0	174.175	10.9436	0.962893	0.269826
LmxM.12_105940.1	None	36	439.946	0	287.89	17.2651	0.654376	1e-05
LmxM.12_20327.1	None	58	231.878	0	277.801	9.28285	1.19805	3.76676e-07
LmxM.12_255117.1	None	55	527.138	0	954.091	125.914	1.80995	0.0003484
LmxM.12_260513.1	None	66	515.081	0	286.986	77.8781	0.557168	0.00170101
LmxM.12_273981.1	None	96	134.278	0	194.218	25.5139	1.44639	0.00940383
LmxM.12_279523.1	None	45	239.068	0	167.274	22.5606	0.699693	0.000730632
LmxM.12_285464.1	None	56	1490.61	0	690.726	103.38	0.463386	5.10703e-15
LmxM.12_340742.1	None	32	182.659	0	207.746	9.06279	1.13734	0.00281886
LmxM.12_389271.1	None	138	129.699	0	268.611	41.3126	2.07104	0.000386253
LmxM.12_390601.1	None	86	162.635	0	282.438	6.36868	1.73663	3.05316e-79
LmxM.12_407974.1	None	78	1069.95	0	620.886	116.644	0.580292	5.90845e-05
LmxM.12_477510.1	None	82	524.596	0	708.488	29.2614	1.35054	1.64505e-10
LmxM.12_502033.1	None	50	306.989	0	417.445	51.7912	1.35981	0.0164735
LmxM.12_65775.1	None	109	100.016	0	122.035	17.917	1.22015	0.109552
LmxM.12_84344.1	None	38	316.173	0	313.157	21.4431	0.990462	0.444077
LmxM.13.0010.1	Hypothetical protein, conserved	650	136.837	0	163.367	3.99448	1.19388	1.5509e-11
LmxM.13.0020.1	Cis-prenyltransferase-like protein	389	443.209	0	626.609	46.4212	1.4138	3.89465e-05
LmxM.13.0030.1	Hypothetical protein, conserved	201	616.869	0	783.036	52.7261	1.26937	0.0008121
LmxM.13.0040.1	Hypothetical protein, conserved	355	261.723	0	479.963	12.1373	1.83386	1.37394e-72
LmxM.13.0050.1	Ribonuclease HII, putative	296	430.068	0	605.879	35.0065	1.4088	2.55355e-07
LmxM.13.0060.1	Hypothetical protein, conserved	462	163.781	0	239.335	10.7214	1.46131	9.14418e-13
LmxM.13.0070.1	Hypothetical protein, unknown function	196	544.14	0	596.569	23.5153	1.09635	0.0128885
LmxM.13.0080.1	Mitochondrial DNA polymerase I protein B, putative	1429	327.805	0	355.531	14.4431	1.08458	0.027453
LmxM.13.0090.1	Metallo-peptidase, Clan MA(E) Family M32	503	614.776	0	492.351	51.1748	0.800862	0.00837171
LmxM.13.0100.1	Hypothetical protein, unknown function	413	116.689	0	144.022	6.09027	1.23423	3.59596e-06
LmxM.13.0110.1	SURF1 family, putative	352	681.359	0	430.986	14.6313	0.632538	1e-05
LmxM.13.0120.1	Hypothetical protein, conserved	156	342.68	0	450.535	67.5398	1.31474	0.0551425
LmxM.13.0130.1	Kinesin-13 2	726	269.167	0	259.654	26.9025	0.964655	0.361805
LmxM.13.0140.1	Hypothetical protein, conserved	254	580.722	0	479.769	47.8184	0.826159	0.0173784
LmxM.13.0150.1	Hypothetical protein, conserved	473	302.694	0	309.766	28.2385	1.02336	0.401127
LmxM.13.0160.1	Protein kinase A regulatory subunit	503	953.958	0	786.417	40.3993	0.824373	1.68345e-05
LmxM.13.0170.1	MOZ/SAS family acetyltransferase, putative	623	285.551	0	457.825	12.0029	1.6033	5.13088e-47
LmxM.13.0180.1	Tetratricopeptide repeat, putative	440	205.343	0	244.087	17.2439	1.18868	0.0123259
LmxM.13.0190.1	Hypothetical protein, unknown function	248	359.238	0	209.051	18.5744	0.581929	3.33067e-16
LmxM.13.0200.1	Lipase (class 3), putative	823	182.68	0	241.51	19.9115	1.32203	0.00156569
LmxM.13.0210.1	Triglyceride lipase, putative	805	191.074	0	326.637	30.0867	1.70948	3.30695e-06
LmxM.13.0220.1	Ras-related protein RAB5B, putative	211	352.401	0	363.946	12.7989	1.03276	0.183521
LmxM.13.0230.1	Zinc-RING finger domain containing protein, putative	421	73.6735	0	123.861	5.72165	1.68122	8.80833e-19
LmxM.13.0240.1	Flagella-associated protein 73, putative	307	395.031	0	468.998	53.3672	1.18724	0.0828719
LmxM.13.0250.1	Nucleoporin NUP48	533	265.05	0	252.674	2.82634	0.953305	5.961e-06
LmxM.13.0260.1	N-acetyltransferase subunit ARD1, putative	260	674.449	0	583.447	75.2701	0.865071	0.113329
LmxM.13.0270.1	Hypothetical protein, conserved	1893	157.879	0	183.793	7.60303	1.16413	0.000326872
LmxM.13.0280.1	Alpha tubulin	451	1433.27	0	2457.37	157.513	1.71452	3.9712e-11
LmxM.13.0290partial.1	Hypothetical protein	151	1e-05	0	0.219059	0.379422	21905.9	0.28186
LmxM.13.0300.1	Alpha tubulin, putative, (fragment)	294	1e-05	0	0.370642	0.641971	37064.2	0.281857
LmxM.13.0390.1	Alpha tubulin	451	530.917	0	853.831	56.7763	1.60822	6.44617e-09
LmxM.13.0400.1	Sister chromatid cohesion C-terminus, putative	2024	205.373	0	223.212	11.5342	1.08687	0.0609697
LmxM.13.0410.1	Hypothetical protein, conserved	1098	228.451	0	287.006	16.2631	1.25632	0.000158785
LmxM.13.0420.1	Long-chain-fatty-acid-CoA ligase, putative	669	433.818	0	429.061	36.7725	0.989035	0.448537
LmxM.13.0430.1	Flagellar radial spoke protein 4/6	596	460.874	0	492.959	64.4979	1.06962	0.309432
LmxM.13.0440.1	Mitogen-activated protein kinase kinase 2	1090	240.595	0	294.971	32.3454	1.22601	0.0463702
LmxM.13.0450.1	ALBA-domain protein 1	121	7344.16	0	7387.43	1364.56	1.00589	0.487353
LmxM.13.0460.1	Hypothetical protein, conserved	497	788.345	0	847.611	123.699	1.07518	0.315928
LmxM.13.0470.1	Hypothetical protein, conserved	492	380.094	0	293.558	41.6231	0.772331	0.0188072
LmxM.13.0480.1	TATA element modulatory factor 1 TATA binding, putative	758	321.872	0	357.134	17.3161	1.10955	0.0208554
LmxM.13.0490.1	Histidine phosphatase superfamily (branch 1), putative	407	563.831	0	651.141	42.2539	1.15485	0.0193989
LmxM.13.0500.1	ATP-dependent RNA helicase, putative	2156	309.825	0	257.566	29.3894	0.831325	0.0376866
LmxM.13.0510.1	Hypothetical protein, conserved	299	324.081	0	492.965	31.697	1.52111	4.96345e-08
LmxM.13.0520.1	Protein of unknown function (DUF1014), putative	278	524.156	0	485.26	38.3147	0.925793	0.155011
LmxM.13.0530.1	Hypothetical protein, conserved	1235	192.162	0	225.616	18.453	1.17409	0.0349233
LmxM.13.0540.1	Hypothetical protein, conserved	198	416.216	0	249.359	33.0863	0.599111	2.29063e-07
LmxM.13.0550.1	Uncharacterized ACR, COG1678, putative	666	338.377	0	282.927	27.3275	0.83613	0.0212245
LmxM.13.0560.1	60S ribosomal protein L18, putative	198	8700.71	0	12476.1	695.427	1.43392	2.83468e-08
LmxM.13.0570.1	40S ribosomal protein S12, putative	141	12863.7	0	25115.5	3884.19	1.95244	0.000804444
LmxM.13.0580.1	Hypothetical protein, conserved	1843	287.022	0	266.172	30.5329	0.927358	0.247345
LmxM.13.0590.1	Hypothetical protein, conserved	343	389.03	0	505.972	56.9426	1.3006	0.0200033
LmxM.13.0600.1	Protein of unknown function, DUF607, putative	358	300.559	0	316.807	23.2177	1.05406	0.242018
LmxM.13.0610.1	Actyltransferase-like protein	268	321.714	0	687.085	51.365	2.1357	5.66844e-13
LmxM.13.0620.1	Hypothetical protein, conserved	423	270.488	0	407.747	4.80098	1.50745	4.5052e-180
LmxM.13.0630.1	Hypothetical protein, conserved	299	334.859	0	589.025	15.3292	1.75902	4.82473e-62
LmxM.13.0640.1	Hypothetical protein, conserved	1337	448.239	0	448.599	35.3575	1.0008	0.495936
LmxM.13.0650.1	Hypothetical protein, conserved	607	376.707	0	412.326	34.8147	1.09455	0.153127
LmxM.13.0660.1	Hypothetical protein, conserved	704	389.569	0	333.656	15.1283	0.856475	0.000109549
LmxM.13.0670.1	Mannose-specific lectin, putative	483	1297.93	0	752.265	100.025	0.579589	2.44534e-08
LmxM.13.0680.1	Metallopeptidase family M24, putative	565	412.496	0	507.123	75.1231	1.2294	0.103902
LmxM.13.0690.1	PSP1 C-terminal conserved region, putative	1044	199.327	0	118.476	8.54499	0.594378	1e-05
LmxM.13.0700.1	Kinesin, putative	1418	19.5959	0	34.4098	4.31077	1.75597	0.000294647
LmxM.13.0710.1	Putative GTPase activating protein for Arf, putative	440	251.723	0	214.304	23.9838	0.851347	0.0593576
LmxM.13.0720.1	Oxidoreductase-like protein	342	235.712	0	298.624	10.2072	1.2669	3.55841e-10
LmxM.13.0730.1	Ubiquitin-like protein	826	255.11	0	329.829	47.5503	1.29289	0.0580491
LmxM.13.0740.1	Calcium-activated chloride channel, putative	1089	151.993	0	231.417	20.5076	1.52255	5.37764e-05
LmxM.13.0750.1	Hypothetical protein, conserved	292	178.541	0	238.724	12.7036	1.33708	1.0821e-06
LmxM.13.0760.1	C2 domain containing protein, putative	2047	159.347	0	200.186	29.0736	1.25628	0.0800625
LmxM.13.0770.1	Dual specificity phosphatase, catalytic domain containing protein, putative	568	203.313	0	289.921	22.5903	1.42599	6.30727e-05
LmxM.13.0780.1	Protein kinase, putative	580	317.747	0	433.05	31.3369	1.36288	0.000116855
LmxM.13.0790.1	Hypothetical protein, conserved	679	163.298	0	239.069	10.6638	1.464	5.99641e-13
LmxM.13.0800.1	Hypothetical protein, conserved	224	222.995	0	137.665	10.7776	0.617344	1.22125e-15
LmxM.13.0810.1	Hypothetical protein, conserved	2643	88.5623	0	116.296	10.5514	1.31316	0.00428883
LmxM.13.0820.1	Complex1_LYR-like, putative	289	329.479	0	375.585	19.2106	1.13994	0.008197
LmxM.13.0830.1	Hypothetical protein, conserved	1235	162.305	0	229.003	31.2193	1.41095	0.0163213
LmxM.13.0840.1	Hypothetical protein, unknown function	1142	155.226	0	162.843	11.1159	1.04907	0.246582
LmxM.13.0850.1	Hypothetical protein, conserved	1161	190.298	0	189.666	18.8823	0.996679	0.486651
LmxM.13.0860.1	Hypothetical protein, conserved	347	195.098	0	243.977	28.907	1.25053	0.0454302
LmxM.13.0870.1	Mitochondrial processing peptidase alpha subunit, putative	528	1504.61	0	728.717	59.037	0.484323	1e-05
LmxM.13.0880.1	Hypothetical protein, conserved	698	601.719	0	295.643	33.7729	0.49133	1e-05
LmxM.13.0890.1	Hypothetical protein, conserved	344	414.509	0	412.516	26.6644	0.995193	0.470213
LmxM.13.0900.1	Hypothetical protein, conserved	574	221.083	0	328.981	36.0129	1.48804	0.00136731
LmxM.13.0910.1	Hypothetical protein, conserved	820	155.56	0	210.062	23.3664	1.35036	0.00983798
LmxM.13.0920.1	Hypothetical protein, conserved	1508	190.011	0	210.727	30.2304	1.10902	0.246589
LmxM.13.0930.1	Glycosyltransferase family-like protein	275	412.503	0	547.943	7.62534	1.32834	6.98302e-71
LmxM.13.0940.1	N(2), N(2)-dimethylguanosine tRNA methyltransferase, putative	725	111.121	0	178.165	25.799	1.60335	0.00467866
[truncated: 7,183 more rows]

## Sheet: Unmapped and <20 reads P-IW
Gene ID	Name	Protein length	mean RPKM (Parental)	std RPKM (Parental)	mean RPKM (Mutant)	std RPKM (Mutant)	RPKM Ratio	p value
LmxM.01.0830.1	Hypothetical protein	255	1e-05	0	1e-05	1e-05	1	0.5
LmxM.01_107651.1	None	84	349.639	0	427.787	32.3155	1.22351	0.00779678
LmxM.01_123594.1	None	111	401.587	0	869.779	114.639	2.16585	2.21272e-05
LmxM.01_195286.1	None	41	118.465	0	145.056	16.122	1.22447	0.0495332
LmxM.01_232406.1	None	105	1e-05	0	0.229642	0.397752	22964.2	0.28186
LmxM.01_240110.1	None	60	870.087	0	947.084	59.443	1.08849	0.0976075
LmxM.01_53687.1	None	105	293.654	0	400.324	38.8306	1.36325	0.00300672
LmxM.01_57483.1	None	147	265.237	0	346.626	31.7602	1.30685	0.00519453
LmxM.02_11936.1	None	88	262.44	0	294.847	19.444	1.12349	0.0477852
LmxM.02_159692.1	None	51	463.692	0	765.072	116.166	1.64996	0.00473801
LmxM.02_84177.1	None	131	212.894	0	357.735	8.69729	1.68034	1.42506e-62
LmxM.03_101644.1	None	37	163.935	0	77.396	9.61032	0.472114	1e-05
LmxM.03_153620.1	None	68	302.64	0	243.584	8.78572	0.804863	8.97227e-12
LmxM.03_204918.1	None	49	696.135	0	676.597	81.7138	0.971934	0.405516
LmxM.03_78395.1	None	73	95.6934	0	49.2461	17.4688	0.514624	0.0039202
LmxM.04_123059.1	None	65	343.705	0	309.01	37.0285	0.899057	0.174388
LmxM.04_201044.1	None	33	292.718	0	361.663	31.8473	1.23553	0.0151993
LmxM.04_212255.1	None	50	116.04	0	111.604	12.7819	0.961774	0.364283
LmxM.04_243246.1	None	83	636.174	0	757.95	98.1578	1.19142	0.107374
LmxM.04_246981.1	None	151	10.4652	0	12.1418	6.82544	1.1602	0.402982
LmxM.04_422972.1	None	86	1471.91	0	849.364	147.079	0.57705	1.15445e-05
LmxM.04_50854.1	None	58	372.172	0	442.913	124.75	1.19008	0.285336
LmxM.05.0510b.1	Hypothetical protein	574	1e-05	0	1e-05	1e-05	1	0.5
LmxM.05.0780.1	Hypothetical protein, conserved	147	1e-05	0	1e-05	1e-05	1	0.5
LmxM.05.1080a.1	Phosphatidylinositol 4-phosphate 5-kinase, putative (fragment)	164	1e-05	0	1e-05	1e-05	1	0.5
LmxM.05_111769.1	None	102	255.462	0	401.186	43.743	1.57044	0.000432096
LmxM.05_145594.1	None	29	153.764	0	262.928	28.937	1.70995	8.08183e-05
LmxM.05_253920.1	None	71	357.077	0	465.982	81.911	1.30499	0.0918311
LmxM.05_296301.1	None	96	1447.26	0	1333.01	116.591	0.921056	0.163558
LmxM.05_361535.1	None	41	4.12461	0	9.76657	2.61776	2.36788	0.0155706
LmxM.05_399275.1	None	45	209.771	0	244.88	30.1236	1.16737	0.121907
LmxM.05_414407.1	None	36	378.199	0	427.324	27.9532	1.12989	0.0394253
LmxM.05_426918.1	None	164	197.75	0	319.974	40.5143	1.61807	0.00127724
LmxM.06_101525.1	None	37	396.786	0	573.73	115.233	1.44595	0.0623252
LmxM.06_109552.1	None	31	289.342	0	434.26	84.8808	1.50086	0.0438816
LmxM.06_129660.1	None	38	1328.62	0	1588.72	251.064	1.19577	0.150105
LmxM.06_1380.1	None	50	1e-05	0	1e-05	1e-05	1	0.5
LmxM.06_152779.1	None	36	198.699	0	198.141	21.0379	0.997193	0.489424
LmxM.06_18579.1	None	39	341.309	0	294.999	83.4976	0.864315	0.289573
LmxM.06_265056.1	None	31	291.189	0	231.684	74.9008	0.795651	0.21347
LmxM.06_27195.1	None	34	227.117	0	382.238	58.5528	1.683	0.00403341
LmxM.06_277328.1	None	40	477.554	0	500.074	119.637	1.04716	0.425345
LmxM.06_29862.1	None	55	259.653	0	342.048	92.2707	1.31733	0.185936
LmxM.06_299794.1	None	68	185.433	0	294.562	94.2148	1.5885	0.123373
LmxM.06_391458.1	None	79	240.932	0	298.085	92.0003	1.23722	0.267225
LmxM.06_413612.1	None	32	534.171	0	1500.4	173.135	2.80884	1.19716e-08
LmxM.06_425823.1	None	31	334.943	0	518.885	148.446	1.54918	0.10765
LmxM.06_449544.1	None	113	310.417	0	904.424	286.032	2.91358	0.0189138
LmxM.06_68747.1	None	78	804.524	0	1377.82	198.569	1.71259	0.00194383
LmxM.06_69456.1	None	32	249.176	0	304.687	95.0071	1.22278	0.279512
LmxM.06_9341.1	None	34	428.006	0	448.495	73.7305	1.04787	0.390547
LmxM.06_94775.1	None	268	395.799	0	471.92	129.797	1.19232	0.278782
LmxM.07_189754.1	None	83	359.048	0	628.924	257.36	1.75164	0.147174
LmxM.07_339360.1	None	28	250.328	0	339.61	61.5626	1.35666	0.0734942
LmxM.07_39505.1	None	90	307.165	0	288.242	7.05896	0.938394	0.00367321
LmxM.07_431674.1	None	130	415.905	0	456.04	42.3071	1.0965	0.171398
LmxM.07_440071.1	None	38	670.435	0	1102.09	96.3516	1.64384	3.73252e-06
LmxM.07_452850.1	None	337	171.277	0	258.007	10.343	1.50637	2.52869e-17
LmxM.07_533696.1	None	103	397.538	0	440.376	47.5113	1.10776	0.183629
LmxM.07_534553.1	None	106	1627.45	0	504.844	39.573	0.310206	1e-05
LmxM.07_561159.1	None	36	360.234	0	588.517	79.0958	1.63371	0.00194985
LmxM.08.0790a.1	Tuzin (Hypothetical)	190	1e-05	0	1e-05	1e-05	1	0.5
LmxM.08.1040a.1	Cathepsin (Hypothetical)	88	1e-05	0	1e-05	1e-05	1	0.5
LmxM.08.1050.1	Cathepsin (Hypothetical)	230	1e-05	0	0.236933	0.41038	23693.3	0.28186
LmxM.08.1050a.1	Cathepsin (Hypothetical)	98	1e-05	0	1e-05	1e-05	1	0.5
LmxM.08_1000447.1	None	54	197.129	0	207.466	22.5538	1.05244	0.323361
LmxM.08_1008719.1	None	36	554.099	0	780.129	41.3611	1.40792	2.31707e-08
LmxM.08_1040671.1	None	42	331.172	0	219.083	27.5325	0.661538	2.33898e-05
LmxM.08_1048727.1	None	123	769.338	0	493.188	27.5613	0.641056	1e-05
LmxM.08_1059897.1	None	45	35.5662	0	32.5293	2.83311	0.914614	0.14188
LmxM.08_1074274.1	None	45	492.004	0	629.347	49.1303	1.27915	0.00259115
LmxM.08_1101248.1	None	64	292.413	0	132.822	57.3357	0.454227	0.00268917
LmxM.08_1102071.1	None	46	306.649	0	486.221	57.8523	1.5856	0.000954681
LmxM.08_1121173.1	None	40	92.7699	0	99.8401	32.1056	1.07621	0.412851
LmxM.08_1139529.1	None	59	81.6003	0	126.071	16.7647	1.54499	0.00399303
LmxM.08_1144994.1	None	59	1e-05	0	1e-05	1e-05	1	0.5
LmxM.08_1153879.1	None	29	186.013	0	225.935	29.0501	1.21462	0.0846833
LmxM.08_1157406.1	None	75	248.849	0	124.904	18.2141	0.501926	5.05518e-12
LmxM.08_1172187.1	None	28	86.9627	0	87.7473	7.18133	1.00902	0.456499
LmxM.08_1424150.1	None	51	146.83	0	260.786	1.04151	1.77611	1e-05
LmxM.08_1437036.1	None	98	218.637	0	215.613	11.0792	0.986172	0.392474
LmxM.08_1446422.1	None	26	170.156	0	252.53	33.8725	1.48411	0.00751021
LmxM.08_1449783.1	None	33	253.009	0	456.392	21.2797	1.80386	6.02429e-22
LmxM.08_1455604.1	None	373	81.6703	0	346.094	49.5688	4.2377	4.7908e-08
LmxM.08_1463383.1	None	317	178.623	0	378.732	28.3251	2.12028	8.04828e-13
LmxM.08_1469531.1	None	60	108.217	0	314.667	55.2786	2.90775	9.39603e-05
LmxM.08_1476073.1	None	302	163.19	0	347.427	19.3122	2.12898	7.146e-22
LmxM.08_1479331.1	None	400	110.332	0	283.304	82.3446	2.56775	0.0178384
LmxM.08_1484979.1	None	391	50.187	0	216.664	29.3114	4.31714	6.7504e-09
LmxM.08_1491863.1	None	97	329.498	0	285.92	29.3247	0.867744	0.0686318
LmxM.08_1505806.1	None	53	3.76094	0	6.03514	0.891639	1.60469	0.00537711
LmxM.08_1509453.1	None	61	448.671	0	1017.94	79.8879	2.2688	5.17045e-13
LmxM.08_1514466.1	None	53	5.17129	0	19.688	4.06464	3.80718	0.000177492
LmxM.08_1545655.1	None	28	437.996	0	571.752	59.1654	1.30538	0.0118882
LmxM.08_158460.1	None	84	164.428	0	142.209	15.8685	0.864872	0.0807286
LmxM.08_1603858.1	None	159	202.928	0	184.148	64.1761	0.907456	0.384904
LmxM.08_1616063.1	None	81	580.29	0	714.302	86.1637	1.23094	0.0599351
LmxM.08_1640715.1	None	56	594.741	0	562.115	10.5273	0.945143	0.000970311
LmxM.08_185075.1	None	49	394.674	0	266.654	51.4063	0.675631	0.00638084
LmxM.08_208836.1	None	51	124.902	0	129.962	15.3841	1.04051	0.371127
LmxM.08_237531.1	None	30	245.295	0	269.143	53.0101	1.09722	0.326399
LmxM.08_24839.1	None	91	290.458	0	344.665	41.4195	1.18662	0.0953148
LmxM.08_29.1480.1	Hypothetical protein, conserved	303	1e-05	0	1e-05	1e-05	1	0.5
LmxM.08_344258.1	None	58	88.9038	0	150.906	16.9486	1.6974	0.000126983
LmxM.08_345792.1	None	67	51.1847	0	84.7002	7.33211	1.6548	2.42625e-06
LmxM.08_379547.1	None	27	491.647	0	641.838	89.6946	1.30548	0.0470194
LmxM.08_37973.1	None	56	89.9851	0	115.304	5.79119	1.28137	6.15617e-06
LmxM.08_413798.1	None	60	618.266	0	475.261	67.6744	0.7687	0.0172945
LmxM.08_422207.1	None	32	435.746	0	624.129	86.7138	1.43232	0.01491
LmxM.08_474959.1	None	108	301.972	0	394.829	28.0196	1.3075	0.000459878
LmxM.08_486417.1	None	93	275.85	0	512.951	38.3653	1.85953	3.20311e-10
LmxM.08_498113.1	None	32	539.977	0	518.102	36.2056	0.959489	0.27286
LmxM.08_52740.1	None	101	325.5	0	407.243	42.417	1.25113	0.0269826
LmxM.08_560271.1	None	46	317.189	0	447.77	67.4317	1.41168	0.0264038
LmxM.08_590248.1	None	120	152.953	0	168.68	11.0865	1.10282	0.0780165
LmxM.08_627089.1	None	30	20.6852	0	38.4378	4.33554	1.85823	2.11376e-05
LmxM.08_632833.1	None	26	189.24	0	136.94	12.4947	0.723632	1.4211e-05
LmxM.08_645231.1	None	40	914.661	0	1353.94	79.1725	1.48027	1.4414e-08
LmxM.08_708030.1	None	89	206.857	0	216.929	16.9899	1.04869	0.276636
LmxM.08_73062.1	None	26	455.651	0	322.722	44.0809	0.708265	0.00128248
LmxM.08_766410.1	None	46	317.361	0	409.705	16.1769	1.29097	5.70329e-09
LmxM.08_767558.1	None	108	302.573	0	363.928	11.4295	1.20278	3.97774e-08
LmxM.08_801135.1	None	65	1343.38	0	1956.4	229.097	1.45633	0.00372746
LmxM.08_822992.1	None	31	240.318	0	161.888	39.1635	0.673642	0.0226092
LmxM.08_825120.1	None	173	784.469	0	1136.23	93.4293	1.44841	8.32694e-05
LmxM.08_850472.1	None	26	1349.17	0	1535.55	51.8536	1.13814	0.000162627
LmxM.08_851909.1	None	29	730.288	0	973.422	70.8054	1.33293	0.000297556
LmxM.08_884211.1	None	253	326.151	0	389.714	6.04255	1.19489	3.52404e-26
LmxM.08_889917.1	None	26	459.169	0	532.339	69.9647	1.15935	0.147825
LmxM.09_138074.1	None	44	101.61	0	113.099	26.5571	1.11306	0.332653
LmxM.09_206921.1	None	51	209.498	0	196.314	25.5756	0.937065	0.303094
LmxM.09_382995.1	None	45	354.023	0	418.548	99.1705	1.18226	0.257635
LmxM.09_413310.1	None	225	1e-05	0	1e-05	1e-05	1	0.5
LmxM.09_417796.1	None	71	121.742	0	215.825	8.09835	1.77281	1.67717e-31
LmxM.09_507449.1	None	211	283.682	0	533.723	17.1904	1.88141	3.12529e-48
LmxM.09_515422.1	None	50	722.101	0	593.268	70.7197	0.821586	0.0342471
LmxM.09_6143.1	None	61	324.788	0	483.435	94.4296	1.48846	0.0464732
LmxM.09_73559.1	None	34	174.214	0	184.421	37.4986	1.05858	0.392744
LmxM.09_94875.1	None	95	277.149	0	477.678	98.5545	1.72354	0.0209406
LmxM.10.0715.1	Amino acid transporter, putative	180	1e-05	0	0.302211	0.523445	30221.1	0.281858
LmxM.10_140396.1	None	37	276.815	0	255.784	9.87536	0.924026	0.0166014
LmxM.10_142346.1	None	108	648.818	0	639.617	58.534	0.985819	0.437547
LmxM.10_170718.1	None	86	447.898	0	553.188	100.291	1.23508	0.146895
LmxM.10_173304.1	None	32	300.875	0	389.549	35.2512	1.29472	0.00594356
LmxM.10_199248.1	None	27	340.805	0	377.872	11.0855	1.10876	0.000413378
LmxM.10_201839.1	None	215	160.77	0	64.0832	9.69427	0.398601	1e-05
LmxM.10_2591.1	None	59	98.0231	0	158.847	21.9188	1.62051	0.00276035
LmxM.10_305390.1	None	243	57.9902	0	92.1597	14.8186	1.58923	0.0105594
LmxM.10_310478.1	None	62	449.009	0	313.486	18.5269	0.698174	1.28786e-13
LmxM.10_313308.1	None	36	973.066	0	1244.32	88.7908	1.27876	0.00112538
LmxM.10_437565.1	None	107	313.64	0	409.037	84.864	1.30416	0.130482
LmxM.10_477682.1	None	67	1163.17	0	1519.66	153.241	1.30648	0.0100001
LmxM.10_478397.1	None	134	667.396	0	699.836	29.6681	1.04861	0.137103
LmxM.10_62641.1	None	39	1008.58	0	802.423	117.331	0.795595	0.0394529
LmxM.10_74864.1	None	29	267.522	0	314.849	12.512	1.17691	7.76256e-05
LmxM.10_90343.1	None	109	690.351	0	333.735	41.1035	0.483428	1e-05
LmxM.11.1130partial.1	Hypothetical protein	147	1e-05	0	1e-05	1e-05	1	0.5
LmxM.11_173321.1	None	111	341.142	0	550.757	69.9664	1.61445	0.001368
LmxM.11_193234.1	None	78	529.817	0	509.643	49.4051	0.961923	0.341514
LmxM.11_194280.1	None	50	445.925	0	418.288	27.4301	0.938024	0.156839
LmxM.11_244822.1	None	42	1620.17	0	2117.83	472.917	1.30716	0.14633
LmxM.11_29705.1	None	53	1274.94	0	1017.62	56.974	0.798168	3.14297e-06
LmxM.11_305205.1	None	28	773.263	0	375.29	15.1883	0.485333	1e-05
LmxM.11_307776.1	None	34	1007.38	0	685.354	10.7691	0.680337	1e-05
LmxM.11_343183.1	None	63	783.81	0	743.941	65.685	0.949135	0.271936
LmxM.11_387060.1	None	26	833.934	0	315.647	101.74	0.378503	1.75092e-07
LmxM.11_426903.1	None	71	202.21	0	195.303	4.04132	0.965842	0.0437138
LmxM.11_461343.1	None	107	513.373	0	803.328	47.042	1.5648	3.55234e-10
LmxM.11_518063.1	None	67	149.827	0	268.787	22.3629	1.79398	5.20268e-08
LmxM.11_59226.1	None	93	156.937	0	222.494	16.4435	1.41773	3.34814e-05
LmxM.11_60253.1	None	68	250.229	0	261.061	49.4238	1.04329	0.413261
LmxM.11_76418.1	None	146	216.237	0	419.295	42.9421	1.93906	1.13007e-06
LmxM.12.0860.1	Surface antigen, putative	707	1e-05	0	1e-05	1e-05	1	0.5
LmxM.12_105940.1	None	36	439.946	0	287.89	17.2651	0.654376	1e-05
LmxM.12_20327.1	None	58	231.878	0	277.801	9.28285	1.19805	3.76676e-07
LmxM.12_255117.1	None	55	527.138	0	954.091	125.914	1.80995	0.0003484
LmxM.12_260513.1	None	66	515.081	0	286.986	77.8781	0.557168	0.00170101
LmxM.12_273981.1	None	96	134.278	0	194.218	25.5139	1.44639	0.00940383
LmxM.12_279523.1	None	45	239.068	0	167.274	22.5606	0.699693	0.000730632
LmxM.12_285464.1	None	56	1490.61	0	690.726	103.38	0.463386	5.10703e-15
LmxM.12_340742.1	None	32	182.659	0	207.746	9.06279	1.13734	0.00281886
LmxM.12_389271.1	None	138	129.699	0	268.611	41.3126	2.07104	0.000386253
LmxM.12_390601.1	None	86	162.635	0	282.438	6.36868	1.73663	3.05316e-79
LmxM.12_407974.1	None	78	1069.95	0	620.886	116.644	0.580292	5.90845e-05
LmxM.12_477510.1	None	82	524.596	0	708.488	29.2614	1.35054	1.64505e-10
LmxM.12_502033.1	None	50	306.989	0	417.445	51.7912	1.35981	0.0164735
LmxM.12_65775.1	None	109	100.016	0	122.035	17.917	1.22015	0.109552
LmxM.12_84344.1	None	38	316.173	0	313.157	21.4431	0.990462	0.444077
LmxM.13.0290partial.1	Hypothetical protein	151	1e-05	0	0.219059	0.379422	21905.9	0.28186
LmxM.13.0300.1	Alpha tubulin, putative, (fragment)	294	1e-05	0	0.370642	0.641971	37064.2	0.281857
LmxM.13_117731.1	None	36	925.654	0	519.666	165.625	0.561404	0.00711805
LmxM.13_158814.1	None	33	9777.08	0	15449.9	3861.99	1.58022	0.0709319
LmxM.13_172912.1	None	128	225.225	0	397.629	45.8292	1.76548	8.43201e-05
LmxM.13_191476.1	None	52	372.085	0	362.721	40.7202	0.974835	0.409065
LmxM.13_214298.1	None	30	162.443	0	53.8811	7.03275	0.331692	1e-05
LmxM.13_22199.1	None	70	876.762	0	398.485	64.7707	0.454496	7.67164e-14
LmxM.13_27011.1	None	54	98.6828	0	176.629	17.5768	1.78986	4.61258e-06
LmxM.13_332574.1	None	35	148.766	0	69.6314	32.3297	0.468059	0.00718769
LmxM.13_35696.1	None	166	299.528	0	293.172	51.7536	0.978779	0.451126
LmxM.13_384638.1	None	35	79.7587	0	127.937	5.59097	1.60405	3.43061e-18
LmxM.13_411910.1	None	45	262.721	0	340.057	22.3068	1.29437	0.000263217
LmxM.13_421550.1	None	28	295.613	0	433.26	54.9887	1.46563	0.00615413
LmxM.13_473248.1	None	109	272.387	0	326.189	46.9757	1.19752	0.12604
LmxM.13_503797.1	None	49	64.1018	0	54.3256	9.9335	0.847488	0.162515
LmxM.13_5093.1	None	57	787.9	0	821.699	134.964	1.0429	0.401125
LmxM.13_516338.1	None	157	286.593	0	233.318	30.6949	0.814111	0.0413167
LmxM.13_543655.1	None	34	1160.22	0	1575.03	483.345	1.35752	0.195392
LmxM.13_551909.1	None	32	870.458	0	535.723	47.1252	0.615449	6.09957e-13
LmxM.13_555242.1	None	29	266.97	0	250.207	27.8458	0.93721	0.27359
LmxM.13_583908.1	None	26	420.115	0	456.541	47.6904	1.08671	0.222492
LmxM.14.1120a.1	Flagellar attachment zone protein, putative (fragment)	752	1e-05	0	1e-05	1e-05	1	0.5
LmxM.14.1120b.1	Hypothetical protein	750	1e-05	0	1e-05	1e-05	1	0.5
LmxM.14_124480.1	None	25	497.112	0	390.773	32.7057	0.786086	0.000574201
LmxM.14_125825.1	None	51	194.226	0	200.953	4.67496	1.03464	0.075073
LmxM.14_149986.1	None	51	95.2739	0	142.51	12.6193	1.49579	9.08504e-05
LmxM.14_195008.1	None	28	84.5704	0	98.3082	13.8732	1.16244	0.161027
LmxM.14_199956.1	None	260	311.872	0	368.942	52.4264	1.18299	0.13817
LmxM.14_256951.1	None	54	319.925	0	448.742	31.7486	1.40265	2.48106e-05
LmxM.14_270708.1	None	112	612.777	0	523.971	18.9132	0.855075	1.32985e-06
LmxM.14_353156.1	None	42	72.6642	0	97.9957	8.20883	1.34861	0.00101475
LmxM.14_437441.1	None	29	461.388	0	636.948	27.4658	1.3805	8.18857e-11
LmxM.14_485227.1	None	72	239.614	0	465.663	59.8949	1.94338	8.02975e-05
LmxM.14_485950.1	None	41	222.054	0	174.585	33.3215	0.786228	0.0771394
LmxM.14_52342.1	None	77	286.081	0	229.805	61.192	0.803289	0.178878
LmxM.14_549127.1	None	29	725.072	0	620.21	128.519	0.855376	0.20727
LmxM.14_564420.1	None	76	642.966	0	958.379	120.653	1.49056	0.00447171
LmxM.14_575306.1	None	178	486.781	0	442.58	13.2663	0.909197	0.000431356
LmxM.14_93810.1	None	29	453.527	0	514.74	140.18	1.13497	0.331175
LmxM.15.0440c.1	Hypothetical protein (fragment)	702	1e-05	0	0.0780964	0.135267	7809.64	0.281876
LmxM.15_13069.1	None	49	116.338	0	124.979	23.7641	1.07427	0.358082
LmxM.15_239327.1	None	62	132.757	0	194.143	10.2183	1.46239	9.42525e-10
LmxM.15_241000.1	None	98	176.15	0	70.5607	17.3439	0.400572	5.71737e-10
LmxM.15_253700.1	None	40	504.498	0	478.068	69.6967	0.947612	0.352266
LmxM.15_308213.1	None	217	190.185	0	173.201	11.7878	0.910697	0.0748163
LmxM.15_314945.1	None	373	307.53	0	291.434	5.85826	0.947661	0.00300241
LmxM.15_320588.1	None	194	92.3748	0	195.321	17.618	2.11444	2.55998e-09
LmxM.15_409144.1	None	57	108.766	0	95.8168	35.0524	0.880947	0.35591
LmxM.15_409624.1	None	101	985.671	0	957.482	69.7822	0.971401	0.343123
LmxM.15_455510.1	None	33	6142.19	0	4367.08	936.629	0.710997	0.0290321
LmxM.15_462642.1	None	38	248.473	0	351.158	25.5241	1.41326	2.87253e-05
LmxM.15_62372.1	None	34	597.899	0	455.912	73.2443	0.762522	0.026278
LmxM.15_65992.1	None	55	236.493	0	341.912	13.8633	1.44576	1.43434e-14
LmxM.16.0130.1	Hypothetical protein, unknown function	208	1e-05	0	1e-05	1e-05	1	0.5
LmxM.16.0575.1	Histone H3	130	1e-05	0	1e-05	1e-05	1	0.5
LmxM.16.0610.1	Histone H3, putative	130	1e-05	0	1e-05	1e-05	1	0.5
LmxM.16.0890a.1	Hypothetical protein	160	1e-05	0	1e-05	1e-05	1	0.5
LmxM.16_152992.1	None	308	327.696	0	405.909	9.64645	1.23868	2.5738e-16
LmxM.16_166416.1	None	132	223.113	0	161.865	25.495	0.725487	0.00814564
LmxM.16_171984.1	None	30	427.256	0	369.406	55.3976	0.864602	0.148182
LmxM.16_190315.1	None	42	663.995	0	702.133	62.1937	1.05744	0.269867
LmxM.16_21856.1	None	94	505.361	0	460.818	60.4895	0.911859	0.230752
LmxM.16_224429.1	None	183	436.982	0	478.852	29.2073	1.09581	0.0758549
LmxM.16_260600.1	None	32	376.278	0	244.442	12.6077	0.64963	1e-05
LmxM.16_270128.1	None	66	1375.95	0	1607	242.105	1.16791	0.169964
LmxM.16_363784.1	None	53	163.438	0	162.977	4.6876	0.997175	0.460769
LmxM.16_381613.1	None	41	1002.55	0	876.931	68.6706	0.874696	0.0336718
LmxM.16_403335.1	None	38	251.609	0	327.078	60.3053	1.29994	0.105386
LmxM.16_40951.1	None	27	432.925	0	717.883	124.71	1.65821	0.0111573
LmxM.16_411322.1	None	329	239.107	0	206.71	10.454	0.864507	0.000970799
LmxM.16_435087.1	None	106	1e-05	0	1e-05	1e-05	1	0.5
LmxM.16_514580.1	None	47	1740.67	0	1236.77	54.6966	0.710514	1e-05
LmxM.16_570431.1	None	116	1545.53	0	1278.17	99.0037	0.82701	0.0034616
LmxM.16_577896.1	None	30	956.418	0	1452.74	155.646	1.51894	0.000714322
LmxM.16_64181.1	None	125	823.717	0	1513.32	95.2322	1.83719	2.22222e-13
LmxM.16_671562.1	None	64	139.308	0	175.647	54.8033	1.26085	0.253641
LmxM.16_70247.1	None	122	381.152	0	342.427	34.7162	0.8984	0.132324
LmxM.16_78345.1	None	78	1611.85	0	1146.62	57.1584	0.711365	2.22045e-16
LmxM.17.0082.1	Elongation factor 1-alpha	449	1e-05	0	1e-05	1e-05	1	0.5
LmxM.17.0084.1	Elongation factor 1-alpha	661	1e-05	0	0.0819115	0.141875	8191.15	0.281875
LmxM.17.0085.1	Elongation factor 1-alpha	410	1e-05	0	1e-05	1e-05	1	0.5
LmxM.17.0236.1	Receptor-type adenylate cyclase b	208	1e-05	0	0.119179	0.206424	11917.9	0.281868
LmxM.17_100308.1	None	26	531.458	0	433.34	39.2685	0.81538	0.00623364
LmxM.17_117146.1	None	50	425.659	0	482.54	104.575	1.13363	0.293249
LmxM.17_156476.1	None	128	55.9984	0	109.688	19.6335	1.95877	0.00312284
LmxM.17_231382.1	None	52	253.766	0	233.26	13.2702	0.919194	0.061143
LmxM.17_28402.1	None	88	1e-05	0	0.481403	0.833814	48140.3	0.281855
LmxM.17_369151.1	None	115	156.594	0	200.225	39.1413	1.27863	0.132484
LmxM.17_369929.1	None	40	259.554	0	265.205	45.4359	1.02177	0.450511
LmxM.17_405734.1	None	97	425.342	0	510.102	58.5698	1.19927	0.0739267
LmxM.17_488879.1	None	117	323.302	0	484.124	12.0994	1.49744	1.29269e-40
LmxM.17_49120.1	None	89	140.397	0	162.388	12.9219	1.15664	0.0443915
LmxM.17_501264.1	None	29	371.558	0	378.869	22.6227	1.01968	0.373287
LmxM.17_534570.1	None	160	137.255	0	132.297	2.22834	0.963879	0.0130459
LmxM.17_56365.1	None	34	124.448	0	168.648	2.30694	1.35518	3.99521e-82
LmxM.17_572706.1	None	107	393.16	0	390.43	56.8205	0.993057	0.480841
LmxM.17_574236.1	None	111	2836.34	0	1342.84	236.086	0.473443	1.25743e-10
LmxM.17_621073.1	None	97	171.233	0	193.154	6.03241	1.12802	0.000139534
LmxM.17_634984.1	None	30	261.139	0	334.207	27.6586	1.27981	0.0041232
LmxM.17_640659.1	None	29	279.978	0	457.665	32.5589	1.63465	2.41558e-08
LmxM.17_645483.1	None	239	346.892	0	439.757	16.0159	1.26771	3.34922e-09
LmxM.17_657706.1	None	124	663.29	0	926.59	101.799	1.39696	0.00484826
LmxM.17_7453.1	None	164	272.112	0	338.461	32.0432	1.24383	0.0191979
LmxM.17_85932.1	None	27	138.374	0	230.357	67.7889	1.66475	0.0874039
LmxM.17_86737.1	None	37	374.423	0	472.131	58.6018	1.26096	0.0477239
LmxM.17_99767.1	None	41	20.5947	0	28.7733	2.71349	1.39712	0.0012889
LmxM.18_161205.1	None	90	124.61	0	233.01	27.9427	1.86991	5.23698e-05
LmxM.18_161837.1	None	66	428.305	0	502.951	33.712	1.17428	0.0134064
LmxM.18_171178.1	None	39	85.2036	0	76.7106	5.46793	0.900321	0.060183
LmxM.18_177636.1	None	78	388.559	0	299.581	18.0355	0.771006	4.0389e-07
LmxM.18_180919.1	None	54	57.7002	0	67.3227	16.6915	1.16677	0.282141
LmxM.18_241026.1	None	86	10506.5	0	14698.4	2722.35	1.39898	0.061804
LmxM.18_242830.1	None	200	600.098	0	841.281	71.5416	1.40191	0.000374176
LmxM.18_263081.1	None	73	173.771	0	205.834	13.0057	1.18451	0.00684508
LmxM.18_292380.1	None	49	50.9008	0	26.2336	9.86515	0.515387	0.00620204
LmxM.18_353895.1	None	88	1e-05	0	1e-05	1e-05	1	0.5
LmxM.18_413828.1	None	107	229.868	0	277.361	34.3901	1.20661	0.0836387
LmxM.18_415361.1	None	46	222.583	0	250.564	19.8962	1.12571	0.0798109
LmxM.18_473683.1	None	90	1073.56	0	1088.55	127.138	1.01396	0.453073
LmxM.18_504709.1	None	34	821.638	0	1217.59	108.85	1.48191	0.000137595
LmxM.18_520391.1	None	42	402.438	0	337.954	59.6557	0.839768	0.139865
LmxM.18_615859.1	None	34	767.467	0	1328.76	127.87	1.73135	5.67941e-06
LmxM.18_643513.1	None	40	120.503	0	410.698	19.4527	3.40818	1.25919e-50
LmxM.18_655346.1	None	40	30.1399	0	70.8879	9.58487	2.35197	1.06272e-05
LmxM.18_657935.1	None	40	1021.61	0	1648.08	229.873	1.61322	0.00321215
LmxM.18_675446.1	None	51	430.645	0	509.423	23.1569	1.18293	0.000334567
LmxM.18_688693.1	None	49	197.935	0	323.055	30.9343	1.63213	2.61936e-05
LmxM.18_70806.1	None	34	33.9449	0	26.1359	4.80653	0.769951	0.052117
LmxM.18_99718.1	None	34	120.009	0	91.8547	7.5659	0.765397	9.91233e-05
LmxM.19.0830.1	ATG8/AUT7/APG8/PAZ2, putative	121	1e-05	0	1e-05	1e-05	1	0.5
LmxM.19.0840.1	ATG8/AUT7/APG8/PAZ2, putative	121	1e-05	0	1.31787	1.151	131787	0.12611
LmxM.19.1345apartial.1	Hypothetical protein	598	1e-05	0	1e-05	1e-05	1	0.5
LmxM.19_188905.1	None	195	193.471	0	153.803	11.2659	0.794965	0.00021488
LmxM.19_206209.1	None	82	216.847	0	131.717	7.45051	0.60742	1e-05
LmxM.19_326858.1	None	31	45.4982	0	49.5623	12.9974	1.08932	0.37726
LmxM.19_368398.1	None	86	467.183	0	699.087	53.0029	1.49639	6.06324e-06
LmxM.19_374598.1	None	57	80.3308	0	126.669	30.3812	1.57684	0.0636008
LmxM.19_375604.1	None	56	1788.58	0	2008.17	500.999	1.12277	0.330589
LmxM.19_387402.1	None	93	332.797	0	498.904	93.7395	1.49912	0.0381971
LmxM.19_419800.1	None	47	563.661	0	465.876	27.4392	0.826517	0.000182819
LmxM.19_504972.1	None	29	157.868	0	106.095	29.2621	0.67205	0.0384239
LmxM.19_508125.1	None	30	369.37	0	391.259	113.421	1.05926	0.423483
LmxM.19_536374.1	None	127	158.077	0	261.763	1.94659	1.65591	1e-05
LmxM.19_54682.1	None	28	164.827	0	243.837	34	1.47935	0.0100679
LmxM.19_556429.1	None	114	30.6359	0	46.0454	7.76531	1.50299	0.0236054
LmxM.19_571839.1	None	97	398.774	0	331.414	24.8338	0.831081	0.00333945
LmxM.19_598518.1	None	74	342.55	0	365.116	86.9858	1.06588	0.397652
LmxM.19_610226.1	None	188	476.472	0	429.25	39.5887	0.900893	0.116473
LmxM.19_618646.1	None	114	164.126	0	176.405	6.23802	1.07482	0.024508
LmxM.19_643695.1	None	92	392.651	0	279.4	16.6699	0.711575	5.46452e-12
LmxM.19_646700.1	None	83	27.5023	0	12.051	2.44144	0.438182	1.23569e-10
LmxM.20_102366.1	None	67	34.2816	0	105.226	12.5277	3.06947	7.43584e-09
LmxM.20_1062583.1	None	59	47.66	0	39.1822	9.37601	0.822119	0.182944
LmxM.20_1063565.1	None	59	1e-05	0	1e-05	1e-05	1	0.5
LmxM.20_106394.1	None	167	77.7766	0	113.613	3.55668	1.46076	3.53474e-24
LmxM.20_1070775.1	None	68	300.084	0	314.054	34.4918	1.04655	0.342737
LmxM.20_1071799.1	None	63	1370.92	0	681.785	87.0855	0.49732	1.22125e-15
LmxM.20_1097972.1	None	153	197.048	0	163.019	30.7831	0.827305	0.134482
LmxM.20_110143.1	None	34	407.514	0	511.848	56.6936	1.25603	0.0328603
LmxM.20_1111292.1	None	116	797.06	0	734.415	65.8624	0.921405	0.170766
LmxM.20_1168165.1	None	80	452.102	0	472.901	26.3753	1.04601	0.215179
LmxM.20_1199406.1	None	38	262.685	0	317.269	7.60108	1.20779	3.4566e-13
LmxM.20_1210756.1	None	74	191.16	0	426.122	88.2486	2.22914	0.00387816
LmxM.20_1225701.1	None	196	957.477	0	1443.46	131.483	1.50757	0.000109433
LmxM.20_1229298.1	None	109	313.276	0	108.093	26.7737	0.34504	8.99281e-15
LmxM.20_12400.1	None	55	196.688	0	154.668	8.5072	0.786361	3.91861e-07
LmxM.20_1290864.1	None	175	194.989	0	312.61	34.6466	1.60322	0.000343295
LmxM.20_1313045.1	None	110	267.745	0	387.052	50.8913	1.4456	0.00953022
LmxM.20_1362417.1	None	46	178.527	0	264.834	17.0682	1.48344	2.13403e-07
LmxM.20_1363843.1	None	37	382.602	0	424.719	63.0262	1.11008	0.251989
LmxM.20_1370056.1	None	105	1014.68	0	626.321	57.2581	0.617259	5.90095e-12
LmxM.20_1444735.1	None	44	159.008	0	296.721	1.87749	1.86607	1e-05
LmxM.20_1498256.1	None	127	379.147	0	240.946	12.9169	0.635495	1e-05
LmxM.20_1505073.1	None	26	279.349	0	271.663	21.7063	0.972486	0.361633
LmxM.20_1559792.1	None	48	1014.96	0	1483.54	161.841	1.46168	0.00189388
LmxM.20_1610511.1	None	28	61.0875	0	99.9881	17.529	1.6368	0.0132364
LmxM.20_1613591.1	None	31	196.846	0	179.212	8.64736	0.910417	0.0207128
LmxM.20_1633792.1	None	105	111.496	0	73.3971	20.7559	0.658295	0.033212
LmxM.20_1688243.1	None	45	242.189	0	411.306	45.3614	1.69828	9.64208e-05
LmxM.20_1770633.1	None	91	238.362	0	309.712	12.3617	1.29934	3.91978e-09
LmxM.20_1773620.1	None	74	157.167	0	174.097	23.7489	1.10772	0.237964
LmxM.20_1803986.1	None	57	549.663	0	840.049	80.5673	1.5283	0.000156517
LmxM.20_1844350.1	None	43	281.464	0	210.885	22.894	0.749244	0.00102514
LmxM.20_1875431.1	None	172	237.462	0	287.659	23.8097	1.21139	0.0175045
LmxM.20_1895489.1	None	60	272.694	0	248.824	21.9629	0.912469	0.138564
LmxM.20_1912339.1	None	41	812.59	0	1302.63	188.686	1.60306	0.00470043
LmxM.20_193241.1	None	96	89.0044	0	158.511	9.42524	1.78093	8.24962e-14
LmxM.20_1949744.1	None	33	516.876	0	602.174	62.9209	1.16503	0.0876083
LmxM.20_2158143.1	None	59	171.996	0	265.15	23.3876	1.54161	3.40167e-05
LmxM.20_2177943.1	None	47	2585.05	0	971.246	215.291	0.375717	3.29736e-14
LmxM.20_2212061.1	None	41	22.6206	0	59.4177	10.2369	2.62671	0.000162473
LmxM.20_2229589.1	None	64	286.702	0	309.932	11.8077	1.08102	0.0245724
LmxM.20_2237840.1	None	51	196.659	0	262.032	10.152	1.33242	5.99557e-11
LmxM.20_2249082.1	None	29	624.796	0	855.047	168.284	1.36852	0.0856209
LmxM.20_2297902.1	None	146	377.286	0	594.057	123.81	1.57455	0.0399866
LmxM.20_2305504.1	None	52	271.559	0	344.242	10.5384	1.26765	2.65576e-12
LmxM.20_2309332.1	None	67	601.093	0	788.271	139.296	1.3114	0.0895164
LmxM.20_2317829.1	None	47	1161.4	0	1448.58	115.868	1.24726	0.0065975
LmxM.20_2327341.1	None	175	263.257	0	332.983	19.312	1.26486	0.000152816
LmxM.20_2405401.1	None	53	58.4704	0	51.2892	6.45256	0.877182	0.132871
LmxM.20_2407776.1	None	28	324.384	0	387.897	43.6266	1.1958	0.072719
LmxM.20_2427290.1	None	76	900.822	0	719.968	120.434	0.799234	0.066588
LmxM.20_2430904.1	None	44	899.274	0	847.338	119.034	0.942247	0.331305
LmxM.20_2434879.1	None	44	54.9748	0	135.707	24.3665	2.46853	0.000461091
LmxM.20_2438384.1	None	46	139.921	0	151.564	16.9342	1.08321	0.24587
LmxM.20_2449833.1	None	96	588.298	0	984.794	74.8368	1.67397	5.84932e-08
LmxM.20_2472480.1	None	45	327.291	0	444.018	24.9066	1.35665	1.38897e-06
LmxM.20_2481909.1	None	74	688.205	0	520.445	22.9097	0.756235	1.21569e-13
LmxM.20_2498710.1	None	58	1032.73	0	1017.95	31.5698	0.985682	0.319756
LmxM.20_2523937.1	None	33	701.747	0	649.772	17.2428	0.925935	0.00128798
LmxM.20_2539713.1	None	75	934.423	0	481.544	56.4637	0.515338	5.55112e-16
LmxM.20_2551268.1	None	62	360.174	0	364.177	10.5803	1.01111	0.352578
LmxM.20_2600780.1	None	115	426.76	0	415.981	6.66819	0.974742	0.0529913
LmxM.20_2628420.1	None	165	113.981	0	116.681	8.37407	1.02369	0.373553
LmxM.20_2662569.1	None	43	89.7182	0	120.99	6.09115	1.34856	1.41803e-07
LmxM.20_2675633.1	None	43	312.093	0	246.937	36.7848	0.791229	0.0382578
LmxM.20_271891.1	None	34	353.837	0	345.695	53.2582	0.976991	0.43925
LmxM.20_2748015.1	None	30	189.649	0	131.639	27.6837	0.694118	0.0180648
LmxM.20_2780430.1	None	52	417.676	0	229.403	34.8509	0.549237	3.2907e-08
LmxM.20_2794585.1	None	293	115.324	0	189.908	7.86621	1.64673	1.25275e-21
LmxM.20_2819583.1	None	78	448.214	0	523.057	40.8459	1.16698	0.033451
LmxM.20_2954228.1	None	54	53.9148	0	86.5063	17.245	1.6045	0.0293849
LmxM.20_3000687.1	None	39	249.916	0	286.855	45.8328	1.1478	0.210139
LmxM.20_3038988.1	None	75	885.544	0	917.328	76.7175	1.03589	0.339325
LmxM.20_3261095.1	None	95	367.038	0	404.984	21.0074	1.10339	0.0354332
LmxM.20_3337971.1	None	40	23.0353	0	35.8673	3.98088	1.55706	0.000633384
LmxM.20_3339389.1	None	814	257.635	0	382.755	46.7431	1.48565	0.00371698
LmxM.20_3343047.1	None	51	299.647	0	405.298	76.3259	1.35258	0.0831472
LmxM.20_344708.1	None	33	338.785	0	321.552	35.3328	0.949132	0.312864
LmxM.20_36.6480a.1	Hypothetical protein	24	1e-05	0	1e-05	1e-05	1	0.5
LmxM.20_458201.1	None	36	1829.81	0	1152.18	96.5995	0.629673	1.15141e-12
LmxM.20_467545.1	None	39	75.227	0	198.262	8.167	2.63551	1.37884e-51
LmxM.20_46795.1	None	43	180.68	0	351.369	29.3258	1.9447	2.93442e-09
LmxM.20_494843.1	None	96	731.165	0	1047.57	13.4896	1.43273	5.85559e-122
LmxM.20_51642.1	None	28	705.501	0	858.017	67.322	1.21618	0.0117417
LmxM.20_562287.1	None	67	524.391	0	628.422	36.4942	1.19838	0.00218175
LmxM.20_581013.1	None	62	498.279	0	328.218	30.1233	0.658703	8.23526e-09
LmxM.20_586029.1	None	58	234.748	0	371.242	29.9714	1.58145	2.63021e-06
LmxM.20_617046.1	None	38	14879.3	0	9948.81	1014.06	0.668633	5.80509e-07
LmxM.20_635302.1	None	33	109.597	0	220.163	7.00755	2.00884	2.20054e-56
LmxM.20_636519.1	None	55	3938.64	0	5509.5	371.942	1.39884	1.20308e-05
LmxM.20_653105.1	None	100	340.179	0	307.759	15.2077	0.9047	0.0165135
LmxM.20_714688.1	None	56	313.395	0	219.543	12.3153	0.70053	1.26565e-14
LmxM.20_757446.1	None	98	337.927	0	369.115	38.9117	1.09229	0.21142
LmxM.20_774588.1	None	163	255.327	0	364.603	42.2316	1.42798	0.00483341
LmxM.20_812371.1	None	31	497.731	0	602.366	44.938	1.21023	0.00994443
LmxM.20_831052.1	None	42	334.27	0	425.189	43.2767	1.27199	0.0178257
LmxM.20_845235.1	None	27	189.047	0	218.39	26.7468	1.15521	0.136307
LmxM.20_921612.1	None	61	411.209	0	597.666	26.9855	1.45344	2.43138e-12
LmxM.20_940055.1	None	44	226.09	0	380.78	50.5769	1.6842	0.00111214
LmxM.20_942821.1	None	303	320.998	0	391.78	25.3693	1.22051	0.00263479
LmxM.20_944055.1	None	185	528.142	0	588.463	27.5468	1.11421	0.0142703
LmxM.20_959907.1	None	64	503.82	0	291.958	11.0076	0.57949	1e-05
LmxM.20_9649.1	None	44	673.729	0	725.108	105.191	1.07626	0.312621
LmxM.20_973853.1	None	173	16.183	0	14.4528	2.91304	0.893086	0.276274
LmxM.21.0730.1	60S ribosomal protein L36, putative	105	1e-05	0	1e-05	1e-05	1	0.5
LmxM.21_121180.1	None	38	236.615	0	215.377	37.9721	0.910245	0.287982
LmxM.21_256185.1	None	37	364.764	0	753.369	69.4794	2.06536	1.11522e-08
LmxM.21_272356.1	None	59	796.756	0	1057.08	169.794	1.32673	0.0626134
LmxM.21_327387.1	None	45	130.769	0	143.792	38.3658	1.09959	0.36713
LmxM.21_329171.1	None	83	97.9463	0	99.5874	13.8731	1.01676	0.452917
LmxM.21_369741.1	None	132	3465.44	0	4126.32	783.697	1.1907	0.199537
LmxM.21_516035.1	None	61	231.368	0	340.405	43.5363	1.47127	0.00613087
LmxM.21_529411.1	None	100	498.011	0	606.027	105.103	1.21689	0.152042
LmxM.21_551918.1	None	42	727.493	0	356.284	101.129	0.489742	0.000120969
LmxM.21_599333.1	None	144	378.824	0	634.01	76.5498	1.67362	0.000428664
LmxM.21_727645.1	None	61	242.315	0	324.798	36.8772	1.3404	0.0126532
LmxM.22_105225.1	None	37	323.063	0	624.829	49.5263	1.93408	5.53935e-10
LmxM.22_168291.1	None	80	340.404	0	488.753	52.0853	1.4358	0.00219838
LmxM.22_285163.1	None	145	594.513	0	698.734	100.469	1.17531	0.149787
LmxM.22_329310.1	None	120	8.87615	0	45.0924	1.81441	5.08018	6.09906e-89
LmxM.22_347318.1	None	61	161.121	0	135.743	3.75736	0.842495	7.18914e-12
LmxM.22_347933.1	None	58	236.359	0	211.187	36.6029	0.893501	0.24582
LmxM.22_356159.1	None	106	457.75	0	329.399	55.9611	0.719605	0.0109075
LmxM.22_374833.1	None	44	343.289	0	247.425	10.9287	0.720747	1e-05
LmxM.22_389830.1	None	66	1180.84	0	571.497	78.9827	0.483975	6.10623e-15
LmxM.22_48680.1	None	82	516.872	0	411.217	54.4892	0.795587	0.0262499
LmxM.22_521095.1	None	56	166.92	0	223.801	7.2954	1.34077	3.17388e-15
LmxM.22_563485.1	None	87	254.195	0	216.402	43.0154	0.851323	0.189811
LmxM.22_59452.1	None	48	400.209	0	556.205	84.3118	1.38979	0.03214
LmxM.22_623716.1	None	26	165.417	0	199.567	15.6022	1.20645	0.014306
LmxM.22_64329.1	None	48	593.305	0	768.055	81.8241	1.29454	0.016353
LmxM.22_663491.1	None	39	203.165	0	536.716	56.9879	2.64177	2.41386e-09
LmxM.23.1050.1	Small hydrophilic endoplasmic reticulum-associated protein (sherp)	57	1e-05	0	1e-05	1e-05	1	0.5
LmxM.23.1061.1	Small hydrophilic endoplasmic reticulum-associated protein (sherp)	57	1e-05	0	1e-05	1e-05	1	0.5
LmxM.23_120147.1	None	77	309.993	0	221.3	34.8021	0.713886	0.00540931
LmxM.23_125755.1	None	267	445.441	0	432.501	103.29	0.970948	0.450148
LmxM.23_166383.1	None	53	269.043	0	452.194	60.7783	1.68075	0.0012916
LmxM.23_177418.1	None	200	421.154	0	916.429	288.377	2.17599	0.0429482
LmxM.23_240210.1	None	155	203.468	0	512.268	34.7038	2.51768	2.83881e-19
LmxM.23_246025.1	None	35	384.262	0	553.909	123.277	1.44149	0.0843877
LmxM.23_279558.1	None	76	72.5589	0	118.208	17.4652	1.62913	0.00447821
LmxM.23_402577.1	None	68	257.768	0	590.099	89.8592	2.28926	0.000108503
LmxM.23_452864.1	None	44	635.277	0	847.284	188.813	1.33372	0.130751
LmxM.23_513609.1	None	34	56.3122	0	155.711	18.4385	2.76513	3.50694e-08
LmxM.23_527740.1	None	29	189.136	0	297.59	74.0596	1.57342	0.0715393
LmxM.23_56346.1	None	59	529.755	0	492.381	124.379	0.929449	0.381902
LmxM.23_565432.1	None	342	148.546	0	263.242	34.8416	1.77212	0.00049752
LmxM.23_576910.1	None	363	151.304	0	215.922	13.6248	1.42708	1.05441e-06
LmxM.23_583070.1	None	25	137.789	0	286.371	38.8485	2.07833	6.54789e-05
LmxM.23_694708.1	None	88	91.6359	0	193.615	27.7394	2.11287	0.000118311
LmxM.23_701025.1	None	149	956.759	0	2240.63	394.506	2.3419	0.0005682
LmxM.23_70612.1	None	65	151.644	0	211.672	37.1975	1.39585	0.0532889
LmxM.23_710794.1	None	27	412.936	0	612.166	100.411	1.48247	0.0236199
LmxM.23_734052.1	None	67	272.969	0	524.085	74.6419	1.91994	0.00038372
LmxM.23_78483.1	None	117	635.901	0	1047.02	159.651	1.64652	0.00501033
LmxM.23_82439.1	None	87	865.201	0	1419.13	294.854	1.64023	0.0301465
LmxM.23_83444.1	None	35	151.568	0	252.805	75.8643	1.66793	0.0910281
LmxM.23_96647.1	None	35	323.372	0	451.221	64.221	1.39536	0.0232537
LmxM.24.1500a.1	Hypothetical protein	170	1e-05	0	1e-05	1e-05	1	0.5
LmxM.24_104794.1	None	31	366.749	0	561.619	64.272	1.53134	0.00121491
LmxM.24_105643.1	None	34	178.82	0	192.413	45.4597	1.07601	0.382469
LmxM.24_127852.1	None	48	250.503	0	231.077	25.5715	0.922452	0.223725
LmxM.24_145283.1	None	34	41.4508	0	104.714	18.6331	2.52622	0.000342891
LmxM.24_272373.1	None	60	1049.85	0	430.793	35.9583	0.410338	1e-05
LmxM.24_338522.1	None	30	199.702	0	183.375	24.6601	0.918246	0.253966
LmxM.24_391860.1	None	34	217.999	0	229.361	24.4793	1.05212	0.32128
LmxM.24_394745.1	None	250	231.537	0	272.046	18.1911	1.17496	0.0129775
LmxM.24_406696.1	None	67	195.388	0	322.923	27.4697	1.65273	1.71887e-06
LmxM.24_41292.1	None	62	518.634	0	402.622	82.5929	0.776312	0.0800662
LmxM.24_420029.1	None	258	136.898	0	173.38	13.9612	1.26649	0.0044863
LmxM.24_453549.1	None	37	565.353	0	501.327	97.3797	0.88675	0.255432
LmxM.24_458285.1	None	71	438.696	0	686.638	35.0168	1.56518	7.1735e-13
LmxM.24_486376.1	None	155	315.203	0	547.426	43.1588	1.73674	3.71059e-08
LmxM.24_528120.1	None	43	257.576	0	509.798	54.053	1.97921	1.5342e-06
LmxM.24_560561.1	None	121	218.31	0	227.542	38.3274	1.04229	0.404827
LmxM.24_599643.1	None	37	54.0413	0	59.1297	11.5209	1.09416	0.329367
LmxM.24_620343.1	None	31	251.641	0	335.289	41.5415	1.33241	0.0220266
LmxM.24_663344.1	None	29	55.7411	0	75.8048	18.8685	1.35994	0.143814
LmxM.24_791559.1	None	26	31.3753	0	73.1026	15.1439	2.32994	0.0029312
LmxM.24_804446.1	None	34	6166.39	0	8966.45	1914.95	1.45409	0.0718412
LmxM.24_805244.1	None	34	8853.26	0	10682.9	1283.14	1.20666	0.076948
LmxM.24_806159.1	None	34	9949.1	0	18861.2	2707	1.89577	0.000496935
LmxM.25_142032.1	None	37	361.691	0	353.645	13.9632	0.977754	0.282228
LmxM.25_177444.1	None	68	395.281	0	186.784	15.9545	0.472535	1e-05
LmxM.25_200742.1	None	101	406.438	0	471.948	38.869	1.16118	0.045956
LmxM.25_248355.1	None	37	246.425	0	276.058	37.5303	1.12025	0.214889
LmxM.25_253118.1	None	33	907.657	0	922.45	104.471	1.0163	0.443701
LmxM.25_281746.1	None	58	164.279	0	128.83	1.17713	0.784213	1e-05
LmxM.25_28539.1	None	53	1291.07	0	622.497	29.4547	0.482156	1e-05
LmxM.25_305725.1	None	58	7.87632	0	11.853	4.16032	1.50489	0.169571
LmxM.25_30648.1	None	56	619.428	0	484.883	48.2346	0.782792	0.0026404
LmxM.25_372173.1	None	48	459.654	0	697.708	95.6648	1.5179	0.00641571
LmxM.25_386669.1	None	100	342.711	0	596.445	93.3385	1.74037	0.00327968
LmxM.25_439249.1	None	158	666.699	0	480.13	34.5196	0.72016	3.24533e-08
LmxM.25_449489.1	None	104	308.201	0	389.784	15.6783	1.26471	9.7718e-08
LmxM.25_48063.1	None	32	113.165	0	132.43	23.3451	1.17024	0.204617
LmxM.25_564481.1	None	86	853.684	0	556.799	135.579	0.652231	0.0142711
LmxM.25_592664.1	None	50	489.947	0	558.826	18.9732	1.14058	0.000141554
LmxM.25_6182.1	None	32	316.254	0	578.689	69.8413	1.82982	8.57819e-05
LmxM.25_721319.1	None	27	696.579	0	756.586	32.1109	1.08615	0.030829
LmxM.25_832296.1	None	109	272.642	0	134.028	23.5163	0.491589	1.88061e-09
LmxM.25_858431.1	None	129	677.213	0	353.425	66.0246	0.521881	4.69399e-07
LmxM.25_878347.1	None	142	63.05	0	113.308	6.41432	1.79711	2.33918e-15
LmxM.25_880184.1	None	51	145.898	0	278.184	31.4599	1.90671	1.30584e-05
LmxM.26.0010a.1	Hypothetical protein	362	1e-05	0	1e-05	1e-05	1	0.5
LmxM.26.1690.1	Hypothetical protein	319	1e-05	0	1e-05	1e-05	1	0.5
LmxM.26_1003225.1	None	45	187.471	0	335.073	22.2973	1.78733	1.79907e-11
LmxM.26_1019303.1	None	102	137.78	0	143.365	18.6927	1.04054	0.382555
LmxM.26_133776.1	None	203	204.908	0	406.702	35.1404	1.98481	4.66401e-09
LmxM.26_152311.1	None	47	186.805	0	236.787	19.0085	1.26756	0.00427614
LmxM.26_15433.1	None	156	141.702	0	145.61	13.9777	1.02758	0.389904
LmxM.26_217909.1	None	70	212.348	0	307.483	69.7759	1.44801	0.0863725
LmxM.26_221196.1	None	28	378.423	0	386.19	17.0708	1.02053	0.324549
LmxM.26_22975.1	None	61	291.125	0	315.554	42.4622	1.08391	0.282543
LmxM.26_39325.1	None	67	130.871	0	169.037	12.5209	1.29163	0.00115136
LmxM.26_43651.1	None	25	234.986	0	321.21	43.2341	1.36693	0.0230575
LmxM.26_47059.1	None	139	510.239	0	512.259	147.603	1.00396	0.49454
LmxM.26_512878.1	None	154	663.658	0	667.225	36.7056	1.00538	0.461283
LmxM.26_53843.1	None	69	390.278	0	251.252	71.5613	0.643777	0.026023
LmxM.26_588584.1	None	99	212.366	0	313.73	33.0968	1.47731	0.00109686
LmxM.26_597009.1	None	46	296.241	0	342.117	6.92073	1.15486	1.69134e-11
LmxM.26_686728.1	None	45	612.579	0	802.009	206.485	1.30923	0.179465
LmxM.26_699044.1	None	60	444.675	0	728.15	101.749	1.63749	0.00266787
LmxM.26_762685.1	None	96	107.093	0	194.838	21.1039	1.81934	1.60681e-05
LmxM.26_814244.1	None	70	81.4445	0	68.3447	7.0265	0.839157	0.0311371
LmxM.26_815658.1	None	44	27.7863	0	20.9974	0.183929	0.755673	1e-05
LmxM.26_835753.1	None	31	834.915	0	956.544	95.9975	1.14568	0.102577
LmxM.26_852982.1	None	28	61.5383	0	80.8708	8.55743	1.31416	0.0119368
LmxM.26_971146.1	None	86	723.981	0	872.228	76.8702	1.20477	0.026894
LmxM.26_985363.1	None	34	534.826	0	860.506	124.203	1.60895	0.00436873
LmxM.26_99200.1	None	96	184.766	0	203.723	7.90898	1.1026	0.00826888
LmxM.26_999570.1	None	72	239.092	0	496.851	35.7529	2.07807	2.80897e-13
LmxM.27.1380a.1	Hypothetical protein	200	1e-05	0	1e-05	1e-05	1	0.5
LmxM.27.1390.1	Hypothetical protein	322	1e-05	0	1e-05	1e-05	1	0.5
LmxM.27_1039091.1	None	33	294.557	0	386.458	38.7976	1.312	0.00892485
LmxM.27_124660.1	None	29	75.0903	0	53.1791	6.70569	0.708203	0.000542428
LmxM.27_131104.1	None	85	630.721	0	400.071	40.8255	0.634307	8.03808e-09
LmxM.27_15671.1	None	29	363.334	0	216.363	34.9517	0.595492	1.30539e-05
LmxM.27_157076.1	None	98	79.7392	0	85.4543	5.55367	1.07167	0.151724
LmxM.27_186009.1	None	189	113.174	0	222.772	31.242	1.9684	0.000225722
LmxM.27_248220.1	None	30	393.111	0	597.058	66.0015	1.5188	0.00100067
LmxM.27_250040.1	None	36	631.071	0	1225.07	204.396	1.94126	0.00182962
LmxM.27_286279.1	None	80	329.008	0	362.501	22.421	1.1018	0.0676105
LmxM.27_355733.1	None	55	301.491	0	368.232	53.4286	1.22137	0.105802
LmxM.27_366238.1	None	61	19.4324	0	14.415	2.96845	0.741801	0.0454898
LmxM.27_387744.1	None	31	116.752	0	191.001	15.4881	1.63595	8.17759e-07
LmxM.27_401149.1	None	67	256.229	0	264.98	38.5435	1.03415	0.410194
LmxM.27_481099.1	None	28	254.711	0	225.888	26.9156	0.886842	0.14212
LmxM.27_48981.1	None	111	260.956	0	353.315	58.4218	1.35393	0.0569488
LmxM.27_539014.1	None	48	187.039	0	221.505	8.96024	1.18427	5.98929e-05
LmxM.27_59819.1	None	28	784.749	0	761.622	152.916	0.97053	0.439894
LmxM.27_610394.1	None	31	362.859	0	354.566	41.8355	0.977146	0.421434
LmxM.27_626028.1	None	56	1165.17	0	575.373	50.099	0.493809	1e-05
LmxM.27_628647.1	None	62	2951.12	0	2152.89	338.176	0.729517	0.00912786
LmxM.27_632883.1	None	42	226.517	0	284.025	21.1819	1.25388	0.00331445
LmxM.27_637995.1	None	63	1e-05	0	0.524268	0.106998	52426.8	4.79963e-07
LmxM.27_640533.1	None	63	186.877	0	211.905	4.53962	1.13393	1.76083e-08
LmxM.27_665368.1	None	41	355.023	0	335.686	10.6665	0.945533	0.0349262
LmxM.27_721901.1	None	166	282.795	0	312.559	26.0121	1.10525	0.126262
LmxM.27_729720.1	None	135	157.337	0	197.089	9.64108	1.25266	1.86808e-05
LmxM.27_772761.1	None	47	365.508	0	357.705	64.2319	0.978652	0.451655
LmxM.27_806016.1	None	26	460.995	0	498.297	49.2873	1.08092	0.224578
LmxM.27_812481.1	None	47	78.9288	0	68.3722	27.5292	0.866252	0.350686
LmxM.27_850316.1	None	30	467.045	0	133.506	13.8527	0.285852	1e-05
LmxM.27_886553.1	None	29	48.3882	0	27.8281	8.01408	0.575102	0.00515146
LmxM.27_895570.1	None	49	311.743	0	334.845	7.52189	1.07411	0.00106534
LmxM.27_903196.1	None	31	252.689	0	348.451	18.7142	1.37897	1.55135e-07
LmxM.27_91487.1	None	85	260.85	0	121.904	16.5527	0.467333	1e-05
LmxM.27_934528.1	None	90	303.181	0	360.376	38.9816	1.18865	0.0711577
LmxM.27_952332.1	None	132	124.139	0	102.02	14.6289	0.82182	0.0652647
LmxM.27_953053.1	None	56	526.118	0	449.524	49.7677	0.854417	0.0618989
LmxM.27_976684.1	None	57	1891.37	0	2822.79	60.6747	1.49246	1.7412e-53
LmxM.28.1010.1	Ribosomal protein S20, putative	116	1e-05	0	1e-05	1e-05	1	0.5
LmxM.28.1011.1	Ribosomal protein S20, putative	116	1e-05	0	1e-05	1e-05	1	0.5
LmxM.28.1030.1	Ribosomal protein S20, putative	116	1e-05	0	1e-05	1e-05	1	0.5
LmxM.28.1930partial.1	Hypothetical protein	187	1e-05	0	1e-05	1e-05	1	0.5
LmxM.28.2740a.1	Hypothetical protein	312	1e-05	0	1e-05	1e-05	1	0.5
LmxM.28.2750partial.1	Hypothetical protein	121	1e-05	0	1e-05	1e-05	1	0.5
LmxM.28_106038.1	None	26	363.404	0	512.722	103.891	1.41089	0.0753219
LmxM.28_1097285.1	None	117	309.086	0	286.005	12.7057	0.925324	0.0346385
LmxM.28_1133990.1	None	84	156.096	0	345.349	66.5432	2.21241	0.00222712
LmxM.28_113632.1	None	97	60.3558	0	18.7719	5.87269	0.31102	7.16094e-13
LmxM.28_188448.1	None	59	221.063	0	156.769	15.8457	0.709158	2.47975e-05
LmxM.28_189493.1	None	74	584.749	0	657.027	36.1073	1.12361	0.0226554
LmxM.28_190985.1	None	83	309.216	0	357.612	46.3449	1.15651	0.14818
LmxM.28_347210.1	None	148	509.214	0	755.88	102.967	1.4844	0.00829681
LmxM.28_353030.1	None	115	492.407	0	486.699	67.5248	0.988408	0.466316
LmxM.28_396896.1	None	70	384.904	0	581.102	36.8159	1.50973	4.93275e-08
LmxM.28_46618.1	None	98	259.05	0	283.6	40.3999	1.09477	0.27171
LmxM.28_488200.1	None	25	284.144	0	346.992	6.92553	1.22118	5.69378e-20
LmxM.28_512068.1	None	50	164.167	0	201.105	5.76135	1.225	7.21243e-11
LmxM.28_525558.1	None	209	192.603	0	379.057	46.6793	1.96808	3.24334e-05
LmxM.28_534000.1	None	40	214.725	0	223.65	10.4468	1.04156	0.196473
LmxM.28_559864.1	None	109	163.399	0	154.804	21.6357	0.947399	0.345587
LmxM.28_601219.1	None	107	384.861	0	350.595	40.9567	0.910965	0.201397
LmxM.28_620071.1	None	33	236.797	0	286.579	26.2701	1.21023	0.0290467
LmxM.28_634321.1	None	72	169.278	0	89.674	4.52198	0.529746	1e-05
LmxM.28_65129.1	None	41	1569.44	0	2223.35	233.799	1.41665	0.00257992
LmxM.28_711423.1	None	46	150.05	0	154.734	12.5668	1.03122	0.35465
LmxM.28_731246.1	None	40	32.6255	0	94.6349	10.6192	2.90065	2.62037e-09
LmxM.28_738754.1	None	199	6.27826	0	55.9987	16.453	8.91947	0.00125565
LmxM.28_744600.1	None	63	578.651	0	345.348	36.9906	0.596817	1.42184e-10
LmxM.28_754682.1	None	44	370.008	0	233.148	82.4653	0.630117	0.048497
LmxM.28_755354.1	None	52	476.235	0	440.498	41.7501	0.924959	0.196006
LmxM.28_770156.1	None	31	130.074	0	187.437	12.2426	1.44101	1.39594e-06
LmxM.28_772974.1	None	169	207.328	0	312.868	22.0413	1.50905	8.41061e-07
LmxM.28_775828.1	None	29	278.371	0	389.019	43.5142	1.39749	0.00549832
LmxM.28_776588.1	None	96	181.609	0	160.722	30.7872	0.884993	0.248756
LmxM.28_820852.1	None	33	595.623	0	525.179	45.0236	0.881731	0.058839
LmxM.28_863136.1	None	39	886.007	0	1171.85	135.911	1.32262	0.0177265
LmxM.28_920015.1	None	29	26.1953	0	95.2666	5.09209	3.63678	3.2536e-42
LmxM.28_933794.1	None	26	2767.36	0	634.376	81.8416	0.229235	1e-05
LmxM.29_1030666.1	None	39	670.057	0	869.366	27.7773	1.29745	3.60884e-13
LmxM.29_1105117.1	None	76	253.097	0	248.653	50.4014	0.982441	0.464869
LmxM.29_1109323.1	None	53	293.252	0	378.202	40.9593	1.28968	0.0190385
LmxM.29_1140415.1	None	64	202.871	0	152.543	15.251	0.751925	0.000483566
LmxM.29_1178010.1	None	29	984.649	0	1016.11	118.608	1.03195	0.395397
LmxM.29_1219020.1	None	167	487.252	0	502.921	20.8694	1.03216	0.226383
LmxM.29_1221308.1	None	49	733.619	0	912.323	184.102	1.24359	0.165854
LmxM.29_124490.1	None	26	167.549	0	338.998	30.0434	2.02327	5.75972e-09
LmxM.29_1250924.1	None	172	108.698	0	184.875	19.4608	1.70081	4.53224e-05
LmxM.29_1264929.1	None	126	376.403	0	293.231	38.8917	0.779036	0.0162367
LmxM.29_1282952.1	None	97	329.051	0	472.616	55.6408	1.4363	0.00493687
LmxM.29_1311888.1	None	81	2522.68	0	1703.29	280.2	0.675189	0.00172597
LmxM.29_142315.1	None	43	47.4027	0	83.3135	10.0257	1.75757	0.00017058
LmxM.29_20039.1	None	35	201.339	0	273.853	56.1793	1.36016	0.0983933
LmxM.29_210029.1	None	204	199.139	0	379.131	50.1888	1.90385	0.000167702
LmxM.29_222452.1	None	25	555.841	0	845.119	115.369	1.52043	0.00608077
LmxM.29_2248.1	None	136	178.337	0	401.696	93.5783	2.25245	0.00849642
LmxM.29_25331.1	None	45	268.136	0	306.141	35.9114	1.14174	0.144956
LmxM.29_26282.1	None	132	214.619	0	141.516	3.15905	0.659382	1e-05
LmxM.29_361479.1	None	27	430.678	0	465.215	66.8211	1.08019	0.30263
LmxM.29_369870.1	None	88	29.5211	0	22.2923	5.37604	0.75513	0.0893706
LmxM.29_472347.1	None	58	262.742	0	284.696	14.2254	1.08355	0.0613848
LmxM.29_481116.1	None	106	67.0871	0	106.956	11.2474	1.59429	0.000196526
LmxM.29_497000.1	None	53	195.672	0	213.608	7.88897	1.09166	0.0114981
LmxM.29_504821.1	None	27	57.9838	0	29.5995	10.449	0.510479	0.00329911
LmxM.29_505304.1	None	25	105.158	0	138.734	12.9262	1.3193	0.00469453
LmxM.29_50693.1	None	68	300.039	0	251.897	26.4705	0.839549	0.0344794
LmxM.29_534955.1	None	67	46.0213	0	53.1171	6.54205	1.15419	0.139037
LmxM.29_563385.1	None	30	189.723	0	378.009	29.2837	1.99242	6.39179e-11
LmxM.29_568311.1	None	103	241.329	0	329.082	23.999	1.36362	0.000127823
LmxM.29_592942.1	None	53	174.905	0	295.656	46.5122	1.69038	0.00471421
LmxM.29_61148.1	None	178	162.601	0	258.202	12.2385	1.58795	2.82591e-15
LmxM.29_709389.1	None	33	146.476	0	175.081	21.9108	1.19529	0.0958608
LmxM.29_718773.1	None	37	441.782	0	733.607	77.1371	1.66057	7.74111e-05
LmxM.29_734108.1	None	224	183.811	0	270.054	32.0206	1.46919	0.0035369
LmxM.29_776102.1	None	26	584.078	0	799.583	75.9349	1.36897	0.00226965
LmxM.29_928898.1	None	28	211.675	0	257.19	33.6572	1.21502	0.0881366
LmxM.29_980470.1	None	161	186.229	0	213.319	7.93378	1.14547	0.000319487
LmxM.30.0211.1	Hypothetical protein, conserved	522	1e-05	0	1e-05	1e-05	1	0.5
LmxM.30.0460g.1	Hypothetical protein	279	1e-05	0	1e-05	1e-05	1	0.5
LmxM.30.0771.1	Hypothetical protein	215	1e-05	0	1e-05	1e-05	1	0.5
LmxM.30.1440c.1	Hypothetical protein	444	1e-05	0	1e-05	1e-05	1	0.5
LmxM.30_1057740.1	None	151	145.466	0	226.423	44.4014	1.55653	0.0341296
LmxM.30_1101626.1	None	160	689.214	0	986.02	169.746	1.43064	0.0401865
LmxM.30_1117417.1	None	42	503.912	0	423.823	56.3197	0.841065	0.0775066
LmxM.30_1121959.1	None	48	232.738	0	356.108	39.6555	1.53008	0.000932118
LmxM.30_1124019.1	None	235	230.774	0	384.433	19.4373	1.66585	1.33541e-15
LmxM.30_1125732.1	None	239	556.402	0	445.494	6.70553	0.800669	1e-05
LmxM.30_1172984.1	None	31	148.724	0	220.821	6.10044	1.48477	1.56787e-32
LmxM.30_1215547.1	None	33	449.094	0	238.547	59.7832	0.531173	0.000214278
LmxM.30_1242965.1	None	103	260.908	0	216.796	15.8531	0.83093	0.00269682
LmxM.30_1249239.1	None	145	215.166	0	191.552	18.0485	0.890249	0.0953684
LmxM.30_1272953.1	None	37	161.379	0	167.058	32.3044	1.03519	0.430226
LmxM.30_1292177.1	None	88	340.954	0	709.168	79.6018	2.07995	1.86668e-06
LmxM.30_1297889.1	None	166	616.363	0	822.286	116.633	1.33409	0.0387349
LmxM.30_1390425.1	None	33	915.208	0	1346.12	98.0669	1.47083	5.56323e-06
LmxM.30_1394210.1	None	52	192.56	0	197.635	53.1087	1.02635	0.46194
LmxM.30_1399774.1	None	44	360.687	0	399.739	5.20752	1.10827	3.21095e-14
LmxM.30_141873.1	None	39	114.619	0	340.935	34.5685	2.9745	2.93757e-11
LmxM.30_146634.1	None	92	608.498	0	567.261	48.2935	0.932232	0.196585
LmxM.30_150064.1	None	160	195.154	0	606.361	28.5233	3.10709	2.03568e-47
LmxM.30_156046.1	None	39	39.2553	0	182.072	28.9607	4.63815	4.08217e-07
LmxM.30_164548.1	None	32	361.704	0	969.994	128.773	2.68173	1.15783e-06
LmxM.30_167681.1	None	32	1332.24	0	1780.19	174.595	1.33624	0.00514853
LmxM.30_168821.1	None	190	106.25	0	85.6373	24.5063	0.805997	0.200138
LmxM.30_171264.1	None	493	168.318	0	340.99	14.0921	2.02586	8.08361e-35
LmxM.30_173393.1	None	68	144.114	0	62.1069	12.8439	0.430958	8.57808e-11
LmxM.30_175811.1	None	100	354.361	0	599.091	44.6006	1.69063	2.04229e-08
LmxM.30_176816.1	None	242	128.833	0	316.11	57.2901	2.45364	0.000539803
LmxM.30_179091.1	None	32	576.769	0	699.252	60.4414	1.21236	0.0213579
LmxM.30_184801.1	None	68	269.83	0	139.391	29.3478	0.516589	4.40309e-06
LmxM.30_215742.1	None	69	526.206	0	707.338	103.747	1.34422	0.040414
LmxM.30_254565.1	None	107	85.869	0	52.6579	6.80943	0.613235	5.37944e-07
LmxM.30_269107.1	None	70	586.461	0	772.319	92.7531	1.31691	0.0225462
LmxM.30_26957.1	None	83	338.674	0	373.608	50.444	1.10315	0.244303
LmxM.30_274092.1	None	25	793.099	0	518.819	90.471	0.654168	0.00121598
LmxM.30_275844.1	None	43	902.58	0	1926.11	124.457	2.13401	9.8435e-17
LmxM.30_286252.1	None	43	674.492	0	853.819	97.6393	1.26587	0.0331325
LmxM.30_301222.1	None	41	175.015	0	338.744	34.8474	1.93551	1.31066e-06
LmxM.30_320249.1	None	57	396.338	0	478.745	16.1963	1.20792	1.80908e-07
LmxM.30_321341.1	None	131	513.462	0	593.87	78.4116	1.1566	0.152571
LmxM.30_322256.1	None	56	417.374	0	404.27	36.5595	0.968605	0.360018
LmxM.30_323103.1	None	139	704.928	0	693.802	55.4797	0.984217	0.420527
LmxM.30_334370.1	None	68	108.346	0	150.189	13.5849	1.3862	0.0010347
LmxM.30_356721.1	None	126	1663.48	0	1872.69	63.6601	1.12576	0.00050757
LmxM.30_358240.1	None	100	3462.44	0	2250.52	57.1445	0.649981	1e-05
LmxM.30_406468.1	None	38	302.262	0	285.647	27.2106	0.94503	0.270727
LmxM.30_421043.1	None	33	3097.25	0	7120.55	1501.82	2.29899	0.00369265
LmxM.30_42693.1	None	249	360.508	0	764.01	34.2366	2.11926	2.31339e-32
LmxM.30_435852.1	None	30	812.829	0	783.696	82.3209	0.964159	0.361709
LmxM.30_487529.1	None	65	35.6593	0	64.8391	16.7981	1.81829	0.0411855
LmxM.30_516500.1	None	140	278.731	0	947.75	290.111	3.40023	0.0105531
LmxM.30_51845.1	None	52	767.845	0	934.956	99.5212	1.21764	0.0465609
LmxM.30_606476.1	None	27	128.677	0	194.938	16.7393	1.51494	3.7727e-05
LmxM.30_663518.1	None	75	294.189	0	366.398	34.9101	1.24545	0.0193002
LmxM.30_701727.1	None	28	139.422	0	154.85	4.7435	1.11066	0.000572008
LmxM.30_755730.1	None	185	456.397	0	468.478	41.8067	1.02647	0.386301
LmxM.30_800391.1	None	46	281.16	0	215.923	42.8981	0.767973	0.0641628
LmxM.30_804815.1	None	282	231.352	0	314.616	56.2086	1.3599	0.0692567
LmxM.30_820354.1	None	128	460.723	0	589.136	79.4503	1.27872	0.0530182
LmxM.30_822114.1	None	95	770.241	0	336.402	95.6873	0.436749	2.89496e-06
LmxM.30_833644.1	None	84	292.351	0	297.336	59.3198	1.01705	0.466512
LmxM.30_838002.1	None	201	537.622	0	604.364	27.2396	1.12414	0.00713895
LmxM.30_842933.1	None	136	690.573	0	1163.09	77.5357	1.68425	5.49797e-10
LmxM.30_850766.1	None	62	545.587	0	562.863	22.7426	1.03167	0.223737
LmxM.30_852067.1	None	58	911.038	0	1155.93	52.6272	1.2688	1.63335e-06
LmxM.30_862390.1	None	62	217.684	0	255.275	30.51	1.17269	0.108958
LmxM.30_864653.1	None	118	134.405	0	151.885	16.273	1.13006	0.14137
LmxM.30_866157.1	None	27	187.566	0	251.342	31.7513	1.34002	0.0222892
LmxM.30_868130.1	None	30	225.988	0	218.894	14.5775	0.968605	0.313237
LmxM.30_873749.1	None	296	715.338	0	648.388	33.5744	0.906408	0.0230714
LmxM.30_876017.1	None	83	271.386	0	321.971	42.464	1.18639	0.11678
LmxM.30_881575.1	None	30	350.696	0	365.831	22.1258	1.04316	0.246981
LmxM.30_883670.1	None	166	229.243	0	292.539	64.9084	1.2761	0.164744
LmxM.30_885630.1	None	36	581.128	0	686.714	89.33	1.18169	0.118607
LmxM.30_915925.1	None	26	119.208	0	107.797	4.95658	0.904274	0.0106606
LmxM.30_939849.1	None	38	74.9971	0	114.847	1.1274	1.53135	5.65749e-274
LmxM.30_942384.1	None	26	392.131	0	585.66	77.8111	1.49353	0.0064382
LmxM.30_952239.1	None	154	35.2684	0	64.1238	7.09492	1.81817	2.38061e-05
LmxM.30_971741.1	None	42	798.621	0	763.068	227.637	0.955482	0.437945
LmxM.30_984224.1	None	113	164.857	0	248.867	12.0621	1.50959	1.64405e-12
LmxM.30_99561.1	None	52	162.863	0	196.684	6.32208	1.20767	4.40269e-08
LmxM.30_996959.1	None	99	184.458	0	155.968	27.1856	0.845545	0.14732
LmxM.30_998081.1	None	60	572.301	0	997.474	121.395	1.74292	0.000230547
LmxM.31.3430.1	Uncharacterised protein family UPF0564, putative	809	1e-05	0	1e-05	1e-05	1	0.5
LmxM.31_1028437.1	None	33	395.467	0	453.419	15.4316	1.14654	8.65385e-05
LmxM.31_1047031.1	None	25	72.6846	0	105.235	10.985	1.44783	0.0015224
LmxM.31_1077204.1	None	32	404.018	0	462.154	16.4574	1.14389	0.000205835
LmxM.31_1131940.1	None	49	93.198	0	89.7714	11.7982	0.963234	0.385744
LmxM.31_1168386.1	None	185	399.509	0	275.652	67.2897	0.689978	0.0328367
LmxM.31_1169024.1	None	71	490.939	0	313.809	36.0768	0.639202	4.55854e-07
LmxM.31_1170139.1	None	25	192.454	0	140.451	12.7232	0.72979	2.18254e-05
LmxM.31_1221500.1	None	85	196.285	0	264.358	43.1635	1.3468	0.0573887
LmxM.31_1224287.1	None	59	471.752	0	414.88	53.6734	0.879446	0.144667
LmxM.31_1249760.1	None	86	199.457	0	251.797	4.68066	1.26241	2.49063e-29
LmxM.31_12862.1	None	39	175.836	0	256.517	9.40575	1.45884	4.83397e-18
LmxM.31_1349505.1	None	45	154.397	0	172.209	13.2701	1.11537	0.0897533
LmxM.31_1377213.1	None	89	1350.4	0	1100.75	78.6473	0.815125	0.000750785
LmxM.31_1391041.1	None	79	2212.99	0	1633.96	229.888	0.738351	0.00588888
LmxM.31_1421201.1	None	58	397.805	0	426.632	40.8218	1.07247	0.24004
LmxM.31_142940.1	None	36	86.3681	0	82.198	9.83235	0.951717	0.335738
LmxM.31_1465281.1	None	34	642.87	0	455.806	22.6461	0.709017	1.11022e-16
LmxM.31_1486601.1	None	37	1835.41	0	1719.46	31.0527	0.93683	9.43175e-05
LmxM.31_1488608.1	None	38	894.938	0	810.396	87.9504	0.905533	0.168214
LmxM.31_1516648.1	None	29	457.482	0	710.099	87.2374	1.55219	0.00189135
LmxM.31_1519800.1	None	254	160.992	0	258.509	21.8541	1.60573	4.05641e-06
LmxM.31_16851.1	None	27	281.814	0	367.935	68.3728	1.3056	0.10391
LmxM.31_169302.1	None	48	373.854	0	531.397	112.208	1.4214	0.0801549
LmxM.31_216511.1	None	50	582.684	0	546.456	26.2742	0.937825	0.0839704
LmxM.31_226761.1	None	31	253.74	0	245.816	53.8085	0.968772	0.441463
LmxM.31_235972.1	None	109	180.094	0	164.048	30.2787	0.910902	0.298076
LmxM.31_25742.1	None	115	303.031	0	436.247	31.6102	1.43961	1.25262e-05
LmxM.31_28754.1	None	34	220.678	0	221.066	22.0537	1.00176	0.492977
LmxM.31_309625.1	None	79	249.722	0	263.455	29.6448	1.05499	0.321594
LmxM.31_320435.1	None	41	249.016	0	277.825	17.9272	1.11569	0.0540279
LmxM.31_340171.1	None	124	293.28	0	356.292	29.8633	1.21486	0.0174276
LmxM.31_345053.1	None	35	267.629	0	533.951	47.0904	1.99512	7.76805e-09
LmxM.31_397243.1	None	45	449.307	0	597.467	34.8329	1.32975	1.05245e-05
LmxM.31_483558.1	None	32	565.805	0	667.97	117.935	1.18057	0.193165
LmxM.31_492479.1	None	90	531.907	0	478.496	72.8843	0.899586	0.231835
LmxM.31_574042.1	None	69	669.82	0	641.67	58.2817	0.957975	0.314552
LmxM.31_598090.1	None	29	1042.54	0	985.763	46.6925	0.945543	0.112013
LmxM.31_654106.1	None	55	636.136	0	378.564	73.4583	0.595098	0.000227122
LmxM.31_662137.1	None	55	110.924	0	164.402	28.5236	1.48211	0.0304053
LmxM.31_745950.1	None	83	61.4832	0	85.4076	5.81864	1.38912	1.964e-05
LmxM.31_767642.1	None	32	368.315	0	370.978	4.0247	1.00723	0.254057
LmxM.31_833519.1	None	125	286.867	0	443.318	78.8325	1.54538	0.0235941
LmxM.31_841362.1	None	50	218.764	0	273.656	31.2117	1.25092	0.0393145
LmxM.31_862143.1	None	40	200.472	0	162.664	10.6004	0.811406	0.000180789
LmxM.31_881475.1	None	57	182.479	0	100.062	20.7914	0.548349	3.68534e-05
LmxM.31_961883.1	None	74	453.456	0	433.287	65.6944	0.95552	0.379412
LmxM.31_974729.1	None	266	213.371	0	232.915	35.1125	1.0916	0.288898
LmxM.32.0792.1	Beta tubulin	443	1e-05	0	0.167577	0.147192	16757.7	0.127472
LmxM.32_1018872.1	None	29	489.868	0	519.903	123.911	1.06131	0.404238
LmxM.32_1092.1	None	192	33.2114	0	88.1939	13.5915	2.65553	2.6122e-05
LmxM.32_1099006.1	None	65	110.336	0	453.362	44.2902	4.10893	4.78024e-15
LmxM.32_1159350.1	None	196	83.5865	0	211.39	13.7453	2.52899	7.16078e-21
LmxM.32_1160176.1	None	153	196.484	0	421.175	57.6498	2.14355	4.85935e-05
LmxM.32_1174324.1	None	46	283.12	0	515.533	124.179	1.8209	0.0306311
LmxM.32_1178325.1	None	225	996.007	0	677.934	39.2086	0.680651	2.22045e-16
LmxM.32_1182738.1	None	66	343.163	0	501.626	49.8156	1.46177	0.000733873
LmxM.32_1184452.1	None	36	817.64	0	1266.95	182.215	1.54953	0.00683443
LmxM.32_1186260.1	None	116	9348.59	0	12487.1	1895.23	1.33572	0.0488595
LmxM.32_1188290.1	None	154	52.9204	0	93.1968	9.07835	1.76107	4.57106e-06
LmxM.32_1191766.1	None	47	233.125	0	339.832	36.2201	1.45773	0.00160918
LmxM.32_1218334.1	None	61	543.284	0	568.754	100.27	1.04688	0.399742
LmxM.32_1290979.1	None	30	171.691	0	199.496	8.03649	1.16195	0.00027025
LmxM.32_1318429.1	None	33	64.3826	0	74.4875	8.74275	1.15695	0.123883
LmxM.32_135262.1	None	31	341.156	0	366.371	70.5903	1.07391	0.360469
LmxM.32_137131.1	None	42	403.392	0	426.107	49.3158	1.05631	0.322542
LmxM.32_1385679.1	None	89	371.066	0	504.788	62.5632	1.36037	0.0162832
LmxM.32_1391485.1	None	304	396.779	0	462.33	48.851	1.16521	0.089824
LmxM.32_1392423.1	None	79	519.707	0	606.363	77.6453	1.16674	0.132201
LmxM.32_175309.1	None	68	60.0956	0	44.372	1.81985	0.738357	1e-05
LmxM.32_256840.1	None	50	247.846	0	292.673	3.77235	1.18087	7.25078e-33
LmxM.32_283937.1	None	54	574.432	0	870.371	34.2402	1.51519	2.73669e-18
LmxM.32_370151.1	None	85	461.156	0	312.118	35.4801	0.676816	1.33099e-05
LmxM.32_412876.1	None	48	465.309	0	441.652	62.625	0.94916	0.352809
LmxM.32_474820.1	None	128	314.539	0	410.988	21.8942	1.30664	5.28376e-06
LmxM.32_492630.1	None	32	139.789	0	160.057	14.2285	1.14499	0.0771515
LmxM.32_497744.1	None	198	233.481	0	216.09	23.0353	0.925512	0.225126
LmxM.32_523515.1	None	26	234.064	0	148.199	11.1505	0.633154	6.77236e-15
LmxM.32_543882.1	None	155	875.843	0	846.355	153.577	0.966332	0.423868
LmxM.32_575618.1	None	160	443.541	0	606.621	80.0975	1.36768	0.0208739
LmxM.32_609283.1	None	105	215.456	0	333.597	62.9655	1.54833	0.0303085
LmxM.32_614201.1	None	55	537.735	0	909.926	32.9674	1.69215	7.37974e-30
LmxM.32_616964.1	None	69	165.545	0	132.8	41.3182	0.802197	0.21403
LmxM.32_655399.1	None	120	205.112	0	221.197	43.8492	1.07842	0.356875
LmxM.32_67103.1	None	91	108.588	0	158.182	21.2658	1.45672	0.00984775
LmxM.32_699809.1	None	88	192.323	0	221.372	13.9455	1.15104	0.018625
LmxM.32_705215.1	None	93	571.095	0	600.848	53.4576	1.0521	0.288915
LmxM.32_731965.1	None	32	216.256	0	402.674	10.8611	1.86202	2.4753e-66
LmxM.32_758818.1	None	46	119.113	0	357.234	21.9412	2.99913	9.68364e-28
LmxM.32_771483.1	None	33	252.887	0	279.875	12.383	1.10672	0.0146472
LmxM.32_780269.1	None	25	25.8827	0	33.8066	4.50904	1.30615	0.0394296
LmxM.32_787928.1	None	184	230.803	0	202.148	6.22363	0.875844	2.06882e-06
LmxM.32_844211.1	None	32	204.991	0	208.137	11.2749	1.01535	0.390092
LmxM.32_853323.1	None	86	199.972	0	262.942	6.74709	1.31489	5.15518e-21
LmxM.32_90879.1	None	71	48.0202	0	37.0605	2.2728	0.771769	7.10289e-07
LmxM.32_93008.1	None	53	216.046	0	251.113	68.7087	1.16231	0.304898
LmxM.32_947772.1	None	296	97.1324	0	130.992	10.3774	1.34859	0.00055159
LmxM.32_98857.1	None	34	18.0248	0	8.64515	3.09	0.479625	0.00120076
LmxM.32_994517.1	None	101	124.075	0	166.846	9.12525	1.34471	1.38586e-06
LmxM.33.1410.1	D-isomer specific 2-hydroxyacid dehydrogenase- like protein	160	1e-05	0	0.104118	0.180338	10411.8	0.28187
LmxM.33.1600.1	Amastin (Hypothetical)	193	1e-05	0	1e-05	1e-05	1	0.5
LmxM.33.1680.1	Amastin-like surface protein, putative	94	1e-05	0	1e-05	1e-05	1	0.5
LmxM.33.1721.1	Amastin-like surface protein, putative	182	1e-05	0	1e-05	1e-05	1	0.5
LmxM.33.1725.1	Amastin (Hypothetical)	140	1e-05	0	1e-05	1e-05	1	0.5
LmxM.33.1830b.1	Tuzin (Hypothetical)	133	1e-05	0	1e-05	1e-05	1	0.5
LmxM.33.1920.1	Amastin-like surface protein, putative	130	1e-05	0	1e-05	1e-05	1	0.5
LmxM.33.1920a.1	Amastin-like surface protein, putative	191	1e-05	0	1e-05	1e-05	1	0.5
LmxM.33.1920b.1	Amastin-like surface protein, putative	191	1e-05	0	1e-05	1e-05	1	0.5
LmxM.33.1920c.1	Amastin-like surface protein, putative (fragment)	187	1e-05	0	1e-05	1e-05	1	0.5
LmxM.33.1920d.1	Amastin-like surface protein, putative	191	1e-05	0	1e-05	1e-05	1	0.5
LmxM.33.1920e.1	Amastin-like surface protein, putative	191	1e-05	0	1e-05	1e-05	1	0.5
LmxM.33_1069418.1	None	43	307.708	0	531.679	142.086	1.72787	0.0574774
LmxM.33_1079295.1	None	50	316.246	0	214.776	55.2189	0.679142	0.033061
LmxM.33_1080847.1	None	44	182.887	0	218.427	30.9952	1.19433	0.125771
LmxM.33_1087628.1	None	35	509.682	0	606.953	12.2798	1.19085	1.17616e-15
LmxM.33_1089101.1	None	37	364.512	0	609.357	42.4482	1.67171	4.00868e-09
LmxM.33_1091802.1	None	240	443.483	0	634.399	20.8089	1.43049	2.26412e-20
LmxM.33_1093342.1	None	35	234.101	0	653.24	227.97	2.79042	0.0329893
LmxM.33_1117428.1	None	46	449.753	0	345.839	77.818	0.768953	0.0908814
LmxM.33_1134697.1	None	48	532.828	0	852.089	119.528	1.59918	0.00378117
LmxM.33_114639.1	None	102	356.9	0	560.875	45.0627	1.57152	2.99901e-06
LmxM.33_1148776.1	None	31	219.016	0	420.748	5.91402	1.92109	2.54753e-255
LmxM.33_1199752.1	None	58	5.97907	0	18.3962	5.94995	3.07676	0.0184475
LmxM.33_1259009.1	None	140	217.099	0	269.068	33.3493	1.23938	0.0595794
LmxM.33_1264686.1	None	71	320.934	0	368.416	55.1554	1.14795	0.194653
LmxM.33_1311418.1	None	53	421.623	0	554.313	88.468	1.31471	0.0668251
LmxM.33_1375845.1	None	50	152.936	0	143.896	8.98509	0.940891	0.157183
LmxM.33_1394122.1	None	68	418.368	0	398.144	16.4218	0.951661	0.109069
LmxM.33_1483084.1	None	81	193.273	0	235.646	20.129	1.21924	0.0176435
LmxM.33_14927.1	None	84	253.512	0	333.07	65.3581	1.31382	0.111752
LmxM.33_1495519.1	None	33	199.947	0	275.98	36.104	1.38027	0.0176045
LmxM.33_1507664.1	None	30	298.925	0	433.604	7.83805	1.45054	1.78865e-66
LmxM.33_1587220.1	None	34	248.507	0	132.018	25.4101	0.531245	2.2769e-06
LmxM.33_1637722.1	None	27	717.545	0	1084.55	264.264	1.51147	0.0824521
LmxM.33_166918.1	None	107	311.143	0	545.977	41.4636	1.75475	7.4107e-09
LmxM.33_184244.1	None	225	284.125	0	401.472	27.0065	1.41301	6.95884e-06
LmxM.33_189011.1	None	102	209.365	0	278.116	35.555	1.32838	0.0265789
LmxM.33_196049.1	None	136	337.8	0	281.717	23.7385	0.833975	0.00907487
LmxM.33_212199.1	None	26	280.789	0	437.418	40.9574	1.55782	6.56005e-05
LmxM.33_222987.1	None	53	301.395	0	296.441	27.0185	0.983565	0.427265
LmxM.33_249074.1	None	46	305.588	0	483.238	23.1562	1.58134	8.47946e-15
LmxM.33_26595.1	None	63	821.419	0	310.793	16.4199	0.378362	1e-05
LmxM.33_320663.1	None	66	111.35	0	89.813	12.5862	0.806586	0.0435286
LmxM.33_354124.1	None	66	620.237	0	485.055	23.7718	0.782048	6.47769e-09
LmxM.33_372298.1	None	31	218.072	0	291.966	34.3941	1.33885	0.0158394
LmxM.33_393782.1	None	27	227.555	0	256.191	56.7382	1.12584	0.306884
LmxM.33_397909.1	None	27	168.932	0	266.994	60.889	1.58048	0.0536437
LmxM.33_445092.1	None	29	596.778	0	430.53	75.5504	0.721425	0.0138864
LmxM.33_449797.1	None	114	182.684	0	246.869	19.5765	1.35135	0.000521457
LmxM.33_462751.1	None	58	195.89	0	221.408	4.44161	1.13027	4.59181e-09
LmxM.33_463417.1	None	45	191.082	0	66.1365	3.11878	0.346115	1e-05
LmxM.33_470078.1	None	131	307.721	0	257.16	19.9542	0.835693	0.00564098
LmxM.33_497824.1	None	178	1195.33	0	537.191	44.5437	0.449409	1e-05
LmxM.33_53409.1	None	43	306.434	0	258.911	27.8316	0.844916	0.0438623
LmxM.33_626859.1	None	99	337.452	0	403.795	34.903	1.1966	0.0286659
LmxM.33_651894.1	None	31	242.577	0	460.873	114.321	1.8999	0.0280987
LmxM.33_694644.1	None	26	233.676	0	256.98	43.7324	1.09973	0.29706
LmxM.33_718695.1	None	31	305.857	0	430.001	17.7064	1.40589	1.18086e-12
LmxM.33_733280.1	None	317	225.169	0	296.658	24.9013	1.31749	0.00204665
LmxM.33_794925.1	None	141	337.68	0	434.721	62.7193	1.28738	0.0609048
LmxM.33_800511.1	None	76	324.195	0	482.597	42.0308	1.4886	8.20413e-05
LmxM.33_88533.1	None	38	425.237	0	294.407	39.4051	0.692336	0.000449868
LmxM.33_958610.1	None	30	752.317	0	1061.79	186.551	1.41136	0.0485676
LmxM.33_997379.1	None	39	384.113	0	435.793	59.3066	1.13454	0.191768
LmxM.34.0030.1	Pyruvate kinase, putative	498	1e-05	0	1e-05	1e-05	1	0.5
LmxM.34.0400a.1	Hypothetical protein	264	1e-05	0	1e-05	1e-05	1	0.5
LmxM.34.0400b.1	Hypothetical protein	264	1e-05	0	1e-05	1e-05	1	0.5
LmxM.34_1025013.1	None	52	338.477	0	312.249	85.961	0.92251	0.380137
LmxM.34_10272.1	None	234	369.549	0	380.138	31.9875	1.02865	0.370307
LmxM.34_103118.1	None	307	114.862	0	127.828	13.9726	1.11288	0.176729
LmxM.34_1046661.1	None	69	176.794	0	221.296	12.347	1.25172	0.000156471
LmxM.34_1048422.1	None	166	312.953	0	549.195	14.0842	1.75488	1.90398e-63
LmxM.34_1057821.1	None	94	215.47	0	280.449	39.9184	1.30157	0.0517828
LmxM.34_1130968.1	None	64	430.894	0	427.07	45.8694	0.991125	0.466778
LmxM.34_1142057.1	None	47	457.995	0	356.748	24.4407	0.778933	1.71705e-05
LmxM.34_1155140.1	None	101	682.335	0	889.385	94.5287	1.30344	0.0142499
LmxM.34_1166406.1	None	61	187.171	0	310.118	27.5245	1.65687	3.96913e-06
LmxM.34_1168811.1	None	77	231.965	0	369.75	58.7905	1.59399	0.00954787
LmxM.34_1175254.1	None	97	623.513	0	417.462	28.1133	0.669533	1.15685e-13
LmxM.34_1177081.1	None	97	369.426	0	504.921	32.7837	1.36677	1.79025e-05
LmxM.34_1206347.1	None	268	359.655	0	563.856	54.2686	1.56777	8.40188e-05
LmxM.34_1244632.1	None	30	34.7787	0	67.02	16.8353	1.92704	0.0277396
LmxM.34_127797.1	None	323	156.331	0	158.506	10.4197	1.01392	0.417311
LmxM.34_1289997.1	None	77	587.29	0	371.894	36.4545	0.633238	1.72501e-09
LmxM.34_1319305.1	None	90	42.5189	0	58.8085	11.8867	1.38311	0.0852817
LmxM.34_1333909.1	None	49	668.31	0	838.846	45.7393	1.25518	9.63281e-05
LmxM.34_1391494.1	None	31	1775.52	0	1331.64	211.073	0.749997	0.0177329
LmxM.34_1425308.1	None	45	151.912	0	114.441	24.9668	0.753341	0.0667026
LmxM.34_1467398.1	None	35	564.883	0	636.743	83.3956	1.12721	0.194433
LmxM.34_1567697.1	None	57	1215.01	0	1350.57	242.167	1.11157	0.287817
LmxM.34_1569552.1	None	55	28.9884	0	40.5065	7.65794	1.39733	0.0662814
LmxM.34_1571922.1	None	135	97.1065	0	182.188	48.9566	1.87617	0.0411147
LmxM.34_1603515.1	None	98	228.998	0	243.451	38.3601	1.06311	0.353179
LmxM.34_16169.1	None	29	27.8496	0	91.5588	26.2007	3.28762	0.00751656
LmxM.34_1685616.1	None	133	308.763	0	318.568	58.8154	1.03176	0.433797
LmxM.34_1716908.1	None	26	290.263	0	422.282	33.5822	1.45483	4.22542e-05
LmxM.34_1792304.1	None	29	445.366	0	510.166	62.8637	1.1455	0.151315
LmxM.34_1814992.1	None	104	861.775	0	453.806	82.0782	0.526594	3.33918e-07
LmxM.34_1819927.1	None	105	339.53	0	524.369	42.4446	1.5444	6.65837e-06
LmxM.34_1862377.1	None	48	1e-05	0	1e-05	1e-05	1	0.5
LmxM.34_1884153.1	None	36	573.697	0	483.895	54.2954	0.843469	0.0490696
LmxM.34_1892610.1	None	29	261.608	0	330.975	43.8878	1.26516	0.0569911
LmxM.34_1911927.1	None	69	133.569	0	203.767	22.4299	1.52556	0.000874944
LmxM.34_1914652.1	None	60	519.126	0	605.845	61.4847	1.16705	0.0792088
LmxM.34_1915492.1	None	86	302.446	0	401.637	7.44043	1.32796	7.61163e-41
LmxM.34_1937045.1	None	114	347.249	0	369.221	40.7416	1.06328	0.294837
LmxM.34_298517.1	None	27	183.102	0	209.154	10.3919	1.14228	0.00608801
LmxM.34_308680.1	None	28	418.409	0	648.859	36.1998	1.55078	9.69809e-11
LmxM.34_3476.1	None	207	920.093	0	441.416	17.0096	0.479751	1e-05
LmxM.34_434094.1	None	26	659.246	0	805.446	168.957	1.22177	0.193435
LmxM.34_439015.1	None	36	298.019	0	367.595	31.2842	1.23346	0.0130745
LmxM.34_445567.1	None	76	217.011	0	251.737	22.0743	1.16002	0.0578448
LmxM.34_458644.1	None	29	445.861	0	541.556	42.0394	1.21463	0.0114133
LmxM.34_473668.1	None	185	429.417	0	265.65	80.2564	0.61863	0.0206479
LmxM.34_487194.1	None	38	517.306	0	456.322	62.4118	0.882112	0.164254
LmxM.34_514242.1	None	25	1388.31	0	682.777	89.3293	0.491805	1.44329e-15
LmxM.34_564584.1	None	26	570.618	0	677.084	38.0508	1.18658	0.00257094
LmxM.34_573502.1	None	25	442.4	0	754.747	54.9761	1.70603	6.67653e-09
LmxM.34_579671.1	None	44	208.246	0	165.33	16.3412	0.793916	0.00431646
LmxM.34_778078.1	None	80	335.19	0	582.121	36.1527	1.73669	4.23966e-12
LmxM.34_874107.1	None	44	226.93	0	278.11	72.3416	1.22553	0.239636
LmxM.34_917984.1	None	78	712.857	0	705.265	68.4654	0.98935	0.455853
LmxM.34_933669.1	None	44	353.461	0	584.982	140.616	1.65501	0.049833
LmxM.34_94297.1	None	44	1427.64	0	919.338	97.1699	0.643956	8.42615e-08
LmxM.36.2860.1	40S ribosomal protein S24e	137	1e-05	0	1e-05	1e-05	1	0.5
LmxM.36.2870.1	40S ribosomal protein S24e	137	1e-05	0	1e-05	1e-05	1	0.5

## Sheet: Mapped and >20 reads P-IW
Gene ID	Name	Protein length	mean RPKM (Parental)	std RPKM (Parental)	mean RPKM (Mutant)	std RPKM (Mutant)	RPKM Ratio	p value
LmxM.01.0010.1	Protein of unknown function (DUF2946), putative	334	191.153	0	251.877	20.2584	1.31767	0.0013611
LmxM.01.0020.1	Endonuclease/Exonuclease/phosphatase family, putative	541	184.208	0	280.695	37.6269	1.52379	0.00516939
LmxM.01.0030.1	Kinesin-13 1, putative	672	354.167	0	256.121	10.187	0.723164	1e-05
LmxM.01.0040.1	Hypothetical protein, unknown function	186	299.688	0	278.439	46.1515	0.929097	0.322609
LmxM.01.0050.1	Carboxylase, putative	665	152.729	0	212.27	6.13487	1.38985	1.42935e-22
LmxM.01.0060.1	Hypothetical protein, conserved	251	409.864	0	317.826	34.99	0.775441	0.00426384
LmxM.01.0070.1	BSD domain containing protein, putative	599	152.698	0	212.307	7.14108	1.39037	3.49409e-17
LmxM.01.0080.1	Hypothetical protein, conserved	237	217.036	0	219.911	12.022	1.01325	0.405478
LmxM.01.0090.1	UMP-CMP kinase, mitochondrial, putative	274	202.319	0	220.358	15.629	1.08916	0.124213
LmxM.01.0100.1	Glycosyl transferase family 11, putative	345	198.193	0	238.856	22.1426	1.20517	0.0331462
LmxM.01.0110.1	Glutaredoxin-like protein	200	404.047	0	369.661	20.8565	0.914897	0.0496079
LmxM.01.0120.1	Hypothetical protein, conserved	650	115.851	0	160.433	6.27531	1.38483	6.04171e-13
LmxM.01.0130.1	Hypothetical protein, conserved	398	176.692	0	231.272	29.4263	1.3089	0.0318133
LmxM.01.0140.1	Hypothetical protein	82	432.288	0	301.187	19.1118	0.696726	3.44946e-12
LmxM.01.0150.1	Hypothetical protein, conserved	116	236.284	0	196.313	14.0657	0.830834	0.00224335
LmxM.01.0160.1	LSM domain containing protein, putative	80	597.424	0	838.69	98.9745	1.40384	0.00739143
LmxM.01.0170.1	Hypothetical protein	448	187.073	0	210.107	12.8176	1.12313	0.0361635
LmxM.01.0180.1	CLC-type chloride channel, putative	770	285.242	0	325.894	32.9329	1.14252	0.108532
LmxM.01.0190.1	Hypothetical protein, conserved	196	361.601	0	402.667	28.3998	1.11357	0.0740889
LmxM.01.0200.1	Low molecular weight phosphotyrosine protein phosphatase, putative	266	199.194	0	374.306	31.7055	1.8791	1.6656e-08
LmxM.01.0210.1	CUE domain/Domain of unknown function (DUF1771)/Smr domain containing protein, putative	896	248.352	0	292.818	31.2937	1.17905	0.0776663
LmxM.01.0220.1	Cyclophilin type peptidyl-prolyl cis-trans isomerase, putative	334	321.608	0	384.511	26.5178	1.19559	0.00884352
LmxM.01.0230.1	Hypothetical protein, conserved	138	304.667	0	359.642	26.3196	1.18044	0.0183653
LmxM.01.0240.1	DNA excision/repair protein SNF2, putative	927	178.827	0	202.363	12.9299	1.13161	0.0343602
LmxM.01.0250.1	Right handed beta helix region, putative	834	126.713	0	145.71	12.068	1.14992	0.0577248
LmxM.01.0260.1	Calmodulin-binding, putative	279	236.558	0	306.581	5.38749	1.29601	6.32324e-39
LmxM.01.0270.1	Thioredoxin, putative	143	779.238	0	579.957	58.2869	0.744262	0.000314313
LmxM.01.0280.1	Pseudouridylate synthase-like protein	414	282.942	0	244.664	26.5709	0.864715	0.0748496
LmxM.01.0290.1	Hypothetical protein, conserved	172	338.303	0	370.505	40.1436	1.09519	0.211228
LmxM.01.0300.1	4F5 protein family, putative	59	995.403	0	1880.74	297.845	1.88942	0.00147709
LmxM.01.0310.1	Acidocalcisomal exopolyphosphatase, putative	387	308.902	0	348.53	35.958	1.12829	0.135215
LmxM.01.0315.1	Hypothetical protein, conserved	143	297.862	0	178.224	51.96	0.598343	0.0106534
LmxM.01.0320.1	Poly(A) export protein, putative	339	338.903	0	349.033	59.4412	1.02989	0.432336
LmxM.01.0330.1	Hypothetical protein, conserved	210	388.644	0	492.771	34.2315	1.26792	0.00117561
LmxM.01.0335.1	Mitochondrial pyruvate carrier 1	97	958.063	0	913.394	103.774	0.953376	0.333436
LmxM.01.0340.1	Hypothetical protein, conserved	258	325.473	0	317.171	24.4435	0.974492	0.36706
LmxM.01.0350.1	Hypothetical protein, conserved	750	198.022	0	213.418	6.42517	1.07775	0.00828501
LmxM.01.0360.1	Hypothetical protein, conserved	191	332.539	0	397.851	14.989	1.19641	6.58159e-06
LmxM.01.0370.1	Protein of unknown function (DUF788), putative	188	522.789	0	561.418	45.406	1.07389	0.197455
LmxM.01.0380.1	Dyggve-Melchior-Clausen syndrome protein, putative	829	111.08	0	152.176	26.7821	1.36997	0.0624578
LmxM.01.0390.1	Hypothetical protein, conserved	822	110.207	0	206.411	49.5252	1.87293	0.0260374
LmxM.01.0400.1	Hypothetical protein, conserved	553	61.4268	0	99.884	9.14868	1.62606	1.31365e-05
LmxM.01.0410.1	Hypothetical protein	200	17906.6	0	28705.8	1335.47	1.60309	3.07138e-16
LmxM.01.0430.1	Ring finger domain/Zn-finger in ubiquitin-hydrolases and other protein, putative	751	116.785	0	162.164	14.0064	1.38857	0.000597939
LmxM.01.0440.1	Protein of unknown function (DUF791), putative	592	565.881	0	428.186	12.4397	0.756671	1e-05
LmxM.01.0450.1	Alpha/beta-hydrolase-like protein	213	161.244	0	166.286	15.5953	1.03126	0.373251
LmxM.01.0460.1	Conserved protein	1560	187.041	0	182.055	14.2436	0.973345	0.363159
LmxM.01.0470.1	Fatty acyl CoA syntetase 1, putative	696	806.424	0	542.224	67.577	0.672381	4.62214e-05
LmxM.01.0480.1	Beta eliminating lyase,putative	369	279.882	0	198.739	19.2529	0.71008	1.25104e-05
LmxM.01.0490.1	Long-chain-fatty-acid-CoA ligase, putative	698	624.371	0	491.638	28.1207	0.787414	1.17866e-06
LmxM.01.0500.1	Fatty acyl CoA synthetase 2, putative	707	348.603	0	392.517	29.315	1.12597	0.0670625
LmxM.01.0510.1	Hypothetical protein	67	156.169	0	139.069	7.56625	0.890504	0.0119098
LmxM.01.0520.1	Long-chain-fatty-acid-CoA ligase, putative	715	951.366	0	872.928	97.2451	0.917552	0.209948
LmxM.01.0530.1	Long-chain-fatty-acid-CoA ligase, putative	1615	86.4168	0	142.529	10.1369	1.64932	1.55226e-08
LmxM.01.0540.1	Hypothetical protein, conserved	701	215.565	0	207.737	34.0994	0.963684	0.40921
LmxM.01.0550.1	Hypothetical protein, conserved	378	132.146	0	263.501	34.5075	1.99401	7.04616e-05
LmxM.01.0560.1	Pre-mRNA processing factor 3 (PRP3)/Protein of unknown function (DUF1115), putative	621	175.044	0	312.461	23.8172	1.78504	3.97207e-09
LmxM.01.0570.1	Tricarboxylate carrier, putative	326	529.766	0	607.626	22.7907	1.14697	0.000317355
LmxM.01.0580.1	Hypothetical protein, conserved	962	166.005	0	196.622	13.9781	1.18443	0.0142517
LmxM.01.0590.1	Mitochondrial RNA editing ligase 1	489	271.925	0	344.682	9.08409	1.26756	5.76859e-16
LmxM.01.0600.1	Rab-GTPase-TBC domain containing protein, putative	1840	72.9104	0	120.301	15.6121	1.64999	0.00120057
LmxM.01.0610.1	DNA-damage inducible protein DDI1-like protein	387	195.307	0	227.763	11.3093	1.16618	0.00205307
LmxM.01.0620.1	Beat-regulation protein	566	355.247	0	415.628	39.5038	1.16997	0.0631953
LmxM.01.0630.1	Hypothetical protein	845	100.076	0	188.991	21.0944	1.88847	1.24838e-05
LmxM.01.0640.1	HSP70-like protein	1116	318.588	0	264.54	53.2733	0.830353	0.155165
LmxM.01.0650.1	Mitochondrial-processing peptidase subunit beta, putative	494	548.597	0	569.193	40.644	1.03754	0.306169
LmxM.01.0660.1	Hypothetical protein, conserved	1505	102.262	0	180.843	41.6032	1.76842	0.0294579
LmxM.01.0670.1	Hypothetical protein, conserved	288	113.584	0	148.77	8.13326	1.30978	7.58632e-06
LmxM.01.0680.1	Hypothetical protein, unknown function	805	182.234	0	191.459	25.7519	1.05062	0.36009
LmxM.01.0690.1	PLAC8 family, putative	229	1066.81	0	1244.25	105.346	1.16633	0.0460539
LmxM.01.0700.1	Hypothetical protein	362	108.312	0	180.143	20.812	1.66319	0.000278787
LmxM.01.0710.1	Ubiquitin activating enzyme, putative	525	153.94	0	295.879	9.91898	1.92204	9.49287e-47
LmxM.01.0720.1	Hypothetical protein, conserved	1591	82.8321	0	129.988	15.4761	1.5693	0.00115559
LmxM.01.0730.1	Meckel syndrome type 6 protein, putative	2230	127.222	0	167.93	11.3027	1.31997	0.00015815
LmxM.01.0740.1	Hypothetical protein, conserved	743	172.376	0	231.896	20.0257	1.34529	0.00147845
LmxM.01.0750.1	CMGC family protein kinase, putative	1395	140.387	0	191.384	19.0912	1.36327	0.00377823
LmxM.01.0760.1	Hypothetical protein, conserved	324	131.488	0	234.435	24.276	1.78293	1.11424e-05
LmxM.01.0770.1	Eukaryotic initiation factor 4A-1	456	3551.94	0	2173.88	108.531	0.612026	1e-05
LmxM.01.0790.1	Hypothetical protein	514	130.306	0	165.236	8.25299	1.26806	1.15611e-05
LmxM.01.0800.1	Hypothetical protein	471	161.126	0	297.98	6.56694	1.84936	9.41462e-97
LmxM.01.0810.1	Calcium/potassium channel (CAKC), putative	1033	124.743	0	184.247	18.5752	1.47701	0.000679103
LmxM.01.0820.1	Hypothetical protein	1120	81.0668	0	141.169	18.0023	1.74139	0.000421018
LmxM.02.0030.1	Hypothetical protein	103	47.645	0	73.2928	11.834	1.53831	0.0151059
LmxM.02.0040.1	Xaa-Pro aminopeptidase, putative	617	235.271	0	215.098	3.89792	0.914256	1.13749e-07
LmxM.02.0050.1	Cytochrome b-domain protein, putative	213	108.895	0	162.253	20.2118	1.48998	0.00414659
LmxM.02.0060.1	Hypothetical protein, conserved	214	352.224	0	393.664	13.3474	1.11765	0.000952349
LmxM.02.0070.1	Hypothetical protein, conserved	397	104.263	0	178.756	14.5678	1.71447	1.58087e-07
LmxM.02.0080.1	Hypothetical protein, conserved	997	137.469	0	190.871	24.5395	1.38846	0.0147718
LmxM.02.0085.1	Hypothetical protein, conserved	293	305.251	0	464.536	55.6076	1.52182	0.00208873
LmxM.02.0090.1	Hypothetical protein, conserved	354	507.245	0	250.883	49.6624	0.494598	1.22088e-07
LmxM.02.0100.1	Hypothetical protein	355	477.679	0	389.508	9.36706	0.815419	1e-05
LmxM.02.0110.1	Exportin-T, putative	1167	166.659	0	118.435	10.6794	0.710644	3.15699e-06
LmxM.02.0120.1	Phosphatidylinositol 3-kinase-like protein	4921	80.6334	0	95.0366	11.7091	1.17862	0.109333
LmxM.02.0130.1	Hypothetical protein, conserved	233	297.059	0	310.389	34.0636	1.04487	0.347782
LmxM.02.0140.1	Ankyrin repeats (3 copies)/Zinc finger, C3HC4 type (RING finger), putative	893	157.899	0	169.288	18.4439	1.07213	0.268464
LmxM.02.0150.1	Vps51/Vps67, putative	1930	114.831	0	150.985	21.6129	1.31484	0.0471843
LmxM.02.0160.1	Hypothetical protein	818	77.2721	0	108.049	14.2206	1.39829	0.0152223
LmxM.02.0170.1	Hypothetical protein	798	76.3792	0	80.4264	10.3784	1.05299	0.348281
LmxM.02.0200.1	Phosphoglycan beta 1,3 galactosyltransferase-like protein	846	307.318	0	258.324	17.7221	0.840576	0.00284997
LmxM.02.0200partial.1	Hypothetical protein	286	37.4609	0	29.1736	8.08782	0.778774	0.15276
LmxM.02.0230.1	Hypothetical protein	989	299.966	0	253.81	22.6998	0.846127	0.0210082
LmxM.02.0240.1	Glycosyltransferase (GlcNAc), putative	1002	188.211	0	218.001	28.9966	1.15828	0.152125
LmxM.02.0250.1	Hypothetical protein, conserved	1143	136.48	0	155.986	18.4509	1.14292	0.145214
LmxM.02.0260.1	Small GTP binding protein rab6-like protein	274	345.733	0	346.359	31.4477	1.00181	0.49206
LmxM.02.0270.1	Hypothetical protein, conserved	158	566.486	0	480.201	48.5074	0.847683	0.0376358
LmxM.02.0280.1	Hypothetical protein, conserved	155	248.994	0	263.604	35.344	1.05868	0.339669
LmxM.02.0290.1	Mitogen-activated kinase kinase kinase, putative	539	309.272	0	299.199	16.4685	0.967429	0.270378
LmxM.02.0300.1	ABC1 transporter, putative	2789	163.459	0	244.372	14.7414	1.495	2.02331e-08
LmxM.02.0310.1	Paraflagellar rod component, putative	669	348.639	0	402.419	82.1244	1.15426	0.256278
LmxM.02.0320.1	Ribosomal RNA processing protein 41B, putative	342	262.55	0	399.862	34.2425	1.52299	3.03615e-05
LmxM.02.0330.1	Hypothetical protein	418	111.564	0	159.909	20.1551	1.43334	0.00822813
LmxM.02.0340.1	UAA transporter family, putative	940	112.719	0	157.134	9.97973	1.39403	4.28295e-06
LmxM.02.0350.1	Hypothetical protein, conserved	1055	102.458	0	157.568	25.5693	1.53788	0.0155688
LmxM.02.0360.1	Casein kinase II, alpha chain, putative	381	351.62	0	359.156	17.4635	1.02143	0.333039
LmxM.02.0370.1	Proteasome regulatory non-ATPase subunit 6, putative	529	343.141	0	243.403	23.8725	0.70934	1.47092e-05
LmxM.02.0380.1	FtsJ-like methyltransferase, putative	454	366.554	0	448.651	38.5993	1.22397	0.016714
LmxM.02.0390.1	E2 SUMO-conjugating enzyme, putative	224	491.666	0	378.993	24.997	0.770835	3.28079e-06
LmxM.02.0400.1	Hypothetical protein	55	843.884	0	254.974	23.9071	0.302144	1e-05
LmxM.02.0410.1	Kinetoplastid RNA editing protein 1, putative	1032	120.079	0	143.967	16.383	1.19894	0.0724022
LmxM.02.0420.1	Hypothetical protein, conserved	1010	308.304	0	257.239	41.9366	0.834369	0.111675
LmxM.02.0430.1	Serine peptidase, Clan S-, family S54, putative	370	248.064	0	368.401	48.8082	1.4851	0.0068411
LmxM.02.0440.1	Hypothetical protein	768	215.742	0	210.575	12.2071	0.976052	0.336061
LmxM.02.0450.1	Voltage-dependent anion-selective channel, putative	277	687.565	0	531.575	58.2803	0.773127	0.00371922
LmxM.02.0460.1	Mitochondrial outer membrane protein porin, putative	291	2002.24	0	989.688	62.3685	0.49429	1e-05
LmxM.02.0470.1	Hypothetical protein, unknown function	3334	100.877	0	154.279	23.4604	1.52938	0.0114146
LmxM.02.0480.1	Hypothetical protein	201	143.797	0	230.269	34.3651	1.60135	0.00593005
LmxM.02.0490.1	Hypothetical protein, conserved	1133	62.7672	0	99.6843	9.69192	1.58816	6.97472e-05
LmxM.02.0500.1	Glycerate kinase, putative	917	82.3698	0	147.234	8.3942	1.78747	5.49441e-15
LmxM.02.0510.1	Hypothetical protein, conserved	170	288.534	0	345.276	11.7025	1.19666	6.21446e-07
LmxM.02.0520.1	Hypothetical protein, conserved	2085	105.384	0	106.883	12.8432	1.01423	0.453537
LmxM.02.0530.1	Hypothetical protein, conserved	863	189.336	0	212.919	19.7464	1.12456	0.116177
LmxM.02.0540.1	Hypothetical protein, conserved	494	540.326	0	469.485	14.0398	0.868891	2.25831e-07
LmxM.02.0550.1	Hypothetical protein, unknown function	163	2321.03	0	2102.63	293.52	0.905904	0.228418
LmxM.02.0560.1	Hypothetical protein, unknown function	847	153.609	0	199.624	13.9322	1.29956	0.000478692
LmxM.02.0570.1	Protein kinase, putative	1425	100.014	0	125.958	7.97311	1.25941	0.000568914
LmxM.02.0580.1	Hypothetical protein, conserved	3785	86.8616	0	109.606	6.10035	1.26185	9.63381e-05
LmxM.02.0590.1	TPR repeat/Tetratricopeptide repeat, putative	523	170.541	0	216.362	28.8255	1.26868	0.0559628
LmxM.02.0600.1	ARP2/3 complex subunit, putative	210	196.378	0	271.569	21.3508	1.38289	0.000214398
LmxM.02.0610.1	Hypothetical protein, conserved	321	327.735	0	272.793	25.8444	0.832358	0.0167563
LmxM.02.0620.1	Hypothetical protein, conserved	578	226.413	0	325.681	26.3017	1.43844	8.02644e-05
LmxM.02.0630.1	Gamma-glutamyl phosphate reductase-like protein	659	107.784	0	114.47	3.09973	1.06202	0.0155129
LmxM.02.0640.1	Hypothetical protein, unknown function	1412	90.0158	0	137.737	10.6935	1.53015	4.04769e-06
LmxM.02.0650.1	Hypothetical protein, conserved	314	233.523	0	161.267	16.0685	0.690585	3.45024e-06
LmxM.02.0660.1	Nop14-like family, putative	930	123.889	0	194.865	13.713	1.57291	1.13414e-07
LmxM.02.0670.1	Mitochondrial carrier protein, putative	313	933.378	0	597.715	8.59152	0.640378	1e-05
LmxM.02.0680.1	Hypothetical protein, conserved	159	673.987	0	766.341	22.2104	1.13703	1.60444e-05
LmxM.02.0690.1	Hypothetical protein, conserved	454	230.873	0	344.116	63.452	1.4905	0.0371555
LmxM.02.0700.1	Hypothetical protein, conserved	937	354.004	0	596.004	119.127	1.68361	0.0211054
LmxM.02.0710.1	Serine peptidase, putative	817	657.294	0	378.381	32.6579	0.575665	1e-05
LmxM.02.0720.1	Hypothetical protein, unknown function	80	502.243	0	651.001	103.964	1.29619	0.076235
LmxM.02.0730.1	Dehydrogenase/oxidoreductase-like protein	57	319.228	0	451.906	28.5529	1.41562	1.68619e-06
LmxM.02.0740.1	Peptidyl dipeptidase, putative	678	870.833	0	1022.11	50.4271	1.17372	0.00134998
LmxM.03.0010.1	Hypothetical protein	977	60.142	0	72.5014	16.2794	1.2055	0.223864
LmxM.03.0020.1	Hypothetical protein, conserved	267	459.742	0	611.628	60.4455	1.33037	0.00598909
LmxM.03.0030.1	D-3-phosphoglycerate dehydrogenase-like protein	407	822.914	0	491.645	50.7011	0.597444	3.20661e-11
LmxM.03.0040.1	2-aminoethylphosphonate:pyruvateaminotransferas e-like protein	366	580.138	0	403.057	25.7111	0.694761	2.84217e-12
LmxM.03.0060.1	Met-10+ like-protein, putative	390	237.96	0	305.305	20.8789	1.28301	0.000628674
LmxM.03.0070.1	Hypothetical protein, conserved	833	282.385	0	288.958	20.8543	1.02328	0.376298
LmxM.03.0080.1	Glycerol-3-phosphate acyl transferase	717	630.189	0	558.977	5.27549	0.886998	1e-05
LmxM.03.0090.1	DNA primase large subunit, putative	567	243.654	0	192.715	14.0488	0.790937	0.000144001
LmxM.03.0100.1	Cytochrome c oxidase assembly protein, putative	253	1055.43	0	1286.92	205.633	1.21933	0.130143
LmxM.03.0110.1	Hypothetical protein, conserved	894	148.129	0	107.461	7.17931	0.725452	7.36438e-09
LmxM.03.0120.1	Hypothetical protein, conserved	925	219.821	0	169.965	24.0022	0.773194	0.0188927
LmxM.03.0130.1	Acetyltransferase, putative	184	837.498	0	442.771	35.9175	0.528683	1e-05
LmxM.03.0140.1	Hypothetical protein, conserved	139	627.694	0	698.447	112.055	1.11272	0.263885
LmxM.03.0150.1	Hypothetical protein, conserved	311	1040.4	0	714.461	65.1521	0.686715	2.82505e-07
LmxM.03.0160.1	ABC transporter protein, putative	724	613.634	0	395.407	25.0254	0.64437	1e-05
LmxM.03.0170.1	Hypothetical protein	193	612.781	0	524.16	32.0052	0.85538	0.00281194
LmxM.03.0180.1	Zinc-finger of acetyl-transferase ESCO, putative	617	159.758	0	92.2701	6.10028	0.577563	1e-05
LmxM.03.0190.1	U2 splicing auxiliary factor, putative	210	1027.3	0	426.407	24.6711	0.415074	1e-05
LmxM.03.0200.1	Delta-1-pyrroline-5-carboxylate dehydrogenase, putative	560	1083.11	0	556.316	30.2467	0.51363	1e-05
LmxM.03.0210.1	Protein kinase, putative	379	554.141	0	452.012	11.2739	0.815698	1e-05
LmxM.03.0220.1	Hypothetical protein, conserved	313	657.176	0	398.472	18.2069	0.60634	1e-05
LmxM.03.0230.1	Long chain fatty Acyl CoA synthetase, putative	705	642.644	0	376.346	23.9123	0.585622	1e-05
LmxM.03.0240.1	Hypothetical protein, conserved	154	316.409	0	343.825	34.5041	1.08665	0.213434
LmxM.03.0250.1	Ribosomal protein L38, putative	83	9962.96	0	11179.2	1649.33	1.12207	0.230441
LmxM.03.0260.1	Hypothetical protein, conserved	342	295.758	0	150.055	13.7871	0.507358	1e-05
LmxM.03.0270.1	FYVE zinc finger/Apolipoprotein A1/A4/E domain containing protein, putative	1372	181.355	0	144.147	18.005	0.794831	0.0193874
LmxM.03.0280.1	Hypothetical protein	970	105.431	0	161.328	12.5633	1.53018	4.30846e-06
LmxM.03.0290.1	Hypothetical protein	376	151.248	0	182.185	23.1139	1.20455	0.0903718
LmxM.03.0310.1	Hypothetical protein	2061	116.693	0	126.83	8.3231	1.08687	0.111622
LmxM.03.0320.1	Hypothetical protein, conserved	1010	254.23	0	266.319	45.4964	1.04755	0.395228
LmxM.03.0330.1	Hypothetical protein, conserved	652	208.685	0	235.921	17.0775	1.13051	0.0553744
LmxM.03.0340.1	DDRGK domain containing protein, putative	368	242.558	0	299.953	26.8734	1.23663	0.0163488
LmxM.03.0350.1	Hypothetical protein	1451	163.865	0	153.227	13.6045	0.935085	0.217138
LmxM.03.0360.1	Hypothetical protein	1630	180.246	0	105.484	3.10515	0.585225	1e-05
LmxM.03.0370.1	GPR1/FUN34/yaaH family, putative	311	446.353	0	319.661	15.921	0.716162	8.88178e-16
LmxM.03.0380.1	GPR1/FUN34/yaaH family, putative	372	354.098	0	374.768	33.4096	1.05837	0.268065
LmxM.03.0390.1	Hypothetical protein	446	173.203	0	148.174	29.6123	0.855493	0.198993
LmxM.03.0400.1	GPR1/FUN34/yaaH family, putative	294	1045.38	0	1314.06	136.207	1.25702	0.0242682
LmxM.03.0410.1	Hypothetical protein	657	1130.91	0	581.95	24.0863	0.514587	1e-05
LmxM.03.0420.1	Hypothetical protein, conserved	1691	137.372	0	164.46	12.6659	1.19718	0.0162334
LmxM.03.0430.1	60S acidic ribosomal protein P2, putative	110	2073.99	0	2151.8	152.898	1.03752	0.305402
LmxM.03.0440.1	60S acidic ribosomal protein P2, putative	110	7899.15	0	5251	595.106	0.664754	4.2956e-06
LmxM.03.0450.1	TLD domain protein, conserved	1684	154.154	0	133.715	22.8589	0.867413	0.185628
LmxM.03.0460.1	Hypothetical protein	1050	148.056	0	92.0819	3.59654	0.621938	1e-05
LmxM.03.0470.1	Hypothetical protein, conserved	966	376.958	0	313.679	33.4033	0.832133	0.0290867
LmxM.03.0480.1	Ankyrin repeats (3 copies)/DHHC palmitoyltransferase, putative	1008	345.041	0	295.52	39.7629	0.856477	0.10649
LmxM.03.0490.1	Hypothetical protein, conserved	986	204.396	0	254.819	36.5104	1.24669	0.0836306
LmxM.03.0500.1	Phosphate-Repressible Phosphate Permease-like protein	573	101.062	0	96.3027	8.38116	0.952908	0.285068
LmxM.03.0510.1	Hypothetical protein, conserved	2516	123.023	0	110.622	18.0387	0.8992	0.245899
LmxM.03.0520.1	Hypothetical protein, conserved	848	355.403	0	235.982	36.3284	0.663983	0.000505823
LmxM.03.0530.1	Hypothetical protein, conserved	2155	167.807	0	142.191	20.5657	0.847347	0.106459
LmxM.03.0540.1	Serine peptidase, Clan SJ, family S16, putative	396	825.825	0	493.928	14.1781	0.598102	1e-05
LmxM.03.0550.1	Hypothetical protein, conserved	1370	200.362	0	245.681	25.523	1.22619	0.0378968
LmxM.03.0560.1	Hypothetical protein	707	123.2	0	141.132	13.3727	1.14556	0.0899649
LmxM.03.0570.1	Quinone oxidoreductase, putative	332	428.369	0	423.772	60.8837	0.989271	0.469912
LmxM.03.0580.1	Hypothetical protein, conserved	178	779.701	0	545.689	6.03731	0.69987	1e-05
LmxM.03.0590.1	DNA repair helicase, putative	1422	229.83	0	244.753	26.5469	1.06493	0.287006
LmxM.03.0600.1	Arginine N-methyltransferase, putative	405	911.597	0	340.871	24.8441	0.373927	1e-05
LmxM.03.0610.1	Kinase-like protein	349	268.428	0	296.005	11.7829	1.10273	0.00963093
LmxM.03.0620.1	Mitochondrial protein 99, putative	674	109.271	0	92.3294	9.08512	0.844962	0.0311112
LmxM.03.0630.1	Hypothetical protein, conserved	322	239.338	0	236.199	4.71819	0.986883	0.252911
LmxM.03.0640.1	Hypothetical protein, conserved	600	364.056	0	331.416	28.1309	0.910342	0.12296
LmxM.03.0650.1	Hypothetical protein	892	520.71	0	438.68	42.8085	0.842465	0.0276693
LmxM.03.0660.1	Hypothetical protein, conserved	815	475.974	0	338.501	25.137	0.711175	2.2635e-08
LmxM.03.0670.1	Hypothetical protein, conserved	568	61.8241	0	72.7032	13.8725	1.17597	0.216456
LmxM.03.0680.1	Uroporphyrinogen-III synthase HemD, putative	286	102.452	0	119.718	3.97616	1.16853	7.04936e-06
LmxM.03.0690.1	DEAD/DEAH box helicase, putative	2211	502.589	0	162.54	40.605	0.323405	1e-05
LmxM.03.0700.1	Hypothetical protein, conserved	2862	146.424	0	157.573	12.3476	1.07614	0.183276
LmxM.03.0710.1	Aminoacyl-tRNA editing domain containing protein, putative	248	415.739	0	300.112	51.6459	0.721876	0.0125832
LmxM.03.0720.1	Hypothetical protein, conserved	1013	117.048	0	143.873	18.0195	1.22918	0.0682887
LmxM.03.0730.1	Hypothetical protein, conserved	371	328.011	0	420.386	26.8426	1.28162	0.000289409
LmxM.03.0740.1	Cytochrome c oxidase copper chaperone, putative	84	664.725	0	399.19	25.2306	0.600534	1e-05
LmxM.03.0750.1	TatD related DNase, putative	702	395.08	0	272.381	34.8798	0.689434	0.00021761
LmxM.03.0760.1	Hypothetical protein, conserved	323	254.364	0	231.008	20.9468	0.908178	0.132421
LmxM.03.0770.1	Ubiquitin-like domain containing protein, putative	540	248.533	0	195.784	13.3766	0.787758	4.01666e-05
LmxM.03.0780.1	Serine/threonine-protein kinase, putative	3050	144.181	0	127.643	16.9016	0.885297	0.163915
LmxM.03.0790.1	Hypothetical protein, conserved	455	119.394	0	180.852	12.0376	1.51475	1.6498e-07
LmxM.03.0800.1	6-phosphofructo-2-kinase 1	2444	128.118	0	133.381	8.34608	1.04107	0.264182
LmxM.03.0810.1	Hypothetical protein	1078	125.799	0	128.47	18.9099	1.02123	0.443853
LmxM.03.0820.1	Hypothetical protein, conserved	2904	83.1106	0	87.9725	17.0977	1.0585	0.388066
LmxM.03.0821.1	Choline/ethanolamine phosphotransferase, putative	599	484.496	0	322.212	38.6395	0.665046	1.33491e-05
LmxM.03.0830.1	Hypothetical protein, conserved	408	113.191	0	122.704	21.0343	1.08404	0.325543
LmxM.03.0840.1	Hypothetical protein, conserved	975	185.229	0	212.946	41.4794	1.14964	0.251993
LmxM.03.0850.1	Hypothetical protein, conserved	2311	193.997	0	188.485	18.5562	0.971588	0.383219
LmxM.03.0860.1	Hypothetical protein, conserved	1536	105.91	0	127.427	17.6054	1.20316	0.11082
LmxM.03.0870.1	Hypothetical protein, conserved	1363	101.573	0	83.5037	14.8011	0.822101	0.111074
LmxM.03.0880.1	Hypothetical protein, conserved	2011	111.513	0	85.2284	10.3474	0.764291	0.00553923
LmxM.03.0890.1	NLI interacting factor-like phosphatase, putative	726	312.896	0	311.046	36.8314	0.994089	0.479975
LmxM.03.0900.1	Peter pan protein, putative	372	328.373	0	286.649	14.9896	0.872937	0.0026886
LmxM.03.0910.1	Inorganic pyrophosphatase, putative	265	568.848	0	499.766	13.7731	0.878558	2.64191e-07
LmxM.03.0920.1	Got1/Sft2-like family, putative	216	727.827	0	555.519	50.2378	0.763257	0.000301968
LmxM.03.0930.1	Amidohydrolase family, putative	697	211.527	0	194.288	6.2718	0.9185	0.00299138
LmxM.03.0940.1	Hypothetical protein, conserved	328	239	0	263.762	7.35112	1.1036	0.000378077
LmxM.03.0950.1	Multicopper oxidase, putative	635	545.68	0	561.82	14.9492	1.02958	0.140152
LmxM.03.0960.1	Hypothetical protein, conserved	104	3588.77	0	2267.69	478.382	0.631887	0.00287647
LmxM.03.0970.1	MORN repeat, putative	325	958.245	0	817.184	58.7771	0.852793	0.00819933
LmxM.03.0980.1	Eukaryotic translation initiation factor 2 subunit alpha	413	2726.53	0	2002.53	47.7888	0.734464	1e-05
LmxM.04.0010.1	Organelle-type calcium ATPase	1025	852.18	0	617.399	83.5387	0.724494	0.00247368
LmxM.04.0020.1	Pteridine transporter (truncated), putative	552	149.434	0	222.668	19.8717	1.49008	0.000114186
LmxM.04.0030.1	CAMP-specific phosphodiesterase, putative	667	233.09	0	279.848	4.07051	1.2006	7.67059e-31
LmxM.04.0035.1	Hypothetical protein	73	492.385	0	792.222	112.424	1.60895	0.00382624
LmxM.04.0040.1	Hypothetical protein	439	607.63	0	1370.99	27.2506	2.25629	5.6966e-173
LmxM.04.0045.1	Hypothetical protein, conserved	167	446.964	0	456.523	51.4373	1.02139	0.426284
LmxM.04.0050.1	Hypothetical protein, conserved	531	700.297	0	550.603	56.4285	0.786242	0.00399129
LmxM.04.0060.1	DNA topoisomerase type IB small subunit, putative	262	368.095	0	347.758	17.4466	0.944749	0.121867
LmxM.04.0070.1	Hypothetical protein, conserved	245	598.194	0	871.704	48.9524	1.45723	1.15339e-08
LmxM.04.0080.1	Hypothetical protein, conserved	158	405.241	0	678.106	36.7846	1.67334	5.94998e-14
LmxM.04.0090.1	Hypothetical protein, conserved	1856	209.781	0	161.144	19.4147	0.768153	0.00611977
LmxM.04.0100.1	Hypothetical protein, conserved	585	281.016	0	808.628	54.9668	2.87752	4.04624e-22
LmxM.04.0110.1	Hypothetical protein, conserved	347	313.811	0	420.338	31.7325	1.33946	0.000393919
LmxM.04.0120.1	Exosome complex exonuclease RRP40, putative	332	235.293	0	336.001	10.8738	1.42801	1.00803e-20
LmxM.04.0123.1	Hypothetical protein, conserved	155	621.72	0	489.584	32.5115	0.787468	2.40919e-05
LmxM.04.0127.1	Hypothetical protein, conserved	386	212.605	0	268.781	5.40746	1.26422	1.39897e-25
LmxM.04.0130.1	Hypothetical protein	613	249.194	0	705.714	175.841	2.83199	0.00471299
LmxM.04.0180.1	Surface antigen-like protein	506	121.8	0	278.691	34.1937	2.2881	2.23446e-06
LmxM.04.0190.1	Surface antigen-like protein	709	140.935	0	463.732	76.1509	3.29041	1.12301e-05
LmxM.04.0200.1	Surface antigen-like protein	182	189.566	0	269.762	37.1428	1.42305	0.0154201
LmxM.04.0210.1	Surface antigen-like protein	296	307.123	0	430.505	18.3176	1.40174	8.15667e-12
LmxM.04.0220.1	Hypothetical protein	354	745.47	0	720.483	59.1577	0.966482	0.336374
LmxM.04.0230.1	Hypothetical protein, conserved	262	357.778	0	560.933	13.3593	1.56782	1.5879e-52
LmxM.04.0240.1	GRAM domain containing protein, putative	290	915.001	0	510.864	40.1621	0.558321	1e-05
LmxM.04.0250.1	RNA pseudouridylate synthase-like protein	1455	144.569	0	165.269	15.6531	1.14318	0.0930128
LmxM.04.0260.1	Hypothetical protein, conserved	267	208.978	0	271.225	19.0958	1.29786	0.000557593
LmxM.04.0270.1	Mitochondrial 39-S ribosomal protein L47 (MRP-L47), putative	480	602.763	0	459.248	60.694	0.761904	0.00902538
LmxM.04.0280.1	Adenosine monophosphate deaminase, putative	1962	230.49	0	249.987	47.2082	1.08459	0.339805
LmxM.04.0290.1	Alcohol dehydrogenase GroES-like domain containing protein, putative	451	314.975	0	329.572	23.2683	1.04634	0.265225
LmxM.04.0300.1	Hypothetical protein, conserved	260	272.344	0	400.688	41.1819	1.47126	0.000915027
LmxM.04.0310.1	Beta-fructofuranosidase, putative	641	526.587	0	127.368	6.00736	0.241874	1e-05
LmxM.04.0320.1	Hypothetical protein	399	198.958	0	122.248	7.53033	0.61444	1e-05
LmxM.04.0330.1	Mitochondrial exoribonuclease DSS-1, putative	843	164.283	0	246.463	13.5844	1.50023	7.26012e-10
LmxM.04.0340.1	ADP-ribosylation factor, putative	184	297.249	0	461.692	74.7309	1.55322	0.013887
LmxM.04.0350.1	Hypothetical protein	2131	205.062	0	270.331	27.1312	1.31829	0.00807069
LmxM.04.0370.1	Hypothetical protein, conserved	190	260.162	0	278.503	53.3783	1.0705	0.365572
LmxM.04.0380.1	Phytanoyl-CoA dioxygenase (PhyH), putative	353	204.885	0	222.288	47.1812	1.08494	0.356114
LmxM.04.0390.1	Hypothetical protein	260	188.175	0	329.51	74.2257	1.75108	0.028447
LmxM.04.0400.1	Anaphase promoting complex, subunit 10-like protein	343	240.244	0	329.255	63.0054	1.3705	0.0788662
LmxM.04.0410.1	Hypothetical protein, conserved	1130	121.718	0	126.706	14.8302	1.04098	0.36832
LmxM.04.0420.1	Tetratricopeptide repeat, putative	361	373.178	0	251.081	22.8298	0.672819	4.44333e-08
LmxM.04.0430.1	Hypothetical protein, conserved	4149	151.577	0	176.33	6.37532	1.16331	5.16465e-05
LmxM.04.0440.1	Serine/threonine protein kinase-like protein	1320	176.849	0	186.541	12.9614	1.0548	0.227298
LmxM.04.0450.1	Calpain-like cysteine peptidase, putative	856	153.942	0	178.021	22.7048	1.15641	0.144456
LmxM.04.0460.1	Adenylosuccinate lyase, putative	484	195.691	0	159.606	12.6121	0.815601	0.00211047
LmxM.04.0465.1	Hypothetical protein	856	129.12	0	208.077	22.9645	1.6115	0.000292788
LmxM.04.0470.1	60S ribosomal protein L11 (L5, L16)	188	4617.73	0	5496.27	413.658	1.19025	0.0168422
LmxM.04.0480.1	ADP-ribosylation factor, putative	190	190.24	0	162.958	9.84517	0.856593	0.00279362
LmxM.04.0490.1	Hypothetical protein, conserved	324	302.377	0	242.818	30.3724	0.803029	0.0249407
LmxM.04.0500.1	Nucleotidyltransferase domain containing protein, putative	2994	124	0	122.251	20.2573	0.985898	0.465605
LmxM.04.0510.1	Hypothetical protein	1531	255.727	0	381.631	33.9873	1.49234	0.000105933
LmxM.04.0520.1	Huntingtin interacting protein (HIP), putative	1058	332.754	0	226.834	21.8491	0.681686	6.24189e-07
LmxM.04.0530.1	Hypothetical protein	356	172.756	0	182.028	11.2104	1.05367	0.204092
LmxM.04.0540.1	Zinc finger, C3HC4 type (RING finger), putative	596	169.987	0	178.498	8.8976	1.05007	0.169405
LmxM.04.0550.1	Intraflagellar transport protein 139, putative	1546	173.505	0	183.134	25.192	1.0555	0.351144
LmxM.04.0560.1	Tyrosine phosphatase, putative	292	156.536	0	264.563	11.7942	1.69011	2.61235e-20
LmxM.04.0570.1	DENN (AEX-3) domain containing protein, putative	1792	132.496	0	163.876	17.3579	1.23684	0.0353144
LmxM.04.0580.1	Spermidine synthase, putative	300	933.338	0	758.414	54.6935	0.812582	0.000691287
LmxM.04.0590.1	Hypothetical protein	267	336.365	0	406.962	19.8472	1.20988	0.000187549
LmxM.04.0600.1	Hypothetical protein	3051	78.2122	0	119.111	12.1036	1.52292	0.000363708
LmxM.04.0610.1	Hypothetical protein, conserved	167	177.094	0	203.142	41.0366	1.14708	0.262799
LmxM.04.0620.1	Hypothetical protein	1275	177.82	0	182.077	12.8938	1.02394	0.370636
LmxM.04.0625.1	Hypothetical protein	338	593.828	0	624.35	43.4628	1.0514	0.241263
LmxM.04.0630.1	Hypothetical protein, conserved	200	2167.25	0	2262.45	337.247	1.04393	0.388859
LmxM.04.0640.1	Zinc finger, C3HC4 type (RING finger), putative	326	236.237	0	262.086	26.0973	1.10942	0.160969
LmxM.04.0650.1	Serine-threonine protein kinase-like protein	1246	208.228	0	315.384	23.3496	1.51461	2.22449e-06
LmxM.04.0660.1	Hypothetical protein	148	586.335	0	823.655	152.902	1.40475	0.0603179
LmxM.04.0670.1	Hypothetical protein, conserved	152	2728.77	0	1434.73	126.848	0.525779	1e-05
LmxM.04.0680.1	Ubiquitin-conjugating enzyme E2, putative	148	1037.76	0	573.563	9.97441	0.552691	1e-05
LmxM.04.0690.1	Axonemal dynein light chain, putative	746	281.471	0	402.536	70.8004	1.43012	0.0436375
LmxM.04.0700.1	Hypothetical protein, conserved	1076	64.9764	0	133.573	15.3404	2.05572	3.88125e-06
LmxM.04.0710.1	Tir chaperone protein (CesT) family/PDZ domain containing protein, putative	794	203.039	0	197.066	19.5698	0.970579	0.380091
LmxM.04.0720.1	Hypothetical protein	684	142.721	0	245.165	20.8948	1.71779	4.72289e-07
LmxM.04.0730.1	Protein of unknown function (DUF974), putative	640	158.406	0	217.73	14.284	1.37451	1.63942e-05
LmxM.04.0740.1	Hypothetical protein, conserved	820	153.991	0	182.792	16.6848	1.18703	0.0421554
LmxM.04.0750.1	60S ribosomal protein L10, putative	213	4377.21	0	5940.13	346.238	1.35706	3.18062e-06
LmxM.04.0760.1	Hypothetical protein	172	7589.86	0	6090.07	552.727	0.802396	0.00332955
LmxM.04.0770.1	Hypothetical protein	171	2360	0	1216.12	83.71	0.515306	1e-05
LmxM.04.0780.1	Heat shock protein, putative	577	472.068	0	484.769	35.5305	1.02691	0.36037
LmxM.04.0790.1	Hypothetical protein, conserved	1170	185.201	0	198.729	20.4686	1.07305	0.254325
LmxM.04.0800.1	Hypothetical protein	305	374.463	0	399.59	34.6652	1.0671	0.234274
LmxM.04.0810.1	Pescadillo N-terminus/BRCA1 C Terminus (BRCT) domain containing protein, putative	671	349.208	0	367.716	76.6768	1.053	0.404635
LmxM.04.0820.1	Peptide deformylase 2, putative	401	282.492	0	368.375	11.7973	1.30402	1.67169e-13
LmxM.04.0830.1	Hypothetical protein, conserved	1413	169.503	0	204.674	34.8112	1.2075	0.156162
LmxM.04.0840.1	Tyrosine phospatase-like protein	879	167.16	0	251.347	20.2888	1.50363	1.66634e-05
LmxM.04.0850.1	Serine peptidase, Clan S-, family S54, putative	393	497.946	0	315.202	14.731	0.633004	1e-05
LmxM.04.0860.1	Hypothetical protein	231	296.709	0	364.418	26.8039	1.2282	0.00576697
LmxM.04.0870.1	Hypothetical protein	1210	163.437	0	201.707	14.8102	1.23416	0.00488276
LmxM.04.0890.1	Hypothetical protein, conserved	1268	140.611	0	154.013	8.49359	1.09532	0.0572827
LmxM.04.0910.1	Hypothetical protein, conserved	186	201.048	0	259.798	31.5279	1.29222	0.0311991
LmxM.04.0920.1	Hypothetical protein	596	333.695	0	260.22	20.8442	0.779813	0.000211766
LmxM.04.0930.1	Hypothetical protein	148	422.005	0	372.191	24.5025	0.881959	0.0210253
LmxM.04.0940.1	Hypothetical protein	493	449.479	0	244.617	15.8431	0.544224	1e-05
LmxM.04.0950.1	Hypothetical protein	213	5848.19	0	6227.44	680.554	1.06485	0.288674
LmxM.04.0960.1	Adenylate kinase, putative	207	460.802	0	389.061	44.5996	0.844312	0.0538551
LmxM.04.0970.1	Hypothetical protein, conserved	519	152.008	0	215.707	4.58697	1.41905	3.80446e-44
LmxM.04.0975.1	Hypothetical protein	466	128.606	0	168.159	24.5547	1.30755	0.0536114
LmxM.04.0980.1	Hypothetical protein, conserved	1272	112.298	0	147.522	20.4337	1.31366	0.0423717
LmxM.04.0990.1	Hypothetical protein, conserved	292	813.989	0	634.901	25.8966	0.779987	2.33091e-12
LmxM.04.1000.1	Chloride channel protein, putative	1174	218.42	0	195.477	15.4248	0.894961	0.0684561
LmxM.04.1010.1	Domain of unknown function (DUF947), putative	224	438.626	0	541.865	26.9334	1.23537	6.32728e-05
LmxM.04.1030.1	COPI associated protein, putative	194	1744.17	0	1946.97	25.1717	1.11627	3.92798e-16
LmxM.04.1040.1	Hypothetical protein	321	536.769	0	629.366	83.0335	1.17251	0.132387
LmxM.04.1050.1	Acyltransferase-like protein, copy 2	210	1130.07	0	729.469	79.303	0.645505	2.19079e-07
LmxM.04.1060.1	Hypothetical protein	476	108.855	0	163.075	14.0209	1.4981	5.50624e-05
LmxM.04.1070.1	Hypothetical protein, conserved	129	239.167	0	303.048	26.1245	1.2671	0.00723755
LmxM.04.1080.1	Transcriptional repressor TCF25, putative	939	229.325	0	229.929	26.3992	1.00263	0.490876
LmxM.04.1090.1	Hypothetical protein, conserved	1469	148.409	0	120.052	16.3287	0.808926	0.0412246
LmxM.04.1100.1	Hypothetical protein	109	404.202	0	516.469	126.139	1.27775	0.186726
LmxM.04.1110.1	Proton motive ATPase, putative	957	154.08	0	271.762	39.1167	1.76378	0.00131269
LmxM.04.1120.1	Hypothetical protein	729	257.253	0	205.624	12.2237	0.799306	1.20172e-05
LmxM.04.1130.1	Cytochrome c oxidase assembly factor, putative	310	705.939	0	697.954	69.0932	0.988689	0.454
LmxM.04.1140.1	Hypothetical protein	356	227.448	0	225.945	22.8981	0.993395	0.473844
LmxM.04.1150.1	Hypothetical protein, conserved	168	165.283	0	144.287	4.13631	0.87297	1.9274e-07
LmxM.04.1160.1	Fructose-1,6-bisphosphatase, cytosolic, putative	351	736.513	0	539.998	61.9473	0.733181	0.00075619
LmxM.04.1165.1	Hypothetical protein	408	419.696	0	620.482	27.6282	1.47841	1.83222e-13
LmxM.04.1170.1	Double RNA binding domain protein 3	311	567.213	0	236.633	19.1805	0.417185	1e-05
LmxM.04.1180.1	Hypothetical protein, conserved	2386	133.214	0	132.648	3.27008	0.995751	0.43129
LmxM.04.1190.1	TRNA nucleotidyltransferase, putative	523	406.222	0	479.448	21.2306	1.18026	0.000281282
LmxM.04.1200.1	Hypothetical protein, conserved	187	534.799	0	443.267	45.9738	0.828848	0.0232427
LmxM.04.1210.1	Casein kinase I, putative	368	139.756	0	265.564	19.9083	1.9002	1.31295e-10
LmxM.04.1220.1	Hypothetical protein, conserved	1061	268.697	0	210.311	28.1531	0.782707	0.0190456
LmxM.04.1230.1	Actin	376	3178.6	0	2026.48	27.2672	0.63754	1e-05
LmxM.05.0010.1	Kinetochore interacting protein 1, putative	915	128.335	0	128.53	10.3546	1.00152	0.492484
LmxM.05.0020.1	Hypothetical protein, conserved	139	403.228	0	792.652	201.268	1.96576	0.0265044
LmxM.05.0030.1	Small GTP-binding protein, putative	195	1566.34	0	1180.78	105.772	0.753846	0.000133589
LmxM.05.0040.1	Paraflagellar rod component par4, putative	581	594.725	0	703.682	78.1291	1.18321	0.0815709
LmxM.05.0050.1	Hypothetical protein, conserved	841	238.107	0	174.127	12.893	0.731298	3.48151e-07
LmxM.05.0060.1	Major vault protein, putative	833	402.847	0	378.742	24.3397	0.940163	0.160998
LmxM.05.0070.1	Dynein light chain, putative	91	740.9	0	1156.9	178.682	1.56148	0.00995221
LmxM.05.0080.1	Rrp15p, putative	201	217.315	0	414.911	10.8204	1.90926	8.39294e-75
LmxM.05.0090.1	Nudix hydrolase 2, putative	179	387.196	0	496.477	35.9563	1.28224	0.00118577
LmxM.05.0100.1	Phosphoprotein phosphatase, putative	637	675.374	0	465.856	4.6215	0.689776	1e-05
LmxM.05.0110.1	Hypothetical protein, conserved	123	568.901	0	418.196	31.7403	0.735093	1.02676e-06
LmxM.05.0120.1	Hypothetical protein, conserved	338	206.844	0	287.837	6.85897	1.39157	1.76601e-32
LmxM.05.0130.1	Protein kinase, putative	432	234.666	0	223.38	10.3263	0.951909	0.137226
LmxM.05.0140.1	Nucleolar RNA helicase II, putative	684	405.175	0	316.105	38.5709	0.78017	0.0104652
LmxM.05.0150.1	Hypothetical protein, conserved	442	202.166	0	291.801	29.8469	1.44338	0.00133582
LmxM.05.0160.1	Hypothetical protein, unknown function	511	166.043	0	138.822	19.9794	0.83606	0.0865259
LmxM.05.0170.1	Basal body component, putative	762	186.875	0	221.655	26.6577	1.18611	0.0960028
LmxM.05.0180.1	Dihydrolipoamide branched chain transacylase, putative	477	378.473	0	307.393	17.85	0.812195	3.41642e-05
LmxM.05.0190.1	Fip1 motif/Zinc finger C-x8-C-x5-C-x3-H type (and similar), putative	371	632.682	0	480.461	25.8491	0.759403	1.94464e-09
LmxM.05.0200.1	50S ribosome-binding GTPase, putative	787	127.205	0	156.552	28.1706	1.23071	0.148756
LmxM.05.0210.1	Hypothetical protein, conserved	1474	116.899	0	152.361	13.8905	1.30335	0.00534125
LmxM.05.0220.1	Dual specificity phosphatase-like protein	883	180.089	0	176.964	6.5825	0.982651	0.31752
LmxM.05.0230.1	Hydrogenase, putative	646	139.667	0	225.314	11.3934	1.61323	2.79615e-14
LmxM.05.0240.1	Viscerotropic leishmaniasis antigen, putative	1229	102.513	0	85.0595	3.19059	0.829748	2.24817e-08
LmxM.05.0241.1	Viscerotropic leishmaniasis antigen, putative	1411	77.7028	0	63.7529	1.32777	0.820471	1e-05
LmxM.05.0250.1	Hypothetical protein, conserved	97	191.793	0	259.601	33.9049	1.35355	0.0227531
LmxM.05.0260.1	Hypothetical protein, conserved	390	244.321	0	288.089	13.0049	1.17914	0.000382014
LmxM.05.0270.1	Hypothetical protein, conserved	317	156.313	0	173.964	7.63704	1.11292	0.0104097
LmxM.05.0280.1	Protein tyrosine phosphatase, putative	224	1223.45	0	876.402	38.7112	0.716339	1e-05
LmxM.05.0285.1	ARP2/3 complex 16kDa subunit, putative	170	324.086	0	271.33	8.99467	0.837214	2.24093e-09
LmxM.05.0290.1	Phosphate carrier protein, mitochondrial precursor-like protein	485	457.38	0	508.395	10.8432	1.11154	1.27084e-06
LmxM.05.0300.1	Hypothetical protein, conserved	653	167.789	0	317.979	8.73975	1.89512	1.72552e-66
LmxM.05.0310.1	Glutaredoxin-like protein	180	337.119	0	417.35	39.344	1.23799	0.0207141
LmxM.05.0320.1	Hypothetical protein, unknown function	37	304.314	0	363.193	8.63287	1.19348	4.54305e-12
LmxM.05.0330.1	Minichromosome maintenance protein-like protein	1002	138.463	0	237.006	18.9509	1.71169	9.9694e-08
LmxM.05.0340.1	Hypothetical protein, conserved	371	255.163	0	475.036	10.2274	1.8617	8.0693e-103
LmxM.05.0350.1	Trypanothione reductase	491	1291.4	0	1150.31	66.4964	0.890753	0.0169338
LmxM.05.0360.1	ATP-dependent RNA helicase, putative	621	85.0554	0	144.701	16.7649	1.70126	0.000187002
LmxM.05.0370.1	Hypothetical protein, conserved	327	242.705	0	259.257	23.8218	1.0682	0.243587
LmxM.05.0380.1	KH-associated protein 2	782	118.184	0	84.642	4.08474	0.71619	1.11022e-16
LmxM.05.0390.1	Protein kinase, putative	791	128.177	0	132.537	15.3576	1.03402	0.38824
LmxM.05.0400.1	Structural maintenance of chromosome (SMC), putative	1213	175.07	0	150.267	4.80689	0.858328	1.23618e-07
LmxM.05.0410.1	TPR repeat, putative	913	117.296	0	160.235	14.3239	1.36607	0.00136
LmxM.05.0420.1	Dynein-light chain-protein, putative	111	480.186	0	538.037	60.0432	1.12048	0.167652
LmxM.05.0430.1	Hypothetical protein, conserved	676	108.046	0	155.078	6.6957	1.43529	1.07727e-12
LmxM.05.0440.1	Hypothetical protein, conserved	879	72.1572	0	91.1608	11.4742	1.26336	0.0488407
LmxM.05.0450.1	Hypothetical protein, conserved	196	2150.64	0	1390.54	140.299	0.646571	3.01801e-08
LmxM.05.0460.1	GTPase, putative	627	430.531	0	430.97	26.4399	1.00102	0.493371
LmxM.05.0470.1	Hypothetical protein, unknown function	242	292.693	0	413.801	59.4719	1.41377	0.0208555
LmxM.05.0480.1	Monocarboxylate transporter-like protein	573	188.416	0	198.705	23.6754	1.05461	0.331929
LmxM.05.0490.1	Hypothetical protein, conserved	167	399.933	0	230.25	21.5797	0.575721	1.88738e-15
LmxM.05.0500.1	ATP synthase F1, alpha subunit, putative	574	847.18	0	412.905	49.7213	0.487388	1e-05
LmxM.05.0510.1	ATP synthase F1, alpha subunit, putative	574	1898.67	0	642.797	66.353	0.338551	1e-05
LmxM.05.0520.1	Nuclear receptor binding factor-like protein	340	220.086	0	299.262	25.1502	1.35975	0.000821672
LmxM.05.0530.1	Kinetoplast-associated protein-like protein	2050	123.565	0	148.109	21.4398	1.19863	0.126149
LmxM.05.0540.1	U6 snrna-associated sm-like protein lsm3	137	376.495	0	424.02	26.4435	1.12623	0.0361482
LmxM.05.0550.1	Protein kinase, putative	318	247.085	0	268	8.85159	1.08465	0.00906732
LmxM.05.0560.1	Hypothetical protein, conserved	419	196.121	0	258.927	23.2969	1.32024	0.00350983
LmxM.05.0570.1	Hypothetical protein, conserved	410	344.608	0	492.561	36.0681	1.42934	2.04743e-05
LmxM.05.0580.1	Hypothetical protein, conserved	789	275.349	0	251.987	6.43574	0.915153	0.000141649
LmxM.05.0590.1	ATP-dependent RNA helicase, putative	995	130.719	0	161.28	14.2026	1.23379	0.0157075
LmxM.05.0600.1	COG4 transport protein, putative	910	95.6117	0	141.071	8.72272	1.47546	9.36068e-08
LmxM.05.0610.1	Surp module, putative	968	68.3506	0	98.9318	13.8053	1.44742	0.013374
LmxM.05.0620.1	Hypothetical protein, conserved	879	188.108	0	178.971	12.2011	0.951424	0.226957
LmxM.05.0630.1	Kinesin, putative	1222	232.543	0	261.186	35.9144	1.12317	0.212569
LmxM.05.0640.1	Ankyrin repeats (many copies)/Ankyrin repeats (3 copies), putative	1917	164.629	0	199.161	35.0498	1.20975	0.16226
LmxM.05.0650.1	Hypothetical protein, conserved	895	245.103	0	352.689	42.5237	1.43894	0.00570284
LmxM.05.0660.1	Nitroreductase-like protein	315	208.768	0	310.387	15.9238	1.48675	8.76392e-11
LmxM.05.0670.1	Hypothetical protein, conserved	2414	123.907	0	157.046	19.3985	1.26746	0.043785
LmxM.05.0680.1	Sre-2/carboxylate carrier-like protein	346	331.381	0	379.057	26.3163	1.14387	0.0350218
LmxM.05.0690.1	Hypothetical protein, conserved	2684	86.9055	0	92.7935	9.26284	1.06775	0.262502
LmxM.05.0700.1	Hypothetical protein, conserved	1762	132.942	0	112.814	13.8051	0.848599	0.0724241
LmxM.05.0710.1	CYC2-like cyclin, putative	1407	282.795	0	330.545	47.0098	1.16885	0.154877
LmxM.05.0720.1	Phosphatase-like protein	1394	148.049	0	157.54	14.6085	1.06411	0.257948
LmxM.05.0730.1	Hypothetical protein, conserved	725	163.479	0	193.666	35.7319	1.18465	0.199105
LmxM.05.0740.1	Vta1 like, putative	367	279.971	0	255.371	10.2675	0.912133	0.0082889
LmxM.05.0750.1	Flavodoxin/Radical SAM superfamily/Wyosine base formation, putative	800	366.517	0	366.123	45.4191	0.998923	0.496534
LmxM.05.0760.1	Kinesin-like protein	1463	132.899	0	237.991	31.4893	1.79076	0.000422883
LmxM.05.0770.1	Hypothetical protein, unknown function	1362	191.899	0	200.43	11.1811	1.04445	0.222743
LmxM.05.0790.1	Mitochondrial glycoprotein, putative	412	284.366	0	391.214	20.328	1.37574	7.3534e-08
LmxM.05.0800.1	MYND zinc finger (ZnF) domain-like protein	429	230.497	0	358.842	31.4333	1.55682	2.22201e-05
LmxM.05.0810.1	Got1/Sft2-like family, putative	163	529.062	0	406.024	78.9862	0.767442	0.0596508
LmxM.05.0820.1	Hypothetical protein, conserved	928	345.867	0	334.445	57.3949	0.966977	0.421132
LmxM.05.0830.1	Methylthioadenosine phosphorylase, putative	306	1093.15	0	590.775	64.2042	0.540435	2.55351e-15
LmxM.05.0840.1	Hypothetical protein, unknown function	1323	234.92	0	412.724	53.6948	1.75687	0.000464196
LmxM.05.0850.1	Zinc-finger of a C2HC-type, putative	639	256.622	0	230.912	4.62795	0.899811	1.38405e-08
LmxM.05.0860.1	Hypothetical protein, conserved	155	429.843	0	369.176	42.2039	0.858863	0.0752925
LmxM.05.0870.1	Hypothetical protein, conserved	1921	147.159	0	168.185	18.4798	1.14288	0.127608
LmxM.05.0880.1	Hypothetical protein, conserved	201	490.877	0	578.158	31.3756	1.17781	0.00270282
LmxM.05.0890.1	CPSF A subunit region, putative	1982	191.815	0	225.924	28.4883	1.17782	0.115595
LmxM.05.0900.1	Surface antigen-like protein	286	136.486	0	315.628	89.8491	2.31252	0.0230866
LmxM.05.0910.1	Hypothetical protein, conserved	1074	214.688	0	320.826	26.97	1.49438	4.1526e-05
LmxM.05.0920.1	Paraflagellar rod protein, putative	1074	188.337	0	260.092	44.6875	1.38099	0.0541686
LmxM.05.0930.1	Ubiquitin-conjugating enzyme E2, putative	463	259.892	0	296.939	25.4821	1.14255	0.0729918
LmxM.05.0940.1	Hypothetical protein, conserved	1272	145.865	0	214.44	29.7648	1.47013	0.0106141
LmxM.05.0950.1	Glutaminyl cyclase, putative	908	214.839	0	288.239	16.0746	1.34165	2.48313e-06
LmxM.05.0960.1	Metallo-peptidase, Clan M-, Family M49	679	590.025	0	773.857	93.6332	1.31157	0.0248046
LmxM.05.0970.1	Mercaptopyruvate sulfurtransferase	370	455.288	0	325.091	50.107	0.714033	0.00468315
LmxM.05.0980.1	NADH-ubiquinone oxidoreductase, mitochondrial, putative	481	335.726	0	334.066	14.225	0.995057	0.453566
LmxM.05.0990.1	Hypothetical protein, conserved	89	141.473	0	120.497	18.7448	0.85173	0.131561
LmxM.05.1000.1	Hypothetical protein, conserved	103	731.839	0	595.783	94.7984	0.814091	0.0756143
LmxM.05.1010.1	Methyltransferase-like protein	613	114.832	0	161.491	18.4407	1.40632	0.00570019
LmxM.05.1020.1	Dynein regulatory complex subunit 7, putative	919	246.065	0	281.694	30.1911	1.14479	0.118983
LmxM.05.1030.1	Hypothetical protein, conserved	145	1152.71	0	704.767	95.2636	0.611397	1.28691e-06
LmxM.05.1040.1	Stomatin-like protein	357	757.272	0	457.963	40.6987	0.604755	9.60343e-14
LmxM.05.1050.1	Hypothetical protein, unknown function	443	200.027	0	196.237	28.2023	0.981052	0.446547
LmxM.05.1060.1	ATPase, putative	478	159.588	0	139.67	16.5091	0.875189	0.113811
LmxM.05.1061.1	ATPase, putative	499	60.0713	0	80.3352	11.2785	1.33733	0.0361925
LmxM.05.1070.1	Legume-like lectin family, putative	522	92.3964	0	106.772	10.903	1.15559	0.0936684
LmxM.05.1070a.1	Hypothetical protein	611	22.4182	0	22.3984	3.27159	0.999121	0.497596
LmxM.05.1080.1	Phosphatidylinositol 4-phosphate 5-kinase, putative	726	261.159	0	260.206	36.1686	0.996354	0.489499
LmxM.05.1090.1	Double-strand-break repair protein rad21 homolog, putative	574	183.517	0	142.645	20.7941	0.777285	0.0246746
LmxM.05.1100.1	Methyltransferase domain containing protein, putative	245	568.693	0	808.105	60.6427	1.42099	3.94183e-05
LmxM.05.1110.1	Hypothetical protein, conserved	1245	1322.33	0	911.741	127.341	0.689495	0.000631299
LmxM.05.1120.1	Hypothetical protein, unknown function	120	205.05	0	370.279	40.8331	1.8058	2.59986e-05
LmxM.05.1130.1	Hypothetical protein, conserved	503	132.97	0	145.121	27.0823	1.09138	0.326845
LmxM.05.1140.1	V-type proton ATPase subunit D, putative	357	341.354	0	239.368	22.1663	0.70123	2.10274e-06
LmxM.05.1160.1	Hypothetical protein, unknown function	855	108.476	0	145.95	2.49456	1.34546	2.62652e-51
LmxM.05.1170.1	Elongation of very long chain fatty acids protein, putative	249	1057.88	0	542.188	55.3236	0.512522	1e-05
LmxM.05.1180.1	Hypothetical protein, conserved	523	276.704	0	352.721	17.6882	1.27472	8.63299e-06
LmxM.05.1190.1	Hypothetical protein, conserved	1957	142.151	0	155.067	15.0768	1.09086	0.195803
LmxM.05.1200.1	Prefoldin subunit, putative	132	895.917	0	482.851	126.386	0.538946	0.000541004
LmxM.05.1210.1	Protein phosphatase type 1 regulator-like protein	396	459.426	0	375.725	28.6024	0.817815	0.00171484
LmxM.05.1215.1	Surface antigen-like protein	284	143.535	0	219.644	41.4132	1.53025	0.0330453
LmxM.06.0010.1	Histone H4	100	10271	0	11234.8	3274.57	1.09384	0.38425
LmxM.06.0020.1	Hypothetical protein, conserved	535	134.415	0	205.45	47.8527	1.52847	0.0688446
LmxM.06.0030.1	WD domain, G-beta repeat, putative	673	804.379	0	868.871	208.707	1.08018	0.378659
LmxM.06.0040.1	39S mitochondrial ribosomal protein L46, putative	291	643.468	0	611.688	130.279	0.950611	0.403638
LmxM.06.0050.1	Hypothetical protein, conserved	481	389.16	0	358.343	80.0165	0.920814	0.350073
LmxM.06.0060.1	Hypothetical protein, conserved	348	209.866	0	367.593	91.9648	1.75156	0.0431648
LmxM.06.0070.1	Hypothetical protein, conserved	458	240.201	0	349.936	88.7959	1.45685	0.108264
LmxM.06.0080.1	ATP-binding cassette protein subfamily G, member 1, putative	657	201.705	0	326.527	93.0121	1.61884	0.0897984
LmxM.06.0090.1	ATP-binding cassette protein subfamily G, member 2	663	341.561	0	247.492	53.8507	0.724592	0.0403324
LmxM.06.0100.1	ATP-binding cassette protein subfamily G, member 3, putative	248	202.681	0	243.567	49.6081	1.20172	0.204919
LmxM.06.0110.1	Hypothetical protein, conserved	602	513.153	0	704.342	188.606	1.37258	0.155364
LmxM.06.0120.1	Cyclophilin	217	2592.72	0	2099.61	355.127	0.80981	0.0824858
LmxM.06.0130.1	Hypothetical protein, conserved	186	316.343	0	437.644	116.999	1.38345	0.149922
LmxM.06.0140.1	Proteasome beta 6 subunit, putative	247	1031.87	0	805.7	157.817	0.780813	0.0759103
LmxM.06.0150.1	Hypothetical protein, conserved	109	450.312	0	864.95	141.237	1.92078	0.0016637
LmxM.06.0160.1	HD domain containing protein, putative	454	331.875	0	437.038	108.038	1.31688	0.16518
LmxM.06.0170.1	Trm112p-like protein, putative	141	244.07	0	324.791	82.5119	1.33073	0.163966
LmxM.06.0180.1	Kinesin-like protein	719	189.197	0	375.935	116.013	1.987	0.0537398
LmxM.06.0190.1	Hypothetical protein, conserved	725	127.062	0	215.039	73.0436	1.6924	0.114208
LmxM.06.0200.1	Hypothetical protein, conserved	491	315.598	0	322.304	64.5186	1.02125	0.458611
LmxM.06.0210.1	FHA domain containing protein, putative	675	170.559	0	231.764	68.1559	1.35885	0.18459
LmxM.06.0220.1	Hypothetical protein, conserved	286	517.852	0	843.095	172.292	1.62806	0.02953
LmxM.06.0230.1	Hypothetical protein, conserved	213	484.892	0	616.938	113.558	1.27232	0.122455
LmxM.06.0240.1	Present in the outer mitochondrial membrane proteome 34	937	283.32	0	402.67	121.202	1.42125	0.16238
LmxM.06.0250.1	Hypothetical protein, conserved	278	557.766	0	605.379	131.612	1.08537	0.35876
LmxM.06.0260.1	5'-3' exoribonuclease A, putative	1515	305.374	0	262.514	92.8382	0.859648	0.322162
LmxM.06.0270.1	Hypothetical protein, conserved	312	463.647	0	444.744	148.671	0.959231	0.449413
LmxM.06.0280.1	Hypothetical protein, conserved	851	191.563	0	246.497	71.8509	1.28677	0.222269
LmxM.06.0290.1	Ribonuclease H1, putative	445	401.412	0	458.821	123.558	1.14302	0.321097
LmxM.06.0300.1	MYND finger domain-like protein	169	466.742	0	924.191	145	1.98009	0.000803001
LmxM.06.0310.1	Pteridine transporter, putative	677	323.709	0	514.473	155.642	1.58931	0.110163
LmxM.06.0320.1	Hypothetical protein, conserved	1037	375.431	0	500.224	108.16	1.3324	0.124295
LmxM.06.0330.1	Hypothetical protein, conserved	1185	185.14	0	237.534	55.9861	1.283	0.174676
LmxM.06.0340.1	Serine peptidase, clan SC, family S9A-like protein	905	311.82	0	304.909	38.0417	0.977837	0.427924
LmxM.06.0350.1	NAD(P)-dependent steroid dehydrogenase protein, putative	407	1069.25	0	836.912	114.567	0.78271	0.0212821
LmxM.06.0360.1	Hypothetical protein, conserved	451	277.585	0	460.628	58.2596	1.65942	0.000839378
LmxM.06.0370.1	Glutamine synthetase, putative	379	3305.48	0	3521.47	295.066	1.06534	0.232083
LmxM.06.0380.1	Present in the outer mitochondrial membrane proteome 35	374	274.436	0	372.901	27.8481	1.35879	0.000203269
LmxM.06.0390.1	Hypothetical protein, conserved	911	248.152	0	225.553	26.9975	0.908931	0.201275
LmxM.06.0400.1	Hypothetical protein	314	138.361	0	194.665	37.9435	1.40693	0.0689196
LmxM.06.0410.1	60S ribosomal protein L19, putative	247	2560.37	0	4342.06	1079.09	1.69587	0.0493595
LmxM.06.0412.1	Hypothetical protein, conserved	189	363.995	0	297.091	29.1807	0.816195	0.0109313
LmxM.06.0415.1	60S ribosomal protein L19, putative	247	4640.52	0	4016.52	600.006	0.865533	0.149175
LmxM.06.0420.1	Hypothetical protein, conserved	560	128.855	0	150.201	39.6813	1.16566	0.295307
LmxM.06.0430.1	Hypothetical protein, conserved	691	258.935	0	264.538	63.3435	1.02164	0.464756
LmxM.06.0440.1	Hypothetical protein, conserved	993	216.958	0	241.488	89.8895	1.11307	0.392467
LmxM.06.0450.1	Hypothetical protein, unknown function	455	159.737	0	313.477	70.0417	1.96246	0.0140822
LmxM.06.0460.1	ATP-NAD kinase-like protein	1250	142.657	0	173.86	52.1993	1.21873	0.274996
LmxM.06.0470.1	Condensin complex subunit 2, putative	1150	187.016	0	196.43	58.1761	1.05034	0.435722
LmxM.06.0480.1	Hypothetical protein, conserved	314	243.707	0	285.979	64.5097	1.17346	0.256139
LmxM.06.0490.1	Hypothetical protein, conserved	486	218.549	0	328.188	106.049	1.50167	0.150601
LmxM.06.0500.1	SpoU rRNA Methylase family, putative	545	154.203	0	254.733	91.4886	1.65193	0.135922
LmxM.06.0510.1	U-box domain containing protein, putative	714	229.422	0	318.774	76.7757	1.38946	0.122252
LmxM.06.0520.1	Hypothetical protein, conserved	1898	94.5183	0	144.967	45.4872	1.53375	0.133698
LmxM.06.0530.1	Hypothetical protein, conserved	298	474.941	0	397.394	116.924	0.836723	0.253594
LmxM.06.0540.1	Hypothetical protein, conserved	867	140.858	0	254.911	92.61	1.80971	0.109059
LmxM.06.0550.1	Hypothetical protein, conserved	1727	109.737	0	154.618	55.3002	1.40899	0.208513
LmxM.06.0560.1	Deoxyuridine triphosphatase, putative	269	2249.68	0	2130.77	181.217	0.947141	0.255847
LmxM.06.0570.1	60S ribosomal protein L23a, putative	145	6653.54	0	9078.35	1300.79	1.36444	0.0311535
LmxM.06.0580.1	60S ribosomal protein L23a, putative	145	6638.6	0	11834.6	1212.22	1.7827	9.08131e-06
LmxM.06.0590.1	Hypothetical protein, conserved	1515	157.402	0	203.128	59.6318	1.29051	0.221598
LmxM.06.0600.1	Hypothetical protein, conserved	1435	125.952	0	198.925	60.4856	1.57937	0.113823
LmxM.06.0610.1	Carbonic anhydrase family protein, putative	386	210.044	0	304.609	65.4631	1.45021	0.0742917
LmxM.06.0620.1	Putative Phosphatase/Protein of unknown function DUF89, putative	1010	229.88	0	462.899	157.245	2.01366	0.0691849
LmxM.06.0630.1	Hypothetical protein, unknown function	412	222.207	0	206.972	48.3776	0.931439	0.376415
LmxM.06.0640.1	Protein kinase, putative	3105	125.702	0	162.562	56.2465	1.29324	0.256125
LmxM.06.0650.1	Lanosterol synthase, putative	1002	275.373	0	317.871	104.567	1.15433	0.342218
LmxM.06.0660.1	Hypothetical protein, conserved	634	264.351	0	366.387	122.741	1.38599	0.202899
LmxM.06.0670.1	Hypothetical protein, conserved	1332	185.185	0	220.931	75.6817	1.19303	0.31835
LmxM.06.0680.1	Hypothetical protein, conserved	243	482.897	0	508.116	103.762	1.05223	0.403983
LmxM.06.0685.1	Hypothetical protein, conserved	405	215.456	0	295.645	70.7459	1.37218	0.128508
LmxM.06.0690.1	Hypothetical protein, conserved	2567	178.68	0	241.39	88.4247	1.35097	0.2391
LmxM.06.0700.1	C2 domain/Ankyrin repeats (3 copies), putative	735	333.989	0	237.531	73.6849	0.711192	0.0952551
LmxM.06.0710.1	Hypothetical protein	614	103.643	0	159.427	37.8183	1.53824	0.0700965
LmxM.06.0720.1	YEATS family, putative	1756	142.226	0	217.928	92.3778	1.53226	0.206256
LmxM.06.0730.1	Threonine ammonia-lyase	338	380.713	0	359.398	102.308	0.944013	0.417481
LmxM.06.0740.1	Hypothetical protein, conserved	907	62.0055	0	100.896	31.1277	1.62722	0.10576
LmxM.06.0750.1	Haemolysin-III related, putative	702	175.832	0	217.853	62.5985	1.23898	0.251023
LmxM.06.0760.1	Hypothetical protein, conserved	1175	166.76	0	296.483	91.6812	1.7779	0.0785451
LmxM.06.0770.1	Double RNA binding domain protein 12	1923	66.7076	0	139.616	45.5823	2.09296	0.0548551
LmxM.06.0790.1	Hypothetical protein, unknown function	1031	109.485	0	173.819	57.6375	1.58761	0.13217
LmxM.06.0800.1	Hypothetical protein, conserved	1553	112.263	0	166.526	54.5793	1.48336	0.160059
LmxM.06.0810.1	Hypothetical protein, unknown function	3554	88.6354	0	114.692	35.3953	1.29398	0.230816
LmxM.06.0820.1	Qb-SNARE protein, putative	399	104.324	0	184.637	58.9084	1.76984	0.0863857
LmxM.06.0830.1	Lipin, putative	1403	194.398	0	289.994	99.4795	1.49175	0.168286
LmxM.06.0840.1	Hypothetical protein, conserved	245	655.807	0	1177.84	175.229	1.79601	0.00144531
LmxM.06.0850.1	Hypothetical protein, conserved	3524	175.927	0	234.521	77.129	1.33306	0.223719
LmxM.06.0860.1	Dihydrofolate reductase-thymidylate synthase	520	594.214	0	311.103	70.2955	0.523554	2.81936e-05
LmxM.06.0870.1	Protein arginine n-methyltransferase 7	440	382.596	0	468.808	137.2	1.22533	0.264883
LmxM.06.0880.1	Acyl-coenzyme a dehydrogenase, putative	416	456.929	0	596.043	172.479	1.30445	0.209961
LmxM.06.0890.1	Hypothetical protein, conserved	754	176.236	0	323.848	98.1117	1.83758	0.0662229
LmxM.06.0900.1	Protein phosphatase 2C, putative	1791	78.9395	0	136.749	53.0958	1.73232	0.138127
LmxM.06.0910.1	Peptidyl-tRNA hydrolase, putative	221	396.944	0	432.106	110.807	1.08858	0.375499
LmxM.06.0920.1	Hypothetical protein, conserved	435	274.44	0	314.667	87.7881	1.14658	0.323394
LmxM.06.0930.1	2,4-dienoyl-coa reductase-like protein	730	164.928	0	224.881	61.5434	1.36351	0.164989
LmxM.06.0940.1	Hypothetical protein, conserved	652	128.05	0	154.493	37.0533	1.2065	0.237725
LmxM.06.0950.1	Glucosamine-fructose-6-phosphate aminotransferase, putative	670	267.164	0	340.591	108.708	1.27484	0.249693
LmxM.06.0960.1	Cell cycle associated protein MOB1, putative	223	868.497	0	891.498	108.68	1.02648	0.416194
LmxM.06.0970.1	Domain of unknown function (DUF3883), putative	1662	74.0054	0	148.885	52.4003	2.01181	0.0765046
LmxM.06.0980.1	Leucine Rich Repeat, putative	1080	429.352	0	532.612	133.807	1.2405	0.220145
LmxM.06.0990.1	Hypothetical protein, conserved	1215	142.368	0	176.678	50.6551	1.241	0.249099
LmxM.06.0995.1	Hypothetical protein, unknown function	155	178.159	0	338.935	73.0146	1.90243	0.0138337
LmxM.06.1000.1	SET domain containing protein, putative	494	134.249	0	227.046	69.3023	1.69123	0.0902834
LmxM.06.1010.1	Hypothetical protein, conserved	759	200.357	0	299.048	89.8399	1.49258	0.135987
LmxM.06.1020.1	G-patch domain containing protein, putative	230	200.966	0	302.925	112.452	1.50734	0.182287
LmxM.06.1030.1	Kinesin, putative	889	160.888	0	240.437	68.6911	1.49443	0.12342
LmxM.06.1040.1	Outer dynein arm docking complex protein 2, putative	722	172.072	0	273.079	102.083	1.587	0.16122
LmxM.06.1050.1	Protein disulfide isomerase	133	1312.28	0	1208.25	258.817	0.920725	0.343861
LmxM.06.1060.1	2OG-Fe(II) oxygenase superfamily, putative	334	219.618	0	266.673	90.5874	1.21426	0.301727
LmxM.06.1070.1	Deoxyribose-phosphate aldolase, putative	281	349.288	0	336.676	92.4497	0.963891	0.445742
LmxM.06.1080.1	Staphylococcal nuclease homologue, putative	224	354.653	0	542.775	118.276	1.53044	0.0558567
LmxM.06.1090.1	Hypothetical protein, conserved	595	104.787	0	177.267	53.6389	1.69168	0.0883076
LmxM.06.1100.1	Peripherally associated ATOM36	302	367.446	0	460.691	131.812	1.25376	0.239657
LmxM.06.1110.1	Hypothetical protein, conserved	1092	211.549	0	304.629	95.2954	1.43999	0.164346
LmxM.06.1120.1	Hypothetical protein, conserved	273	309.874	0	455.256	70.0069	1.46916	0.0189156
LmxM.06.1130.1	Hypothetical protein, conserved	328	283.154	0	460.194	112.307	1.62525	0.0574675
LmxM.06.1140.1	Hypothetical protein, conserved	751	141.156	0	286.737	84.4012	2.03134	0.0422758
LmxM.06.1150.1	Domain of unknown function (DUF4379), putative	521	125.025	0	216.801	51.9033	1.73406	0.0385128
LmxM.06.1160.1	Hypothetical protein, conserved	1098	153.155	0	286.661	97.6445	1.8717	0.0857709
LmxM.06.1170.1	MRNA transport regulator MTR2, putative	135	458.718	0	314.236	67.6736	0.685031	0.0163812
LmxM.06.1180.1	Protein kinase, putative	455	435.719	0	624.633	154.11	1.43357	0.110129
LmxM.06.1190.1	Thioredoxin, putative	147	663.286	0	1261.05	185.609	1.90121	0.000639732
LmxM.06.1200.1	Hypothetical protein, unknown function	394	111.544	0	125.663	30.5499	1.12658	0.321982
LmxM.06.1210.1	Hypothetical protein, unknown function	585	218.369	0	413.663	114.731	1.89433	0.0443593
LmxM.06.1220.1	Hypothetical protein, unknown function	790	156.246	0	290.04	87.5773	1.8563	0.0632909
LmxM.06.1230.1	Protein of unknown function (DUF1637), putative	293	157.208	0	310.409	94.0787	1.97451	0.0517168
LmxM.06.1240.1	FAD binding domain containing protein, putative	495	229.219	0	306.812	82.6775	1.33851	0.173994
LmxM.06.1245.1	Transcription factor e(y)2, putative	100	180.995	0	334.066	103.464	1.84572	0.0695095
LmxM.06.1250.1	Hypothetical protein, conserved	238	377.647	0	596.171	93.9897	1.57865	0.0100365
LmxM.06.1260.1	Pteridine transporter, putative	651	4827.61	0	3448.42	930.352	0.714312	0.0691114
LmxM.06.1270.1	Coproporphyrinogen III oxidase, putative	301	400.435	0	273.618	58.7634	0.683303	0.0154605
LmxM.06.1280.1	Protoporphyrinogen oxidase-like protein	231	584.376	0	506.225	61.5535	0.866266	0.102106
LmxM.06.1290.1	Hypothetical protein, unknown function	123	3616.57	0	4184.41	316.284	1.15701	0.0362998
LmxM.07.0010.1	Ubiquitin-like modifier-activating enzyme ATG7, putative	725	163.002	0	191.574	25.9997	1.17529	0.135891
LmxM.07.0020.1	Isy1-like splicing family, putative	269	258.779	0	488.273	85.4002	1.88684	0.00360182
LmxM.07.0025.1	Histone-lysine N-methyltransferase, putative	299	2946.68	0	2322.11	467.333	0.788042	0.0906989
LmxM.07.0030.1	Hypothetical protein, conserved	151	546.957	0	580.932	81.319	1.06212	0.338044
LmxM.07.0040.1	Hypothetical protein, conserved	316	217.251	0	156.843	32.5578	0.721945	0.0317698
LmxM.07.0050.1	Alpha-adaptin-like protein	961	254.886	0	242.877	17.9976	0.952883	0.252295
LmxM.07.0060.1	Cytochrome c1, heme protein, mitochondrial, putative	258	4101.11	0	2185.89	301.803	0.533	1.10548e-10
LmxM.07.0070.1	Hypothetical protein, conserved	192	437.637	0	552.602	86.0883	1.26269	0.0908677
LmxM.07.0080.1	Golgi/lysosome glycoprotein 1, putative	623	682.408	0	565.658	46.5626	0.828915	0.00608162
LmxM.07.0090.1	Cobalamin-dependent methionine synthase, putative	1252	373.987	0	365.023	29.4295	0.97603	0.380332
LmxM.07.0100.1	Pitrilysin-like metalloprotease	1032	270.123	0	103.172	9.753	0.381944	1e-05
LmxM.07.0110.1	Hypothetical protein, conserved	448	224.141	0	322.976	19.1007	1.44095	1.14317e-07
LmxM.07.0120.1	Sec7 domain containing protein, putative	2201	130.109	0	138.152	14.9264	1.06181	0.29501
LmxM.07.0130.1	TRNA-methyl transferase, putative	603	82.6449	0	108.21	13.5256	1.30933	0.0293728
LmxM.07.0140.1	Hypothetical protein, conserved	352	229.145	0	263.157	7.72332	1.14843	5.3197e-06
LmxM.07.0150.1	Eukaryotic membrane protein family, putative	596	173.862	0	214.007	20.5259	1.2309	0.0252427
LmxM.07.0160.1	Protein kinase, putative	847	188.723	0	255.657	26.8031	1.35467	0.00625813
LmxM.07.0170.1	Protein kinase, putative	1062	127.964	0	171.578	18.0607	1.34083	0.0078709
LmxM.07.0180.1	Hypothetical protein, unknown function	2103	44.7888	0	73.1242	8.42062	1.63265	0.000382718
LmxM.07.0190.1	Protein phosphatase 2A, regulatory subunit B, putative	393	328.462	0	355.775	26.8513	1.08315	0.154533
LmxM.07.0200.1	Phosphatidylglycerolphosphate synthase, mitochondrial, putative	752	360.738	0	292.098	12.1312	0.809722	7.65017e-09
LmxM.07.0210.1	Hypothetical protein, conserved	252	89.4477	0	130.633	21.9613	1.46044	0.0303731
LmxM.07.0220.1	Hypothetical protein, conserved	635	573.703	0	591.687	62.5729	1.03135	0.386901
LmxM.07.0230.1	Cytokine-induced anti-apoptosis inhibitor 1, Fe-S biogenesis, putative	119	374.154	0	245.827	37.7083	0.657021	0.000333071
LmxM.07.0240.1	Hypothetical protein, conserved	606	170.482	0	197.702	16.3653	1.15967	0.0481283
LmxM.07.0250.1	Protein kinase, putative	1904	110.437	0	114.11	8.55749	1.03326	0.333875
LmxM.07.0260.1	Homoserine dehydrogenase-like protein	367	336.029	0	419.38	41.5469	1.24804	0.0224191
LmxM.07.0270.1	Acetylornithine deacetylase-like protein	397	514.801	0	337.838	18.967	0.656249	1e-05
LmxM.07.0280.1	HECT E3 ligase, putative	6213	50.7314	0	72.3884	11.392	1.4269	0.0286466
LmxM.07.0290.1	Uncharacterised protein family (UPF0172), putative	254	561.344	0	483.072	5.65829	0.860562	1e-05
LmxM.07.0300.1	Hypothetical protein, conserved	865	217.314	0	297.136	34.9865	1.36731	0.0112591
LmxM.07.0310.1	Paraflagellar rod protein, putative	808	326.337	0	431.929	94.7925	1.32357	0.132654
LmxM.07.0320.1	Hypothetical protein, conserved	1143	210.338	0	300.432	39.2617	1.42833	0.0108748
LmxM.07.0330.1	Protein of unknown function (DUF3735)/Abscisic acid G-protein coupled receptor, putative	826	271.418	0	329.556	29.9805	1.2142	0.0262407
LmxM.07.0335.1	NUDIX family hydrolase, putative	772	175.628	0	300.976	15.937	1.71371	1.84215e-15
LmxM.07.0340.1	ATP-dependent RNA helicase DBP2B, putative	559	628.373	0	347.954	14.8632	0.553738	1e-05
LmxM.07.0350.1	Hypothetical protein, conserved	657	319.969	0	232.777	8.92341	0.727496	1e-05
LmxM.07.0360.1	Protein of unknown function (DUF1674), putative	107	427.066	0	531.889	101.932	1.24545	0.151889
LmxM.07.0370.1	Zinc finger, C3HC4 type (RING finger), putative	919	53.2374	0	71.6792	6.79816	1.34641	0.00333619
LmxM.07.0380.1	RAVE protein 1 C terminal, putative	3563	119.807	0	144.349	18.9951	1.20485	0.0981749
LmxM.07.0390.1	Hypothetical protein, conserved	895	147.21	0	186.11	10.8874	1.26425	0.000176486
LmxM.07.0400.1	EamA-like transporter family, putative	611	236.874	0	227.246	25.501	0.959354	0.352881
LmxM.07.0410.1	Hypothetical protein, conserved	512	175.06	0	196.675	17.3677	1.12347	0.106657
LmxM.07.0420.1	Hypothetical protein, conserved	109	1607.45	0	1272.03	281.352	0.791338	0.116602
LmxM.07.0430.1	Maoc family dehydratase-like protein	157	830.839	0	838.429	95.5372	1.00914	0.468339
LmxM.07.0440.1	Maoc family dehydratase-like protein	157	413.139	0	298.734	84.0794	0.723084	0.0868078
LmxM.07.0450.1	Hypothetical protein, conserved	166	408.449	0	368.831	62.8718	0.903004	0.264302
LmxM.07.0460.1	Acyl-CoA dehydrogenase, mitochondrial precursor, putative	519	566.373	0	516.198	68.6011	0.911409	0.232265
LmxM.07.0470.1	Pre-rrna-processing protein tsr1 homolog	780	232.33	0	278.079	14.5758	1.19692	0.000848484
LmxM.07.0475.1	Hypothetical protein, conserved	159	215.829	0	363.48	61.1733	1.68411	0.00789681
LmxM.07.0480.1	Dynein heavy chain, N-terminal region 2, putative	4850	130.485	0	187.564	15.0958	1.43744	7.80615e-05
LmxM.07.0490.1	Hypothetical protein, conserved	396	239.099	0	205.77	11.3295	0.860604	0.00163135
LmxM.07.0500.1	60S ribosomal protein L7a, putative	264	2474.58	0	4610.46	1328.02	1.86312	0.0538835
LmxM.07.0510.1	60S ribosomal protein L7a, putative	264	4707.21	0	8607.68	1320.04	1.82862	0.00156428
LmxM.07.0520.1	QA-SNARE protein putative	236	273.584	0	455.768	18.2819	1.66591	1.08169e-23
LmxM.07.0530.1	Adp/ATP carrier-like protein	364	205.092	0	153.232	25.2237	0.747138	0.0198911
LmxM.07.0540.1	Hypothetical protein, conserved	989	119.276	0	154.673	10.8945	1.29676	0.00057893
LmxM.07.0550.1	Cysteine peptidase B (CPB), putative	1897	137.018	0	139.643	10.2033	1.01916	0.3985
LmxM.07.0560.1	Ras-related protein rab-14, putative	225	539.169	0	539.876	72.7489	1.00131	0.496119
LmxM.07.0570.1	Nucleolar protein 54, putative	468	355.238	0	315.538	53.5176	0.888245	0.229102
LmxM.07.0580.1	Molybdopterin guanine dinucleotide synthesis protein B, putative	1361	152.621	0	223.948	37.3964	1.46735	0.0282387
LmxM.07.0590.1	Sel1 repeat, putative	1600	242.225	0	277.32	24.4661	1.14489	0.0757251
LmxM.07.0600.1	Electron transfer flavoprotein-ubiquinone oxidoreductase, putative	575	419.418	0	426.826	23.8944	1.01766	0.378281
LmxM.07.0610.1	Hypothetical protein, conserved	195	636.415	0	718.602	17.9604	1.12914	2.36934e-06
LmxM.07.0615.1	Hypothetical protein, conserved	255	232.605	0	246.753	5.93372	1.06083	0.0085533
LmxM.07.0620.1	Hypothetical protein, conserved	636	293.175	0	275.532	18.5176	0.939822	0.17036
LmxM.07.0630.1	Vacuolar-type Ca2+-ATPase, putative	1104	212.521	0	163.986	9.70688	0.771622	2.86558e-07
LmxM.07.0640.1	Eukaryotic translation initiation factor 3 subunit h	335	870.731	0	370.534	47.1431	0.425543	1e-05
LmxM.07.0650.1	Vacuolar-type Ca2+-ATPase, putative	1119	354.278	0	340.363	25.3647	0.960723	0.291641
LmxM.07.0660.1	Hypothetical protein, conserved	520	137.035	0	168.908	6.5313	1.23259	5.30218e-07
LmxM.07.0670.1	Qa-SNARE protein, putative	169	630.01	0	681.864	61.0535	1.08231	0.197851
LmxM.07.0680.1	40S ribosomal protein S9, putative	189	7201.68	0	10606.9	802.509	1.47284	1.10147e-05
LmxM.07.0690.1	Protein kinase, putative	1873	121.534	0	141.485	12.4743	1.16417	0.0548624
LmxM.07.0700.1	Topoisomerase-related function protein-like protein	912	164.377	0	209.483	28.2712	1.2744	0.0553053
LmxM.07.0710.1	Centrin, putative	187	374.717	0	429.563	26.9013	1.14637	0.0207363
LmxM.07.0715.1	Hypothetical protein	580	235.228	0	306.183	16.5846	1.30164	9.41437e-06
LmxM.07.0720.1	Hypothetical protein, conserved	1259	150.157	0	206.37	41.3844	1.37436	0.0871808
LmxM.07.0730.1	Malonyl-coa decarboxylase-like protein	865	129.696	0	221.267	10.137	1.70605	8.32349e-20
LmxM.07.0740.1	Hypothetical protein, conserved	3810	108.285	0	177.625	31.4041	1.64036	0.0136215
LmxM.07.0743.1	Protein phosphatase inhibitor, putative	150	127.198	0	157.998	9.71748	1.24214	0.000763359
LmxM.07.0750.1	Hypothetical protein, conserved	442	121.72	0	146.565	22.9779	1.20411	0.139795
LmxM.07.0760.1	6-phosphofructo-2-kinase-like protein	1308	73.3201	0	107.52	18.325	1.46645	0.0309992
LmxM.07.0770.1	DNAJ-domain transmembrane-like protein	599	312.109	0	265.641	24.9087	0.851116	0.0310527
LmxM.07.0780.1	Hypothetical protein, conserved	541	256.726	0	228.769	11.0504	0.891102	0.0057038
LmxM.07.0790.1	Hypothetical protein, conserved	322	221.794	0	244.236	11.3181	1.10118	0.0236928
LmxM.07.0800.1	Flavoprotein subunit-like protein	672	230.058	0	129.201	17.6096	0.561603	5.10021e-09
LmxM.07.0802.1	Hypothetical protein, conserved	353	1054.09	0	815.027	124.941	0.773205	0.0278489
LmxM.07.0805.1	Phosphoacetylglucosamine mutase-like protein	597	297.857	0	316.216	47.5217	1.06164	0.349619
LmxM.07.0810.1	Cytochrome b5-like protein	153	326.403	0	364.09	62.9338	1.11546	0.274639
LmxM.07.0830.1	Hypothetical protein, conserved	2397	205.186	0	142.299	10.5428	0.693513	1.22374e-09
LmxM.07.0831.1	Hypothetical protein, conserved	1987	74.8468	0	87.6708	4.91735	1.17134	0.00455472
LmxM.07.0840.1	Hypothetical protein, conserved	1243	95.4594	0	85.3857	3.17487	0.894471	0.000754474
LmxM.07.0850.1	Ubiquitin-conjugating enzyme E2, putative	182	1130.32	0	709.657	65.1098	0.627837	5.20652e-11
LmxM.07.0860.1	Hypothetical protein, unknown function	1475	117.841	0	103.19	8.73846	0.875674	0.0468118
LmxM.07.0870.1	Splicing factor ptsr1-like protein	372	851.352	0	328.23	26.1713	0.38554	1e-05
LmxM.07.0880.1	Protein kinase, putative	1442	160.741	0	157.72	14.9759	0.981202	0.42005
LmxM.07.0890.1	Hypothetical protein, unknown function	626	221.426	0	231.329	15.4297	1.04473	0.260484
LmxM.07.0900.1	Serine/threonine kinase, putative	296	854.67	0	485.795	17.9278	0.568401	1e-05
LmxM.07.0910.1	Hypothetical protein, conserved	1834	169.106	0	250.618	24.3263	1.48202	0.000402881
LmxM.07.0920.1	Protein of unknown function (DUF3608), putative	2535	238.394	0	265.082	34.6333	1.11195	0.220481
LmxM.07.0930.1	Hypothetical protein, conserved	330	570.942	0	652.832	20.4923	1.14343	3.21973e-05
LmxM.07.0940.1	Domain of unknown function (DUF3437), putative	2434	181.54	0	185.92	21.1384	1.02413	0.417927
LmxM.07.0950.1	Hypothetical protein, conserved	2456	77.0232	0	124.396	9.66969	1.61504	4.81416e-07
LmxM.07.0960.1	Hypothetical protein, conserved	1155	180.603	0	207.977	24.4547	1.15157	0.131486
LmxM.07.0970.1	Hypothetical protein, conserved	879	260.468	0	284.905	13.449	1.09382	0.0346085
LmxM.07.0980.1	RNA binding protein, putative	118	522.138	0	530.765	43.6278	1.01652	0.421623
LmxM.07.0990.1	Nucleolar RNA-binding protein, putative	341	6021.13	0	3258.83	15.6315	0.541233	1e-05
LmxM.07.1000.1	RNA binding protein-like protein	366	1517.28	0	770.417	34.4881	0.507762	1e-05
LmxM.07.1010.1	Domain of unknown function DUF59, putative	162	676.619	0	961.771	92.4636	1.42144	0.00102138
LmxM.07.1020.1	PIF1 helicase-like protein, putative	1341	165.921	0	218.912	20.0761	1.31938	0.00415096
LmxM.07.1030.1	Peptidyl-prolyl cis-trans isomerase/rotamase, putative	115	953.365	0	827.049	49.1568	0.867505	0.00509004
LmxM.07.1035.1	Hypothetical protein	188	383.796	0	355.062	39.0273	0.925133	0.23079
LmxM.07.1040.1	Hypothetical protein, conserved	444	244.058	0	315.776	31.8859	1.29385	0.0122502
LmxM.07.1050.1	Cation-transporting ATPase, putative	1244	798.367	0	466.679	42.4543	0.584542	2.77556e-15
LmxM.07.1055.1	Dpy-30 motif containing protein, putative	112	526.108	0	772.235	136.645	1.46782	0.0358345
LmxM.07.1060.1	Lipoyltransferase, putative	514	187.92	0	174.032	16.0555	0.926094	0.193511
LmxM.07.1070.1	RNA-editing complex protein, putative	445	195.96	0	219.208	19.2663	1.11863	0.113782
LmxM.07.1080.1	Hypothetical protein, conserved	838	283.624	0	301.525	13.5185	1.06312	0.092721
LmxM.07.1090.1	Fatty acid desaturase, putative	417	657.639	0	371.883	15.6745	0.565481	1e-05
LmxM.07.1100.1	Hypothetical protein, conserved	305	272.392	0	400.949	10.6898	1.47196	1.29566e-33
LmxM.07.1101.1	Hypothetical protein	554	263.686	0	60.9961	10.1053	0.231321	1e-05
LmxM.07.1110.1	Hypothetical protein, conserved	362	383.58	0	354.903	17.2683	0.925239	0.0483897
LmxM.07.1120.1	Proteasome regulatory non-ATP-ase subunit, putative	345	732.047	0	634.977	23.834	0.8674	2.32315e-05
LmxM.07.1130.1	Hypothetical protein, conserved	576	425.288	0	532.044	34.3847	1.25102	0.000952139
LmxM.07.1140.1	Peptide methionine sulfoxide reductase-like	176	1128.52	0	693.93	66.9958	0.614903	4.38337e-11
LmxM.07.1150.1	N-terminal region of Chorein, a TM vesicle-mediated sorter, putative	2535	211.539	0	237.146	18.4044	1.12105	0.0820559
LmxM.07.1160.1	Amino acid transporter 19, putative	491	3403.25	0	4902.99	297.886	1.44068	2.39394e-07
LmxM.07.1170.1	Phosphoglycan beta 1,3 galactosyltransferase 1	741	395.14	0	616.095	78.7515	1.55918	0.00251023
LmxM.08.0010.1	Adaptor complex protein (AP) 3 delta subunit 1, putative	1198	293.551	0	261.053	37.1098	0.889295	0.190593
LmxM.08.0020.1	Hypothetical protein, conserved	273	250.117	0	292.405	51.6093	1.16907	0.206284
LmxM.08.0030.1	Qc-SNARE protein, putative	215	403.694	0	376.374	17.2091	0.932325	0.056196
LmxM.08.0040.1	Hypothetical protein, conserved	229	400.45	0	575.336	46.8899	1.43673	9.58436e-05
LmxM.08.0050.1	Hypothetical protein	75	986.24	0	1024.44	96.7852	1.03874	0.346521
LmxM.08.0060.1	Phosphoglycerate mutase protein, putative	185	182.547	0	131.401	45.7406	0.719822	0.131747
LmxM.08.0070.1	Putative zinc finger motif, C2HC5-type/ASCH domain containing protein, putative	629	246.519	0	271.79	29.0635	1.10251	0.192285
LmxM.08.0080.1	ATP-dependent DEAD/H RNA helicase, putative	866	463.805	0	467.489	32.6589	1.00794	0.455097
LmxM.08.0090.1	Adaptor complex protein (AP) 3 delta subunit 1, putative	1133	255.751	0	309.643	13.1348	1.21072	2.03954e-05
LmxM.08.0100.1	Dual-specificity protein phosphatase, putative	554	237.168	0	253.216	8.72117	1.06767	0.0328752
LmxM.08.0110.1	Hypothetical protein, unknown function	756	280.234	0	307.671	3.65794	1.09791	3.17279e-14
LmxM.08.0120.1	Hypothetical protein, conserved	270	760.636	0	727.964	58.5641	0.957047	0.288463
LmxM.08.0130.1	Hypothetical protein, conserved	1152	163.428	0	165.983	10.5661	1.01564	0.404445
LmxM.08.0135.1	Hypothetical protein, conserved (pseudogene)	585	107.005	0	159.716	18.4977	1.4926	0.00218889
LmxM.08.0140.1	DNA repair protein, putative	1260	137.393	0	158.822	2.56232	1.15597	3.05284e-17
LmxM.08.0150.1	GPI-GlcNAc transferase complex, PIG-H component, putative	514	199.565	0	266.099	11.9576	1.3334	1.31698e-08
LmxM.08.0160.1	Hypothetical protein, conserved	232	354.863	0	491.809	50.9865	1.38591	0.00361661
LmxM.08.0170.1	Hypothetical protein, unknown function	632	119.452	0	76.8988	7.56962	0.643764	9.46213e-09
LmxM.08.0180.1	Bacterial transferase hexapeptide (six repeats), putative	294	472.095	0	385.488	22.5242	0.816549	6.02673e-05
LmxM.08.0190.1	Hypothetical protein, unknown function	959	277.907	0	296.775	24.3339	1.06789	0.219061
LmxM.08.0200.1	Inositol phosphosphingolipids phospholipase C	645	266.619	0	332.118	32.0682	1.24567	0.0205517
LmxM.08.0210.1	Hypothetical protein, unknown function	517	49.9567	0	84.5387	7.50969	1.69224	2.06246e-06
LmxM.08.0220.1	Ubiquitin-activating enzyme-like protein	1053	179.28	0	206.092	20.0294	1.14956	0.0903433
LmxM.08.0230.1	ABC1 family, putative	522	377.711	0	545.457	46.3094	1.44411	0.000145999
LmxM.08.0240.1	Hypothetical protein, conserved	262	461.2	0	472.369	10.4412	1.02422	0.142372
LmxM.08.0250.1	Hypothetical protein, conserved	113	594.878	0	717.917	75.4821	1.20683	0.0515467
LmxM.08.0260.1	Hypothetical protein, conserved	676	193.054	0	252.535	25.387	1.3081	0.00956603
LmxM.08.0270.1	Hypothetical protein	833	180.539	0	227.395	15.6267	1.25954	0.00135658
LmxM.08.0280.1	Ribosomal protein L2, putative	426	391.812	0	318.828	13.7478	0.813726	5.51734e-08
LmxM.08.0290.1	Iron superoxide dismutase A, mitochondrial	230	2122.07	0	1184.03	84.679	0.55796	1e-05
LmxM.08.0300.1	Isochorismatase family, putative	252	510.867	0	673.716	25.1808	1.31877	4.99234e-11
LmxM.08.0310.1	Isochorismatase family, putative	275	329.478	0	441.293	21.8143	1.33937	1.4817e-07
LmxM.08.0320.1	Mitochondrial associated ribonuclease, putative	222	993.135	0	1304.91	88.368	1.31393	0.000209223
LmxM.08.0330.1	Tim10/DDP family zinc finger, putative	95	632.621	0	671.14	108.339	1.06089	0.361091
LmxM.08.0340.1	Hypothetical protein, conserved	4978	88.4526	0	123.186	16.0111	1.39268	0.0150292
LmxM.08.0350.1	Hypothetical protein	606	119.337	0	142.484	14.5485	1.19397	0.055801
LmxM.08.0360.1	Hypothetical protein, conserved	574	148.972	0	148.864	2.51632	0.999277	0.482939
LmxM.08.0370.1	Hypothetical protein, conserved	219	239.682	0	369.524	17.8684	1.54173	1.84381e-13
LmxM.08.0380.1	Hypothetical protein, conserved	1908	158.062	0	241.16	25.9812	1.52573	0.00069099
LmxM.08.0390.1	Hypothetical protein, conserved	1980	114.757	0	177.083	23.8634	1.54312	0.00450328
LmxM.08.0400.1	Hypothetical protein, conserved	1287	108.742	0	158.249	13.8548	1.45527	0.000176269
LmxM.08.0410.1	WD domain, G-beta repeat, putative	1401	267.141	0	188.736	16.4427	0.706502	9.28496e-07
LmxM.08.0420.1	Hypothetical protein,conserved	1960	177.577	0	174.502	30.436	0.982682	0.459759
LmxM.08.0430.1	Hypothetical protein, conserved	914	284.452	0	299.909	43.8621	1.05434	0.362267
LmxM.08.0440.1	Hypothetical protein, conserved	2408	197.756	0	261.956	30.2779	1.32464	0.0169878
LmxM.08.0450.1	Signal peptidase type I, putative	180	648.755	0	640.224	57.433	0.986849	0.440955
LmxM.08.0460.1	Hypothetical protein, unknown function	297	648.475	0	495.895	17.2312	0.764709	1e-05
LmxM.08.0470.1	Small ubiquitin protein, putative	117	849.336	0	455.858	24.7736	0.536723	1e-05
LmxM.08.0480.1	Hypothetical protein, conserved	276	285.397	0	411.113	12.3345	1.4405	1.07337e-24
LmxM.08.0490.1	Hypothetical protein, conserved	507	144.815	0	168.412	23.8564	1.16294	0.161307
LmxM.08.0500.1	Hypothetical protein, unknown function	328	77.4857	0	134.164	6.27308	1.73146	8.19191e-20
LmxM.08.0510.1	Ribose-phosphate pyrophosphokinase, putative	838	379.257	0	439.493	55.0369	1.15883	0.136873
LmxM.08.0520.1	Hypothetical protein, conserved	2327	124.041	0	169.577	8.89239	1.3671	1.52142e-07
LmxM.08.0530.1	Protein kinase , putative	1949	124.427	0	191.416	19.1951	1.53838	0.000241602
LmxM.08.0540.1	Hypothetical protein, conserved	352	404.352	0	444.375	21.55	1.09898	0.0316405
LmxM.08.0545.1	Cyclopropane-fatty-acyl-phospholipid synthase	488	163.973	0	163.443	18.5374	0.996769	0.4886
LmxM.08.0550.1	Translation initiation factor-like protein	344	1293.11	0	1019.39	25.3011	0.78832	1e-05
LmxM.08.0560.1	Hypothetical protein, conserved	276	337.425	0	348.286	25.917	1.03219	0.337587
LmxM.08.0570.1	Hypothetical protein, conserved	179	176.411	0	241.802	41.4666	1.37067	0.0574055
LmxM.08.0580.1	Hypothetical protein, unknown function	235	130.556	0	148.543	22.9771	1.13778	0.216856
LmxM.08.0590.1	Hypothetical protein, unknown function	237	151.25	0	225.651	24.4181	1.49191	0.00115583
LmxM.08.0600.1	Hypothetical protein, unknown function	218	569.496	0	666.229	70.8276	1.16986	0.0860075
LmxM.08.0620.1	Hypothetical protein, conserved	2839	110.951	0	126.292	4.36948	1.13826	0.000223389
LmxM.08.0630.1	Hypothetical protein, unknown function	2209	244.87	0	276.207	9.17982	1.12797	0.000320457
LmxM.08.0640.1	Amastin surface glycoprotein, putative	304	797.103	0	1699.82	224.614	2.1325	2.92252e-05
LmxM.08.0650.1	DnaJ domain containing protein, putative	288	230.069	0	227.616	11.1501	0.989337	0.412926
LmxM.08.0660.1	Protein kinase, putative	1339	73.6955	0	104.284	7.69681	1.41507	3.53043e-05
LmxM.08.0720.1	Amastin-like protein, putative	184	315.391	0	756.906	33.6419	2.3999	1.2002e-39
LmxM.08.0730.1	Amastin-like protein, putative	208	532.406	0	1089.47	113.225	2.04631	4.32879e-07
LmxM.08.0740.1	Amastin-like protein, putative	195	647.885	0	952.007	141.868	1.46941	0.0160285
LmxM.08.0750.1	Amastin-like protein, putative	195	478.734	0	1539.23	87.9779	3.21521	9.22407e-34
LmxM.08.0760.1	Amastin-like protein, putative	195	199.738	0	386.704	32.5805	1.93605	4.77395e-09
LmxM.08.0770.1	Amastin-like protein, putative	208	237.143	0	556.782	25.2362	2.34788	4.56708e-37
LmxM.08.0780.1	Tuzin, putative	604	304.432	0	401.625	10.2779	1.31926	1.59215e-21
LmxM.08.0790.1	Tuzin, putative	767	163.554	0	234.63	16.7919	1.43457	1.15407e-05
LmxM.08.0800.1	Amastin-like protein, putative	175	124.219	0	241.747	44.5355	1.94614	0.00415785
LmxM.08.0801.1	Tuzin (Hypothetical)	355	153.144	0	224.779	21.7934	1.46776	0.000506314
LmxM.08.0810.1	Amastin (Hypothetical)	217	457.967	0	775.526	105.675	1.69341	0.00132771
LmxM.08.0840.1	Amastin-like protein, putative	193	383.462	0	819.904	164.254	2.13816	0.0039406
LmxM.08.0850.1	Amastin-like protein, putative	192	213.374	0	357.891	71.1394	1.67729	0.021104
LmxM.08.0860.1	Hypothetical protein, unknown function	290	614.597	0	822.936	28.3786	1.33898	1.05669e-13
LmxM.08.0870.1	Hypothetical protein, unknown function	419	143.217	0	194.454	14.8336	1.35776	0.00027605
LmxM.08.0880.1	SET domain containing protein, putative	503	259.641	0	361.079	14.9218	1.39069	5.30324e-12
LmxM.08.0890.1	Mitochondrial DNA polymerase beta	376	283.327	0	169.122	25.3218	0.596916	3.23926e-06
LmxM.08.0900.1	Mitochondrial DNA polymerase beta-PAK, putative	1478	164.378	0	138.392	28.4383	0.841915	0.180422
LmxM.08.0910.1	Beta-lactamase superfamily domain containing protein, putative	2108	181.409	0	252.009	36.1485	1.38917	0.0254071
LmxM.08.0920.1	Hypothetical protein, conserved	204	620.433	0	823.168	34.6688	1.32676	2.49105e-09
LmxM.08.0930.1	Protein kinase, putative	1160	126.5	0	162.12	9.92358	1.28158	0.000165694
LmxM.08.0940.1	Hypothetical protein, conserved	296	276.62	0	266.928	11.4355	0.964965	0.198364
LmxM.08.0950.1	Hypothetical protein, conserved	146	748.394	0	1075.82	145.613	1.4375	0.0122698
LmxM.08.0960.1	Dpy-30 motif containing protein, putative	565	296.843	0	333.145	58.6568	1.12229	0.267995
LmxM.08.0970.1	Protein of unknown function (DUF2453), putative	812	171.498	0	167.128	11.7174	0.97452	0.354598
LmxM.08.0980.1	Hypothetical protein, unknown function	1043	70.0837	0	75.641	5.95424	1.07929	0.175325
LmxM.08.0990.1	DnaJ domain containing protein, putative	326	434.496	0	366.226	11.2053	0.842876	5.55382e-10
LmxM.08.1000.1	AAA domain (dynein-related subfamily)/von Willebrand factor type A domain containing protein, putative	2566	143.692	0	158.008	18.988	1.09963	0.225431
LmxM.08.1030.1	Cathepsin (Hypothetical)	236	4.73953	0	31.8808	4.61943	6.72657	2.10841e-09
LmxM.08.1030a.1	Cathepsin (Hypothetical)	533	2.404	0	18.9713	6.0808	7.89158	0.0032196
LmxM.08.1040.1	Cathepsin (Hypothetical)	503	2.54709	0	16.3851	2.30663	6.43287	9.91148e-10
LmxM.08.1040b.1	Cathepsin (Hypothetical)	359	220.419	0	521.784	53.357	2.36724	8.1124e-09
LmxM.08.1040c.1	Cathepsin (Hypothetical)	331	9.66668	0	59.7739	6.22713	6.1835	4.25585e-16
LmxM.08.1060.1	Cathepsin L-like protease, putative	366	38.3108	0	139.049	6.40915	3.62949	5.70647e-56
LmxM.08.1070.1	Cathepsin L-like protease, putative	443	131.397	0	700.264	43.7589	5.32937	6.11549e-39
LmxM.08.1070partial.1	Cathepsin (Hypothetical)	375	1.28032	0	2.2799	1.05398	1.78072	0.171468
LmxM.08.1080.1	Cathepsin L-like protease, putative	468	482.175	0	1145.37	172.529	2.37543	6.05298e-05
LmxM.08.1090.1	Histone deacetylase, putative	535	298.312	0	257.037	54.784	0.861638	0.225601
LmxM.08.1091.1	Ring finger domain containing protein, putative	363	408.648	0	485.706	104.183	1.18857	0.229758
LmxM.08.1100.1	Hypothetical protein, conserved	365	3033.45	0	1537.6	257.661	0.506883	3.20882e-09
LmxM.08.1110.1	Stress-induced protein sti1	545	1356.32	0	724.644	29.8588	0.534272	1e-05
LmxM.08.1120.1	Repeat of unknown function (DUF1126), putative	861	284.417	0	328.329	31.8219	1.15439	0.0838071
LmxM.08.1130.1	Phosphoribosylpyrophosphate synthetase	371	798.319	0	713.018	41.8711	0.893149	0.0208136
LmxM.08.1140.1	Suppressive immunomodulating factor, putative	946	217.409	0	205.21	7.33863	0.943891	0.0482323
LmxM.08.1150.1	Exocyst complex component Sec3, putative	1144	402.141	0	376.489	14.9911	0.936211	0.0435255
LmxM.08.1160.1	Thiopurine S-methyltransferase (TPMT), putative	426	477.008	0	511.031	34.5136	1.07133	0.162114
LmxM.08.1170.1	MRB1 complex subunit MRB3010	555	214.897	0	167.17	11.653	0.777909	2.10495e-05
LmxM.08.1171.1	Hypothetical protein	443	3.87512	0	3.102	0.656147	0.800491	0.119344
LmxM.08.1180.1	Hypothetical protein, conserved	418	224.894	0	347.169	7.3469	1.5437	1.69607e-62
LmxM.08.1190.1	Intraflagellar transport protein 122B, putative	1247	195.687	0	218.669	32.078	1.11745	0.236854
LmxM.08.1200.1	MIX protein	195	438.79	0	320.113	5.75624	0.729537	1e-05
LmxM.08.1210.1	Hypothetical protein, conserved	390	200.848	0	234.872	7.38402	1.1694	2.03566e-06
LmxM.08.1215.1	Zinc finger, C3HC4 type (RING finger), putative	573	397.3	0	494.481	34.7217	1.2446	0.00256431
LmxM.08.1218.1	Hypothetical protein, conserved	510	267.678	0	279.873	10.0327	1.04556	0.112088
LmxM.08.1222.1	Hypothetical protein, conserved	99	3237.42	0	2022.63	239.498	0.624765	1.96578e-07
LmxM.08.1223.1	Hypothetical protein, unknown function	434	368.004	0	496.617	13.6679	1.34949	2.48448e-21
LmxM.08.1225.1	Amidinotransferase, putative	238	635.103	0	1354.04	223.797	2.13201	0.000657977
LmxM.08.1228.1	STE group serine/threonine-protein kinase, putative	845	179.665	0	224.739	11.9962	1.25088	8.58686e-05
LmxM.08.1230.1	Beta tubulin (fragment)	414	4841.48	0	2572.73	127.574	0.531392	1e-05
LmxM.08_29.0010.1	3,2-trans-enoyl-CoA isomerase, mitochondrial precursor-like protein	251	448.778	0	384.646	61.1125	0.857097	0.146995
LmxM.08_29.0020.1	Transcription factor-like protein	1046	568.789	0	309.291	13.3336	0.543771	1e-05
LmxM.08_29.0030.1	Ribosomal protein L3-like protein	467	590.98	0	405.289	32.9834	0.685792	9.01908e-09
LmxM.08_29.0040.1	Hypothetical protein, conserved	287	477.714	0	607.893	18.0194	1.2725	2.51679e-13
LmxM.08_29.0050.1	Hypothetical protein, conserved	672	118.392	0	97.394	6.47535	0.822638	0.0005918
LmxM.08_29.0060.1	Tryptophanyl-tRNA synthetase, putative	396	1080.01	0	1041.79	54.4029	0.96461	0.241165
LmxM.08_29.0070.1	Syntaxin, putative	254	383.513	0	389.641	29.279	1.01598	0.417106
LmxM.08_29.0080.1	Hypothetical protein, conserved	124	207.714	0	440.798	25.2515	2.12215	1.34649e-20
LmxM.08_29.0090.1	Intraflagellar transport protein 27	186	481.833	0	389.225	56.4217	0.807801	0.050362
LmxM.08_29.0100.1	Hypothetical protein, conserved	536	327.327	0	406.537	22.866	1.24199	0.000266008
LmxM.08_29.0110.1	C2 domain in Dock180 and Zizimin proteins, putative	2840	164.369	0	189.403	19.8679	1.1523	0.103831
LmxM.08_29.0120.1	Proteasome regulatory non-ATPase subunit, putative	909	688.356	0	534.501	24.5798	0.77649	1.93256e-10
LmxM.08_29.0130.1	Hypothetical protein, conserved	901	173.6	0	243.27	24.3633	1.40132	0.00212069
LmxM.08_29.0140.1	DNA-directed RNA polymerase II subunit 3, putative	337	388.864	0	360.898	14.7738	0.928082	0.0291809
LmxM.08_29.0150.1	Putative intraflagellar transport protein B2	692	338.374	0	330.276	9.59678	0.976066	0.199366
LmxM.08_29.0160.1	Hypothetical protein, conserved	569	438.056	0	688.192	74.2306	1.57101	0.000376224
LmxM.08_29.0170.1	Protein phosphatase inhibitor 2 (ipp-2), putative	137	473.44	0	522.666	30.4909	1.10397	0.0532175
LmxM.08_29.0180.1	Hypothetical protein, conserved	536	209.903	0	302.665	20.1353	1.44193	2.04318e-06
LmxM.08_29.0190.1	Hypothetical protein, conserved	1019	238.542	0	318.488	27.5077	1.33514	0.00182871
LmxM.08_29.0200.1	SNF2 family N-terminal domain/Helicase conserved C-terminal domain containing protein, putative	1577	153.791	0	158.9	15.6417	1.03322	0.371974
LmxM.08_29.0210.1	Hypothetical protein, conserved	267	453.467	0	445.802	39.6815	0.983097	0.423417
LmxM.08_29.0220.1	Protein transport protein Sec24A, putative	972	294.45	0	288.127	23.3586	0.978526	0.393312
LmxM.08_29.0230.1	Hypothetical protein, conserved	215	357.911	0	412.271	16.7971	1.15188	0.000605451
LmxM.08_29.0240.1	Serine/threonine protein kinase RIO1, putative	537	194.95	0	277.928	38.5454	1.42564	0.0156696
LmxM.08_29.0250.1	Oxidase-like protein	319	12.3145	0	19.3117	1.01576	1.56821	2.81653e-12
LmxM.08_29.0251.1	Thymine-7-hydroxylase, putative	319	192.595	0	300.398	14.4458	1.55974	4.24166e-14
LmxM.08_29.0260.1	Tubulin-tyrosine ligase family, putative	585	283.357	0	442.902	7.3746	1.56305	4.2715e-104
LmxM.08_29.0270.1	Hypothetical protein	242	517.409	0	369.461	92.0246	0.714058	0.0539492
LmxM.08_29.0280.1	Hypothetical protein	491	361.23	0	273.117	36.4726	0.756076	0.00784925
LmxM.08_29.0290.1	Zinc-finger of a C2HC-type, putative	382	212.109	0	195.494	34.2438	0.921665	0.313763
LmxM.08_29.0300.1	Hypothetical protein	337	358.686	0	481.074	43.0332	1.34121	0.00222727
LmxM.08_29.0320.1	TPR repeat, putative	387	2642.29	0	1529.84	78.6312	0.578982	1e-05
LmxM.08_29.0330.1	Putative GTPase activating protein for Arf, putative	389	293.501	0	318.839	41.0856	1.08633	0.268715
LmxM.08_29.0340.1	UBX domain-containing protein	428	204.279	0	196.679	2.8667	0.962797	0.00401206
LmxM.08_29.0350.1	Hypothetical protein, conserved	1367	246.574	0	307.679	49.1804	1.24782	0.10703
LmxM.08_29.0360.1	Hypothetical protein, conserved	174	436.16	0	504.926	50.3445	1.15766	0.085983
LmxM.08_29.0370.1	Protein kinase-like protein	1550	150.916	0	169.114	9.09455	1.12059	0.0226959
LmxM.08_29.0380.1	Domain of unknown function (DUF3451), putative	979	147.556	0	167.344	8.0096	1.13411	0.00674514
LmxM.08_29.0390.1	RNA binding protein, putative	260	248.883	0	245.324	24.0105	0.985702	0.441088
LmxM.08_29.0400.1	RNA polymerase Rpb4, putative	166	500.571	0	724.133	85.5333	1.44661	0.00447792
LmxM.08_29.0410.1	Hypothetical protein, conserved	576	108.861	0	202.326	22.617	1.85857	1.79419e-05
LmxM.08_29.0420.1	Hypothetical protein, conserved	404	325.653	0	376.353	27.6821	1.15569	0.0335142
LmxM.08_29.0430.1	Hypothetical protein, conserved	564	234.052	0	188.472	28.5035	0.80526	0.0549021
LmxM.08_29.0440.1	Hypothetical protein, conserved	380	595.237	0	550.098	58.3436	0.924165	0.219557
LmxM.08_29.0450.1	RecA bacterial DNA recombination protein, putative	649	183.093	0	270.387	13.829	1.47677	1.37416e-10
LmxM.08_29.0460.1	Hypothetical protein, conserved	687	182.735	0	154.849	7.41136	0.847396	8.40767e-05
LmxM.08_29.0470.1	Hypothetical protein, conserved	448	121.793	0	120.61	11.0384	0.990283	0.457312
LmxM.08_29.0480partial.1	Hypothetical protein	310	176.69	0	192.49	38.3876	1.08942	0.340325
LmxM.08_29.0490.1	Hypothetical protein, conserved	364	395.395	0	300.799	12.6582	0.760756	3.91909e-14
LmxM.08_29.0500.1	Ca2+-ATPase N terminal autoinhibitory domain containing protein, putative	1312	115.994	0	115.894	3.34139	0.999137	0.488056
LmxM.08_29.0510.1	Cofilin-like protein	139	2446.92	0	1214.17	79.3378	0.496205	1e-05
LmxM.08_29.0520.1	Hypothetical protein, conserved	452	166.172	0	368.946	15.1276	2.22027	2.85584e-41
LmxM.08_29.0530.1	Hypothetical protein, conserved	2975	93.6134	0	85.1143	11.3544	0.909211	0.227072
LmxM.08_29.0540.1	Exonuclease, putative	502	338.694	0	553.314	14.1214	1.63367	1.8184e-52
LmxM.08_29.0550.1	Exonuclease, putative	1087	104.405	0	107.589	8.57023	1.0305	0.355128
LmxM.08_29.0555.1	Hypothetical protein	253	74.2139	0	138.284	25.9002	1.86332	0.00668548
LmxM.08_29.0560.1	Exonuclease, putative	405	193.337	0	248.576	14.4685	1.28571	6.73063e-05
LmxM.08_29.0570.1	Ankyrin repeats (3 copies), putative	843	116.003	0	175.377	31.3483	1.51183	0.0291129
LmxM.08_29.0580.1	Hypothetical protein, conserved	482	214.377	0	289.927	35.7861	1.35242	0.0173789
LmxM.08_29.0590.1	Tfiih basal transcription factor complex helicase xpb subunit	1103	161.733	0	205.965	16.7391	1.27348	0.00411634
LmxM.08_29.0600.1	Hypothetical protein, conserved	578	192.149	0	270.335	27.177	1.4069	0.00200798
LmxM.08_29.0610.1	Hypothetical protein, conserved	635	390.98	0	335.672	26.5421	0.858539	0.0185896
LmxM.08_29.0620.1	ABC transporter, putative	1867	195.996	0	167.065	14.3806	0.852392	0.0221215
LmxM.08_29.0630.1	BET1-like protein, putative	139	380.702	0	468.991	53.0083	1.23191	0.0478988
LmxM.08_29.0640.1	Scavenger mRNA decapping enzyme C-term binding, putative	264	174.525	0	190.26	11.5112	1.09016	0.085815
LmxM.08_29.0650.1	Phosphate transporter, putative	469	497.635	0	400.821	35.4287	0.805452	0.00314147
LmxM.08_29.0660.1	Flagellar radial spoke protein-like, putative	588	279.746	0	399.966	65.1092	1.42975	0.0324148
LmxM.08_29.0670.1	Hypothetical protein, conserved	137	448.358	0	571.31	54.3628	1.27423	0.0118585
LmxM.08_29.0680.1	Triple RNA binding domain protein 3	772	133.147	0	177.379	41.2483	1.3322	0.141785
LmxM.08_29.0690.1	NADH-ubiquinone oxidoreductase complex I subunit, putative	278	437.637	0	438.859	20.5876	1.00279	0.476339
LmxM.08_29.0700.1	Hypothetical protein, conserved	718	132.13	0	143.415	10.8697	1.08541	0.149586
LmxM.08_29.0710.1	Bardet-biedl syndrome 7 protein	855	212.045	0	291.565	10.9765	1.37501	2.17014e-13
LmxM.08_29.0720.1	Elongation factor Ts, mitochondrial, putative	276	576.111	0	340.53	37.7465	0.591085	2.17228e-10
LmxM.08_29.0730.1	Hypothetical protein, conserved	225	429.635	0	604.304	46.6464	1.40655	9.03658e-05
LmxM.08_29.0740.1	Peroxisomal targeting signal 2 receptor, putative	373	325.988	0	236.131	9.12395	0.724354	1e-05
LmxM.08_29.0750.1	U3 small nucleolar ribonucleoprotein protein MPP10, putative	679	209.626	0	254.672	28.216	1.21489	0.0551903
LmxM.08_29.0760.1	Heat shock protein 90, putative	771	1176.13	0	867.976	11.8595	0.737993	1e-05
LmxM.08_29.0770.1	Hypothetical protein, conserved	195	485.637	0	489.803	23.2671	1.00858	0.428953
LmxM.08_29.0780.1	U-box domain protein, putative	601	855.001	0	513.233	26.1703	0.600272	1e-05
LmxM.08_29.0790.1	Hypothetical protein, conserved	1589	222.2	0	277.824	28.1096	1.25033	0.0239187
LmxM.08_29.0795.1	Tuzin (pseudogene)	70	227.14	0	288.517	20.7994	1.27022	0.00158417
LmxM.08_29.0800.1	Nucleoporin NUP53b	673	211.433	0	236.84	13.2185	1.12016	0.0273017
LmxM.08_29.0805.1	Hypothetical protein, conserved	602	204.12	0	187.779	9.82664	0.919942	0.0481584
LmxM.08_29.0810.1	Hypothetical protein, conserved	613	499.068	0	319.233	25.584	0.639657	1.0385e-12
LmxM.08_29.0820.1	CPC cysteine peptidase, Clan CA, family C1, Cathepsin B-like	340	2147.29	0	3379.11	115.995	1.57366	1.20805e-26
LmxM.08_29.0830.1	Hypothetical protein, conserved	478	231.477	0	280.54	5.79219	1.21195	1.22171e-17
LmxM.08_29.0840.1	Hypothetical protein, conserved	391	715.749	0	331.889	17.3181	0.463694	1e-05
LmxM.08_29.0850.1	High mobility group protein TDP1	300	1242.29	0	625.176	61.301	0.503246	1e-05
LmxM.08_29.0860.1	Hypothetical protein, unknown function	592	89.9083	0	128.175	5.92406	1.42562	5.24888e-11
LmxM.08_29.0865.1	RNA recognition motif. (a.k.a. RRM, RBD, or RNP domain), putative	114	207.44	0	302.791	30.0305	1.45966	0.000748814
LmxM.08_29.0867.1	Guanine deaminase, putative	454	923.909	0	1090.06	146.393	1.17983	0.128198
LmxM.08_29.0868.1	Cytochrome b5-like Heme/Steroid binding domain containing protein, putative	168	526.759	0	341.892	20.7855	0.649048	1e-05
LmxM.08_29.0870.1	Hypothetical protein, conserved	491	755.361	0	587.178	88.5245	0.777348	0.0287271
LmxM.08_29.0880.1	ADP-ribosylation factor-like protein 3A, putative	179	2222.18	0	1644.16	57.6347	0.739885	1e-05
LmxM.08_29.0885.1	Phytanoyl-CoA dioxygenase (PhyH), putative	349	243.508	0	415.659	88.5853	1.70696	0.025988
LmxM.08_29.0890.1	Eukaryotic protein of unknown function (DUF914), putative	452	409.142	0	491.1	55.625	1.20032	0.0703214
LmxM.08_29.0900.1	IPP transferase, putative	215	208.147	0	286.901	48.0105	1.37836	0.0504659
LmxM.08_29.0910.1	Signal peptide peptidase, putative	338	623.503	0	684.575	117.062	1.09795	0.300939
LmxM.08_29.0920.1	LETM1 and EF-hand domain-containing protein 1, putative	503	356.539	0	245.446	34.3431	0.688413	0.000608635
LmxM.08_29.0930.1	ABC transporter-like protein	722	295.018	0	387.462	50.3374	1.31335	0.0331429
LmxM.08_29.0935.1	A-1 protein, putative	175	140.864	0	285.32	29.1132	2.0255	3.4908e-07
LmxM.08_29.0940.1	Hypothetical protein, conserved	757	1296.64	0	1810.48	58.7011	1.39628	1.03451e-18
LmxM.08_29.0950.1	Hypothetical protein, conserved	574	245.269	0	209.619	12.8313	0.854652	0.00273218
LmxM.08_29.0960.1	Hypothetical protein, unknown function	522	300.987	0	328.664	27.1895	1.09196	0.154353
LmxM.08_29.0970.1	Kinesin, putative	1730	116.453	0	90.6026	5.62263	0.77802	2.13777e-06
LmxM.08_29.0980.1	Hypothetical protein, unknown function	547	152.428	0	167.319	10.3926	1.09769	0.075957
LmxM.08_29.0990.1	Hypothetical protein, conserved	994	235.72	0	267.187	41.8787	1.1335	0.226207
LmxM.08_29.1000.1	Hypothetical protein, conserved	628	560.808	0	608.763	59.6031	1.08551	0.210532
LmxM.08_29.1010.1	Putative NAD(P)H quinone oxidoreductase, PIG3 family, putative	350	594.683	0	539.164	21.5001	0.906641	0.00490775
LmxM.08_29.1020.1	Hypothetical protein, conserved	721	133.3	0	153.144	11.7948	1.14887	0.046242
LmxM.08_29.1030.1	Hypothetical protein, conserved	197	943.881	0	863.102	125.876	0.914418	0.260522
LmxM.08_29.1040.1	Flagellar Member 6	1898	145.337	0	138.951	10.3569	0.956064	0.268767
LmxM.08_29.1050.1	KU70 protein, putative	948	145.926	0	210.636	25.1495	1.44345	0.00504055
LmxM.08_29.1060.1	Hypothetical protein, conserved	1076	148.123	0	133.897	6.6606	0.903959	0.0163468
LmxM.08_29.1070.1	Ribosomal protein L1a, putative	373	260.704	0	141.903	10.0621	0.544306	1e-05
LmxM.08_29.1090.1	Ribosomal protein L1a, putative	373	1166.66	0	1496.98	36.9006	1.28314	1.74953e-19
LmxM.08_29.1100.1	Ankyrin repeats (3 copies), putative	360	578.993	0	472.968	37.8749	0.816881	0.00256042
LmxM.08_29.1110.1	Hypothetical protein, conserved	625	348.404	0	338.135	9.11577	0.970527	0.129986
LmxM.08_29.1120.1	PSP1 C-terminal conserved region, putative	1131	73.8509	0	113.847	5.75538	1.54157	1.83609e-12
LmxM.08_29.1130.1	Tryparedoxin-like protein	370	311.101	0	459.99	10.7211	1.47859	3.7734e-44
LmxM.08_29.1140.1	Tryparedoxin-like protein	275	428.921	0	205.426	25.431	0.478938	1e-05
LmxM.08_29.1150.1	Tryparedoxin 2, putative	149	2589.17	0	1236.29	113.59	0.477488	1e-05
LmxM.08_29.1160.1	Tryparedoxin 1, putative	145	6274.8	0	6657.74	477.402	1.06103	0.211235
LmxM.08_29.1170.1	Hypothetical protein, conserved	363	907.069	0	1068.26	217.676	1.17771	0.229489
LmxM.08_29.1180.1	Hypothetical protein, conserved	2440	174.272	0	166.902	15.7291	0.957711	0.319699
LmxM.08_29.1190.1	Etoposide-induced protein 2.4 (EI24), putative	597	139.705	0	216.303	24.6668	1.54828	0.000950508
LmxM.08_29.1200.1	Hypothetical protein, conserved	598	284.527	0	420.801	20.5259	1.47895	1.5776e-11
LmxM.08_29.1210.1	Hypothetical protein, conserved	371	271.809	0	302.565	7.2334	1.11315	1.05965e-05
LmxM.08_29.1220.1	Family of unknown function (DUF572), putative	479	273.13	0	440.87	31.2337	1.61414	3.92665e-08
LmxM.08_29.1230.1	COPII coat assembly protein sec16, putative (fragment)	2182	149.154	0	174.534	25.2765	1.17016	0.157663
LmxM.08_29.1240.1	Hsp70 protein/TPR repeat, putative	782	860.637	0	544.811	6.9774	0.633032	1e-05
LmxM.08_29.1250.1	Hypothetical protein, unknown function	1824	111.044	0	130.563	7.26895	1.17578	0.00362294
LmxM.08_29.1260.1	Wnt-binding factor required for Wnt secretion/Lipase (class 3), putative	1213	72.1916	0	121.333	7.41909	1.68071	1.75165e-11
LmxM.08_29.1270.1	Serine peptidase, putative	865	193.804	0	297.927	34.3451	1.53726	0.001216
LmxM.08_29.1280.1	Lipase domain protein, putative	1877	210.604	0	300.259	24.5685	1.42571	0.000131533
LmxM.08_29.1290.1	Hypothetical protein, conserved	118	1022.3	0	1137.96	171.363	1.11314	0.249849
LmxM.08_29.1300.1	Hypothetical protein, conserved	357	363.358	0	224.731	28.769	0.618484	7.22785e-07
LmxM.08_29.1310.1	Carnitine/choline acetyltransferase, putative	600	180.464	0	122.116	3.70174	0.676675	1e-05
LmxM.08_29.1320.1	RNA polymerase Rpc34 subunit, putative	448	242.134	0	295.706	14.5239	1.22125	0.000112752
LmxM.08_29.1330.1	Serine/threonine-protein kinase, putative	586	148.638	0	231.795	3.06769	1.55946	4.02763e-162
LmxM.08_29.1335.1	Hypothetical protein	228	53.9561	0	44.2796	18.1593	0.82066	0.297063
LmxM.08_29.1340.1	RNA-binding protein, putative	638	33.2194	0	51.3474	0.908701	1.54571	7.59043e-89
LmxM.08_29.1350.1	RNA binding protein, putative	924	8.24019	0	21.7161	0.570901	2.63539	1.72415e-123
LmxM.08_29.1360.1	RNA binding protein, putative	665	5.25181	0	19.065	2.22577	3.63017	2.71715e-10
LmxM.08_29.1370.1	RNA binding protein, putative	1546	27.7329	0	35.5671	1.47136	1.28249	5.0614e-08
LmxM.08_29.1380.1	Hypothetical protein, conserved	659	186.186	0	246.712	26.2366	1.32509	0.0105288
LmxM.08_29.1390.1	RNA binding protein, putative	780	25.5036	0	29.3198	1.01165	1.14963	8.09083e-05
LmxM.08_29.1400.1	LYAR-type C2HC zinc finger, putative	316	420.122	0	593.366	50.0908	1.41237	0.000271478
LmxM.08_29.1410.1	Hypothetical protein, unknown function	1198	45.5174	0	57.4673	4.48868	1.26253	0.00388131
LmxM.08_29.1430.1	Hypothetical protein, conserved	539	164.748	0	306.603	15.0516	1.86104	2.15985e-21
LmxM.08_29.1440.1	Sigma adaptin, putative	158	297.721	0	535.684	113.839	1.79928	0.0182935
LmxM.08_29.1450.1	Phosphatidylinositol-kinase domain protein, putative	2659	70.8053	0	96.5868	5.04005	1.36412	1.56607e-07
LmxM.08_29.1460.1	Hypothetical protein, conserved	1375	174.777	0	208.999	19.2768	1.1958	0.037928
LmxM.08_29.1470.1	Hypothetical protein, conserved	711	537.76	0	566.429	42.0672	1.05331	0.247774
LmxM.08_29.1490.1	Asparagine synthase, putative	1232	344.014	0	483.725	28.0755	1.40612	3.24138e-07
LmxM.08_29.1500.1	Nodulin-like, putative	672	1072.11	0	937.321	58.1789	0.874279	0.0102583
LmxM.08_29.1500a.1	Hypothetical protein	219	184.537	0	170.92	30.4972	0.926208	0.327615
LmxM.08_29.1520.1	Major facilitator superfamily, putative	648	325.551	0	271.873	22.3186	0.835116	0.00808444
LmxM.08_29.1530.1	Hypothetical protein, conserved	708	365.797	0	572.64	26.181	1.56546	1.38898e-15
LmxM.08_29.1540.1	Hypothetical protein, conserved	192	392.681	0	472.803	18.1987	1.20404	5.34694e-06
LmxM.08_29.1550.1	Hypothetical protein, conserved	786	200.503	0	242.237	10.0507	1.20815	1.6449e-05
LmxM.08_29.1560.1	GTPase activator protein, putative	783	128.373	0	140.616	10.0322	1.09537	0.111167
LmxM.08_29.1570.1	Metallo-peptidase, Clan MH, Family M18	401	580.104	0	461.149	25.1521	0.794942	1.12576e-06
LmxM.08_29.1575.1	Hypothetical protein, conserved	629	196.72	0	281.269	33.1296	1.42979	0.00535433
LmxM.08_29.1580.1	XPC-binding domain containing protein, putative	399	438.136	0	529.959	2.02404	1.20958	1e-05
LmxM.08_29.1585.1	Hypothetical protein, conserved	123	358.547	0	440.535	28.5581	1.22867	0.0020464
LmxM.08_29.1590.1	Hypothetical protein, unknown function	1016	185.207	0	180.929	8.33036	0.976897	0.303753
LmxM.08_29.1600.1	Endomembrane protein 70, putative	680	560.312	0	456.105	4.79239	0.814019	1e-05
LmxM.08_29.1605.1	Hypothetical protein	37	1213.39	0	613.271	99.9417	0.505418	9.5829e-10
LmxM.08_29.1610.1	Integral membrane protein S linking to the trans Golgi network, putative	375	234.002	0	286.779	26.6751	1.22554	0.0239349
LmxM.08_29.1620.1	Hypothetical protein, conserved	2211	109.282	0	88.6136	13.26	0.810871	0.0595333
LmxM.08_29.1630.1	Zn-finger domain protein, putative	1292	198.492	0	150.036	12.4069	0.75588	4.70017e-05
LmxM.08_29.1640.1	ABC transporter domain protein, putative	463	153.399	0	160.448	11.8326	1.04595	0.275681
LmxM.08_29.1650.1	Thioredoxin, putative	449	284.18	0	207.792	24.1938	0.731199	0.000796107
LmxM.08_29.1660.1	Hypothetical protein, conserved	269	537.685	0	641.603	34.4242	1.19327	0.00126913
LmxM.08_29.1690.1	Acyl-coenzyme A thioesterase, putative	398	324.631	0	345.867	13.2833	1.06542	0.0549428
LmxM.08_29.1700.1	MORN repeat, putative	1228	383.864	0	465.978	28.313	1.21391	0.00186455
LmxM.08_29.1710.1	MutS-like protein	1096	46.1383	0	94.7031	15.2356	2.05259	0.000717316
LmxM.08_29.1720.1	Histone H2A, putative	132	4267.51	0	1150.31	280.951	0.269551	1e-05
LmxM.08_29.1730.1	Histone H2A, putative	132	6342.69	0	2430.14	478.235	0.38314	1.11022e-16
LmxM.08_29.1740.1	Histone H2A, putative	132	7744.55	0	6555.8	898.918	0.846505	0.0930143
LmxM.08_29.1750.1	Paraflagellar rod protein 1D, putative	595	877.697	0	735.755	64.4424	0.838279	0.0138108
LmxM.08_29.1760.1	Paraflagellar rod protein 1D, putative	595	985.753	0	643.259	97.0174	0.652556	0.0002076
LmxM.08_29.1780.1	Diphthamide synthesis protein, putative	373	491.739	0	589.548	77.7399	1.1989	0.10417
LmxM.08_29.1790.1	Hypothetical protein, conserved	1172	232.941	0	233.116	27.3639	1.00075	0.497445
LmxM.08_29.1800.1	40S ribosomal protein S15A, putative	130	7109.74	0	9835.39	1195.16	1.38337	0.0112869
LmxM.08_29.1810.1	Vesicle coat protein involved in Golgi to plasma membrane transport, putative	619	279.01	0	458.034	35.0244	1.64164	1.59891e-07
LmxM.08_29.1820.1	Hypothetical protein, conserved	473	309.919	0	249.615	43.4232	0.80542	0.0824542
LmxM.08_29.1830.1	Dihydrolipoamide dehydrogenase, putative	508	378.827	0	492.527	91.9974	1.30014	0.108247
LmxM.08_29.1840.1	Hypothetical protein, conserved	332	90.2191	0	107.35	25.5539	1.18988	0.251308
LmxM.08_29.1850.1	Pre-RNA processing PIH1/Nop17, putative	280	174.834	0	281.556	28.7086	1.61042	0.000100624
LmxM.08_29.1860.1	Hypothetical protein, conserved	554	255.156	0	346.654	34.4978	1.3586	0.00399734
LmxM.08_29.1870.1	Hypothetical protein, conserved	107	1350.74	0	1032.65	67.7269	0.764508	1.32232e-06
LmxM.08_29.1880.1	Hypothetical protein, conserved	1067	146.577	0	180.686	8.20796	1.2327	1.62208e-05
LmxM.08_29.1890.1	DnaJ domain containing protein, putative	396	81.7781	0	225.506	37.9487	2.75753	7.61099e-05
LmxM.08_29.1900.1	Hypothetical protein, conserved	447	121.098	0	165.915	5.79371	1.37009	5.14904e-15
LmxM.08_29.1910.1	Hypothetical protein, conserved	452	142.136	0	253.069	3.58345	1.78047	1.02185e-210
LmxM.08_29.1920.1	Hypothetical protein, unknown function	275	256.472	0	357.662	18.5722	1.39454	2.54065e-08
LmxM.08_29.1930.1	Hypothetical protein, conserved	603	229.56	0	345.427	6.85605	1.50473	2.25073e-64
LmxM.08_29.1940.1	Hypothetical protein, conserved	206	464.381	0	797.823	66.6672	1.71803	2.84303e-07
LmxM.08_29.1950.1	Protein farnesyltransferase alpha subunit, putative	764	136.848	0	239.179	8.6153	1.74778	7.70983e-33
LmxM.08_29.1960.1	Fumarate hydratase, putative	218	668.361	0	657.245	35.9594	0.983368	0.37861
LmxM.08_29.1970.1	Hypothetical protein, unknown function	62	280.833	0	377.927	9.03837	1.34574	3.21518e-27
LmxM.08_29.1980.1	Hypothetical protein, conserved	1935	117.893	0	129.285	16.6204	1.09663	0.246534
LmxM.08_29.1990.1	Hypothetical protein, conserved	536	52.8767	0	116.021	12.6148	2.19418	2.78472e-07
LmxM.08_29.1995.1	Hypothetical protein, conserved	367	85.0077	0	97.9989	6.38413	1.15282	0.0209298
LmxM.08_29.2000.1	Hypothetical protein, conserved	703	166.291	0	323.145	31.8148	1.94325	4.10669e-07
LmxM.08_29.2010.1	Hypothetical protein, conserved	704	94.4484	0	85.3636	11.9213	0.903813	0.223011
LmxM.08_29.2020.1	5'-AMP-activated protein kinase catalytic subunit alpha, putative	815	140.907	0	122.711	9.44459	0.870865	0.027015
LmxM.08_29.2030.1	N-acetylglucosamyl transferase component GPI1, putative	880	300.855	0	319.49	16.8834	1.06194	0.134858
LmxM.08_29.2040.1	Hypothetical protein, conserved	1278	192.482	0	219.449	23.6877	1.1401	0.127467
LmxM.08_29.2050.1	Hypothetical protein, conserved	746	116.786	0	105.572	5.53216	0.903979	0.0213299
LmxM.08_29.2060.1	Hypothetical protein, conserved	1097	250.077	0	312.373	39.7455	1.24911	0.0585121
LmxM.08_29.2070.1	Hypothetical protein, unknown function	444	151.322	0	266.827	25.928	1.76331	4.19777e-06
LmxM.08_29.2080.1	Short chain dehydrogenase, putative	451	105.832	0	79.7901	6.24579	0.753934	1.52662e-05
LmxM.08_29.2090.1	AAA domain containing protein, putative	1602	203.484	0	256.204	26.5569	1.25908	0.0235635
LmxM.08_29.2100.1	Present in the outer mitochondrial membrane proteome 37	640	294.794	0	279.966	32.3601	0.949701	0.3234
LmxM.08_29.2110.1	UDP-glucose:glycoprotein glucosyltransferase, putative	1793	343.134	0	438.504	8.64158	1.27794	1.27885e-28
LmxM.08_29.2120.1	VIT family, putative	297	575.91	0	476.144	23.5618	0.826769	1.14681e-05
LmxM.08_29.2130.1	Hypothetical protein, conserved	473	302.648	0	274.946	5.87863	0.908468	1.22467e-06
LmxM.08_29.2140.1	C-8 sterol isomerase-like protein	223	670.153	0	456.397	27.134	0.681034	1.66533e-15
LmxM.08_29.2150.1	Cdc2-related kinase 10, putative	577	35.1972	0	44.794	5.28953	1.27266	0.034816
LmxM.08_29.2160.1	Rab-GDP dissociation inhibitor, putative	445	616.126	0	570.883	31.6732	0.926569	0.0765843
LmxM.08_29.2170.1	DTW domain containing protein, putative	608	195.906	0	277.607	19.2127	1.41704	1.05709e-05
LmxM.08_29.2180.1	Domain of unknown function (DUF4379), putative	535	151.492	0	163.862	24.2116	1.08165	0.30472
LmxM.08_29.2190.1	Hypothetical protein, conserved	1435	378.663	0	211.544	12.1682	0.558661	1e-05
LmxM.08_29.2200.1	Dynamin-1-like protein	691	548.327	0	420.954	25.389	0.767706	2.62601e-07
LmxM.08_29.2210.1	Leucine-rich repeat-containing protein	487	242.857	0	336.605	40.2304	1.38602	0.00989606
LmxM.08_29.2220.1	Hypothetical protein, unknown function	347	585.461	0	743.513	33.3414	1.26996	1.0664e-06
LmxM.08_29.2230.1	Hypothetical protein, conserved	534	228.69	0	296.597	14.7907	1.29694	2.20384e-06
LmxM.08_29.2240.1	Aminopeptidase M1, putative	868	412.883	0	336.817	9.41662	0.81577	3.33067e-16
LmxM.08_29.2250.1	Hypothetical protein, conserved	704	164.989	0	183.511	9.22934	1.11227	0.0223777
LmxM.08_29.2260.1	DNA replication complex GINS protein SLD5, putative	320	198.109	0	225.254	6.83112	1.13702	3.53612e-05
LmxM.08_29.2270.1	Hypothetical protein, unknown function	275	405.018	0	338.075	23.2754	0.834717	0.00201304
LmxM.08_29.2280.1	Acyltransferase, putative	309	311.131	0	349.429	10.823	1.12309	0.000201173
LmxM.08_29.2290.1	Hypothetical protein, unknown function	412	83.8272	0	84.7355	8.46041	1.01084	0.457252
LmxM.08_29.2300.1	Ubiquitin carboxyl-terminal hydrolase, putative	748	378.814	0	383.542	16.2375	1.01248	0.385453
LmxM.08_29.2310.1	Enoyl-CoA hydratase/isomerase-like protein	267	529.44	0	297.56	28.8301	0.562028	4.44089e-16
LmxM.08_29.2320.1	Mitogen-activated protein kinase kinase 1	372	665.456	0	721.47	36.9427	1.08417	0.0647288
LmxM.08_29.2330.1	Hypothetical protein, conserved	368	232.677	0	272.14	43.0528	1.1696	0.179672
LmxM.08_29.2340.1	Nucleosome assembly protein (NAP), putative	184	1270.73	0	509.79	81.7043	0.401178	1e-05
LmxM.08_29.2350.1	Ubiquinone biosynthesis protein COQ7, putative	206	835.774	0	512.782	130.552	0.613541	0.00667956
LmxM.08_29.2360.1	Aspartyl aminopeptidase, putative	453	886.942	0	730.464	52.7246	0.823576	0.00149957
LmxM.08_29.2370.1	60S ribosomal protein L39, putative	51	5637.04	0	6793.03	1162.78	1.20507	0.160073
LmxM.08_29.2380.1	Kinesin, putative	590	113.172	0	113.619	12.5842	1.00395	0.485846
LmxM.08_29.2390.1	Kinesin, putative	589	191.561	0	182.997	28.0517	0.955295	0.380075
LmxM.08_29.2400.1	NLI interacting factor-like phosphatase, putative	399	223.007	0	213.528	20.5351	0.957496	0.322188
LmxM.08_29.2410.1	Acyltransferase, putative	414	270.314	0	346.704	12.673	1.2826	8.31052e-10
LmxM.08_29.2420.1	Hypothetical protein, conserved	695	192.774	0	211.923	28.9415	1.09934	0.25409
LmxM.08_29.2430.1	Hypothetical protein, unknown function	790	306.972	0	229.698	8.67858	0.74827	1e-05
LmxM.08_29.2440.1	3'5'-cyclic nucleotide phosphodiesterase, putative	714	485.3	0	288.464	7.15528	0.594404	1e-05
LmxM.08_29.2450.1	Heat shock protein 20, putative	155	322.201	0	156.692	8.61288	0.486317	1e-05
LmxM.08_29.2460.1	60S ribosomal protein L13, putative	220	4813.31	0	8175.57	566.282	1.69854	1.44749e-09
LmxM.08_29.2461.1	60S ribosomal protein L13, putative	220	5034.76	0	7490.77	827.189	1.48781	0.00149335
LmxM.08_29.2480.1	Hypothetical protein, conserved	851	176.568	0	138.529	17.0421	0.784563	0.012805
LmxM.08_29.2490.1	Protein kinase, putative	448	183.57	0	218.968	7.12031	1.19283	3.3239e-07
LmxM.08_29.2500.1	Vacuolar protein sorting-associated protein 4	445	307.189	0	284.281	2.94562	0.925428	3.66374e-15
LmxM.08_29.2510.1	ATP-dependent 6-phosphofructokinase, glycosomal	486	666.322	0	680.09	32.5737	1.02066	0.336262
LmxM.08_29.2520.1	MIZ/SP-RING zinc finger, putative	402	274.86	0	412.951	41.4788	1.50241	0.000435478
LmxM.08_29.2530.1	Hypothetical protein, conserved	67	537.391	0	307.99	14.7213	0.573121	1e-05
LmxM.08_29.2540.1	NOL1/NOP2/sun family, putative	634	490.26	0	503.318	24.1022	1.02664	0.293976
LmxM.08_29.2550.1	RNA polymerase-associated protein CTR9, putative	873	253.923	0	216.354	13.6364	0.852047	0.00293433
LmxM.08_29.2560.1	Domain of unknown function (DUF4586), putative	340	407.079	0	509.476	27.504	1.25154	9.84355e-05
LmxM.08_29.2570.1	Serine/threonine-protein kinase, putative	501	785.72	0	584.742	24.1852	0.744212	1e-05
LmxM.08_29.2580.1	Hypothetical protein, conserved	601	474.373	0	397.114	19.8785	0.837135	5.08383e-05
LmxM.08_29.2590.1	Hypothetical protein, conserved	693	206.891	0	199.61	15.121	0.964809	0.315083
LmxM.08_29.2600.1	Poly(A) polymerase, putative	500	261.862	0	319.04	43.0889	1.21835	0.0922553
LmxM.08_29.2610.1	Hypothetical protein, conserved	720	169.812	0	245.78	14.0481	1.44736	3.19232e-08
LmxM.08_29.2620.1	Hypothetical protein, conserved	122	1101.72	0	837.294	13.099	0.759986	1e-05
LmxM.08_29.2630.1	Present in the outer mitochondrial membrane proteome 24	1236	349.746	0	297.419	48.4475	0.850386	0.140054
LmxM.08_29.2640.1	Hypothetical protein, conserved	441	213.822	0	298.273	6.29452	1.39496	2.4189e-41
LmxM.08_29.2650.1	Nuclear condensing complex subunits, C-term domain containing protein, putative	1040	176.131	0	214.396	18.1497	1.21726	0.0175018
LmxM.08_29.2660.1	Helicase, putative	953	397.245	0	430.33	8.88238	1.08329	9.77096e-05
LmxM.08_29.2670.1	Serine/threonine-protein kinase Nek, putative	522	197.44	0	207.869	17.5695	1.05282	0.276388
LmxM.08_29.2680.1	Hypothetical protein, conserved	1083	240.7	0	227.019	27.7133	0.943161	0.310772
LmxM.08_29.2690.1	Hypothetical protein, conserved	309	265.474	0	288.135	27.939	1.08536	0.208658
LmxM.08_29.2700.1	Hypothetical protein, conserved	992	99.6956	0	91.5123	3.28389	0.917917	0.00635219
LmxM.08_29.2710.1	Right handed beta helix region, putative	278	346.753	0	457.498	73.1343	1.31938	0.0649787
LmxM.08_29.2720.1	Serine/threonine protein kinase, putative	323	393.374	0	603.137	28.5371	1.53324	9.87182e-14
LmxM.08_29.2730.1	START domain containing protein, putative	366	253.002	0	273.021	10.7977	1.07913	0.0318685
LmxM.08_29.2740.1	Actin-like protein, putative	323	323.261	0	429.12	31.1566	1.32747	0.000339861
LmxM.08_29.2750.1	Hypothetical protein, conserved	75	279.196	0	433.381	98.5176	1.55225	0.0587854
LmxM.08_29.2760.1	Putative intraflagellar transport protein C3	568	511.572	0	631.883	8.50741	1.23518	1.04609e-45
LmxM.08_29.2770.1	Hypothetical protein, conserved	204	427.805	0	443.632	31.9326	1.03699	0.310081
LmxM.08_29.2780.1	Mitochondrial carrier protein-like protein	291	428.851	0	569.146	9.66316	1.32714	4.61781e-48
LmxM.08_29.2790.1	Hypothetical protein	192	332.895	0	474.137	31.6805	1.42428	4.13053e-06
LmxM.08_29.2800.1	Inosine-adenosine-guanosine-nucleosidehydrolase, putative	333	721.353	0	499.126	19.1228	0.69193	1e-05
LmxM.08_29.2810.1	Hypothetical protein	739	335.225	0	422.596	40.6185	1.26063	0.0157374
LmxM.08_29.2820.1	Hypothetical protein, conserved	106	74.0112	0	116.005	17.9142	1.56739	0.00953523
LmxM.08_29.2830.1	RNA recognition motif. (a.k.a. RRM, RBD, or RNP domain), putative	210	882.982	0	572.647	23.4458	0.648538	1e-05
LmxM.08_29.2840.1	Hypothetical protein, conserved	311	147.095	0	332.487	75.446	2.26036	0.00699947
LmxM.08_29.2850.1	Hypothetical protein, conserved	125	187.919	0	410.058	61.0045	2.1821	0.000135607
LmxM.08_29.2860.1	40S ribosomal protein S19-like protein	161	6275.36	0	10907.3	1219.97	1.73812	7.3293e-05
LmxM.08_29.2870.1	Hypothetical protein, conserved	385	226.151	0	396.067	33.6836	1.75134	2.27394e-07
LmxM.09.0003.1	Hypothetical protein, conserved	144	120.089	0	345.462	100.289	2.87671	0.0123125
LmxM.09.0005.1	Hypothetical protein, conserved	373	196.393	0	298.031	42.7414	1.51752	0.00870393
LmxM.09.0010.1	Hypothetical protein, conserved	107	3730.85	0	2848.64	318.816	0.763534	0.00282721
LmxM.09.0020.1	Hypothetical protein, conserved	619	242.359	0	264.105	37.1171	1.08972	0.278983
LmxM.09.0030.1	Peroxisomal biogenesis factor 11 (PEX11), putative	320	392.015	0	471.074	66.5126	1.20167	0.117292
LmxM.09.0040.1	N-acetylglucosaminyl-phosphatidylinositol deacetylase	249	417.324	0	466.641	48.6552	1.11818	0.155385
LmxM.09.0050.1	Endonuclease III, putative	258	425.933	0	530.951	98.5682	1.24656	0.143339
LmxM.09.0060.1	RNA-binding protein 5, putative	131	1844.92	0	1612.19	263.573	0.873855	0.188626
LmxM.09.0070.1	RNA helicase, putative	1315	139.39	0	179.592	13.2405	1.28842	0.00119737
LmxM.09.0080.1	RNA-binding protein 5-like protein	245	77.3799	0	75.8323	9.33572	0.979999	0.434166
LmxM.09.0090.1	RNA-binding protein 5-like protein	299	135.915	0	187.596	19.9017	1.38024	0.00470497
LmxM.09.0100.1	Flagellar pocket cytoskeletal protein bilbo1	582	473.494	0	266.77	19.1485	0.563406	1e-05
LmxM.09.0105.1	Hypothetical protein, conserved	221	445.122	0	337.318	10.5803	0.757812	1e-05
LmxM.09.0110.1	Hypothetical protein, conserved	712	177.226	0	194.23	23.6795	1.09595	0.23635
LmxM.09.0120.1	Kinesin, putative	1081	109.8	0	210.731	25.4932	1.91923	3.76086e-05
LmxM.09.0140.1	FHA domain/Ring finger domain containing protein, putative	524	453.456	0	500.131	29.4539	1.10293	0.0565182
LmxM.09.0150.1	ATG8/AUT7/APG8/PAZ2, putative	124	394.453	0	791.443	77.5388	2.00643	1.52854e-07
LmxM.09.0180.1	ATG8/AUT7/APG8/PAZ2, putative	124	179.961	0	253.113	15.4854	1.40649	1.15637e-06
LmxM.09.0190.1	Hypothetical protein, conserved	126	441.951	0	592.421	70.5748	1.34047	0.0165009
LmxM.09.0200.1	NRDE protein, putative	493	218.476	0	214.262	14.2436	0.980709	0.383656
LmxM.09.0210.1	Domain of unknown function (DUF4586), putative	305	487.35	0	480.158	58.5743	0.985242	0.451138
LmxM.09.0220.1	Hypothetical protein, conserved	813	386.029	0	328.27	35.939	0.850377	0.0540123
LmxM.09.0230.1	ATP-dependent protease ATPase subunit HslU2	503	350.273	0	294.744	33.9612	0.84147	0.0510179
LmxM.09.0240.1	Cysteine peptidase, Clan CA, family C19, putative	949	196.588	0	178.675	10.8435	0.90888	0.0492708
LmxM.09.0250.1	DNA replication licensing factor MCM4	983	126.355	0	153.23	14.3053	1.2127	0.0301412
LmxM.09.0260.1	G10 protein, putative	272	369.415	0	371.569	18.2102	1.00583	0.452915
LmxM.09.0270.1	Integral membrane transport protein, putative	621	348.984	0	522.458	90.214	1.49708	0.0272453
LmxM.09.0280.1	Hypothetical protein, conserved	781	181.399	0	236.602	13.865	1.30432	3.42443e-05
LmxM.09.0290.1	Kinesin, putative	1317	121.604	0	143.273	7.56931	1.17819	0.00210024
LmxM.09.0300.1	Hypothetical protein, conserved	249	340.805	0	424.688	32.0628	1.24613	0.00444546
LmxM.09.0310.1	Cdc2-related kinase 12	882	214.559	0	316.874	24.1552	1.47686	1.13898e-05
LmxM.09.0320.1	Hypothetical protein, conserved	917	178.217	0	242.458	12.4654	1.36046	1.2782e-07
LmxM.09.0330.1	Hypothetical protein, conserved	851	130.789	0	141.43	10.304	1.08136	0.150873
LmxM.09.0340.1	Hypothetical protein, conserved	1042	121.744	0	242.94	15.2502	1.9955	9.53978e-16
LmxM.09.0345.1	Hypothetical protein, conserved	244	212.814	0	376.737	19.9778	1.77026	1.15054e-16
LmxM.09.0350.1	Ring finger domain containing protein, putative	868	188.358	0	237.824	26.1779	1.26261	0.0294073
LmxM.09.0360.1	DNA photolyase, putative	1078	164.654	0	228.151	34.5206	1.38564	0.032929
LmxM.09.0365.1	Ankyrin repeats (3 copies), putative	210	217.212	0	240.998	28.5812	1.1095	0.202646
LmxM.09.0367.1	Hypothetical protein	87	469.716	0	541.369	21.2202	1.15255	0.000366862
LmxM.09.0370.1	Hypothetical protein, conserved	270	256.28	0	342.708	20.2836	1.33724	1.01748e-05
LmxM.09.0380.1	Hypothetical protein, conserved	360	186.441	0	218.558	13.1219	1.17226	0.00719096
LmxM.09.0390.1	Hypothetical protein, conserved	1946	142.171	0	168.102	16.3595	1.1824	0.0564725
LmxM.09.0400.1	Kinetoplastid kinetochore protein 10, putative	469	381.137	0	239.863	22.5803	0.629335	1.96833e-10
LmxM.09.0410.1	Kinetoplastid kinetochore protein 19, putative	416	96.0107	0	90.7445	6.80402	0.945149	0.219466
LmxM.09.0420.1	Tyrosine phosphatase, putative	1075	145.242	0	199.557	22.4463	1.37396	0.00776498
LmxM.09.0430.1	Zinc finger, C3HC4 type (RING finger), putative	477	253.352	0	297.967	11.6512	1.1761	6.42681e-05
LmxM.09.0440.1	Bardet-Biedl syndrome 8 protein	622	165.989	0	257.566	19.2632	1.55171	9.9711e-07
LmxM.09.0450.1	Hypothetical protein, conserved	1028	136.986	0	183.322	10.4995	1.33826	5.09251e-06
LmxM.09.0460.1	Hypothetical protein, conserved	3064	108.896	0	157.242	20.1656	1.44396	0.0082551
LmxM.09.0470.1	Serine/threonine protein phosphatase, putative	652	332.733	0	324.624	18.6727	0.975631	0.332056
LmxM.09.0480.1	Hypothetical protein, conserved	726	352.535	0	429.155	21.0605	1.21734	0.000137329
LmxM.09.0490.1	Hypothetical protein, conserved	411	359.457	0	367.108	23.3599	1.02128	0.371646
LmxM.09.0500.1	Hypothetical protein, conserved	1712	133.609	0	188.552	24.8964	1.41122	0.0136616
LmxM.09.0510.1	Hypothetical protein, conserved	392	380.923	0	618.465	41.6613	1.6236	5.92927e-09
LmxM.09.0520.1	Flagellum attachment zone protein 3	770	391.286	0	369.506	25.8828	0.944338	0.200041
LmxM.09.0530.1	Leucine-rich repeat protein, putative	985	193.24	0	251.847	39.33	1.30329	0.068092
LmxM.09.0540.1	Hypothetical protein, unknown function	1099	116.347	0	157.691	22.8745	1.35535	0.0353473
LmxM.09.0550.1	Dual specificity phosphatase, catalytic domain containing protein, putative	633	326.171	0	475.498	9.97054	1.45782	5.20749e-51
LmxM.09.0560.1	Histidine phosphatase superfamily (branch 1), putative	262	306.656	0	463.13	19.7275	1.51026	1.08055e-15
LmxM.09.0570.1	Hypothetical protein, conserved	494	249.844	0	371.268	5.80066	1.486	1.3478e-97
LmxM.09.0580.1	Surface antigen-like protein	285	109.498	0	111.501	13.4847	1.01829	0.440958
LmxM.09.0590.1	ATP-dependent DNA helicase, putative	1149	200.584	0	272.123	17.2406	1.35666	1.66606e-05
LmxM.09.0600.1	Cyclin 1	335	535.573	0	747.237	51.7647	1.39521	2.16658e-05
LmxM.09.0610.1	Glucosidase II beta subunit-like, putative	970	255.619	0	398.95	32.8903	1.56072	6.56766e-06
LmxM.09.0620.1	Hypothetical protein, conserved	751	79.12	0	125.038	19.0504	1.58036	0.00796829
LmxM.09.0630.1	PH domain containing protein, putative	1143	133.585	0	155.212	17.1652	1.1619	0.103849
LmxM.09.0640.1	Hypothetical protein, conserved	500	633.379	0	767.999	42.0008	1.21254	0.000674934
LmxM.09.0650.1	Zeta toxin, putative	636	325.957	0	293.826	5.90001	0.901426	2.57701e-08
LmxM.09.0660.1	Methyltransferase TYW3, putative	346	343.582	0	567.664	14.0644	1.65219	1.88277e-57
LmxM.09.0670.1	Prefoldin subunit 2, putative	138	1480.39	0	905.72	45.1556	0.61181	1e-05
LmxM.09.0680.1	Hypothetical protein, conserved	370	143.341	0	380.742	33.9147	2.6562	1.28035e-12
LmxM.09.0690.1	Hypothetical protein, conserved	306	4.44289	0	5.72292	1.79409	1.28811	0.237777
LmxM.09.0700.1	Hypothetical protein, conserved	514	175.768	0	243.343	25.7361	1.38446	0.00432349
LmxM.09.0710.1	Hypothetical protein, conserved	534	165.603	0	187.675	13.1794	1.13328	0.0469952
LmxM.09.0720.1	Cleavage and polyadenylation specificity factor 30 kDa subunit, putative	343	413.36	0	366.131	23.8904	0.885743	0.0240256
LmxM.09.0730.1	Hypothetical protein, conserved	642	179.511	0	253.03	5.36374	1.40955	4.63327e-43
LmxM.09.0740.1	Ubiquitin ligase, putative	2242	121.665	0	162.35	17.4532	1.3344	0.00987441
LmxM.09.0750.1	Acyl-CoA binding protein, putative	999	206.405	0	293.123	30.8859	1.42014	0.00249483
LmxM.09.0760.1	Hypothetical protein, conserved	5460	113.233	0	150.351	22.0165	1.3278	0.0459062
LmxM.09.0770.1	Oligopeptidase b	731	524.55	0	416.067	22.2194	0.793187	5.24038e-07
LmxM.09.0780.1	Domain of unknown function (DUF4464), putative	232	437.705	0	631.682	76.5484	1.44317	0.00563775
LmxM.09.0790.1	Hypothetical protein, conserved	1214	231.366	0	204.235	17.9388	0.882732	0.065207
LmxM.09.0800.1	Kinetoplast-associated protein-like protein	1437	230.361	0	261.34	36.8038	1.13448	0.199975
LmxM.09.0810.1	Prefoldin subunit, putative	214	344.846	0	559.198	57.4919	1.62159	9.63571e-05
LmxM.09.0820.1	Hypothetical protein, conserved	559	457.988	0	661.641	123.716	1.44467	0.049868
LmxM.09.0830.1	DEAD/DEAH box helicase-like protein	776	306.309	0	427.979	16.8253	1.39721	2.3912e-13
LmxM.09.0840.1	Uncharacterised protein family (UPF0160), putative	398	410.288	0	352.168	28.743	0.858343	0.0215852
LmxM.09.0850.1	Ras family protein-like protein	274	219.217	0	253.89	13.7503	1.15817	0.00583979
LmxM.09.0860.1	Hypothetical protein, conserved	106	684.981	0	769.532	90.5135	1.12344	0.175118
LmxM.09.0870.1	Hypothetical protein, conserved	521	309.767	0	321.104	25.2525	1.0366	0.326737
LmxM.09.0880.1	Histone h1-like protein	515	348.501	0	264.109	14.6	0.757844	3.72979e-09
LmxM.09.0890.1	Phospholipid transporting ATPase-like protein, putative	2526	168.735	0	181.385	14.1084	1.07496	0.184977
LmxM.09.0891.1	Polyubiquitin, putative	128	534.248	0	756.101	62.0758	1.41526	0.000175847
LmxM.09.0900.1	Ef-hand protein 5, putative	186	517.073	0	407.961	18.0526	0.788982	7.51329e-10
LmxM.09.0910.1	Calmodulin, putative	149	2631.75	0	2963.69	222.3	1.12613	0.0676892
LmxM.09.0920.1	Calmodulin, putative	149	1987.17	0	1439.33	222.043	0.724311	0.00680737
LmxM.09.0930.1	Calmodulin, putative	149	3045.53	0	1063.53	197.807	0.349209	1e-05
LmxM.09.0940.1	Hypothetical protein, conserved	1189	265.506	0	231.635	33.232	0.872427	0.154044
LmxM.09.0950.1	O-phosphoseryl-tRNA(Sec) selenium transferase, putative	595	105.878	0	197.133	5.73067	1.86189	2.15844e-57
LmxM.09.0960.1	Hypothetical protein, conserved	705	188.538	0	243.639	18.1747	1.29226	0.00121566
LmxM.09.0970.1	Elongation factor-1 gamma	404	4251.28	0	3042.12	78.688	0.715578	1e-05
LmxM.09.0980.1	Hypothetical protein, conserved	1131	300.799	0	247.212	20.7307	0.821851	0.00487018
LmxM.09.0990.1	N-terminal region of Chorein, a TM vesicle-mediated sorter, putative	5280	111.706	0	132.231	6.79605	1.18374	0.00126328
LmxM.09.1000.1	PUB domain containing protein, putative	311	283.034	0	400.655	85.1715	1.41557	0.083641
LmxM.09.1010.1	Present in the outer mitochondrial membrane proteome 10	616	759.445	0	313.331	33.4162	0.412578	1e-05
LmxM.09.1020.1	LEM3 (ligand-effect modulator 3) family / CDC50 family, putative	595	289.606	0	312.689	19.1162	1.0797	0.113618
LmxM.09.1030.1	Hypothetical protein, conserved	387	180.454	0	169.602	8.48388	0.939864	0.100428
LmxM.09.1040.1	Phospholipid:diacylglycerol acyltransferase, putative	762	223.94	0	202.138	8.92075	0.902642	0.0072627
LmxM.09.1050.1	MSP (Major sperm protein) domain containing protein, putative	241	466.375	0	343.581	16.265	0.736705	2.18714e-14
LmxM.09.1060.1	DNA-directed RNA polymerase III subunit, putative	297	187.051	0	299.084	12.3615	1.59894	6.34644e-20
LmxM.09.1070.1	Eukaryotic translation initiation factor 2 subunit, putative	479	2201.81	0	1348.9	72.0831	0.612631	1e-05
LmxM.09.1090.1	Translation initiation factor EIF-2B gamma subunit, putative	595	67.0208	0	108.26	10.9635	1.61532	8.44509e-05
LmxM.09.1100.1	Hypothetical protein, conserved	282	450.355	0	294.399	56.0873	0.653704	0.00271294
LmxM.09.1110.1	Hypothetical protein, conserved	456	338.343	0	512.079	45.5416	1.51349	6.81198e-05
LmxM.09.1120.1	Mitochondrial RNA binding protein 2	242	1002.71	0	623.027	20.6065	0.621345	1e-05
LmxM.09.1130.1	Mitochondrial import inner membrane translocase subunit TIM17, putative	152	695.907	0	528.87	38.6343	0.759972	7.67725e-06
LmxM.09.1140.1	Hypothetical protein, conserved	158	594.623	0	717.875	63.4263	1.20728	0.0259945
LmxM.09.1150.1	Hypothetical protein, conserved	287	218.512	0	307.115	39.0354	1.40548	0.0116095
LmxM.09.1160.1	Hypothetical protein, conserved	723	220.245	0	332.87	24.5265	1.51136	2.19541e-06
LmxM.09.1170.1	Hypothetical protein, conserved	196	358.856	0	342.579	63.3896	0.954642	0.398675
LmxM.09.1180.1	Hypothetical protein, conserved	976	158.225	0	140.599	9.26393	0.888601	0.0285424
LmxM.09.1190.1	Hypothetical protein, conserved	604	169.647	0	216.645	18.6742	1.27703	0.00592221
LmxM.09.1200.1	Hypothetical protein, conserved	1543	99.7704	0	105.458	7.64629	1.05701	0.228471
LmxM.09.1210.1	Zinc finger, C3HC4 type (RING finger), putative	417	361.841	0	491.231	16.6303	1.35759	3.6154e-15
LmxM.09.1220.1	AAA family ATPase, putative	1369	243.671	0	242.623	33.9604	0.995698	0.487686
LmxM.09.1230.1	Hypothetical protein, conserved	442	466.409	0	501.737	12.6765	1.07575	0.00266055
LmxM.09.1240.1	ATP-dependent helicase, putative	2475	132.914	0	162.809	16.8675	1.22492	0.0381667
LmxM.09.1250.1	Hypothetical protein, conserved	184	272.35	0	262.296	4.53495	0.963086	0.013315
LmxM.09.1260.1	Bromodomain factor 5	694	192.383	0	196.907	18.4892	1.02351	0.403359
LmxM.09.1270.1	Mitochondrial carrier protein, putative	341	245.065	0	306.675	14.9018	1.2514	1.77936e-05
LmxM.09.1280.1	Hypothetical protein, conserved	367	166.546	0	256.294	13.916	1.53888	5.61987e-11
LmxM.09.1290.1	Hypothetical protein, conserved	571	137.303	0	266.314	34.1418	1.93961	7.88313e-05
LmxM.09.1300.1	PPPDE putative peptidase domain containing protein, putative	218	323.7	0	261.208	44.0469	0.806943	0.0779825
LmxM.09.1310.1	PPPDE putative peptidase domain containing protein, putative	254	177.117	0	237.554	17.0236	1.34122	0.000192493
LmxM.09.1315.1	Hypothetical protein	350	511.157	0	830.828	66.5462	1.62539	7.78635e-07
LmxM.09.1320.1	Paraflagellar rod component, putative	606	480.804	0	489.232	117.33	1.01753	0.471369
LmxM.09.1330.1	Hypothetical protein, conserved	601	185.617	0	295.224	31.7115	1.5905	0.000273746
LmxM.09.1340.1	Histone H2B	107	8199.79	0	6431.41	861.249	0.784338	0.0200229
LmxM.09.1350.1	Hypothetical protein, conserved	192	434.53	0	384.023	34.6828	0.883767	0.0726621
LmxM.09.1360.1	Hypothetical protein, unknown function	236	160.731	0	209.602	14.1118	1.30406	0.000266957
LmxM.09.1370.1	Hypothetical protein, conserved	268	173.211	0	207.466	18.2482	1.19777	0.030247
[truncated: 6,862 more rows]

## Sheet: Upregulated genes P-IW
Gene ID	Name	Protein length	mean RPKM (Parental)	std RPKM (Parental)	mean RPKM (Mutant)	std RPKM (Mutant)	RPKM Ratio	p value
[truncated: 106 more rows]

[truncated: 1 more sheets: Downregulated genes P-IW]
