# Supplementary material for: Regulation of Leishmania surface coat proteins by the nuclear protein ESB1
Source: J Cell Sci. 2026 Jul 13;139(13):jcs264459. doi: 10.1242/jcs.264459 (PMC13405223; doi:10.1242/jcs.264459)
Supplement: Table S6. NIFP1 KO [file joces-139-264459-TableS6.xlsx]

## Sheet: Table S6 legend
Table S6 NIFP1 KO
Transcriptomic analysis of the 3 NIFP1 deletion mutant clones. Transcripts were from the NIFP1 deletion mutants in the intial week after recovery from transfection were compared to the parental cells. Only transcripts with 20 or more reads in the parental sample and that aligned with mapped genes were included in the final analysis.
For transcriptome-wide analysis of differentially expressed genes, these were filtered based on an absolute log2 ratio​ greater than 1 and −log10(p-values) exceeding 5.26 (p = 5.45 × 10−6): a Bonferroni correction applied to the p-value threshold of 0.05, accounting for the 9,182 genes annotated for L. mexicana.
P = parental; IW = initial week

## Sheet: All transcripts P-IW
Gene ID	Name	Protein length	mean RPKM (Parental)	std RPKM (Parental)	mean RPKM (Mutant)	std RPKM (Mutant)	RPKM Ratio	p value
LmxM.01.0010.1	Protein of unknown function (DUF2946), putative	334	191.153	0	164.537	15.1594	0.860764	0.0395697
LmxM.01.0020.1	Endonuclease/Exonuclease/phosphatase family, putative	541	184.208	0	243.973	24.1346	1.32444	0.00663715
LmxM.01.0030.1	Kinesin-13 1, putative	672	354.167	0	216.775	4.5525	0.612068	1e-05
LmxM.01.0040.1	Hypothetical protein, unknown function	186	299.688	0	250.253	15.1795	0.835045	0.000563593
LmxM.01.0050.1	Carboxylase, putative	665	152.729	0	190.366	11.7836	1.24643	0.000701448
LmxM.01.0060.1	Hypothetical protein, conserved	251	409.864	0	261.363	21.2029	0.637682	1.24556e-12
LmxM.01.0070.1	BSD domain containing protein, putative	599	152.698	0	157.195	20.3022	1.02945	0.412364
LmxM.01.0080.1	Hypothetical protein, conserved	237	217.036	0	175.167	6.23152	0.807089	9.15801e-12
LmxM.01.0090.1	UMP-CMP kinase, mitochondrial, putative	274	202.319	0	170.07	7.12066	0.840603	2.96392e-06
LmxM.01.0100.1	Glycosyl transferase family 11, putative	345	198.193	0	217.64	19.525	1.09812	0.159618
LmxM.01.0110.1	Glutaredoxin-like protein	200	404.047	0	300.729	12.5614	0.744293	1.11022e-16
LmxM.01.0120.1	Hypothetical protein, conserved	650	115.851	0	139.085	4.26711	1.20055	2.5916e-08
LmxM.01.0130.1	Hypothetical protein, conserved	398	176.692	0	151.909	13.6492	0.859735	0.0347026
LmxM.01.0140.1	Hypothetical protein	82	432.288	0	225.014	11.5681	0.520518	1e-05
LmxM.01.0150.1	Hypothetical protein, conserved	116	236.284	0	147.749	12.6466	0.625305	1.27387e-12
LmxM.01.0160.1	LSM domain containing protein, putative	80	597.424	0	737.577	33.9598	1.2346	1.83743e-05
LmxM.01.0170.1	Hypothetical protein	448	187.073	0	177.861	9.18417	0.950757	0.157921
LmxM.01.0180.1	CLC-type chloride channel, putative	770	285.242	0	268.007	25.3887	0.939576	0.248613
LmxM.01.0190.1	Hypothetical protein, conserved	196	361.601	0	315.776	35.3446	0.873272	0.0973975
LmxM.01.0200.1	Low molecular weight phosphotyrosine protein phosphatase, putative	266	199.194	0	294.57	6.78205	1.47881	3.20462e-45
LmxM.01.0210.1	CUE domain/Domain of unknown function (DUF1771)/Smr domain containing protein, putative	896	248.352	0	238.994	9.13805	0.962321	0.152911
LmxM.01.0220.1	Cyclophilin type peptidyl-prolyl cis-trans isomerase, putative	334	321.608	0	260.15	24.0539	0.808904	0.00530924
LmxM.01.0230.1	Hypothetical protein, conserved	138	304.667	0	355.676	12.7224	1.16743	3.04381e-05
LmxM.01.0240.1	DNA excision/repair protein SNF2, putative	927	178.827	0	195.755	11.7379	1.09466	0.0746381
LmxM.01.0250.1	Right handed beta helix region, putative	834	126.713	0	118.774	2.95828	0.937348	0.00364194
LmxM.01.0260.1	Calmodulin-binding, putative	279	236.558	0	290.401	4.6802	1.22761	6.2564e-31
LmxM.01.0270.1	Thioredoxin, putative	143	779.238	0	572.936	38.7504	0.735252	5.07946e-08
LmxM.01.0280.1	Pseudouridylate synthase-like protein	414	282.942	0	258.409	26.5695	0.913293	0.17791
LmxM.01.0290.1	Hypothetical protein, conserved	172	338.303	0	346.422	25.765	1.024	0.376337
LmxM.01.0300.1	4F5 protein family, putative	59	995.403	0	1586.47	120.558	1.5938	4.72411e-07
LmxM.01.0310.1	Acidocalcisomal exopolyphosphatase, putative	387	308.902	0	314.837	6.78254	1.01921	0.19077
LmxM.01.0315.1	Hypothetical protein, conserved	143	297.862	0	268.733	25.4563	0.902208	0.126261
LmxM.01.0320.1	Poly(A) export protein, putative	339	338.903	0	300.762	17.7358	0.887457	0.0157574
LmxM.01.0330.1	Hypothetical protein, conserved	210	388.644	0	410.824	24.4818	1.05707	0.182474
LmxM.01.0335.1	Mitochondrial pyruvate carrier 1	97	958.063	0	782.317	64.9533	0.816561	0.00340776
LmxM.01.0340.1	Hypothetical protein, conserved	258	325.473	0	262.747	20.1582	0.807277	0.000930067
LmxM.01.0350.1	Hypothetical protein, conserved	750	198.022	0	179.447	15.4727	0.906194	0.114964
LmxM.01.0360.1	Hypothetical protein, conserved	191	332.539	0	330.376	16.3254	0.993497	0.447307
LmxM.01.0370.1	Protein of unknown function (DUF788), putative	188	522.789	0	603.401	22.7979	1.1542	0.00020318
LmxM.01.0380.1	Dyggve-Melchior-Clausen syndrome protein, putative	829	111.08	0	117.825	11.6737	1.06072	0.281708
LmxM.01.0390.1	Hypothetical protein, conserved	822	110.207	0	134.683	24.0399	1.22209	0.154305
LmxM.01.0400.1	Hypothetical protein, conserved	553	61.4268	0	55.2917	3.89459	0.900123	0.0575948
LmxM.01.0410.1	Hypothetical protein	200	17906.6	0	22524.7	1317.75	1.25791	0.000228645
LmxM.01.0430.1	Ring finger domain/Zn-finger in ubiquitin-hydrolases and other protein, putative	751	116.785	0	121.197	5.40712	1.03777	0.207287
LmxM.01.0440.1	Protein of unknown function (DUF791), putative	592	565.881	0	485.368	34.7216	0.85772	0.0102023
LmxM.01.0450.1	Alpha/beta-hydrolase-like protein	213	161.244	0	171.13	12.2757	1.06131	0.210325
LmxM.01.0460.1	Conserved protein	1560	187.041	0	186.661	8.14853	0.997969	0.481408
LmxM.01.0470.1	Fatty acyl CoA syntetase 1, putative	696	806.424	0	455.514	35.2753	0.564857	1e-05
LmxM.01.0480.1	Beta eliminating lyase,putative	369	279.882	0	181.214	5.92898	0.647466	1e-05
LmxM.01.0490.1	Long-chain-fatty-acid-CoA ligase, putative	698	624.371	0	470.862	22.0576	0.754138	1.70752e-12
LmxM.01.0500.1	Fatty acyl CoA synthetase 2, putative	707	348.603	0	425.218	13.5227	1.21978	7.32257e-09
LmxM.01.0510.1	Hypothetical protein	67	156.169	0	137.939	17.497	0.883272	0.148741
LmxM.01.0520.1	Long-chain-fatty-acid-CoA ligase, putative	715	951.366	0	1013.68	58.4014	1.0655	0.142992
LmxM.01.0530.1	Long-chain-fatty-acid-CoA ligase, putative	1615	86.4168	0	100.469	7.65359	1.16261	0.0331761
LmxM.01.0540.1	Hypothetical protein, conserved	701	215.565	0	190.475	13.1269	0.883608	0.0279802
LmxM.01.0550.1	Hypothetical protein, conserved	378	132.146	0	135.486	5.63129	1.02527	0.276587
LmxM.01.0560.1	Pre-mRNA processing factor 3 (PRP3)/Protein of unknown function (DUF1115), putative	621	175.044	0	218.363	6.41066	1.24748	7.02637e-12
LmxM.01.0570.1	Tricarboxylate carrier, putative	326	529.766	0	575.953	43.1149	1.08719	0.142023
LmxM.01.0580.1	Hypothetical protein, conserved	962	166.005	0	143.588	6.59116	0.864962	0.000335613
LmxM.01.0590.1	Mitochondrial RNA editing ligase 1	489	271.925	0	245.52	4.3159	0.902896	4.73558e-10
LmxM.01.0600.1	Rab-GTPase-TBC domain containing protein, putative	1840	72.9104	0	89.3378	4.73804	1.22531	0.000263016
LmxM.01.0610.1	DNA-damage inducible protein DDI1-like protein	387	195.307	0	166.787	7.84183	0.853977	0.000138015
LmxM.01.0620.1	Beat-regulation protein	566	355.247	0	304.472	16.8509	0.857072	0.00129265
LmxM.01.0630.1	Hypothetical protein	845	100.076	0	131.304	13.1605	1.31204	0.00882606
LmxM.01.0640.1	HSP70-like protein	1116	318.588	0	227.291	20.195	0.713434	3.08113e-06
LmxM.01.0650.1	Mitochondrial-processing peptidase subunit beta, putative	494	548.597	0	660.819	25.0158	1.20456	3.62849e-06
LmxM.01.0660.1	Hypothetical protein, conserved	1505	102.262	0	155.068	19.0614	1.51637	0.00280047
LmxM.01.0670.1	Hypothetical protein, conserved	288	113.584	0	123.673	4.5599	1.08882	0.013465
LmxM.01.0680.1	Hypothetical protein, unknown function	805	182.234	0	150.214	3.03363	0.824289	1e-05
LmxM.01.0690.1	PLAC8 family, putative	229	1066.81	0	1366.76	72.2504	1.28116	1.65168e-05
LmxM.01.0700.1	Hypothetical protein	362	108.312	0	242.04	15.1302	2.23466	4.8496e-19
LmxM.01.0710.1	Ubiquitin activating enzyme, putative	525	153.94	0	334.722	4.5226	2.17437	1e-05
LmxM.01.0720.1	Hypothetical protein, conserved	1591	82.8321	0	105.544	6.64661	1.2742	0.000316416
LmxM.01.0730.1	Meckel syndrome type 6 protein, putative	2230	127.222	0	135.027	3.57955	1.06135	0.0146142
LmxM.01.0740.1	Hypothetical protein, conserved	743	172.376	0	210.578	8.92885	1.22162	9.41091e-06
LmxM.01.0750.1	CMGC family protein kinase, putative	1395	140.387	0	143.755	10.8555	1.02399	0.378169
LmxM.01.0760.1	Hypothetical protein, conserved	324	131.488	0	174.619	20.5409	1.32802	0.017875
LmxM.01.0770.1	Eukaryotic initiation factor 4A-1	456	3551.94	0	4166.3	256.212	1.17296	0.00824598
LmxM.01.0790.1	Hypothetical protein	514	130.306	0	102.541	10.4124	0.786927	0.0038323
LmxM.01.0800.1	Hypothetical protein	471	161.126	0	222.58	21.7416	1.3814	0.00235249
LmxM.01.0810.1	Calcium/potassium channel (CAKC), putative	1033	124.743	0	172.903	1.25359	1.38607	0
LmxM.01.0820.1	Hypothetical protein	1120	81.0668	0	128.662	15.8172	1.58711	0.00131024
LmxM.01.0830.1	Hypothetical protein	255	1e-05	0	1e-05	1e-05	1	0.5
LmxM.01_107651.1	None	84	349.639	0	494.756	36.5623	1.41505	3.60808e-05
LmxM.01_123594.1	None	111	401.587	0	951.186	187.862	2.36857	0.00171924
LmxM.01_195286.1	None	41	118.465	0	176.084	21.3179	1.48638	0.00343735
LmxM.01_232406.1	None	105	1e-05	0	0.113603	0.196767	11360.3	0.281869
LmxM.01_240110.1	None	60	870.087	0	897.229	28.1304	1.03119	0.167306
LmxM.01_53687.1	None	105	293.654	0	310.566	31.4144	1.05759	0.29517
LmxM.01_57483.1	None	147	265.237	0	339.507	20.735	1.28002	0.000170563
LmxM.02.0030.1	Hypothetical protein	103	47.645	0	51.5788	15.9307	1.08256	0.402482
LmxM.02.0040.1	Xaa-Pro aminopeptidase, putative	617	235.271	0	179.897	2.18379	0.764636	1e-05
LmxM.02.0050.1	Cytochrome b-domain protein, putative	213	108.895	0	85.6077	6.09036	0.786146	6.57321e-05
LmxM.02.0060.1	Hypothetical protein, conserved	214	352.224	0	506.827	20.6068	1.43894	3.12927e-14
LmxM.02.0070.1	Hypothetical protein, conserved	397	104.263	0	114.241	4.78517	1.0957	0.0185255
LmxM.02.0080.1	Hypothetical protein, conserved	997	137.469	0	143.906	9.44198	1.04682	0.247711
LmxM.02.0085.1	Hypothetical protein, conserved	293	305.251	0	439.816	36.0458	1.44083	9.45472e-05
LmxM.02.0090.1	Hypothetical protein, conserved	354	507.245	0	251.438	12.5091	0.495693	1e-05
LmxM.02.0100.1	Hypothetical protein	355	477.679	0	515.979	38.8007	1.08018	0.161794
LmxM.02.0110.1	Exportin-T, putative	1167	166.659	0	119.759	2.37792	0.718585	1e-05
LmxM.02.0120.1	Phosphatidylinositol 3-kinase-like protein	4921	80.6334	0	77.1752	7.50024	0.957112	0.32237
LmxM.02.0130.1	Hypothetical protein, conserved	233	297.059	0	286.637	9.35734	0.964913	0.132668
LmxM.02.0140.1	Ankyrin repeats (3 copies)/Zinc finger, C3HC4 type (RING finger), putative	893	157.899	0	150.228	6.89529	0.951415	0.132944
LmxM.02.0150.1	Vps51/Vps67, putative	1930	114.831	0	146.537	11.669	1.27611	0.00329281
LmxM.02.0160.1	Hypothetical protein	818	77.2721	0	100.8	0.0515751	1.30449	1e-05
LmxM.02.0170.1	Hypothetical protein	798	76.3792	0	73.4146	3.61151	0.961187	0.205866
LmxM.02.0200.1	Phosphoglycan beta 1,3 galactosyltransferase-like protein	846	307.318	0	249.553	11.6693	0.812037	3.7086e-07
LmxM.02.0200partial.1	Hypothetical protein	286	37.4609	0	27.5623	1.64144	0.735762	8.17628e-10
LmxM.02.0230.1	Hypothetical protein	989	299.966	0	250.774	1.58057	0.836005	1e-05
LmxM.02.0240.1	Glycosyltransferase (GlcNAc), putative	1002	188.211	0	224.69	14.2179	1.19382	0.00514783
LmxM.02.0250.1	Hypothetical protein, conserved	1143	136.48	0	156.34	6.44248	1.14552	0.00102571
LmxM.02.0260.1	Small GTP binding protein rab6-like protein	274	345.733	0	399.667	19.673	1.156	0.00305783
LmxM.02.0270.1	Hypothetical protein, conserved	158	566.486	0	418.743	25.0364	0.739194	1.80519e-09
LmxM.02.0280.1	Hypothetical protein, conserved	155	248.994	0	259.21	44.6551	1.04103	0.409518
LmxM.02.0290.1	Mitogen-activated kinase kinase kinase, putative	539	309.272	0	270.554	5.77389	0.874807	1.00143e-11
LmxM.02.0300.1	ABC1 transporter, putative	2789	163.459	0	252.159	8.45814	1.54264	4.96094e-26
LmxM.02.0310.1	Paraflagellar rod component, putative	669	348.639	0	257.478	27.3699	0.738524	0.000433158
LmxM.02.0320.1	Ribosomal RNA processing protein 41B, putative	342	262.55	0	334.783	11.9768	1.27512	8.14224e-10
LmxM.02.0330.1	Hypothetical protein	418	111.564	0	146.054	3.4237	1.30915	3.60352e-24
LmxM.02.0340.1	UAA transporter family, putative	940	112.719	0	146.177	3.78506	1.29683	4.80818e-19
LmxM.02.0350.1	Hypothetical protein, conserved	1055	102.458	0	143.747	11.0827	1.40299	9.7452e-05
LmxM.02.0360.1	Casein kinase II, alpha chain, putative	381	351.62	0	339.73	18.3742	0.966186	0.25879
LmxM.02.0370.1	Proteasome regulatory non-ATPase subunit 6, putative	529	343.141	0	230.624	6.36493	0.672098	1e-05
LmxM.02.0380.1	FtsJ-like methyltransferase, putative	454	366.554	0	394.386	19.2923	1.07593	0.0745554
LmxM.02.0390.1	E2 SUMO-conjugating enzyme, putative	224	491.666	0	376.555	30.5935	0.765876	8.40789e-05
LmxM.02.0400.1	Hypothetical protein	55	843.884	0	274.311	50.8577	0.325058	1e-05
LmxM.02.0410.1	Kinetoplastid RNA editing protein 1, putative	1032	120.079	0	124.091	4.43415	1.03341	0.182773
LmxM.02.0420.1	Hypothetical protein, conserved	1010	308.304	0	239.704	13.0598	0.777491	7.49095e-08
LmxM.02.0430.1	Serine peptidase, Clan S-, family S54, putative	370	248.064	0	259.539	11.3739	1.04626	0.156512
LmxM.02.0440.1	Hypothetical protein	768	215.742	0	245.301	20.108	1.13701	0.0707778
LmxM.02.0450.1	Voltage-dependent anion-selective channel, putative	277	687.565	0	503.607	27.6515	0.732449	1.43833e-11
LmxM.02.0460.1	Mitochondrial outer membrane protein porin, putative	291	2002.24	0	1092.46	7.2636	0.545621	1e-05
LmxM.02.0470.1	Hypothetical protein, unknown function	3334	100.877	0	129.582	7.66749	1.28456	9.06548e-05
LmxM.02.0480.1	Hypothetical protein	201	143.797	0	142.687	10.1975	0.992282	0.45667
LmxM.02.0490.1	Hypothetical protein, conserved	1133	62.7672	0	60.8344	10.9731	0.969207	0.430092
LmxM.02.0500.1	Glycerate kinase, putative	917	82.3698	0	129.814	4.66662	1.57599	1.3968e-24
LmxM.02.0510.1	Hypothetical protein, conserved	170	288.534	0	294.717	8.5754	1.02143	0.235439
LmxM.02.0520.1	Hypothetical protein, conserved	2085	105.384	0	105.027	4.05293	0.996617	0.464958
LmxM.02.0530.1	Hypothetical protein, conserved	863	189.336	0	211.707	7.65261	1.11815	0.0017317
LmxM.02.0540.1	Hypothetical protein, conserved	494	540.326	0	507.014	44.6932	0.938347	0.228026
LmxM.02.0550.1	Hypothetical protein, unknown function	163	2321.03	0	1672.62	87.0808	0.720637	4.80727e-14
LmxM.02.0560.1	Hypothetical protein, unknown function	847	153.609	0	205.196	16.8507	1.33583	0.00110148
LmxM.02.0570.1	Protein kinase, putative	1425	100.014	0	136.27	8.45938	1.36251	9.09965e-06
LmxM.02.0580.1	Hypothetical protein, conserved	3785	86.8616	0	111.148	5.55004	1.2796	6.0457e-06
LmxM.02.0590.1	TPR repeat/Tetratricopeptide repeat, putative	523	170.541	0	181.011	7.90348	1.06139	0.0926315
LmxM.02.0600.1	ARP2/3 complex subunit, putative	210	196.378	0	194.828	21.3956	0.992104	0.471113
LmxM.02.0610.1	Hypothetical protein, conserved	321	327.735	0	193.474	24.5157	0.590336	2.16857e-08
LmxM.02.0620.1	Hypothetical protein, conserved	578	226.413	0	307.292	11.8034	1.35722	3.63538e-12
LmxM.02.0630.1	Gamma-glutamyl phosphate reductase-like protein	659	107.784	0	101.213	2.26036	0.939029	0.00182228
LmxM.02.0640.1	Hypothetical protein, unknown function	1412	90.0158	0	114.725	4.75669	1.2745	1.02592e-07
LmxM.02.0650.1	Hypothetical protein, conserved	314	233.523	0	164.695	28.8405	0.705262	0.00850459
LmxM.02.0660.1	Nop14-like family, putative	930	123.889	0	116.46	11.634	0.940035	0.261556
LmxM.02.0670.1	Mitochondrial carrier protein, putative	313	933.378	0	707.539	21.3269	0.758042	1e-05
LmxM.02.0680.1	Hypothetical protein, conserved	159	673.987	0	931.298	72.9649	1.38177	0.000210543
LmxM.02.0690.1	Hypothetical protein, conserved	454	230.873	0	242.517	32.6853	1.05043	0.360833
LmxM.02.0700.1	Hypothetical protein, conserved	937	354.004	0	429.533	29.7128	1.21336	0.00551145
LmxM.02.0710.1	Serine peptidase, putative	817	657.294	0	436.18	5.76923	0.6636	1e-05
LmxM.02.0720.1	Hypothetical protein, unknown function	80	502.243	0	709.281	49.8475	1.41223	1.63763e-05
LmxM.02.0730.1	Dehydrogenase/oxidoreductase-like protein	57	319.228	0	470.042	26.9306	1.47243	1.07112e-08
LmxM.02.0740.1	Peptidyl dipeptidase, putative	678	870.833	0	1433.6	33.7315	1.64624	8.61957e-63
LmxM.02_11936.1	None	88	262.44	0	327.617	15.3527	1.24835	1.09141e-05
LmxM.02_159692.1	None	51	463.692	0	933.144	34.283	2.01242	5.55887e-43
LmxM.02_84177.1	None	131	212.894	0	323.223	18.3713	1.51824	9.53665e-10
LmxM.03.0010.1	Hypothetical protein	977	60.142	0	106.095	24.6056	1.76408	0.0309098
LmxM.03.0020.1	Hypothetical protein, conserved	267	459.742	0	978.218	182.749	2.12776	0.00227627
LmxM.03.0030.1	D-3-phosphoglycerate dehydrogenase-like protein	407	822.914	0	618.463	97.8174	0.751553	0.0183031
LmxM.03.0040.1	2-aminoethylphosphonate:pyruvateaminotransferas e-like protein	366	580.138	0	545.13	70.2912	0.939655	0.309225
LmxM.03.0060.1	Met-10+ like-protein, putative	390	237.96	0	215.984	31.99	0.90765	0.246056
LmxM.03.0070.1	Hypothetical protein, conserved	833	282.385	0	309.376	40.6582	1.09558	0.253389
LmxM.03.0080.1	Glycerol-3-phosphate acyl transferase	717	630.189	0	570.743	87.0333	0.905669	0.247293
LmxM.03.0090.1	DNA primase large subunit, putative	567	243.654	0	163.408	23.4856	0.670654	0.000316753
LmxM.03.0100.1	Cytochrome c oxidase assembly protein, putative	253	1055.43	0	1693.84	164.073	1.60487	4.99225e-05
LmxM.03.0110.1	Hypothetical protein, conserved	894	148.129	0	79.1179	11.4811	0.534114	9.22584e-10
LmxM.03.0120.1	Hypothetical protein, conserved	925	219.821	0	180.664	23.0447	0.821868	0.0446415
LmxM.03.0130.1	Acetyltransferase, putative	184	837.498	0	480.718	52.3187	0.573993	4.57223e-12
LmxM.03.0140.1	Hypothetical protein, conserved	139	627.694	0	521.471	52.0279	0.830771	0.020592
LmxM.03.0150.1	Hypothetical protein, conserved	311	1040.4	0	751.234	94.419	0.72206	0.001097
LmxM.03.0160.1	ABC transporter protein, putative	724	613.634	0	401.341	53.0763	0.654039	3.17014e-05
LmxM.03.0170.1	Hypothetical protein	193	612.781	0	507.34	75.457	0.827931	0.0811534
LmxM.03.0180.1	Zinc-finger of acetyl-transferase ESCO, putative	617	159.758	0	73.1073	11.7296	0.457614	7.49401e-14
LmxM.03.0190.1	U2 splicing auxiliary factor, putative	210	1027.3	0	556.543	33.0742	0.541752	1e-05
LmxM.03.0200.1	Delta-1-pyrroline-5-carboxylate dehydrogenase, putative	560	1083.11	0	574.453	93.5022	0.530375	2.66369e-08
LmxM.03.0210.1	Protein kinase, putative	379	554.141	0	455.979	45.0979	0.822857	0.0147535
LmxM.03.0220.1	Hypothetical protein, conserved	313	657.176	0	341.244	28.529	0.519258	1e-05
LmxM.03.0230.1	Long chain fatty Acyl CoA synthetase, putative	705	642.644	0	488.736	75.3097	0.760509	0.0204937
LmxM.03.0240.1	Hypothetical protein, conserved	154	316.409	0	269.306	56.4935	0.851131	0.2022
LmxM.03.0250.1	Ribosomal protein L38, putative	83	9962.96	0	8704.77	543.244	0.873714	0.0102775
LmxM.03.0260.1	Hypothetical protein, conserved	342	295.758	0	172.497	20.9452	0.583236	1.99108e-09
LmxM.03.0270.1	FYVE zinc finger/Apolipoprotein A1/A4/E domain containing protein, putative	1372	181.355	0	173.805	14.3201	0.958364	0.298996
LmxM.03.0280.1	Hypothetical protein	970	105.431	0	149.897	17.6677	1.42176	0.00592143
LmxM.03.0290.1	Hypothetical protein	376	151.248	0	177.389	17.858	1.17284	0.0716197
LmxM.03.0310.1	Hypothetical protein	2061	116.693	0	106.318	10.9763	0.911093	0.172277
LmxM.03.0320.1	Hypothetical protein, conserved	1010	254.23	0	222.566	25.2373	0.875452	0.104804
LmxM.03.0330.1	Hypothetical protein, conserved	652	208.685	0	204.191	11.0766	0.978465	0.342473
LmxM.03.0340.1	DDRGK domain containing protein, putative	368	242.558	0	240.719	33.5345	0.992421	0.47814
LmxM.03.0350.1	Hypothetical protein	1451	163.865	0	147.348	24.1268	0.899206	0.246806
LmxM.03.0360.1	Hypothetical protein	1630	180.246	0	132.489	13.9392	0.735046	0.000306171
LmxM.03.0370.1	GPR1/FUN34/yaaH family, putative	311	446.353	0	319.302	15.5912	0.715358	2.22045e-16
LmxM.03.0380.1	GPR1/FUN34/yaaH family, putative	372	354.098	0	642.495	63.6348	1.81445	2.92074e-06
LmxM.03.0390.1	Hypothetical protein	446	173.203	0	247.933	27.3525	1.43145	0.00314671
LmxM.03.0400.1	GPR1/FUN34/yaaH family, putative	294	1045.38	0	2603.05	211.366	2.49006	8.56062e-14
LmxM.03.0410.1	Hypothetical protein	657	1130.91	0	772.598	97.3137	0.683166	0.0001157
LmxM.03.0420.1	Hypothetical protein, conserved	1691	137.372	0	151.403	19.5146	1.10213	0.236079
LmxM.03.0430.1	60S acidic ribosomal protein P2, putative	110	2073.99	0	2461.74	492.724	1.18696	0.215651
LmxM.03.0440.1	60S acidic ribosomal protein P2, putative	110	7899.15	0	5318.77	1175.21	0.673334	0.0140575
LmxM.03.0450.1	TLD domain protein, conserved	1684	154.154	0	134.892	14.5757	0.875049	0.0931686
LmxM.03.0460.1	Hypothetical protein	1050	148.056	0	119.917	18.0904	0.809941	0.0599148
LmxM.03.0470.1	Hypothetical protein, conserved	966	376.958	0	335.783	35.7856	0.890771	0.124949
LmxM.03.0480.1	Ankyrin repeats (3 copies)/DHHC palmitoyltransferase, putative	1008	345.041	0	324.733	34.3576	0.941144	0.277237
LmxM.03.0490.1	Hypothetical protein, conserved	986	204.396	0	236.222	32.5351	1.15571	0.163982
LmxM.03.0500.1	Phosphate-Repressible Phosphate Permease-like protein	573	101.062	0	161.499	19.3136	1.59802	0.000876259
LmxM.03.0510.1	Hypothetical protein, conserved	2516	123.023	0	130.176	11.5031	1.05814	0.267031
LmxM.03.0520.1	Hypothetical protein, conserved	848	355.403	0	239.107	24.1181	0.672778	7.10916e-07
LmxM.03.0530.1	Hypothetical protein, conserved	2155	167.807	0	135.341	18.9623	0.806527	0.0434357
LmxM.03.0540.1	Serine peptidase, Clan SJ, family S16, putative	396	825.825	0	557.899	52.0486	0.675565	1.31902e-07
LmxM.03.0550.1	Hypothetical protein, conserved	1370	200.362	0	228.617	23.3356	1.14102	0.112982
LmxM.03.0560.1	Hypothetical protein	707	123.2	0	137.532	16.8205	1.11633	0.197092
LmxM.03.0570.1	Quinone oxidoreductase, putative	332	428.369	0	397.743	56.6713	0.928506	0.294456
LmxM.03.0580.1	Hypothetical protein, conserved	178	779.701	0	674.337	99.8509	0.864865	0.145662
LmxM.03.0590.1	DNA repair helicase, putative	1422	229.83	0	240.474	29.395	1.04631	0.358638
LmxM.03.0600.1	Arginine N-methyltransferase, putative	405	911.597	0	509.669	83.3257	0.559095	7.05038e-07
LmxM.03.0610.1	Kinase-like protein	349	268.428	0	259.141	22.8078	0.965401	0.34193
LmxM.03.0620.1	Mitochondrial protein 99, putative	674	109.271	0	74.0694	6.42626	0.677853	2.15445e-08
LmxM.03.0630.1	Hypothetical protein, conserved	322	239.338	0	206.13	40.2345	0.861249	0.204579
LmxM.03.0640.1	Hypothetical protein, conserved	600	364.056	0	338.178	49.9244	0.928916	0.302106
LmxM.03.0650.1	Hypothetical protein	892	520.71	0	424.184	52.5686	0.814626	0.0331649
LmxM.03.0660.1	Hypothetical protein, conserved	815	475.974	0	400.625	46.2892	0.841694	0.0517835
LmxM.03.0670.1	Hypothetical protein, conserved	568	61.8241	0	65.6625	12.735	1.06209	0.381554
LmxM.03.0680.1	Uroporphyrinogen-III synthase HemD, putative	286	102.452	0	208.189	40.6629	2.03206	0.00465674
LmxM.03.0690.1	DEAD/DEAH box helicase, putative	2211	502.589	0	288.005	31.7008	0.573043	6.48204e-12
LmxM.03.0700.1	Hypothetical protein, conserved	2862	146.424	0	151.904	15.5353	1.03743	0.362142
LmxM.03.0710.1	Aminoacyl-tRNA editing domain containing protein, putative	248	415.739	0	294.885	40.8765	0.709302	0.0015554
LmxM.03.0720.1	Hypothetical protein, conserved	1013	117.048	0	127.628	13.7002	1.09039	0.219993
LmxM.03.0730.1	Hypothetical protein, conserved	371	328.011	0	406.561	67.0832	1.23947	0.120813
LmxM.03.0740.1	Cytochrome c oxidase copper chaperone, putative	84	664.725	0	464.898	47.2169	0.699384	1.15762e-05
LmxM.03.0750.1	TatD related DNase, putative	702	395.08	0	319.65	31.2607	0.809077	0.00791245
LmxM.03.0760.1	Hypothetical protein, conserved	323	254.364	0	196.179	17.9038	0.771255	0.000577345
LmxM.03.0770.1	Ubiquitin-like domain containing protein, putative	540	248.533	0	167.224	27.6844	0.672846	0.00165709
LmxM.03.0780.1	Serine/threonine-protein kinase, putative	3050	144.181	0	134.799	12.3195	0.934923	0.22314
LmxM.03.0790.1	Hypothetical protein, conserved	455	119.394	0	136.639	1.92771	1.14444	1.84538e-19
LmxM.03.0800.1	6-phosphofructo-2-kinase 1	2444	128.118	0	138.032	18.6921	1.07738	0.297937
LmxM.03.0810.1	Hypothetical protein	1078	125.799	0	116.699	20.2517	0.927662	0.32659
LmxM.03.0820.1	Hypothetical protein, conserved	2904	83.1106	0	81.8709	13.0721	0.985083	0.462222
LmxM.03.0821.1	Choline/ethanolamine phosphotransferase, putative	599	484.496	0	358.181	37.3425	0.739286	0.000359009
LmxM.03.0830.1	Hypothetical protein, conserved	408	113.191	0	113.937	13.4868	1.00659	0.477952
LmxM.03.0840.1	Hypothetical protein, conserved	975	185.229	0	148.393	25.1163	0.801132	0.0712405
LmxM.03.0850.1	Hypothetical protein, conserved	2311	193.997	0	182.89	22.6282	0.942746	0.311764
LmxM.03.0860.1	Hypothetical protein, conserved	1536	105.91	0	125.394	17.0925	1.18396	0.127165
LmxM.03.0870.1	Hypothetical protein, conserved	1363	101.573	0	57.6517	11.3477	0.567586	5.42987e-05
LmxM.03.0880.1	Hypothetical protein, conserved	2011	111.513	0	92.7127	12.2481	0.831408	0.0623978
LmxM.03.0890.1	NLI interacting factor-like phosphatase, putative	726	312.896	0	228.704	31.953	0.730929	0.00420872
LmxM.03.0900.1	Peter pan protein, putative	372	328.373	0	248.216	23.7711	0.755897	0.000373091
LmxM.03.0910.1	Inorganic pyrophosphatase, putative	265	568.848	0	517.689	49.4704	0.910065	0.150535
LmxM.03.0920.1	Got1/Sft2-like family, putative	216	727.827	0	928.316	89.2405	1.27546	0.012332
LmxM.03.0930.1	Amidohydrolase family, putative	697	211.527	0	242.988	46.2921	1.14873	0.248377
LmxM.03.0940.1	Hypothetical protein, conserved	328	239	0	294.293	55.0127	1.23135	0.157429
LmxM.03.0950.1	Multicopper oxidase, putative	635	545.68	0	680.378	86.9981	1.24684	0.0607768
LmxM.03.0960.1	Hypothetical protein, conserved	104	3588.77	0	2626.33	430.509	0.731821	0.01269
LmxM.03.0970.1	MORN repeat, putative	325	958.245	0	800.821	102.468	0.835717	0.0622302
LmxM.03.0980.1	Eukaryotic translation initiation factor 2 subunit alpha	413	2726.53	0	2800.04	405.198	1.02696	0.428018
LmxM.03_101644.1	None	37	163.935	0	131.767	18.4661	0.803773	0.0407518
LmxM.03_153620.1	None	68	302.64	0	254.844	37.8378	0.84207	0.103262
LmxM.03_204918.1	None	49	696.135	0	701.296	72.6342	1.00741	0.471676
LmxM.03_78395.1	None	73	95.6934	0	45.7385	3.05657	0.47797	1e-05
LmxM.04.0010.1	Organelle-type calcium ATPase	1025	852.18	0	610.727	27.0282	0.716664	1e-05
LmxM.04.0020.1	Pteridine transporter (truncated), putative	552	149.434	0	138.157	4.44823	0.924534	0.00561919
LmxM.04.0030.1	CAMP-specific phosphodiesterase, putative	667	233.09	0	223.229	17.8848	0.957695	0.290697
LmxM.04.0035.1	Hypothetical protein	73	492.385	0	524.618	19.9947	1.06546	0.0534709
LmxM.04.0040.1	Hypothetical protein	439	607.63	0	2147.28	40.9288	3.53386	0
LmxM.04.0045.1	Hypothetical protein, conserved	167	446.964	0	348.195	43.4989	0.779023	0.0115853
LmxM.04.0050.1	Hypothetical protein, conserved	531	700.297	0	401.222	44.8787	0.572931	1.33162e-11
LmxM.04.0060.1	DNA topoisomerase type IB small subunit, putative	262	368.095	0	254.42	6.38135	0.691179	1e-05
LmxM.04.0070.1	Hypothetical protein, conserved	245	598.194	0	629.674	14.2914	1.05263	0.013805
LmxM.04.0080.1	Hypothetical protein, conserved	158	405.241	0	458.421	32.1074	1.13123	0.0488287
LmxM.04.0090.1	Hypothetical protein, conserved	1856	209.781	0	133.878	1.94956	0.638181	1e-05
LmxM.04.0100.1	Hypothetical protein, conserved	585	281.016	0	794.547	46.3916	2.82741	8.82101e-29
LmxM.04.0110.1	Hypothetical protein, conserved	347	313.811	0	315.668	21.1527	1.00592	0.465025
LmxM.04.0120.1	Exosome complex exonuclease RRP40, putative	332	235.293	0	187.941	3.3484	0.798754	1e-05
LmxM.04.0123.1	Hypothetical protein, conserved	155	621.72	0	400.918	8.51715	0.644853	1e-05
LmxM.04.0127.1	Hypothetical protein, conserved	386	212.605	0	163.241	4.43255	0.767811	1e-05
LmxM.04.0130.1	Hypothetical protein	613	249.194	0	647.026	131.961	2.59647	0.00128583
LmxM.04.0180.1	Surface antigen-like protein	506	121.8	0	172.553	21.9366	1.41669	0.010344
LmxM.04.0190.1	Surface antigen-like protein	709	140.935	0	267.517	32.2213	1.89816	4.27333e-05
LmxM.04.0200.1	Surface antigen-like protein	182	189.566	0	194.343	34.4034	1.0252	0.444779
LmxM.04.0210.1	Surface antigen-like protein	296	307.123	0	239.151	38.3081	0.77868	0.0380015
LmxM.04.0220.1	Hypothetical protein	354	745.47	0	723.623	51.3706	0.970694	0.335318
LmxM.04.0230.1	Hypothetical protein, conserved	262	357.778	0	474.196	19.1292	1.32539	5.79228e-10
LmxM.04.0240.1	GRAM domain containing protein, putative	290	915.001	0	702.431	67.0622	0.767683	0.000762869
LmxM.04.0250.1	RNA pseudouridylate synthase-like protein	1455	144.569	0	138.555	11.7862	0.958398	0.304925
LmxM.04.0260.1	Hypothetical protein, conserved	267	208.978	0	229.211	6.34594	1.09682	0.000715724
LmxM.04.0270.1	Mitochondrial 39-S ribosomal protein L47 (MRP-L47), putative	480	602.763	0	462.76	26.7417	0.767731	8.23241e-08
LmxM.04.0280.1	Adenosine monophosphate deaminase, putative	1962	230.49	0	174.622	23.9829	0.757611	0.009916
LmxM.04.0290.1	Alcohol dehydrogenase GroES-like domain containing protein, putative	451	314.975	0	278.239	19.4347	0.883368	0.0293633
LmxM.04.0300.1	Hypothetical protein, conserved	260	272.344	0	296.452	6.53829	1.08852	0.000113361
LmxM.04.0310.1	Beta-fructofuranosidase, putative	641	526.587	0	205.256	49.5314	0.389784	4.36542e-11
LmxM.04.0320.1	Hypothetical protein	399	198.958	0	122.357	7.86477	0.614989	1e-05
LmxM.04.0330.1	Mitochondrial exoribonuclease DSS-1, putative	843	164.283	0	194.73	5.83066	1.18533	8.85766e-08
LmxM.04.0340.1	ADP-ribosylation factor, putative	184	297.249	0	401.144	28.7776	1.34952	0.000152939
LmxM.04.0350.1	Hypothetical protein	2131	205.062	0	224.785	1.14008	1.09618	2.36293e-67
LmxM.04.0370.1	Hypothetical protein, conserved	190	260.162	0	135.1	12.0282	0.519292	1e-05
LmxM.04.0380.1	Phytanoyl-CoA dioxygenase (PhyH), putative	353	204.885	0	254.296	26.1588	1.24117	0.0294526
LmxM.04.0390.1	Hypothetical protein	260	188.175	0	313.945	82.2996	1.66837	0.0632316
LmxM.04.0400.1	Anaphase promoting complex, subunit 10-like protein	343	240.244	0	254.301	40.3126	1.05851	0.363663
LmxM.04.0410.1	Hypothetical protein, conserved	1130	121.718	0	107.446	0.40743	0.882742	1e-05
LmxM.04.0420.1	Tetratricopeptide repeat, putative	361	373.178	0	218.525	8.19893	0.58558	1e-05
LmxM.04.0430.1	Hypothetical protein, conserved	4149	151.577	0	132.752	7.2367	0.875805	0.00464326
LmxM.04.0440.1	Serine/threonine protein kinase-like protein	1320	176.849	0	153.491	8.42422	0.86792	0.00277921
LmxM.04.0450.1	Calpain-like cysteine peptidase, putative	856	153.942	0	180.972	12.6624	1.17558	0.0163965
LmxM.04.0460.1	Adenylosuccinate lyase, putative	484	195.691	0	137.264	2.6923	0.701434	1e-05
LmxM.04.0465.1	Hypothetical protein	856	129.12	0	162.578	3.40124	1.25912	3.89984e-23
LmxM.04.0470.1	60S ribosomal protein L11 (L5, L16)	188	4617.73	0	4307.82	307.16	0.932886	0.156496
LmxM.04.0480.1	ADP-ribosylation factor, putative	190	190.24	0	179.959	15.5004	0.945963	0.253597
LmxM.04.0490.1	Hypothetical protein, conserved	324	302.377	0	188.651	19.5094	0.623894	2.78326e-09
LmxM.04.0500.1	Nucleotidyltransferase domain containing protein, putative	2994	124	0	107.389	1.04617	0.866041	1e-05
LmxM.04.0510.1	Hypothetical protein	1531	255.727	0	611.516	26.5316	2.39128	2.64136e-41
LmxM.04.0520.1	Huntingtin interacting protein (HIP), putative	1058	332.754	0	232.477	10.565	0.698646	1e-05
LmxM.04.0530.1	Hypothetical protein	356	172.756	0	171.778	27.0838	0.994335	0.485587
LmxM.04.0540.1	Zinc finger, C3HC4 type (RING finger), putative	596	169.987	0	160.592	10.2909	0.944729	0.180627
LmxM.04.0550.1	Intraflagellar transport protein 139, putative	1546	173.505	0	155.718	12.5905	0.897485	0.0788686
LmxM.04.0560.1	Tyrosine phosphatase, putative	292	156.536	0	215.475	10.9464	1.37652	3.63522e-08
LmxM.04.0570.1	DENN (AEX-3) domain containing protein, putative	1792	132.496	0	148.605	4.84378	1.12158	0.000440891
LmxM.04.0580.1	Spermidine synthase, putative	300	933.338	0	1059.23	25.4732	1.13489	3.86211e-07
LmxM.04.0590.1	Hypothetical protein	267	336.365	0	383.686	22.1567	1.14069	0.0163494
LmxM.04.0600.1	Hypothetical protein	3051	78.2122	0	89.9258	3.35806	1.14977	0.000243136
LmxM.04.0610.1	Hypothetical protein, conserved	167	177.094	0	169.955	9.6541	0.959688	0.22981
LmxM.04.0620.1	Hypothetical protein	1275	177.82	0	153.441	14.0802	0.862899	0.0416845
LmxM.04.0625.1	Hypothetical protein	338	593.828	0	669.969	158.192	1.12822	0.315146
LmxM.04.0630.1	Hypothetical protein, conserved	200	2167.25	0	1699.05	104.265	0.783968	3.55365e-06
LmxM.04.0640.1	Zinc finger, C3HC4 type (RING finger), putative	326	236.237	0	244.571	22.914	1.03528	0.358046
LmxM.04.0650.1	Serine-threonine protein kinase-like protein	1246	208.228	0	257.531	8.42952	1.23678	2.47335e-09
LmxM.04.0660.1	Hypothetical protein	148	586.335	0	731.982	75.6178	1.2484	0.0270464
LmxM.04.0670.1	Hypothetical protein, conserved	152	2728.77	0	1802.66	145.136	0.660614	8.79945e-11
LmxM.04.0680.1	Ubiquitin-conjugating enzyme E2, putative	148	1037.76	0	468.148	32.3136	0.451112	1e-05
LmxM.04.0690.1	Axonemal dynein light chain, putative	746	281.471	0	304.487	19.7641	1.08177	0.122099
LmxM.04.0700.1	Hypothetical protein, conserved	1076	64.9764	0	71.7132	4.54285	1.10368	0.0690418
LmxM.04.0710.1	Tir chaperone protein (CesT) family/PDZ domain containing protein, putative	794	203.039	0	155.224	7.7286	0.764501	3.06924e-10
LmxM.04.0720.1	Hypothetical protein	684	142.721	0	161.269	6.57848	1.12996	0.00240477
LmxM.04.0730.1	Protein of unknown function (DUF974), putative	640	158.406	0	172.74	9.71118	1.09049	0.0699649
LmxM.04.0740.1	Hypothetical protein, conserved	820	153.991	0	130.215	6.55944	0.845604	0.00014469
LmxM.04.0750.1	60S ribosomal protein L10, putative	213	4377.21	0	4399.8	408.621	1.00516	0.477955
LmxM.04.0760.1	Hypothetical protein	172	7589.86	0	7234.96	84.1643	0.953241	1.2396e-05
LmxM.04.0770.1	Hypothetical protein	171	2360	0	1965.55	44.2893	0.832861	1e-05
LmxM.04.0780.1	Heat shock protein, putative	577	472.068	0	426.864	3.77504	0.904243	1e-05
LmxM.04.0790.1	Hypothetical protein, conserved	1170	185.201	0	129.979	5.2374	0.701828	1e-05
LmxM.04.0800.1	Hypothetical protein	305	374.463	0	274.658	17.7966	0.733471	1.02272e-08
LmxM.04.0810.1	Pescadillo N-terminus/BRCA1 C Terminus (BRCT) domain containing protein, putative	671	349.208	0	258.873	27.4506	0.741314	0.000499464
LmxM.04.0820.1	Peptide deformylase 2, putative	401	282.492	0	335.116	14.2525	1.18628	0.000111143
LmxM.04.0830.1	Hypothetical protein, conserved	1413	169.503	0	158.24	7.65594	0.933555	0.0706329
LmxM.04.0840.1	Tyrosine phospatase-like protein	879	167.16	0	189.913	16.4492	1.13612	0.0832974
LmxM.04.0850.1	Serine peptidase, Clan S-, family S54, putative	393	497.946	0	341.736	14.0241	0.686291	1e-05
LmxM.04.0860.1	Hypothetical protein	231	296.709	0	270.809	6.68728	0.912709	5.37431e-05
LmxM.04.0870.1	Hypothetical protein	1210	163.437	0	161.973	2.68633	0.991044	0.292908
LmxM.04.0890.1	Hypothetical protein, conserved	1268	140.611	0	136.625	2.68281	0.971654	0.0686828
LmxM.04.0910.1	Hypothetical protein, conserved	186	201.048	0	227.9	8.42683	1.13356	0.000719923
LmxM.04.0920.1	Hypothetical protein	596	333.695	0	235.288	12.3709	0.705099	8.88178e-16
LmxM.04.0930.1	Hypothetical protein	148	422.005	0	303.074	22.8533	0.718177	9.74781e-08
LmxM.04.0940.1	Hypothetical protein	493	449.479	0	239.999	25.0179	0.53395	1e-05
LmxM.04.0950.1	Hypothetical protein	213	5848.19	0	6319.77	288.452	1.08064	0.0510397
LmxM.04.0960.1	Adenylate kinase, putative	207	460.802	0	290.293	24.093	0.629974	7.35967e-13
LmxM.04.0970.1	Hypothetical protein, conserved	519	152.008	0	146.527	5.75265	0.963942	0.170347
LmxM.04.0975.1	Hypothetical protein	466	128.606	0	113.573	5.31841	0.883112	0.002353
LmxM.04.0980.1	Hypothetical protein, conserved	1272	112.298	0	101.946	6.72734	0.907817	0.0619271
LmxM.04.0990.1	Hypothetical protein, conserved	292	813.989	0	633.602	38.0383	0.778391	1.05673e-06
LmxM.04.1000.1	Chloride channel protein, putative	1174	218.42	0	182.399	14.1647	0.835085	0.00549529
LmxM.04.1010.1	Domain of unknown function (DUF947), putative	224	438.626	0	440.643	36.8992	1.0046	0.478209
LmxM.04.1030.1	COPI associated protein, putative	194	1744.17	0	2058.7	107.998	1.18033	0.00179342
LmxM.04.1040.1	Hypothetical protein	321	536.769	0	566.281	50.4433	1.05498	0.279252
LmxM.04.1050.1	Acyltransferase-like protein, copy 2	210	1130.07	0	1400.23	70.3442	1.23906	6.14031e-05
LmxM.04.1060.1	Hypothetical protein	476	108.855	0	104.428	2.53033	0.959336	0.0401153
LmxM.04.1070.1	Hypothetical protein, conserved	129	239.167	0	332.719	23.2844	1.39115	2.93755e-05
LmxM.04.1080.1	Transcriptional repressor TCF25, putative	939	229.325	0	193.531	10.2835	0.843915	0.000250037
LmxM.04.1090.1	Hypothetical protein, conserved	1469	148.409	0	74.1311	0.925159	0.499504	1e-05
LmxM.04.1100.1	Hypothetical protein	109	404.202	0	465.535	55.922	1.15174	0.136373
LmxM.04.1110.1	Proton motive ATPase, putative	957	154.08	0	232.428	8.57626	1.50849	3.25647e-20
LmxM.04.1120.1	Hypothetical protein	729	257.253	0	155.25	8.59294	0.60349	1e-05
LmxM.04.1130.1	Cytochrome c oxidase assembly factor, putative	310	705.939	0	579.52	59.0249	0.820921	0.0161051
LmxM.04.1140.1	Hypothetical protein	356	227.448	0	158.847	3.83039	0.698389	1e-05
LmxM.04.1150.1	Hypothetical protein, conserved	168	165.283	0	119.135	20.6723	0.720796	0.0127959
LmxM.04.1160.1	Fructose-1,6-bisphosphatase, cytosolic, putative	351	736.513	0	554.023	47.4404	0.752225	5.98557e-05
LmxM.04.1165.1	Hypothetical protein	408	419.696	0	554.134	23.674	1.32032	6.78552e-09
LmxM.04.1170.1	Double RNA binding domain protein 3	311	567.213	0	268.886	22.2569	0.474048	1e-05
LmxM.04.1180.1	Hypothetical protein, conserved	2386	133.214	0	108.851	3.60076	0.817114	6.61649e-12
LmxM.04.1190.1	TRNA nucleotidyltransferase, putative	523	406.222	0	320.482	37.2202	0.788932	0.0106227
LmxM.04.1200.1	Hypothetical protein, conserved	187	534.799	0	331.497	20.3426	0.619854	1e-05
LmxM.04.1210.1	Casein kinase I, putative	368	139.756	0	367.5	55.8057	2.62958	2.24196e-05
LmxM.04.1220.1	Hypothetical protein, conserved	1061	268.697	0	188.054	14.1578	0.699876	6.134e-09
LmxM.04.1230.1	Actin	376	3178.6	0	2265.39	48.5027	0.712701	1e-05
LmxM.04_123059.1	None	65	343.705	0	328.784	63.0509	0.95659	0.40647
LmxM.04_201044.1	None	33	292.718	0	339.041	38.2854	1.15825	0.113152
LmxM.04_212255.1	None	50	116.04	0	175.259	23.3583	1.51033	0.00561875
LmxM.04_243246.1	None	83	636.174	0	902.883	44.8655	1.41924	1.38524e-09
LmxM.04_246981.1	None	151	10.4652	0	9.80645	0.868436	0.937051	0.224052
LmxM.04_422972.1	None	86	1471.91	0	722.809	64.3431	0.491069	1e-05
LmxM.04_50854.1	None	58	372.172	0	369.855	35.6838	0.993775	0.474115
LmxM.05.0010.1	Kinetochore interacting protein 1, putative	915	128.335	0	132.801	2.27403	1.0348	0.0247667
LmxM.05.0020.1	Hypothetical protein, conserved	139	403.228	0	595.547	80.082	1.47695	0.00816354
LmxM.05.0030.1	Small GTP-binding protein, putative	195	1566.34	0	1078.13	51.5442	0.688313	1e-05
LmxM.05.0040.1	Paraflagellar rod component par4, putative	581	594.725	0	574.255	74.4773	0.965581	0.391717
LmxM.05.0050.1	Hypothetical protein, conserved	841	238.107	0	122.908	4.83047	0.516187	1e-05
LmxM.05.0060.1	Major vault protein, putative	833	402.847	0	389.611	5.39585	0.967143	0.00708197
LmxM.05.0070.1	Dynein light chain, putative	91	740.9	0	771.422	18.5389	1.0412	0.0498425
LmxM.05.0080.1	Rrp15p, putative	201	217.315	0	191.784	35.3095	0.882514	0.234816
LmxM.05.0090.1	Nudix hydrolase 2, putative	179	387.196	0	483.653	25.9617	1.24912	0.000101463
LmxM.05.0100.1	Phosphoprotein phosphatase, putative	637	675.374	0	501.641	10.7615	0.74276	1e-05
LmxM.05.0110.1	Hypothetical protein, conserved	123	568.901	0	388.358	13.4111	0.682646	1e-05
LmxM.05.0120.1	Hypothetical protein, conserved	338	206.844	0	290.441	27.2565	1.40416	0.0010808
LmxM.05.0130.1	Protein kinase, putative	432	234.666	0	175.114	2.61788	0.74623	1e-05
LmxM.05.0140.1	Nucleolar RNA helicase II, putative	684	405.175	0	247.525	3.11308	0.61091	1e-05
LmxM.05.0150.1	Hypothetical protein, conserved	442	202.166	0	196.561	6.09336	0.972276	0.178831
LmxM.05.0160.1	Hypothetical protein, unknown function	511	166.043	0	106.052	8.2806	0.638702	2.16605e-13
LmxM.05.0170.1	Basal body component, putative	762	186.875	0	141.07	3.33408	0.754888	1e-05
LmxM.05.0180.1	Dihydrolipoamide branched chain transacylase, putative	477	378.473	0	234.502	5.30958	0.619601	1e-05
LmxM.05.0190.1	Fip1 motif/Zinc finger C-x8-C-x5-C-x3-H type (and similar), putative	371	632.682	0	400.188	2.05416	0.632526	1e-05
LmxM.05.0200.1	50S ribosome-binding GTPase, putative	787	127.205	0	85.5243	9.28005	0.672336	3.5377e-06
LmxM.05.0210.1	Hypothetical protein, conserved	1474	116.899	0	129.611	9.75723	1.10874	0.0963255
LmxM.05.0220.1	Dual specificity phosphatase-like protein	883	180.089	0	162.01	5.13942	0.899612	0.000217682
LmxM.05.0230.1	Hydrogenase, putative	646	139.667	0	185.495	16.6501	1.32812	0.0029579
LmxM.05.0240.1	Viscerotropic leishmaniasis antigen, putative	1229	102.513	0	98.6122	5.7382	0.961952	0.248341
LmxM.05.0241.1	Viscerotropic leishmaniasis antigen, putative	1411	77.7028	0	82.0792	10.74	1.05632	0.341827
LmxM.05.0250.1	Hypothetical protein, conserved	97	191.793	0	158.931	11.367	0.828659	0.00192001
LmxM.05.0260.1	Hypothetical protein, conserved	390	244.321	0	224.022	6.268	0.916919	0.000600957
LmxM.05.0270.1	Hypothetical protein, conserved	317	156.313	0	125.741	11.5434	0.804418	0.00404334
LmxM.05.0280.1	Protein tyrosine phosphatase, putative	224	1223.45	0	984.166	62.661	0.804421	6.70938e-05
LmxM.05.0285.1	ARP2/3 complex 16kDa subunit, putative	170	324.086	0	351.615	28.5204	1.08494	0.16722
LmxM.05.0290.1	Phosphate carrier protein, mitochondrial precursor-like protein	485	457.38	0	505.82	14.1381	1.10591	0.000306085
LmxM.05.0300.1	Hypothetical protein, conserved	653	167.789	0	260.653	6.95201	1.55346	5.32851e-41
LmxM.05.0310.1	Glutaredoxin-like protein	180	337.119	0	339.113	15.7642	1.00592	0.449663
LmxM.05.0320.1	Hypothetical protein, unknown function	37	304.314	0	243.505	29.6781	0.800179	0.0202343
LmxM.05.0330.1	Minichromosome maintenance protein-like protein	1002	138.463	0	160.675	11.8611	1.16042	0.0305581
LmxM.05.0340.1	Hypothetical protein, conserved	371	255.163	0	380.537	19.5272	1.49135	6.79114e-11
LmxM.05.0350.1	Trypanothione reductase	491	1291.4	0	1091.55	24.4806	0.84525	1.11022e-16
LmxM.05.0360.1	ATP-dependent RNA helicase, putative	621	85.0554	0	72.0657	5.12177	0.847279	0.0056034
LmxM.05.0370.1	Hypothetical protein, conserved	327	242.705	0	179.597	15.6688	0.739981	2.81722e-05
LmxM.05.0380.1	KH-associated protein 2	782	118.184	0	102.456	4.96492	0.866921	0.000768048
LmxM.05.0390.1	Protein kinase, putative	791	128.177	0	139.005	12.5705	1.08448	0.194508
LmxM.05.0400.1	Structural maintenance of chromosome (SMC), putative	1213	175.07	0	109.462	5.12048	0.625247	1e-05
LmxM.05.0410.1	TPR repeat, putative	913	117.296	0	141.347	5.92773	1.20504	2.4817e-05
LmxM.05.0420.1	Dynein-light chain-protein, putative	111	480.186	0	545.795	35.1372	1.13663	0.0309362
LmxM.05.0430.1	Hypothetical protein, conserved	676	108.046	0	181.096	20.0112	1.6761	0.00013089
LmxM.05.0440.1	Hypothetical protein, conserved	879	72.1572	0	73.2225	0.987908	1.01476	0.140447
LmxM.05.0450.1	Hypothetical protein, conserved	196	2150.64	0	1409.64	145.396	0.655451	1.73054e-07
LmxM.05.0460.1	GTPase, putative	627	430.531	0	425.218	18.0408	0.98766	0.384189
LmxM.05.0470.1	Hypothetical protein, unknown function	242	292.693	0	442.63	28.4823	1.51227	7.039e-08
LmxM.05.0480.1	Monocarboxylate transporter-like protein	573	188.416	0	168.562	13.4651	0.894629	0.070181
LmxM.05.0490.1	Hypothetical protein, conserved	167	399.933	0	242.324	14.9215	0.605911	1e-05
LmxM.05.0500.1	ATP synthase F1, alpha subunit, putative	574	847.18	0	343.888	12.0801	0.405921	1e-05
LmxM.05.0510.1	ATP synthase F1, alpha subunit, putative	574	1898.67	0	1176.1	185.147	0.619434	4.75666e-05
LmxM.05.0510b.1	Hypothetical protein	574	1e-05	0	0.0941755	0.163117	9417.55	0.281872
LmxM.05.0520.1	Nuclear receptor binding factor-like protein	340	220.086	0	188.764	7.33567	0.857683	9.78115e-06
LmxM.05.0530.1	Kinetoplast-associated protein-like protein	2050	123.565	0	121.77	3.91967	0.985474	0.323507
LmxM.05.0540.1	U6 snrna-associated sm-like protein lsm3	137	376.495	0	412.227	30.7207	1.09491	0.122386
LmxM.05.0550.1	Protein kinase, putative	318	247.085	0	268.836	13.4125	1.08803	0.0524338
LmxM.05.0560.1	Hypothetical protein, conserved	419	196.121	0	183.816	1.90081	0.937257	4.78207e-11
LmxM.05.0570.1	Hypothetical protein, conserved	410	344.608	0	488.036	26.0018	1.41621	1.7331e-08
LmxM.05.0580.1	Hypothetical protein, conserved	789	275.349	0	223.257	5.71522	0.810815	1e-05
LmxM.05.0590.1	ATP-dependent RNA helicase, putative	995	130.719	0	128.886	6.3221	0.98598	0.385952
LmxM.05.0600.1	COG4 transport protein, putative	910	95.6117	0	114.216	9.94978	1.19459	0.0307515
LmxM.05.0610.1	Surp module, putative	968	68.3506	0	81.081	4.73607	1.18625	0.00359442
LmxM.05.0620.1	Hypothetical protein, conserved	879	188.108	0	145.84	4.26104	0.7753	1e-05
LmxM.05.0630.1	Kinesin, putative	1222	232.543	0	243.261	12.2435	1.04609	0.190671
LmxM.05.0640.1	Ankyrin repeats (many copies)/Ankyrin repeats (3 copies), putative	1917	164.629	0	142.999	11.7705	0.868612	0.0330554
LmxM.05.0650.1	Hypothetical protein, conserved	895	245.103	0	286.285	18.1382	1.16802	0.0115894
LmxM.05.0660.1	Nitroreductase-like protein	315	208.768	0	217.765	20.2557	1.0431	0.328462
LmxM.05.0670.1	Hypothetical protein, conserved	2414	123.907	0	133.149	6.48695	1.07459	0.077115
LmxM.05.0680.1	Sre-2/carboxylate carrier-like protein	346	331.381	0	326.55	3.53453	0.98542	0.0858164
LmxM.05.0690.1	Hypothetical protein, conserved	2684	86.9055	0	82.3062	0.68159	0.947077	7.498e-12
LmxM.05.0700.1	Hypothetical protein, conserved	1762	132.942	0	85.7758	3.88959	0.645215	1e-05
LmxM.05.0710.1	CYC2-like cyclin, putative	1407	282.795	0	343.978	4.43745	1.21635	1.50665e-43
LmxM.05.0720.1	Phosphatase-like protein	1394	148.049	0	149.66	3.79252	1.01088	0.335532
LmxM.05.0730.1	Hypothetical protein, conserved	725	163.479	0	160.488	16.275	0.981702	0.427087
LmxM.05.0740.1	Vta1 like, putative	367	279.971	0	199.063	13.8309	0.711014	2.46107e-09
LmxM.05.0750.1	Flavodoxin/Radical SAM superfamily/Wyosine base formation, putative	800	366.517	0	346.357	20.6083	0.944995	0.163972
LmxM.05.0760.1	Kinesin-like protein	1463	132.899	0	152.433	7.91609	1.14698	0.00680174
LmxM.05.0770.1	Hypothetical protein, unknown function	1362	191.899	0	156.483	4.07461	0.815443	1e-05
LmxM.05.0780.1	Hypothetical protein, conserved	147	1e-05	0	1e-05	1e-05	1	0.5
LmxM.05.0790.1	Mitochondrial glycoprotein, putative	412	284.366	0	352.289	16.7873	1.23886	2.60397e-05
LmxM.05.0800.1	MYND zinc finger (ZnF) domain-like protein	429	230.497	0	266.304	19.1142	1.15535	0.0305119
LmxM.05.0810.1	Got1/Sft2-like family, putative	163	529.062	0	458.543	58.8152	0.866711	0.115268
LmxM.05.0820.1	Hypothetical protein, conserved	928	345.867	0	327.894	26.8302	0.948035	0.251467
LmxM.05.0830.1	Methylthioadenosine phosphorylase, putative	306	1093.15	0	747.788	48.3885	0.684069	4.76175e-13
LmxM.05.0840.1	Hypothetical protein, unknown function	1323	234.92	0	518.137	45.0838	2.20558	1.6713e-10
LmxM.05.0850.1	Zinc-finger of a C2HC-type, putative	639	256.622	0	172.937	3.95731	0.673898	1e-05
LmxM.05.0860.1	Hypothetical protein, conserved	155	429.843	0	323.116	8.39706	0.751709	1e-05
LmxM.05.0870.1	Hypothetical protein, conserved	1921	147.159	0	150.897	10.4689	1.0254	0.360542
LmxM.05.0880.1	Hypothetical protein, conserved	201	490.877	0	496.069	14.3709	1.01058	0.358932
LmxM.05.0890.1	CPSF A subunit region, putative	1982	191.815	0	197.653	12.3502	1.03043	0.318229
LmxM.05.0900.1	Surface antigen-like protein	286	136.486	0	217.985	23.4991	1.59712	0.000262024
LmxM.05.0910.1	Hypothetical protein, conserved	1074	214.688	0	308.465	16.1798	1.4368	3.39738e-09
LmxM.05.0920.1	Paraflagellar rod protein, putative	1074	188.337	0	190.706	16.663	1.01258	0.443482
LmxM.05.0930.1	Ubiquitin-conjugating enzyme E2, putative	463	259.892	0	322.602	22.0854	1.24129	0.00225966
LmxM.05.0940.1	Hypothetical protein, conserved	1272	145.865	0	169.185	7.18014	1.15987	0.000581398
LmxM.05.0950.1	Glutaminyl cyclase, putative	908	214.839	0	263.419	8.35829	1.22612	3.08238e-09
LmxM.05.0960.1	Metallo-peptidase, Clan M-, Family M49	679	590.025	0	1111.12	83.6916	1.88317	2.38691e-10
LmxM.05.0970.1	Mercaptopyruvate sulfurtransferase	370	455.288	0	248.065	23.6897	0.544852	1e-05
LmxM.05.0980.1	NADH-ubiquinone oxidoreductase, mitochondrial, putative	481	335.726	0	254.01	15.8679	0.756601	1.30445e-07
LmxM.05.0990.1	Hypothetical protein, conserved	89	141.473	0	114.051	17.2989	0.806172	0.0564667
LmxM.05.1000.1	Hypothetical protein, conserved	103	731.839	0	637.392	91.309	0.870947	0.150484
LmxM.05.1010.1	Methyltransferase-like protein	613	114.832	0	129.914	7.59176	1.13134	0.0234827
LmxM.05.1020.1	Dynein regulatory complex subunit 7, putative	919	246.065	0	256.847	41.3483	1.04382	0.397143
LmxM.05.1030.1	Hypothetical protein, conserved	145	1152.71	0	744.166	41.1933	0.645577	1e-05
LmxM.05.1040.1	Stomatin-like protein	357	757.272	0	607.534	21.3164	0.802267	1.07403e-12
LmxM.05.1050.1	Hypothetical protein, unknown function	443	200.027	0	212.394	44.8434	1.06183	0.391359
LmxM.05.1060.1	ATPase, putative	478	159.588	0	170.377	14.42	1.06761	0.227162
LmxM.05.1061.1	ATPase, putative	499	60.0713	0	98.0975	15.78	1.63302	0.00798108
LmxM.05.1070.1	Legume-like lectin family, putative	522	92.3964	0	104.143	4.1409	1.12713	0.00227925
LmxM.05.1070a.1	Hypothetical protein	611	22.4182	0	16.4813	2.54562	0.735178	0.00984581
LmxM.05.1080.1	Phosphatidylinositol 4-phosphate 5-kinase, putative	726	261.159	0	223.072	20.2119	0.854161	0.0297562
LmxM.05.1080a.1	Phosphatidylinositol 4-phosphate 5-kinase, putative (fragment)	164	1e-05	0	1e-05	1e-05	1	0.5
LmxM.05.1090.1	Double-strand-break repair protein rad21 homolog, putative	574	183.517	0	136.24	6.09382	0.742383	4.32987e-15
LmxM.05.1100.1	Methyltransferase domain containing protein, putative	245	568.693	0	594.351	16.126	1.04512	0.0557907
LmxM.05.1110.1	Hypothetical protein, conserved	1245	1322.33	0	940.707	50.424	0.7114	1.88738e-14
LmxM.05.1120.1	Hypothetical protein, unknown function	120	205.05	0	319.766	37.9133	1.55945	0.0012401
LmxM.05.1130.1	Hypothetical protein, conserved	503	132.97	0	128.404	5.71413	0.965662	0.212129
LmxM.05.1140.1	V-type proton ATPase subunit D, putative	357	341.354	0	221.568	8.68442	0.649087	1e-05
LmxM.05.1160.1	Hypothetical protein, unknown function	855	108.476	0	137.515	5.2314	1.2677	1.42071e-08
LmxM.05.1170.1	Elongation of very long chain fatty acids protein, putative	249	1057.88	0	568.872	28.7142	0.537746	1e-05
LmxM.05.1180.1	Hypothetical protein, conserved	523	276.704	0	290.455	10.82	1.04969	0.10189
LmxM.05.1190.1	Hypothetical protein, conserved	1957	142.151	0	133.836	11.0381	0.941506	0.225636
LmxM.05.1200.1	Prefoldin subunit, putative	132	895.917	0	550.1	17.7358	0.614007	1e-05
LmxM.05.1210.1	Protein phosphatase type 1 regulator-like protein	396	459.426	0	335.015	11.6035	0.729205	1e-05
LmxM.05.1215.1	Surface antigen-like protein	284	143.535	0	214.577	20.3049	1.49495	0.000233714
LmxM.05_111769.1	None	102	255.462	0	387.849	23.8571	1.51823	1.43513e-08
LmxM.05_145594.1	None	29	153.764	0	279.188	21.9575	1.81569	5.57868e-09
LmxM.05_253920.1	None	71	357.077	0	467.727	33.8209	1.30988	0.000534596
LmxM.05_296301.1	None	96	1447.26	0	1291.37	86.6267	0.892284	0.0359627
LmxM.05_361535.1	None	41	4.12461	0	14.4216	2.1762	3.49648	1.11355e-06
LmxM.05_399275.1	None	45	209.771	0	239.926	13.2664	1.14375	0.0115119
LmxM.05_414407.1	None	36	378.199	0	375.218	12.9042	0.992117	0.408643
LmxM.05_426918.1	None	164	197.75	0	277.74	24.6557	1.4045	0.00058871
LmxM.06.0010.1	Histone H4	100	10271	0	17855.9	1738.87	1.73848	6.44483e-06
LmxM.06.0020.1	Hypothetical protein, conserved	535	134.415	0	163.809	8.83277	1.21868	0.000437571
LmxM.06.0030.1	WD domain, G-beta repeat, putative	673	804.379	0	947.014	35.7962	1.17732	3.37926e-05
LmxM.06.0040.1	39S mitochondrial ribosomal protein L46, putative	291	643.468	0	507.498	26.4116	0.788692	1.31553e-07
LmxM.06.0050.1	Hypothetical protein, conserved	481	389.16	0	299.203	7.06997	0.768845	1e-05
LmxM.06.0060.1	Hypothetical protein, conserved	348	209.866	0	317.878	21.3233	1.51467	2.03712e-07
LmxM.06.0070.1	Hypothetical protein, conserved	458	240.201	0	260.734	15.8897	1.08549	0.0981314
LmxM.06.0080.1	ATP-binding cassette protein subfamily G, member 1, putative	657	201.705	0	193.993	5.59839	0.96177	0.0841941
LmxM.06.0090.1	ATP-binding cassette protein subfamily G, member 2	663	341.561	0	227.912	15.6742	0.667266	2.0739e-13
LmxM.06.0100.1	ATP-binding cassette protein subfamily G, member 3, putative	248	202.681	0	185.093	22.0594	0.913223	0.212636
LmxM.06.0110.1	Hypothetical protein, conserved	602	513.153	0	468.123	12.1279	0.91225	0.000102456
LmxM.06.0120.1	Cyclophilin	217	2592.72	0	1840.63	43.8513	0.709922	1e-05
LmxM.06.0130.1	Hypothetical protein, conserved	186	316.343	0	255.995	18.046	0.809232	0.000412703
LmxM.06.0140.1	Proteasome beta 6 subunit, putative	247	1031.87	0	573.272	26.7807	0.555565	1e-05
LmxM.06.0150.1	Hypothetical protein, conserved	109	450.312	0	712.927	45.5394	1.58318	4.04057e-09
LmxM.06.0160.1	HD domain containing protein, putative	454	331.875	0	289.51	5.90947	0.872348	3.7792e-13
LmxM.06.0170.1	Trm112p-like protein, putative	141	244.07	0	172.254	5.96206	0.705756	1e-05
LmxM.06.0180.1	Kinesin-like protein	719	189.197	0	306.576	16.0338	1.62041	1.23296e-13
LmxM.06.0190.1	Hypothetical protein, conserved	725	127.062	0	120.379	13.4214	0.947408	0.30928
LmxM.06.0200.1	Hypothetical protein, conserved	491	315.598	0	200.386	15.8921	0.634941	2.08944e-13
LmxM.06.0210.1	FHA domain containing protein, putative	675	170.559	0	139.243	2.32579	0.816394	1e-05
LmxM.06.0220.1	Hypothetical protein, conserved	286	517.852	0	496.624	43.6524	0.959009	0.313385
LmxM.06.0230.1	Hypothetical protein, conserved	213	484.892	0	527.155	30.0057	1.08716	0.0794924
LmxM.06.0240.1	Present in the outer mitochondrial membrane proteome 34	937	283.32	0	295.403	6.83832	1.04265	0.0386146
LmxM.06.0250.1	Hypothetical protein, conserved	278	557.766	0	458.511	21.7654	0.82205	2.55517e-06
LmxM.06.0260.1	5'-3' exoribonuclease A, putative	1515	305.374	0	199.301	7.1269	0.652645	1e-05
LmxM.06.0270.1	Hypothetical protein, conserved	312	463.647	0	278.122	7.03497	0.599857	1e-05
LmxM.06.0280.1	Hypothetical protein, conserved	851	191.563	0	187.074	1.73341	0.976565	0.00480156
LmxM.06.0290.1	Ribonuclease H1, putative	445	401.412	0	373.924	23.7216	0.931521	0.12327
LmxM.06.0300.1	MYND finger domain-like protein	169	466.742	0	571.946	31.1965	1.2254	0.00037271
LmxM.06.0310.1	Pteridine transporter, putative	677	323.709	0	506.119	13.6232	1.5635	3.47638e-41
LmxM.06.0320.1	Hypothetical protein, conserved	1037	375.431	0	437.996	29.6006	1.16665	0.0172733
LmxM.06.0330.1	Hypothetical protein, conserved	1185	185.14	0	158.148	15.6481	0.854208	0.0422696
LmxM.06.0340.1	Serine peptidase, clan SC, family S9A-like protein	905	311.82	0	297.172	18.3689	0.953026	0.212608
LmxM.06.0350.1	NAD(P)-dependent steroid dehydrogenase protein, putative	407	1069.25	0	606.135	43.4897	0.56688	1e-05
LmxM.06.0360.1	Hypothetical protein, conserved	451	277.585	0	419.489	24.0209	1.51121	1.73644e-09
LmxM.06.0370.1	Glutamine synthetase, putative	379	3305.48	0	4295.2	155.86	1.29942	1.07606e-10
LmxM.06.0380.1	Present in the outer mitochondrial membrane proteome 35	374	274.436	0	337.167	16.5411	1.22859	7.45755e-05
LmxM.06.0390.1	Hypothetical protein, conserved	911	248.152	0	255.403	3.90589	1.02922	0.0316922
LmxM.06.0400.1	Hypothetical protein	314	138.361	0	153.85	5.66101	1.11195	0.00310884
LmxM.06.0410.1	60S ribosomal protein L19, putative	247	2560.37	0	2608.23	38.3624	1.01869	0.106131
LmxM.06.0412.1	Hypothetical protein, conserved	189	363.995	0	186.807	14.4816	0.513214	1e-05
LmxM.06.0415.1	60S ribosomal protein L19, putative	247	4640.52	0	3266.52	455.035	0.703913	0.00126581
LmxM.06.0420.1	Hypothetical protein, conserved	560	128.855	0	111.137	7.13096	0.862496	0.00648376
LmxM.06.0430.1	Hypothetical protein, conserved	691	258.935	0	162.139	6.97493	0.626176	1e-05
LmxM.06.0440.1	Hypothetical protein, conserved	993	216.958	0	147.529	10.4886	0.679991	1.80282e-11
LmxM.06.0450.1	Hypothetical protein, unknown function	455	159.737	0	216.683	17.5182	1.3565	0.000575583
LmxM.06.0460.1	ATP-NAD kinase-like protein	1250	142.657	0	136.686	8.36395	0.958143	0.237639
LmxM.06.0470.1	Condensin complex subunit 2, putative	1150	187.016	0	151.826	1.91192	0.811833	1e-05
LmxM.06.0480.1	Hypothetical protein, conserved	314	243.707	0	239.161	27.4119	0.98135	0.434154
LmxM.06.0490.1	Hypothetical protein, conserved	486	218.549	0	274.776	19.0139	1.25728	0.00155241
LmxM.06.0500.1	SpoU rRNA Methylase family, putative	545	154.203	0	162.013	6.56933	1.05065	0.117232
LmxM.06.0510.1	U-box domain containing protein, putative	714	229.422	0	213.795	9.64287	0.931885	0.0525525
LmxM.06.0520.1	Hypothetical protein, conserved	1898	94.5183	0	105.862	4.21383	1.12002	0.00355014
LmxM.06.0530.1	Hypothetical protein, conserved	298	474.941	0	289.143	9.76006	0.608797	1e-05
LmxM.06.0540.1	Hypothetical protein, conserved	867	140.858	0	141.571	4.7101	1.00506	0.439806
LmxM.06.0550.1	Hypothetical protein, conserved	1727	109.737	0	118.416	7.81551	1.07908	0.133412
LmxM.06.0560.1	Deoxyuridine triphosphatase, putative	269	2249.68	0	4158.94	317.747	1.84868	9.34826e-10
LmxM.06.0570.1	60S ribosomal protein L23a, putative	145	6653.54	0	5808.67	477.039	0.87302	0.0382749
LmxM.06.0580.1	60S ribosomal protein L23a, putative	145	6638.6	0	8184.64	288.869	1.23289	4.34754e-08
LmxM.06.0590.1	Hypothetical protein, conserved	1515	157.402	0	176.935	18.1003	1.1241	0.140249
LmxM.06.0600.1	Hypothetical protein, conserved	1435	125.952	0	147.008	14.1753	1.16717	0.0687257
LmxM.06.0610.1	Carbonic anhydrase family protein, putative	386	210.044	0	248.723	13.7406	1.18414	0.00243975
LmxM.06.0620.1	Putative Phosphatase/Protein of unknown function DUF89, putative	1010	229.88	0	349.515	19.9086	1.52042	9.32182e-10
LmxM.06.0630.1	Hypothetical protein, unknown function	412	222.207	0	167.966	12.0406	0.755901	3.32182e-06
LmxM.06.0640.1	Protein kinase, putative	3105	125.702	0	137.448	6.9472	1.09345	0.0454325
LmxM.06.0650.1	Lanosterol synthase, putative	1002	275.373	0	228.625	8.26033	0.830236	7.59636e-09
LmxM.06.0660.1	Hypothetical protein, conserved	634	264.351	0	261.916	21.4526	0.99079	0.454823
LmxM.06.0670.1	Hypothetical protein, conserved	1332	185.185	0	187.5	10.3224	1.0125	0.411278
LmxM.06.0680.1	Hypothetical protein, conserved	243	482.897	0	351.797	31.9203	0.728513	2.0033e-05
LmxM.06.0685.1	Hypothetical protein, conserved	405	215.456	0	202.455	15.4574	0.939656	0.200142
LmxM.06.0690.1	Hypothetical protein, conserved	2567	178.68	0	218.121	16.9464	1.22074	0.00997235
LmxM.06.0700.1	C2 domain/Ankyrin repeats (3 copies), putative	735	333.989	0	274.938	16.9048	0.823193	0.000238648
LmxM.06.0710.1	Hypothetical protein	614	103.643	0	99.8082	2.32417	0.963003	0.0494887
LmxM.06.0720.1	YEATS family, putative	1756	142.226	0	161.063	13.7654	1.13244	0.0855936
LmxM.06.0730.1	Threonine ammonia-lyase	338	380.713	0	291.204	24.4975	0.764891	0.00012919
LmxM.06.0740.1	Hypothetical protein, conserved	907	62.0055	0	60.6802	5.33535	0.978627	0.401916
LmxM.06.0750.1	Haemolysin-III related, putative	702	175.832	0	146.504	6.55867	0.833201	3.87948e-06
LmxM.06.0760.1	Hypothetical protein, conserved	1175	166.76	0	221.923	3.0589	1.33079	5.31466e-73
LmxM.06.0770.1	Double RNA binding domain protein 12	1923	66.7076	0	84.3864	1.67903	1.26502	3.16832e-26
LmxM.06.0790.1	Hypothetical protein, unknown function	1031	109.485	0	102.853	4.89103	0.939432	0.0875804
LmxM.06.0800.1	Hypothetical protein, conserved	1553	112.263	0	132.094	15.4308	1.17665	0.0993617
LmxM.06.0810.1	Hypothetical protein, unknown function	3554	88.6354	0	89.6649	1.29496	1.01161	0.21331
LmxM.06.0820.1	Qb-SNARE protein, putative	399	104.324	0	133.631	5.53148	1.28092	5.84647e-08
LmxM.06.0830.1	Lipin, putative	1403	194.398	0	278.747	7.01239	1.4339	1.25674e-33
LmxM.06.0840.1	Hypothetical protein, conserved	245	655.807	0	826.26	74.8838	1.25991	0.0114159
LmxM.06.0850.1	Hypothetical protein, conserved	3524	175.927	0	208.405	6.23321	1.18461	9.41229e-08
LmxM.06.0860.1	Dihydrofolate reductase-thymidylate synthase	520	594.214	0	291.5	2.84613	0.490564	1e-05
LmxM.06.0870.1	Protein arginine n-methyltransferase 7	440	382.596	0	298.84	7.31111	0.781085	1e-05
LmxM.06.0880.1	Acyl-coenzyme a dehydrogenase, putative	416	456.929	0	519.959	43.4162	1.13794	0.0732838
LmxM.06.0890.1	Hypothetical protein, conserved	754	176.236	0	258.12	23.1688	1.46462	0.000204497
LmxM.06.0900.1	Protein phosphatase 2C, putative	1791	78.9395	0	84.0971	8.02123	1.06534	0.260117
LmxM.06.0910.1	Peptidyl-tRNA hydrolase, putative	221	396.944	0	315.516	11.3104	0.794862	3.02425e-13
LmxM.06.0920.1	Hypothetical protein, conserved	435	274.44	0	212.356	4.63398	0.773779	1e-05
LmxM.06.0930.1	2,4-dienoyl-coa reductase-like protein	730	164.928	0	181.538	8.85357	1.10072	0.0303169
LmxM.06.0940.1	Hypothetical protein, conserved	652	128.05	0	103.414	10.0262	0.8076	0.00700016
LmxM.06.0950.1	Glucosamine-fructose-6-phosphate aminotransferase, putative	670	267.164	0	278.02	16.1333	1.04063	0.250508
LmxM.06.0960.1	Cell cycle associated protein MOB1, putative	223	868.497	0	1133.76	110.245	1.30543	0.00806076
LmxM.06.0970.1	Domain of unknown function (DUF3883), putative	1662	74.0054	0	85.1756	5.80992	1.15094	0.0272644
LmxM.06.0980.1	Leucine Rich Repeat, putative	1080	429.352	0	554.895	16.7197	1.2924	2.98708e-14
LmxM.06.0990.1	Hypothetical protein, conserved	1215	142.368	0	150.177	3.05231	1.05485	0.00525988
LmxM.06.0995.1	Hypothetical protein, unknown function	155	178.159	0	363.378	11.476	2.03963	6.71071e-59
LmxM.06.1000.1	SET domain containing protein, putative	494	134.249	0	145.606	3.34343	1.0846	0.000340831
LmxM.06.1010.1	Hypothetical protein, conserved	759	200.357	0	236.718	15.8629	1.18148	0.0109476
LmxM.06.1020.1	G-patch domain containing protein, putative	230	200.966	0	164.26	20.0414	0.817349	0.0335098
LmxM.06.1030.1	Kinesin, putative	889	160.888	0	162.463	6.44697	1.00979	0.403489
LmxM.06.1040.1	Outer dynein arm docking complex protein 2, putative	722	172.072	0	174.661	13.3579	1.01504	0.423182
LmxM.06.1050.1	Protein disulfide isomerase	133	1312.28	0	1010.44	35.1254	0.769991	1e-05
LmxM.06.1060.1	2OG-Fe(II) oxygenase superfamily, putative	334	219.618	0	189.677	21.0865	0.863669	0.0778181
LmxM.06.1070.1	Deoxyribose-phosphate aldolase, putative	281	349.288	0	277.76	2.59976	0.795216	1e-05
LmxM.06.1080.1	Staphylococcal nuclease homologue, putative	224	354.653	0	461.916	22.0833	1.30244	5.95295e-07
LmxM.06.1090.1	Hypothetical protein, conserved	595	104.787	0	134.996	11.2515	1.28828	0.00362819
LmxM.06.1100.1	Peripherally associated ATOM36	302	367.446	0	305.438	17.4114	0.831246	0.00018447
LmxM.06.1110.1	Hypothetical protein, conserved	1092	211.549	0	247.553	15.8694	1.17019	0.0116404
LmxM.06.1120.1	Hypothetical protein, conserved	273	309.874	0	359.4	15.6888	1.15983	0.00079769
LmxM.06.1130.1	Hypothetical protein, conserved	328	283.154	0	306.23	10.088	1.0815	0.0110824
LmxM.06.1140.1	Hypothetical protein, conserved	751	141.156	0	197.39	3.63297	1.39838	2.41552e-54
LmxM.06.1150.1	Domain of unknown function (DUF4379), putative	521	125.025	0	152.311	5.23426	1.21825	9.2843e-08
LmxM.06.1160.1	Hypothetical protein, conserved	1098	153.155	0	214.348	3.11083	1.39954	1.91936e-86
LmxM.06.1170.1	MRNA transport regulator MTR2, putative	135	458.718	0	333.718	19.7177	0.727501	1.15277e-10
LmxM.06.1180.1	Protein kinase, putative	455	435.719	0	596.403	42.255	1.36878	7.15583e-05
LmxM.06.1190.1	Thioredoxin, putative	147	663.286	0	772.358	77.1294	1.16444	0.0786596
LmxM.06.1200.1	Hypothetical protein, unknown function	394	111.544	0	68.5359	7.76802	0.614429	1.54238e-08
LmxM.06.1210.1	Hypothetical protein, unknown function	585	218.369	0	260.711	17.6702	1.1939	0.00828178
LmxM.06.1220.1	Hypothetical protein, unknown function	790	156.246	0	185.867	12.6292	1.18958	0.00950244
LmxM.06.1230.1	Protein of unknown function (DUF1637), putative	293	157.208	0	202.779	5.90166	1.28987	5.74168e-15
LmxM.06.1240.1	FAD binding domain containing protein, putative	495	229.219	0	265.907	5.47402	1.16005	1.02692e-11
LmxM.06.1245.1	Transcription factor e(y)2, putative	100	180.995	0	229.611	38.1347	1.2686	0.101184
LmxM.06.1250.1	Hypothetical protein, conserved	238	377.647	0	445.104	41.1985	1.17863	0.0507762
LmxM.06.1260.1	Pteridine transporter, putative	651	4827.61	0	6760.6	533.412	1.4004	0.000145137
LmxM.06.1270.1	Coproporphyrinogen III oxidase, putative	301	400.435	0	321.363	16.181	0.802536	5.1277e-07
LmxM.06.1280.1	Protoporphyrinogen oxidase-like protein	231	584.376	0	417.705	5.08991	0.714788	1e-05
LmxM.06.1290.1	Hypothetical protein, unknown function	123	3616.57	0	7301.72	264.196	2.01896	1.60527e-44
LmxM.06_101525.1	None	37	396.786	0	776.173	30.3469	1.95615	3.65508e-36
LmxM.06_109552.1	None	31	289.342	0	441.13	22.372	1.5246	5.81488e-12
LmxM.06_129660.1	None	38	1328.62	0	1638.45	86.356	1.2332	0.000166704
LmxM.06_1380.1	None	50	1e-05	0	1e-05	1e-05	1	0.5
LmxM.06_152779.1	None	36	198.699	0	141.143	22.3796	0.710335	0.00505841
LmxM.06_18579.1	None	39	341.309	0	300.274	11.5593	0.879771	0.00019264
LmxM.06_265056.1	None	31	291.189	0	292.308	22.4634	1.00384	0.480128
LmxM.06_27195.1	None	34	227.117	0	350.439	29.9692	1.54299	1.93607e-05
LmxM.06_277328.1	None	40	477.554	0	488.006	76.4757	1.02189	0.445645
LmxM.06_29862.1	None	55	259.653	0	370.525	55.4324	1.427	0.0227427
LmxM.06_299794.1	None	68	185.433	0	276.8	18.9927	1.49272	7.52289e-07
LmxM.06_391458.1	None	79	240.932	0	324.238	15.7657	1.34576	6.32071e-08
LmxM.06_413612.1	None	32	534.171	0	1303.29	105.566	2.43984	1.60018e-13
LmxM.06_425823.1	None	31	334.943	0	475.335	32.7692	1.41915	9.16651e-06
LmxM.06_449544.1	None	113	310.417	0	1399.47	111.609	4.50837	8.53811e-23
LmxM.06_68747.1	None	78	804.524	0	1009.44	25.3267	1.2547	2.96473e-16
LmxM.06_69456.1	None	32	249.176	0	274.066	31.5249	1.09989	0.214895
LmxM.06_9341.1	None	34	428.006	0	293.213	12.4087	0.685068	1e-05
LmxM.06_94775.1	None	268	395.799	0	374.138	35.4248	0.945275	0.270454
LmxM.07.0010.1	Ubiquitin-like modifier-activating enzyme ATG7, putative	725	163.002	0	198.105	13.7636	1.21536	0.00537921
LmxM.07.0020.1	Isy1-like splicing family, putative	269	258.779	0	377.8	10.5423	1.45993	7.36211e-30
LmxM.07.0025.1	Histone-lysine N-methyltransferase, putative	299	2946.68	0	1890.97	144.242	0.641729	1.249e-13
LmxM.07.0030.1	Hypothetical protein, conserved	151	546.957	0	450.935	13.6335	0.824445	9.4047e-13
LmxM.07.0040.1	Hypothetical protein, conserved	316	217.251	0	99.7502	7.68189	0.459147	1e-05
LmxM.07.0050.1	Alpha-adaptin-like protein	961	254.886	0	234.328	11.3785	0.919342	0.0353972
LmxM.07.0060.1	Cytochrome c1, heme protein, mitochondrial, putative	258	4101.11	0	2679.78	190.929	0.653428	4.87388e-14
LmxM.07.0070.1	Hypothetical protein, conserved	192	437.637	0	499.234	23.146	1.14075	0.00389261
LmxM.07.0080.1	Golgi/lysosome glycoprotein 1, putative	623	682.408	0	580.371	38.4511	0.850475	0.00398106
LmxM.07.0090.1	Cobalamin-dependent methionine synthase, putative	1252	373.987	0	361.125	7.72267	0.965608	0.0479048
LmxM.07.0100.1	Pitrilysin-like metalloprotease	1032	270.123	0	101.543	5.65351	0.375915	1e-05
LmxM.07.0110.1	Hypothetical protein, conserved	448	224.141	0	292.355	9.3683	1.30433	1.65242e-13
LmxM.07.0120.1	Sec7 domain containing protein, putative	2201	130.109	0	130.35	2.85342	1.00185	0.466357
LmxM.07.0130.1	TRNA-methyl transferase, putative	603	82.6449	0	67.7549	2.26301	0.819831	2.35638e-11
LmxM.07.0140.1	Hypothetical protein, conserved	352	229.145	0	200.743	9.95114	0.87605	0.00215725
LmxM.07.0150.1	Eukaryotic membrane protein family, putative	596	173.862	0	207.471	2.85208	1.19331	2.36453e-32
LmxM.07.0160.1	Protein kinase, putative	847	188.723	0	205.659	10.36	1.08974	0.0510509
LmxM.07.0170.1	Protein kinase, putative	1062	127.964	0	164.818	3.09601	1.28801	5.65391e-33
LmxM.07.0180.1	Hypothetical protein, unknown function	2103	44.7888	0	49.6168	4.03898	1.10779	0.115975
LmxM.07.0190.1	Protein phosphatase 2A, regulatory subunit B, putative	393	328.462	0	295.635	17.9673	0.900058	0.0338464
LmxM.07.0200.1	Phosphatidylglycerolphosphate synthase, mitochondrial, putative	752	360.738	0	269.443	1.32691	0.746921	1e-05
LmxM.07.0210.1	Hypothetical protein, conserved	252	89.4477	0	98.5329	12.4356	1.10157	0.232516
LmxM.07.0220.1	Hypothetical protein, conserved	635	573.703	0	562.386	28.9152	0.980275	0.347764
LmxM.07.0230.1	Cytokine-induced anti-apoptosis inhibitor 1, Fe-S biogenesis, putative	119	374.154	0	277.88	32.2731	0.742689	0.00142668
LmxM.07.0240.1	Hypothetical protein, conserved	606	170.482	0	181.302	16.6462	1.06347	0.257843
LmxM.07.0250.1	Protein kinase, putative	1904	110.437	0	110.353	7.34039	0.999242	0.495448
LmxM.07.0260.1	Homoserine dehydrogenase-like protein	367	336.029	0	420.612	30.2404	1.25171	0.00257885
LmxM.07.0270.1	Acetylornithine deacetylase-like protein	397	514.801	0	414.389	27.3948	0.804948	0.000123476
LmxM.07.0280.1	HECT E3 ligase, putative	6213	50.7314	0	59.7056	5.73617	1.1769	0.0588516
LmxM.07.0290.1	Uncharacterised protein family (UPF0172), putative	254	561.344	0	393.776	29.0633	0.701488	4.06759e-09
LmxM.07.0300.1	Hypothetical protein, conserved	865	217.314	0	208.833	10.4032	0.960975	0.207478
LmxM.07.0310.1	Paraflagellar rod protein, putative	808	326.337	0	292.005	30.5894	0.894797	0.13086
LmxM.07.0320.1	Hypothetical protein, conserved	1143	210.338	0	235.624	15.5134	1.12022	0.0515532
LmxM.07.0330.1	Protein of unknown function (DUF3735)/Abscisic acid G-protein coupled receptor, putative	826	271.418	0	269.671	16.0547	0.99356	0.45665
LmxM.07.0335.1	NUDIX family hydrolase, putative	772	175.628	0	228.941	5.27181	1.30356	2.42224e-24
LmxM.07.0340.1	ATP-dependent RNA helicase DBP2B, putative	559	628.373	0	414.086	14.8616	0.658981	1e-05
LmxM.07.0350.1	Hypothetical protein, conserved	657	319.969	0	177.699	18.828	0.555362	2.07612e-14
LmxM.07.0360.1	Protein of unknown function (DUF1674), putative	107	427.066	0	469.278	41.2893	1.09884	0.153309
LmxM.07.0370.1	Zinc finger, C3HC4 type (RING finger), putative	919	53.2374	0	33.329	2.96165	0.626044	8.95761e-12
LmxM.07.0380.1	RAVE protein 1 C terminal, putative	3563	119.807	0	135.672	4.54723	1.13243	0.0002423
LmxM.07.0390.1	Hypothetical protein, conserved	895	147.21	0	196.085	8.58347	1.33201	6.20163e-09
LmxM.07.0400.1	EamA-like transporter family, putative	611	236.874	0	241.882	9.81323	1.02114	0.304913
LmxM.07.0410.1	Hypothetical protein, conserved	512	175.06	0	187.152	1.51459	1.06907	7.10906e-16
LmxM.07.0420.1	Hypothetical protein, conserved	109	1607.45	0	1550.17	179.554	0.964367	0.374864
LmxM.07.0430.1	Maoc family dehydratase-like protein	157	830.839	0	830.088	58.9567	0.999095	0.494913
LmxM.07.0440.1	Maoc family dehydratase-like protein	157	413.139	0	377.522	10.3159	0.913788	0.000277522
LmxM.07.0450.1	Hypothetical protein, conserved	166	408.449	0	393.699	31.2934	0.963887	0.318693
LmxM.07.0460.1	Acyl-CoA dehydrogenase, mitochondrial precursor, putative	519	566.373	0	623.985	48.2372	1.10172	0.116171
LmxM.07.0470.1	Pre-rrna-processing protein tsr1 homolog	780	232.33	0	223.734	25.7396	0.963002	0.369208
LmxM.07.0475.1	Hypothetical protein, conserved	159	215.829	0	391.256	8.32877	1.8128	8.74831e-99
LmxM.07.0480.1	Dynein heavy chain, N-terminal region 2, putative	4850	130.485	0	162.454	19.382	1.24501	0.0495275
LmxM.07.0490.1	Hypothetical protein, conserved	396	239.099	0	198.94	14.8631	0.832039	0.00344671
LmxM.07.0500.1	60S ribosomal protein L7a, putative	264	2474.58	0	3189.62	38.921	1.28895	1.11038e-75
LmxM.07.0510.1	60S ribosomal protein L7a, putative	264	4707.21	0	6585.39	622.686	1.399	0.00127965
LmxM.07.0520.1	QA-SNARE protein putative	236	273.584	0	413.867	31.9213	1.51276	5.54821e-06
LmxM.07.0530.1	Adp/ATP carrier-like protein	364	205.092	0	192.498	13.7626	0.938595	0.180078
LmxM.07.0540.1	Hypothetical protein, conserved	989	119.276	0	114.427	8.07787	0.959339	0.274122
LmxM.07.0550.1	Cysteine peptidase B (CPB), putative	1897	137.018	0	133.37	4.5805	0.973375	0.212885
LmxM.07.0560.1	Ras-related protein rab-14, putative	225	539.169	0	450.065	49.5232	0.83474	0.0359919
LmxM.07.0570.1	Nucleolar protein 54, putative	468	355.238	0	198.14	18.6741	0.557767	1e-05
LmxM.07.0580.1	Molybdopterin guanine dinucleotide synthesis protein B, putative	1361	152.621	0	157.932	11.3061	1.0348	0.319259
LmxM.07.0590.1	Sel1 repeat, putative	1600	242.225	0	244.621	4.00211	1.00989	0.274699
LmxM.07.0600.1	Electron transfer flavoprotein-ubiquinone oxidoreductase, putative	575	419.418	0	348.679	1.19141	0.831339	1e-05
LmxM.07.0610.1	Hypothetical protein, conserved	195	636.415	0	617.023	24.8127	0.969529	0.217243
LmxM.07.0615.1	Hypothetical protein, conserved	255	232.605	0	233.093	24.9767	1.0021	0.492201
LmxM.07.0620.1	Hypothetical protein, conserved	636	293.175	0	298.446	8.99095	1.01798	0.278843
LmxM.07.0630.1	Vacuolar-type Ca2+-ATPase, putative	1104	212.521	0	169.795	5.96264	0.798955	3.87024e-13
LmxM.07.0640.1	Eukaryotic translation initiation factor 3 subunit h	335	870.731	0	440.286	20.5159	0.50565	1e-05
LmxM.07.0650.1	Vacuolar-type Ca2+-ATPase, putative	1119	354.278	0	315.371	30.9162	0.89018	0.104112
LmxM.07.0660.1	Hypothetical protein, conserved	520	137.035	0	140.343	5.32488	1.02414	0.267225
LmxM.07.0670.1	Qa-SNARE protein, putative	169	630.01	0	589.515	24.6313	0.935723	0.0500828
LmxM.07.0680.1	40S ribosomal protein S9, putative	189	7201.68	0	7932.41	205.496	1.10147	0.000188292
LmxM.07.0690.1	Protein kinase, putative	1873	121.534	0	131.941	1.77883	1.08563	2.45117e-09
LmxM.07.0700.1	Topoisomerase-related function protein-like protein	912	164.377	0	180.086	8.59463	1.09557	0.0337935
LmxM.07.0710.1	Centrin, putative	187	374.717	0	287.778	37.7029	0.767987	0.0105582
LmxM.07.0715.1	Hypothetical protein	580	235.228	0	256.921	6.89267	1.09222	0.000824233
LmxM.07.0720.1	Hypothetical protein, conserved	1259	150.157	0	129.848	6.43076	0.864746	0.000793856
LmxM.07.0730.1	Malonyl-coa decarboxylase-like protein	865	129.696	0	185.552	6.72869	1.43068	5.14974e-17
LmxM.07.0740.1	Hypothetical protein, conserved	3810	108.285	0	124.717	18.8369	1.15176	0.191501
LmxM.07.0743.1	Protein phosphatase inhibitor, putative	150	127.198	0	169.874	13.1511	1.33551	0.000587136
LmxM.07.0750.1	Hypothetical protein, conserved	442	121.72	0	115.311	10.2256	0.947345	0.2654
LmxM.07.0760.1	6-phosphofructo-2-kinase-like protein	1308	73.3201	0	87.1497	9.22041	1.18862	0.066821
LmxM.07.0770.1	DNAJ-domain transmembrane-like protein	599	312.109	0	373.758	15.5868	1.19752	3.82395e-05
LmxM.07.0780.1	Hypothetical protein, conserved	541	256.726	0	181.779	19.3549	0.708066	5.39176e-05
LmxM.07.0790.1	Hypothetical protein, conserved	322	221.794	0	193.755	8.42589	0.873581	0.000437809
LmxM.07.0800.1	Flavoprotein subunit-like protein	672	230.058	0	124.622	0.697779	0.541698	1e-05
LmxM.07.0802.1	Hypothetical protein, conserved	353	1054.09	0	1240.83	64.6167	1.17716	0.00192631
LmxM.07.0805.1	Phosphoacetylglucosamine mutase-like protein	597	297.857	0	473.517	50.2483	1.58975	0.000236285
LmxM.07.0810.1	Cytochrome b5-like protein	153	326.403	0	481.769	21.6108	1.476	3.25559e-13
LmxM.07.0830.1	Hypothetical protein, conserved	2397	205.186	0	126.227	4.00874	0.615184	1e-05
LmxM.07.0831.1	Hypothetical protein, conserved	1987	74.8468	0	59.7746	4.16858	0.798625	0.00014978
LmxM.07.0840.1	Hypothetical protein, conserved	1243	95.4594	0	87.6463	4.67099	0.918152	0.0471936
LmxM.07.0850.1	Ubiquitin-conjugating enzyme E2, putative	182	1130.32	0	796.355	25.0358	0.704539	1e-05
LmxM.07.0860.1	Hypothetical protein, unknown function	1475	117.841	0	66.2623	7.66152	0.562301	8.35554e-12
LmxM.07.0870.1	Splicing factor ptsr1-like protein	372	851.352	0	486.935	19.3576	0.571956	1e-05
LmxM.07.0880.1	Protein kinase, putative	1442	160.741	0	148.987	7.92671	0.926877	0.0690604
LmxM.07.0890.1	Hypothetical protein, unknown function	626	221.426	0	286.451	12.5726	1.29367	1.15792e-07
LmxM.07.0900.1	Serine/threonine kinase, putative	296	854.67	0	453.592	16.3722	0.530722	1e-05
LmxM.07.0910.1	Hypothetical protein, conserved	1834	169.106	0	202.584	3.89665	1.19797	4.29369e-18
LmxM.07.0920.1	Protein of unknown function (DUF3608), putative	2535	238.394	0	231.473	11.6197	0.970966	0.275695
LmxM.07.0930.1	Hypothetical protein, conserved	330	570.942	0	458.248	12.6479	0.802617	1e-05
LmxM.07.0940.1	Domain of unknown function (DUF3437), putative	2434	181.54	0	170.05	15.5317	0.93671	0.229725
LmxM.07.0950.1	Hypothetical protein, conserved	2456	77.0232	0	98.0602	5.02468	1.27313	1.41493e-05
LmxM.07.0960.1	Hypothetical protein, conserved	1155	180.603	0	163.637	9.20028	0.906057	0.0325825
LmxM.07.0970.1	Hypothetical protein, conserved	879	260.468	0	238.894	10.1453	0.917172	0.0167311
LmxM.07.0980.1	RNA binding protein, putative	118	522.138	0	380.873	13.9795	0.729449	1e-05
LmxM.07.0990.1	Nucleolar RNA-binding protein, putative	341	6021.13	0	5495.36	466.825	0.912679	0.130024
LmxM.07.1000.1	RNA binding protein-like protein	366	1517.28	0	862.302	31.8918	0.56832	1e-05
LmxM.07.1010.1	Domain of unknown function DUF59, putative	162	676.619	0	692.753	61.9534	1.02384	0.39727
LmxM.07.1020.1	PIF1 helicase-like protein, putative	1341	165.921	0	171.429	5.43507	1.0332	0.155429
LmxM.07.1030.1	Peptidyl-prolyl cis-trans isomerase/rotamase, putative	115	953.365	0	697.105	62.8728	0.731205	2.29242e-05
LmxM.07.1035.1	Hypothetical protein	188	383.796	0	288.278	20.3952	0.751122	1.41088e-06
LmxM.07.1040.1	Hypothetical protein, conserved	444	244.058	0	231.122	7.60469	0.946997	0.0444685
LmxM.07.1050.1	Cation-transporting ATPase, putative	1244	798.367	0	521.784	4.32338	0.653564	1e-05
LmxM.07.1055.1	Dpy-30 motif containing protein, putative	112	526.108	0	480.84	37.5191	0.913956	0.113803
LmxM.07.1060.1	Lipoyltransferase, putative	514	187.92	0	119.094	10.743	0.633745	7.43751e-11
LmxM.07.1070.1	RNA-editing complex protein, putative	445	195.96	0	155.956	17.4297	0.795852	0.0108607
LmxM.07.1080.1	Hypothetical protein, conserved	838	283.624	0	242.528	2.05132	0.855103	1e-05
LmxM.07.1090.1	Fatty acid desaturase, putative	417	657.639	0	470.294	5.22538	0.715124	1e-05
LmxM.07.1100.1	Hypothetical protein, conserved	305	272.392	0	258.542	9.58285	0.949156	0.0741973
LmxM.07.1101.1	Hypothetical protein	554	263.686	0	85.6838	16.2921	0.324946	1e-05
LmxM.07.1110.1	Hypothetical protein, conserved	362	383.58	0	315.534	11.8661	0.822601	4.88884e-09
LmxM.07.1120.1	Proteasome regulatory non-ATP-ase subunit, putative	345	732.047	0	461.255	8.39938	0.630089	1e-05
LmxM.07.1130.1	Hypothetical protein, conserved	576	425.288	0	416.477	22.9446	0.979282	0.350486
LmxM.07.1140.1	Peptide methionine sulfoxide reductase-like	176	1128.52	0	688.043	44.9744	0.609686	1e-05
LmxM.07.1150.1	N-terminal region of Chorein, a TM vesicle-mediated sorter, putative	2535	211.539	0	204.177	13.6123	0.965196	0.294301
LmxM.07.1160.1	Amino acid transporter 19, putative	491	3403.25	0	8507.19	550.421	2.49973	9.06686e-21
LmxM.07.1170.1	Phosphoglycan beta 1,3 galactosyltransferase 1	741	395.14	0	328.106	4.40108	0.830353	1e-05
LmxM.07_189754.1	None	83	359.048	0	527.168	89.1664	1.46824	0.0296841
LmxM.07_339360.1	None	28	250.328	0	426.765	62.6867	1.70482	0.00244209
LmxM.07_39505.1	None	90	307.165	0	296.158	19.4643	0.964165	0.285865
LmxM.07_431674.1	None	130	415.905	0	457.425	30.2084	1.09983	0.0846502
LmxM.07_440071.1	None	38	670.435	0	970.386	37.064	1.4474	2.91567e-16
LmxM.07_452850.1	None	337	171.277	0	161.212	5.83507	0.941232	0.042263
LmxM.07_533696.1	None	103	397.538	0	245.721	50.7405	0.618107	0.00138564
LmxM.07_534553.1	None	106	1627.45	0	628.914	6.58975	0.386441	1e-05
LmxM.07_561159.1	None	36	360.234	0	520.008	52.5022	1.44353	0.00117043
LmxM.08.0010.1	Adaptor complex protein (AP) 3 delta subunit 1, putative	1198	293.551	0	397.448	39.7154	1.35393	0.0044478
LmxM.08.0020.1	Hypothetical protein, conserved	273	250.117	0	305.395	8.26077	1.22101	1.1038e-11
LmxM.08.0030.1	Qc-SNARE protein, putative	215	403.694	0	332.116	9.57512	0.822691	3.84137e-14
LmxM.08.0040.1	Hypothetical protein, conserved	229	400.45	0	452.815	27.344	1.13077	0.0277416
LmxM.08.0050.1	Hypothetical protein	75	986.24	0	1000.33	36.5597	1.01429	0.349973
LmxM.08.0060.1	Phosphoglycerate mutase protein, putative	185	182.547	0	149.495	7.3754	0.818941	3.70859e-06
LmxM.08.0070.1	Putative zinc finger motif, C2HC5-type/ASCH domain containing protein, putative	629	246.519	0	209.381	20.9169	0.849348	0.0379054
LmxM.08.0080.1	ATP-dependent DEAD/H RNA helicase, putative	866	463.805	0	393.038	5.91135	0.84742	1e-05
LmxM.08.0090.1	Adaptor complex protein (AP) 3 delta subunit 1, putative	1133	255.751	0	283.655	13.0942	1.10911	0.0165443
LmxM.08.0100.1	Dual-specificity protein phosphatase, putative	554	237.168	0	264.342	8.35392	1.11458	0.000571153
LmxM.08.0110.1	Hypothetical protein, unknown function	756	280.234	0	284.21	7.47542	1.01419	0.297423
LmxM.08.0120.1	Hypothetical protein, conserved	270	760.636	0	659.817	68.2046	0.867454	0.0696789
LmxM.08.0130.1	Hypothetical protein, conserved	1152	163.428	0	144.648	7.59098	0.885087	0.00668079
LmxM.08.0135.1	Hypothetical protein, conserved (pseudogene)	585	107.005	0	111.628	2.46655	1.0432	0.0304437
LmxM.08.0140.1	DNA repair protein, putative	1260	137.393	0	148.036	7.38226	1.07747	0.0746901
LmxM.08.0150.1	GPI-GlcNAc transferase complex, PIG-H component, putative	514	199.565	0	198.712	9.59834	0.995726	0.464597
LmxM.08.0160.1	Hypothetical protein, conserved	232	354.863	0	324.418	5.24695	0.914205	3.26656e-09
LmxM.08.0170.1	Hypothetical protein, unknown function	632	119.452	0	69.7642	9.24292	0.584036	3.81312e-08
LmxM.08.0180.1	Bacterial transferase hexapeptide (six repeats), putative	294	472.095	0	334.005	25.4631	0.707495	2.92782e-08
LmxM.08.0190.1	Hypothetical protein, unknown function	959	277.907	0	265.697	6.16311	0.956065	0.0237893
LmxM.08.0200.1	Inositol phosphosphingolipids phospholipase C	645	266.619	0	285.887	7.98153	1.07227	0.0078873
LmxM.08.0210.1	Hypothetical protein, unknown function	517	49.9567	0	43.9976	2.16287	0.880715	0.00293312
LmxM.08.0220.1	Ubiquitin-activating enzyme-like protein	1053	179.28	0	171.031	10.7334	0.953991	0.221098
LmxM.08.0230.1	ABC1 family, putative	522	377.711	0	478.676	7.94668	1.26731	2.76386e-37
LmxM.08.0240.1	Hypothetical protein, conserved	262	461.2	0	362.845	14.5247	0.786741	6.36902e-12
LmxM.08.0250.1	Hypothetical protein, conserved	113	594.878	0	583.908	30.9958	0.981559	0.361701
LmxM.08.0260.1	Hypothetical protein, conserved	676	193.054	0	243.325	13.5899	1.2604	0.000108178
LmxM.08.0270.1	Hypothetical protein	833	180.539	0	213.943	4.78739	1.18503	1.50147e-12
LmxM.08.0280.1	Ribosomal protein L2, putative	426	391.812	0	258.865	25.4509	0.660687	8.77077e-08
LmxM.08.0290.1	Iron superoxide dismutase A, mitochondrial	230	2122.07	0	1598.09	13.0494	0.753082	1e-05
LmxM.08.0300.1	Isochorismatase family, putative	252	510.867	0	691.66	27.9286	1.3539	4.78979e-11
LmxM.08.0310.1	Isochorismatase family, putative	275	329.478	0	313.421	21.1784	0.951267	0.224179
LmxM.08.0320.1	Mitochondrial associated ribonuclease, putative	222	993.135	0	1479.05	32.3436	1.48928	2.57038e-51
LmxM.08.0330.1	Tim10/DDP family zinc finger, putative	95	632.621	0	667.531	44.1545	1.05518	0.214582
LmxM.08.0340.1	Hypothetical protein, conserved	4978	88.4526	0	96.0738	3.22582	1.08616	0.00907479
LmxM.08.0350.1	Hypothetical protein	606	119.337	0	127.481	8.00027	1.06824	0.154351
LmxM.08.0360.1	Hypothetical protein, conserved	574	148.972	0	103.251	2.96688	0.693093	1e-05
LmxM.08.0370.1	Hypothetical protein, conserved	219	239.682	0	264.655	11.1489	1.10419	0.0125465
LmxM.08.0380.1	Hypothetical protein, conserved	1908	158.062	0	174.672	13.8263	1.10508	0.114817
LmxM.08.0390.1	Hypothetical protein, conserved	1980	114.757	0	139.927	9.83628	1.21933	0.00525022
LmxM.08.0400.1	Hypothetical protein, conserved	1287	108.742	0	137.234	2.10193	1.26202	3.68857e-42
LmxM.08.0410.1	WD domain, G-beta repeat, putative	1401	267.141	0	169.987	5.97157	0.636318	1e-05
LmxM.08.0420.1	Hypothetical protein,conserved	1960	177.577	0	143.771	0.783247	0.809625	1e-05
LmxM.08.0430.1	Hypothetical protein, conserved	914	284.452	0	221.058	2.68531	0.777137	1e-05
LmxM.08.0440.1	Hypothetical protein, conserved	2408	197.756	0	313.075	6.80717	1.58314	1.12518e-64
LmxM.08.0450.1	Signal peptidase type I, putative	180	648.755	0	537.983	41.9067	0.829254	0.00410492
LmxM.08.0460.1	Hypothetical protein, unknown function	297	648.475	0	577.427	32.9543	0.890439	0.0155441
LmxM.08.0470.1	Small ubiquitin protein, putative	117	849.336	0	438.3	23.2639	0.51605	1e-05
LmxM.08.0480.1	Hypothetical protein, conserved	276	285.397	0	342.059	32.1547	1.19854	0.0390183
LmxM.08.0490.1	Hypothetical protein, conserved	507	144.815	0	121.091	4.74403	0.836178	2.85483e-07
LmxM.08.0500.1	Hypothetical protein, unknown function	328	77.4857	0	96.8325	2.12547	1.24968	4.41915e-20
LmxM.08.0510.1	Ribose-phosphate pyrophosphokinase, putative	838	379.257	0	449.547	8.08181	1.18534	1.69862e-18
LmxM.08.0520.1	Hypothetical protein, conserved	2327	124.041	0	147.445	3.49524	1.18868	1.07102e-11
LmxM.08.0530.1	Protein kinase , putative	1949	124.427	0	154.635	5.53658	1.24278	2.43406e-08
LmxM.08.0540.1	Hypothetical protein, conserved	352	404.352	0	605.578	18.8215	1.49765	5.59041e-27
LmxM.08.0545.1	Cyclopropane-fatty-acyl-phospholipid synthase	488	163.973	0	77.7918	11.6098	0.474418	5.71765e-14
LmxM.08.0550.1	Translation initiation factor-like protein	344	1293.11	0	1110.87	42.1606	0.859064	7.70784e-06
LmxM.08.0560.1	Hypothetical protein, conserved	276	337.425	0	235.88	11.7505	0.699057	1e-05
LmxM.08.0570.1	Hypothetical protein, conserved	179	176.411	0	122.442	21.0957	0.694072	0.00525917
LmxM.08.0580.1	Hypothetical protein, unknown function	235	130.556	0	126.043	9.63539	0.965439	0.319789
LmxM.08.0590.1	Hypothetical protein, unknown function	237	151.25	0	201.193	3.60707	1.3302	6.74717e-44
LmxM.08.0600.1	Hypothetical protein, unknown function	218	569.496	0	411.679	10.8562	0.722883	1e-05
LmxM.08.0620.1	Hypothetical protein, conserved	2839	110.951	0	115.739	7.20644	1.04315	0.25324
LmxM.08.0630.1	Hypothetical protein, unknown function	2209	244.87	0	314.315	18.6228	1.2836	9.61163e-05
LmxM.08.0640.1	Amastin surface glycoprotein, putative	304	797.103	0	2372.36	170.715	2.97622	1.38698e-20
LmxM.08.0650.1	DnaJ domain containing protein, putative	288	230.069	0	212.884	18.7575	0.925305	0.179789
LmxM.08.0660.1	Protein kinase, putative	1339	73.6955	0	70.233	3.02644	0.953017	0.126296
LmxM.08.0720.1	Amastin-like protein, putative	184	315.391	0	1344.46	75.1891	4.26285	6.11474e-43
LmxM.08.0730.1	Amastin-like protein, putative	208	532.406	0	1742.79	108.178	3.27342	2.31467e-29
LmxM.08.0740.1	Amastin-like protein, putative	195	647.885	0	1656.79	119.38	2.55723	1.44144e-17
LmxM.08.0750.1	Amastin-like protein, putative	195	478.734	0	2483.35	142.116	5.18732	1.75808e-45
LmxM.08.0760.1	Amastin-like protein, putative	195	199.738	0	692.722	38.7827	3.46815	2.55445e-37
LmxM.08.0770.1	Amastin-like protein, putative	208	237.143	0	1065.62	99.3815	4.4936	3.83006e-17
LmxM.08.0780.1	Tuzin, putative	604	304.432	0	319.574	15.0838	1.04974	0.157721
LmxM.08.0790.1	Tuzin, putative	767	163.554	0	199.738	17.9216	1.22124	0.0217427
LmxM.08.0790a.1	Tuzin (Hypothetical)	190	1e-05	0	1e-05	1e-05	1	0.5
LmxM.08.0800.1	Amastin-like protein, putative	175	124.219	0	219.434	28.6479	1.76651	0.000444259
LmxM.08.0801.1	Tuzin (Hypothetical)	355	153.144	0	209.449	5.86864	1.36766	4.23061e-22
LmxM.08.0810.1	Amastin (Hypothetical)	217	457.967	0	896.513	42.6384	1.95759	4.1069e-25
LmxM.08.0840.1	Amastin-like protein, putative	193	383.462	0	634.557	88.0418	1.65481	0.00217234
LmxM.08.0850.1	Amastin-like protein, putative	192	213.374	0	310.048	39.9501	1.45307	0.00776334
LmxM.08.0860.1	Hypothetical protein, unknown function	290	614.597	0	1204.65	89.3883	1.96007	2.04166e-11
LmxM.08.0870.1	Hypothetical protein, unknown function	419	143.217	0	257.071	18.4799	1.79498	3.61518e-10
LmxM.08.0880.1	SET domain containing protein, putative	503	259.641	0	381.294	22.9045	1.46855	5.44099e-08
LmxM.08.0890.1	Mitochondrial DNA polymerase beta	376	283.327	0	138.203	1.96921	0.487786	1e-05
LmxM.08.0900.1	Mitochondrial DNA polymerase beta-PAK, putative	1478	164.378	0	118.051	2.32304	0.718169	1e-05
LmxM.08.0910.1	Beta-lactamase superfamily domain containing protein, putative	2108	181.409	0	221.546	4.79519	1.22125	2.87383e-17
LmxM.08.0920.1	Hypothetical protein, conserved	204	620.433	0	700.445	41.4715	1.12896	0.026845
LmxM.08.0930.1	Protein kinase, putative	1160	126.5	0	137.667	2.43492	1.08828	2.25573e-06
LmxM.08.0940.1	Hypothetical protein, conserved	296	276.62	0	255.715	37.0071	0.924427	0.286075
LmxM.08.0950.1	Hypothetical protein, conserved	146	748.394	0	1340.47	235.433	1.79113	0.00595443
LmxM.08.0960.1	Dpy-30 motif containing protein, putative	565	296.843	0	245.999	19.3437	0.828716	0.00428829
LmxM.08.0970.1	Protein of unknown function (DUF2453), putative	812	171.498	0	134.097	1.07279	0.781918	1e-05
LmxM.08.0980.1	Hypothetical protein, unknown function	1043	70.0837	0	54.096	5.33812	0.771877	0.00137218
LmxM.08.0990.1	DnaJ domain containing protein, putative	326	434.496	0	400.017	4.36562	0.920645	1.44329e-15
LmxM.08.1000.1	AAA domain (dynein-related subfamily)/von Willebrand factor type A domain containing protein, putative	2566	143.692	0	144.385	5.01041	1.00482	0.444978
LmxM.08.1030.1	Cathepsin (Hypothetical)	236	4.73953	0	22.2597	2.38866	4.6966	1.11084e-13
LmxM.08.1030a.1	Cathepsin (Hypothetical)	533	2.404	0	16.5235	0.55483	6.87336	3.67255e-143
LmxM.08.1040.1	Cathepsin (Hypothetical)	503	2.54709	0	13.4779	3.10372	5.2915	0.000214269
LmxM.08.1040a.1	Cathepsin (Hypothetical)	88	1e-05	0	1e-05	1e-05	1	0.5
LmxM.08.1040b.1	Cathepsin (Hypothetical)	359	220.419	0	453.612	70.3377	2.05795	0.000457673
LmxM.08.1040c.1	Cathepsin (Hypothetical)	331	9.66668	0	48.2688	2.90987	4.99332	1.8244e-40
LmxM.08.1050.1	Cathepsin (Hypothetical)	230	1e-05	0	0.51278	0.448945	51278	0.126692
LmxM.08.1050a.1	Cathepsin (Hypothetical)	98	1e-05	0	1e-05	1e-05	1	0.5
LmxM.08.1060.1	Cathepsin L-like protease, putative	366	38.3108	0	133.865	8.189	3.49419	9.22082e-32
LmxM.08.1070.1	Cathepsin L-like protease, putative	443	131.397	0	632.723	141.579	4.81535	0.000199329
LmxM.08.1070partial.1	Cathepsin (Hypothetical)	375	1.28032	0	1.38262	0.135782	1.0799	0.225593
LmxM.08.1080.1	Cathepsin L-like protease, putative	468	482.175	0	977.993	119.844	2.02829	1.75799e-05
LmxM.08.1090.1	Histone deacetylase, putative	535	298.312	0	390.999	21.1979	1.31071	6.1417e-06
LmxM.08.1091.1	Ring finger domain containing protein, putative	363	408.648	0	498.029	56.7234	1.21873	0.0575419
LmxM.08.1100.1	Hypothetical protein, conserved	365	3033.45	0	1940.71	67.6776	0.639768	1e-05
LmxM.08.1110.1	Stress-induced protein sti1	545	1356.32	0	721.336	33.5303	0.531833	1e-05
LmxM.08.1120.1	Repeat of unknown function (DUF1126), putative	861	284.417	0	216.131	28.4284	0.759908	0.00815186
LmxM.08.1130.1	Phosphoribosylpyrophosphate synthetase	371	798.319	0	798.837	69.2204	1.00065	0.497012
LmxM.08.1140.1	Suppressive immunomodulating factor, putative	946	217.409	0	175.693	8.84882	0.808124	1.21301e-06
LmxM.08.1150.1	Exocyst complex component Sec3, putative	1144	402.141	0	846.156	31.079	2.10412	1.32523e-46
LmxM.08.1160.1	Thiopurine S-methyltransferase (TPMT), putative	426	477.008	0	451.407	31.9619	0.946331	0.211574
LmxM.08.1170.1	MRB1 complex subunit MRB3010	555	214.897	0	142.622	9.90845	0.663675	1.50102e-13
LmxM.08.1171.1	Hypothetical protein	443	3.87512	0	2.45814	0.723999	0.634339	0.0251646
LmxM.08.1180.1	Hypothetical protein, conserved	418	224.894	0	243.203	10.1215	1.08141	0.0352299
LmxM.08.1190.1	Intraflagellar transport protein 122B, putative	1247	195.687	0	171.466	13.2799	0.876224	0.0340833
LmxM.08.1200.1	MIX protein	195	438.79	0	285.392	9.97757	0.650408	1e-05
LmxM.08.1210.1	Hypothetical protein, conserved	390	200.848	0	208.233	4.85778	1.03677	0.0642408
LmxM.08.1215.1	Zinc finger, C3HC4 type (RING finger), putative	573	397.3	0	412.395	11.5912	1.03799	0.0964127
LmxM.08.1218.1	Hypothetical protein, conserved	510	267.678	0	212.761	3.34052	0.794839	1e-05
LmxM.08.1222.1	Hypothetical protein, conserved	99	3237.42	0	2230.69	195.263	0.689033	1.26305e-07
LmxM.08.1223.1	Hypothetical protein, unknown function	434	368.004	0	390.63	48.705	1.06148	0.321128
LmxM.08.1225.1	Amidinotransferase, putative	238	635.103	0	1267.95	71.0611	1.99644	2.65396e-19
LmxM.08.1228.1	STE group serine/threonine-protein kinase, putative	845	179.665	0	179.17	8.16247	0.997244	0.475811
LmxM.08.1230.1	Beta tubulin (fragment)	414	4841.48	0	2589.55	126.311	0.534868	1e-05
LmxM.08_1000447.1	None	54	197.129	0	244.922	21.1453	1.24244	0.0119046
LmxM.08_1008719.1	None	36	554.099	0	723.938	20.8442	1.30652	1.84916e-16
LmxM.08_1040671.1	None	42	331.172	0	280.756	29.5426	0.847765	0.0439526
LmxM.08_1048727.1	None	123	769.338	0	432.254	3.93069	0.561852	1e-05
LmxM.08_1059897.1	None	45	35.5662	0	30.9814	7.76133	0.871092	0.277355
LmxM.08_1074274.1	None	45	492.004	0	666.041	25.3562	1.35373	3.35502e-12
LmxM.08_1101248.1	None	64	292.413	0	148.152	7.82414	0.506654	1e-05
LmxM.08_1102071.1	None	46	306.649	0	417.157	22.8942	1.36037	6.93359e-07
LmxM.08_1121173.1	None	40	92.7699	0	105.335	26.2749	1.13545	0.316243
LmxM.08_1139529.1	None	59	81.6003	0	107.426	10.8028	1.31649	0.00840962
LmxM.08_1144994.1	None	59	1e-05	0	1e-05	1e-05	1	0.5
LmxM.08_1153879.1	None	29	186.013	0	214.708	6.06397	1.15426	1.11193e-06
LmxM.08_1157406.1	None	75	248.849	0	134.966	4.43807	0.542361	1e-05
LmxM.08_1172187.1	None	28	86.9627	0	72.5431	11.3464	0.834187	0.101891
LmxM.08_1424150.1	None	51	146.83	0	189.873	1.12896	1.29315	0
LmxM.08_1437036.1	None	98	218.637	0	268.24	15.6796	1.22687	0.000779306
LmxM.08_1446422.1	None	26	170.156	0	302.287	36.1805	1.77653	0.000130101
LmxM.08_1449783.1	None	33	253.009	0	409.818	16.4391	1.61978	7.22735e-22
LmxM.08_1455604.1	None	373	81.6703	0	373.321	51.0182	4.57108	5.43341e-09
LmxM.08_1463383.1	None	317	178.623	0	387.446	60.7596	2.16906	0.000294248
LmxM.08_1469531.1	None	60	108.217	0	339.361	35.4293	3.13593	3.42072e-11
LmxM.08_1476073.1	None	302	163.19	0	560.7	56.4434	3.43588	9.43201e-13
LmxM.08_1479331.1	None	400	110.332	0	320.075	56.9413	2.90103	0.000115024
LmxM.08_1484979.1	None	391	50.187	0	307.97	38.7313	6.13646	1.40995e-11
LmxM.08_1491863.1	None	97	329.498	0	534.753	16.1499	1.62293	2.62192e-37
LmxM.08_1505806.1	None	53	3.76094	0	4.61085	1.69041	1.22598	0.30756
LmxM.08_1509453.1	None	61	448.671	0	990.365	124.295	2.20733	6.55835e-06
LmxM.08_1514466.1	None	53	5.17129	0	19.0978	2.26125	3.69305	3.66537e-10
LmxM.08_1545655.1	None	28	437.996	0	689.176	75.3408	1.57348	0.000428144
LmxM.08_158460.1	None	84	164.428	0	232.541	10.673	1.41424	8.75104e-11
LmxM.08_1603858.1	None	159	202.928	0	197.046	32.8268	0.971018	0.428906
LmxM.08_1616063.1	None	81	580.29	0	724.998	25.9294	1.24937	1.19663e-08
LmxM.08_1640715.1	None	56	594.741	0	632.413	19.5354	1.06334	0.0269048
LmxM.08_185075.1	None	49	394.674	0	239.39	24.1715	0.606552	6.62643e-11
LmxM.08_208836.1	None	51	124.902	0	162.978	13.2928	1.30485	0.00208887
LmxM.08_237531.1	None	30	245.295	0	267.728	14.9067	1.09145	0.0661737
LmxM.08_24839.1	None	91	290.458	0	519.09	36.9008	1.78714	2.89852e-10
LmxM.08_29.0010.1	3,2-trans-enoyl-CoA isomerase, mitochondrial precursor-like protein	251	448.778	0	437.544	57.1228	0.974967	0.422043
LmxM.08_29.0020.1	Transcription factor-like protein	1046	568.789	0	278.042	11.3905	0.488832	1e-05
LmxM.08_29.0030.1	Ribosomal protein L3-like protein	467	590.98	0	543.732	29.972	0.920051	0.0574642
LmxM.08_29.0040.1	Hypothetical protein, conserved	287	477.714	0	504.54	17.2984	1.05616	0.0604721
LmxM.08_29.0050.1	Hypothetical protein, conserved	672	118.392	0	70.4215	5.58086	0.594815	1e-05
LmxM.08_29.0060.1	Tryptophanyl-tRNA synthetase, putative	396	1080.01	0	1033.25	62.1267	0.956703	0.225822
LmxM.08_29.0070.1	Syntaxin, putative	254	383.513	0	296.135	26.3649	0.772165	0.000459593
LmxM.08_29.0080.1	Hypothetical protein, conserved	124	207.714	0	328.54	24.3483	1.5817	3.48068e-07
LmxM.08_29.0090.1	Intraflagellar transport protein 27	186	481.833	0	273.545	29.8439	0.567718	1.48404e-12
LmxM.08_29.0100.1	Hypothetical protein, conserved	536	327.327	0	382.177	22.1124	1.16757	0.00655977
LmxM.08_29.0110.1	C2 domain in Dock180 and Zizimin proteins, putative	2840	164.369	0	179.915	4.55112	1.09458	0.000317933
LmxM.08_29.0120.1	Proteasome regulatory non-ATPase subunit, putative	909	688.356	0	484.271	18.382	0.703518	1e-05
LmxM.08_29.0130.1	Hypothetical protein, conserved	901	173.6	0	179.286	6.66743	1.03275	0.196913
LmxM.08_29.0140.1	DNA-directed RNA polymerase II subunit 3, putative	337	388.864	0	300.508	21.4711	0.772784	1.93482e-05
LmxM.08_29.0150.1	Putative intraflagellar transport protein B2	692	338.374	0	212.749	15.1546	0.628738	1.11022e-16
LmxM.08_29.0160.1	Hypothetical protein, conserved	569	438.056	0	855.344	85.1851	1.95259	4.82594e-07
LmxM.08_29.0170.1	Protein phosphatase inhibitor 2 (ipp-2), putative	137	473.44	0	535.305	16.3222	1.13067	7.52674e-05
LmxM.08_29.0180.1	Hypothetical protein, conserved	536	209.903	0	255.343	7.96141	1.21648	5.72919e-09
LmxM.08_29.0190.1	Hypothetical protein, conserved	1019	238.542	0	271.416	10.003	1.13781	0.000507419
LmxM.08_29.0200.1	SNF2 family N-terminal domain/Helicase conserved C-terminal domain containing protein, putative	1577	153.791	0	129.15	10.5028	0.839775	0.00948423
LmxM.08_29.0210.1	Hypothetical protein, conserved	267	453.467	0	349.331	32.2284	0.770356	0.000616403
LmxM.08_29.0220.1	Protein transport protein Sec24A, putative	972	294.45	0	245.063	22.5465	0.832274	0.0142458
LmxM.08_29.0230.1	Hypothetical protein, conserved	215	357.911	0	401.634	57.2307	1.12216	0.22244
LmxM.08_29.0240.1	Serine/threonine protein kinase RIO1, putative	537	194.95	0	235.977	9.1617	1.21045	3.76384e-06
LmxM.08_29.0250.1	Oxidase-like protein	319	12.3145	0	24.5851	0.684035	1.99644	2.94611e-72
LmxM.08_29.0251.1	Thymine-7-hydroxylase, putative	319	192.595	0	345.973	17.5728	1.79638	1.29404e-18
LmxM.08_29.0260.1	Tubulin-tyrosine ligase family, putative	585	283.357	0	388.577	5.56594	1.37133	5.27343e-80
LmxM.08_29.0270.1	Hypothetical protein	242	517.409	0	320.26	17.8838	0.618969	1e-05
LmxM.08_29.0280.1	Hypothetical protein	491	361.23	0	411.123	30.7811	1.13812	0.0525178
LmxM.08_29.0290.1	Zinc-finger of a C2HC-type, putative	382	212.109	0	162.865	15.5279	0.767834	0.000758632
LmxM.08_29.0300.1	Hypothetical protein	337	358.686	0	401.17	20.5172	1.11844	0.0191949
LmxM.08_29.0320.1	TPR repeat, putative	387	2642.29	0	1698.26	72.0774	0.642722	1e-05
LmxM.08_29.0330.1	Putative GTPase activating protein for Arf, putative	389	293.501	0	299.26	49.311	1.01962	0.453512
LmxM.08_29.0340.1	UBX domain-containing protein	428	204.279	0	165.435	4.47146	0.809845	1e-05
LmxM.08_29.0350.1	Hypothetical protein, conserved	1367	246.574	0	278.797	31.2203	1.13069	0.151004
LmxM.08_29.0360.1	Hypothetical protein, conserved	174	436.16	0	436.184	14.9855	1.00006	0.499351
LmxM.08_29.0370.1	Protein kinase-like protein	1550	150.916	0	168.175	5.59743	1.11437	0.00102299
LmxM.08_29.0380.1	Domain of unknown function (DUF3451), putative	979	147.556	0	148.722	2.42403	1.0079	0.315258
LmxM.08_29.0390.1	RNA binding protein, putative	260	248.883	0	195.777	13.9625	0.786623	7.13461e-05
LmxM.08_29.0400.1	RNA polymerase Rpb4, putative	166	500.571	0	623.069	52.9485	1.24472	0.0103467
LmxM.08_29.0410.1	Hypothetical protein, conserved	576	108.861	0	113.154	6.28241	1.03943	0.247225
LmxM.08_29.0420.1	Hypothetical protein, conserved	404	325.653	0	323.624	6.8073	0.993769	0.382824
LmxM.08_29.0430.1	Hypothetical protein, conserved	564	234.052	0	171.609	17.1166	0.733211	0.000132117
LmxM.08_29.0440.1	Hypothetical protein, conserved	380	595.237	0	538.632	8.87222	0.904903	8.85112e-11
LmxM.08_29.0450.1	RecA bacterial DNA recombination protein, putative	649	183.093	0	203.71	14.5485	1.1126	0.078225
LmxM.08_29.0460.1	Hypothetical protein, conserved	687	182.735	0	141.369	4.75894	0.773629	1e-05
LmxM.08_29.0470.1	Hypothetical protein, conserved	448	121.793	0	117.886	2.56151	0.967917	0.0635735
LmxM.08_29.0480partial.1	Hypothetical protein	310	176.69	0	113.35	6.28911	0.641515	1e-05
LmxM.08_29.0490.1	Hypothetical protein, conserved	364	395.395	0	262.892	8.32684	0.664885	1e-05
LmxM.08_29.0500.1	Ca2+-ATPase N terminal autoinhibitory domain containing protein, putative	1312	115.994	0	111.006	9.71214	0.956999	0.303777
LmxM.08_29.0510.1	Cofilin-like protein	139	2446.92	0	1237.64	54.0717	0.505796	1e-05
LmxM.08_29.0520.1	Hypothetical protein, conserved	452	166.172	0	251.699	13.0888	1.51469	3.1942e-11
LmxM.08_29.0530.1	Hypothetical protein, conserved	2975	93.6134	0	59.29	4.6612	0.63335	8.9484e-14
LmxM.08_29.0540.1	Exonuclease, putative	502	338.694	0	382.072	15.0006	1.12807	0.00191553
LmxM.08_29.0550.1	Exonuclease, putative	1087	104.405	0	80.558	5.57086	0.771595	9.31991e-06
LmxM.08_29.0555.1	Hypothetical protein	253	74.2139	0	119.437	20.7987	1.60936	0.0148402
LmxM.08_29.0560.1	Exonuclease, putative	405	193.337	0	230.34	9.82165	1.19139	8.24646e-05
LmxM.08_29.0570.1	Ankyrin repeats (3 copies), putative	843	116.003	0	136.185	17.3785	1.17398	0.122756
LmxM.08_29.0580.1	Hypothetical protein, conserved	482	214.377	0	197.483	21.8793	0.921195	0.220015
LmxM.08_29.0590.1	Tfiih basal transcription factor complex helicase xpb subunit	1103	161.733	0	145.494	8.30594	0.899592	0.0252824
LmxM.08_29.0600.1	Hypothetical protein, conserved	578	192.149	0	167.615	11.6205	0.872319	0.0173755
LmxM.08_29.0610.1	Hypothetical protein, conserved	635	390.98	0	303.561	24.2745	0.776411	0.000158338
LmxM.08_29.0620.1	ABC transporter, putative	1867	195.996	0	191.032	16.0139	0.974675	0.378297
LmxM.08_29.0630.1	BET1-like protein, putative	139	380.702	0	412.673	16.5084	1.08398	0.0263924
LmxM.08_29.0640.1	Scavenger mRNA decapping enzyme C-term binding, putative	264	174.525	0	123.565	10.6411	0.708012	8.38589e-07
LmxM.08_29.0650.1	Phosphate transporter, putative	469	497.635	0	413.894	38.0907	0.831721	0.0139578
LmxM.08_29.0660.1	Flagellar radial spoke protein-like, putative	588	279.746	0	266.237	32.9481	0.951709	0.340898
LmxM.08_29.0670.1	Hypothetical protein, conserved	137	448.358	0	463.873	23.5488	1.0346	0.255
LmxM.08_29.0680.1	Triple RNA binding domain protein 3	772	133.147	0	98.4456	14.4435	0.739375	0.00814034
LmxM.08_29.0690.1	NADH-ubiquinone oxidoreductase complex I subunit, putative	278	437.637	0	356.821	3.73036	0.815336	1e-05
LmxM.08_29.0700.1	Hypothetical protein, conserved	718	132.13	0	103.474	1.88316	0.783122	1e-05
LmxM.08_29.0710.1	Bardet-biedl syndrome 7 protein	855	212.045	0	234.119	6.11117	1.1041	0.000151953
LmxM.08_29.0720.1	Elongation factor Ts, mitochondrial, putative	276	576.111	0	523.39	24.6894	0.908489	0.0163664
LmxM.08_29.0730.1	Hypothetical protein, conserved	225	429.635	0	705.551	33.8913	1.64221	1.95646e-16
LmxM.08_29.0740.1	Peroxisomal targeting signal 2 receptor, putative	373	325.988	0	236.779	7.09888	0.726345	1e-05
LmxM.08_29.0750.1	U3 small nucleolar ribonucleoprotein protein MPP10, putative	679	209.626	0	171.353	9.90461	0.817422	5.57366e-05
LmxM.08_29.0760.1	Heat shock protein 90, putative	771	1176.13	0	925.241	9.13427	0.786682	1e-05
LmxM.08_29.0770.1	Hypothetical protein, conserved	195	485.637	0	400.362	16.1269	0.824406	6.19173e-08
LmxM.08_29.0780.1	U-box domain protein, putative	601	855.001	0	512.689	31.5147	0.599636	1e-05
LmxM.08_29.0790.1	Hypothetical protein, conserved	1589	222.2	0	218.348	13.9136	0.982665	0.390951
LmxM.08_29.0795.1	Tuzin (pseudogene)	70	227.14	0	272.834	2.51061	1.20117	2.55891e-74
LmxM.08_29.0800.1	Nucleoporin NUP53b	673	211.433	0	190.655	7.42365	0.901724	0.00256308
LmxM.08_29.0805.1	Hypothetical protein, conserved	602	204.12	0	147.675	6.04317	0.723469	1e-05
LmxM.08_29.0810.1	Hypothetical protein, conserved	613	499.068	0	335.407	8.05078	0.672067	1e-05
LmxM.08_29.0820.1	CPC cysteine peptidase, Clan CA, family C1, Cathepsin B-like	340	2147.29	0	3704.62	157.335	1.72526	2.11975e-23
LmxM.08_29.0830.1	Hypothetical protein, conserved	478	231.477	0	192.298	4.92126	0.830743	8.88178e-16
LmxM.08_29.0840.1	Hypothetical protein, conserved	391	715.749	0	328.553	19.877	0.459034	1e-05
LmxM.08_29.0850.1	High mobility group protein TDP1	300	1242.29	0	643.675	36.0151	0.518138	1e-05
LmxM.08_29.0860.1	Hypothetical protein, unknown function	592	89.9083	0	87.4856	0.896183	0.973054	0.00343304
LmxM.08_29.0865.1	RNA recognition motif. (a.k.a. RRM, RBD, or RNP domain), putative	114	207.44	0	237.547	12.3566	1.14514	0.00741396
LmxM.08_29.0867.1	Guanine deaminase, putative	454	923.909	0	1318.95	76.1821	1.42758	1.07707e-07
LmxM.08_29.0868.1	Cytochrome b5-like Heme/Steroid binding domain containing protein, putative	168	526.759	0	626.204	62.6692	1.18879	0.0562775
LmxM.08_29.0870.1	Hypothetical protein, conserved	491	755.361	0	614.656	17.7749	0.813726	1.22125e-15
LmxM.08_29.0880.1	ADP-ribosylation factor-like protein 3A, putative	179	2222.18	0	1823.26	73.0053	0.820484	2.32471e-08
LmxM.08_29.0885.1	Phytanoyl-CoA dioxygenase (PhyH), putative	349	243.508	0	502.592	7.89881	2.06396	2.90852e-236
LmxM.08_29.0890.1	Eukaryotic protein of unknown function (DUF914), putative	452	409.142	0	397.695	29.6643	0.972023	0.349797
LmxM.08_29.0900.1	IPP transferase, putative	215	208.147	0	246.455	28.7483	1.18405	0.0913403
LmxM.08_29.0910.1	Signal peptide peptidase, putative	338	623.503	0	712.528	12.3884	1.14278	3.33296e-13
LmxM.08_29.0920.1	LETM1 and EF-hand domain-containing protein 1, putative	503	356.539	0	309.61	17.7657	0.868376	0.00412624
LmxM.08_29.0930.1	ABC transporter-like protein	722	295.018	0	313.98	12.427	1.06427	0.0635216
LmxM.08_29.0935.1	A-1 protein, putative	175	140.864	0	313.999	22.1419	2.22909	2.65524e-15
LmxM.08_29.0940.1	Hypothetical protein, conserved	757	1296.64	0	3395.58	40.7409	2.61875	1e-05
LmxM.08_29.0950.1	Hypothetical protein, conserved	574	245.269	0	202.395	12.9797	0.825195	0.000478002
LmxM.08_29.0960.1	Hypothetical protein, unknown function	522	300.987	0	394.787	8.01693	1.31164	6.35071e-32
LmxM.08_29.0970.1	Kinesin, putative	1730	116.453	0	79.1186	3.3773	0.679405	1e-05
LmxM.08_29.0980.1	Hypothetical protein, unknown function	547	152.428	0	129.763	7.43683	0.851307	0.00115312
LmxM.08_29.0990.1	Hypothetical protein, conserved	994	235.72	0	197.668	20.3406	0.83857	0.0306895
LmxM.08_29.1000.1	Hypothetical protein, conserved	628	560.808	0	450.74	18.62	0.803734	1.6976e-09
LmxM.08_29.1010.1	Putative NAD(P)H quinone oxidoreductase, PIG3 family, putative	350	594.683	0	717.958	11.1747	1.20729	1.34525e-28
LmxM.08_29.1020.1	Hypothetical protein, conserved	721	133.3	0	142.762	1.93517	1.07098	5.05394e-07
LmxM.08_29.1030.1	Hypothetical protein, conserved	197	943.881	0	625.887	60.6204	0.663099	7.7856e-08
LmxM.08_29.1040.1	Flagellar Member 6	1898	145.337	0	101.865	11.953	0.700887	0.000137956
LmxM.08_29.1050.1	KU70 protein, putative	948	145.926	0	182.958	11.8555	1.25377	0.000893169
LmxM.08_29.1060.1	Hypothetical protein, conserved	1076	148.123	0	117.639	3.20283	0.794197	1e-05
LmxM.08_29.1070.1	Ribosomal protein L1a, putative	373	260.704	0	153.512	2.2008	0.588837	1e-05
LmxM.08_29.1090.1	Ribosomal protein L1a, putative	373	1166.66	0	1379.36	138.692	1.18232	0.0625548
LmxM.08_29.1100.1	Ankyrin repeats (3 copies), putative	360	578.993	0	444.345	36.9055	0.767445	0.000131919
LmxM.08_29.1110.1	Hypothetical protein, conserved	625	348.404	0	322.176	7.30897	0.924719	0.000166307
LmxM.08_29.1120.1	PSP1 C-terminal conserved region, putative	1131	73.8509	0	89.9333	10.0513	1.21777	0.0547949
LmxM.08_29.1130.1	Tryparedoxin-like protein	370	311.101	0	491.321	23.6239	1.5793	1.18583e-14
LmxM.08_29.1140.1	Tryparedoxin-like protein	275	428.921	0	180.763	20.9284	0.421438	1e-05
LmxM.08_29.1150.1	Tryparedoxin 2, putative	149	2589.17	0	1309.64	92.8127	0.505817	1e-05
LmxM.08_29.1160.1	Tryparedoxin 1, putative	145	6274.8	0	6014.49	271.335	0.958515	0.168688
LmxM.08_29.1170.1	Hypothetical protein, conserved	363	907.069	0	734.115	62.4119	0.809326	0.00279267
LmxM.08_29.1180.1	Hypothetical protein, conserved	2440	174.272	0	154.009	4.10546	0.883729	3.99593e-07
LmxM.08_29.1190.1	Etoposide-induced protein 2.4 (EI24), putative	597	139.705	0	164.732	3.50091	1.17914	4.38606e-13
LmxM.08_29.1200.1	Hypothetical protein, conserved	598	284.527	0	375.597	28.2568	1.32007	0.000634442
LmxM.08_29.1210.1	Hypothetical protein, conserved	371	271.809	0	264.727	11.2597	0.973945	0.264683
LmxM.08_29.1220.1	Family of unknown function (DUF572), putative	479	273.13	0	389.874	9.37499	1.42743	6.75916e-36
LmxM.08_29.1230.1	COPII coat assembly protein sec16, putative (fragment)	2182	149.154	0	170.785	0.583957	1.14503	1.18937e-300
LmxM.08_29.1240.1	Hsp70 protein/TPR repeat, putative	782	860.637	0	476.327	13.5276	0.553458	1e-05
LmxM.08_29.1250.1	Hypothetical protein, unknown function	1824	111.044	0	97.9666	7.76495	0.882234	0.0460784
LmxM.08_29.1260.1	Wnt-binding factor required for Wnt secretion/Lipase (class 3), putative	1213	72.1916	0	92.3495	3.51893	1.27923	5.06893e-09
LmxM.08_29.1270.1	Serine peptidase, putative	865	193.804	0	221.253	3.97878	1.14163	2.62088e-12
LmxM.08_29.1280.1	Lipase domain protein, putative	1877	210.604	0	259.207	5.62804	1.23078	2.91433e-18
LmxM.08_29.1290.1	Hypothetical protein, conserved	118	1022.3	0	957.006	61.4985	0.936133	0.144194
LmxM.08_29.1300.1	Hypothetical protein, conserved	357	363.358	0	216.447	10.0783	0.595685	1e-05
LmxM.08_29.1310.1	Carnitine/choline acetyltransferase, putative	600	180.464	0	122.957	4.98561	0.681338	1e-05
LmxM.08_29.1320.1	RNA polymerase Rpc34 subunit, putative	448	242.134	0	224.536	16.6725	0.927324	0.145604
LmxM.08_29.1330.1	Serine/threonine-protein kinase, putative	586	148.638	0	181.802	4.64319	1.22312	4.5805e-13
LmxM.08_29.1335.1	Hypothetical protein	228	53.9561	0	65.3019	13.5295	1.21028	0.200849
LmxM.08_29.1340.1	RNA-binding protein, putative	638	33.2194	0	57.0584	1.07393	1.71762	1.79646e-109
LmxM.08_29.1350.1	RNA binding protein, putative	924	8.24019	0	8.78957	2.29001	1.06667	0.405202
LmxM.08_29.1360.1	RNA binding protein, putative	665	5.25181	0	7.98821	0.923243	1.52104	0.00151882
LmxM.08_29.1370.1	RNA binding protein, putative	1546	27.7329	0	26.6837	1.91591	0.962168	0.291976
LmxM.08_29.1380.1	Hypothetical protein, conserved	659	186.186	0	178.783	20.0445	0.960242	0.355952
LmxM.08_29.1390.1	RNA binding protein, putative	780	25.5036	0	25.7108	2.67652	1.00812	0.46916
LmxM.08_29.1400.1	LYAR-type C2HC zinc finger, putative	316	420.122	0	389.052	23.296	0.926045	0.0911503
LmxM.08_29.1410.1	Hypothetical protein, unknown function	1198	45.5174	0	44.2235	4.22521	0.971574	0.379717
LmxM.08_29.1430.1	Hypothetical protein, conserved	539	164.748	0	258.384	12.9189	1.56836	2.11528e-13
LmxM.08_29.1440.1	Sigma adaptin, putative	158	297.721	0	508.506	63.1184	1.70799	0.000419635
LmxM.08_29.1450.1	Phosphatidylinositol-kinase domain protein, putative	2659	70.8053	0	78.6015	1.99387	1.11011	4.61347e-05
LmxM.08_29.1460.1	Hypothetical protein, conserved	1375	174.777	0	180.175	9.30517	1.03088	0.280931
LmxM.08_29.1470.1	Hypothetical protein, conserved	711	537.76	0	430.584	11.7711	0.8007	1e-05
LmxM.08_29.1480.1	Hypothetical protein, conserved	303	1e-05	0	1e-05	1e-05	1	0.5
LmxM.08_29.1490.1	Asparagine synthase, putative	1232	344.014	0	371.212	7.08823	1.07906	6.22806e-05
LmxM.08_29.1500.1	Nodulin-like, putative	672	1072.11	0	1149.34	68.4995	1.07204	0.129753
LmxM.08_29.1500a.1	Hypothetical protein	219	184.537	0	186.56	28.7911	1.01096	0.471991
LmxM.08_29.1520.1	Major facilitator superfamily, putative	648	325.551	0	341.443	21.1114	1.04882	0.225789
LmxM.08_29.1530.1	Hypothetical protein, conserved	708	365.797	0	413.852	12.9846	1.13137	0.000107382
LmxM.08_29.1540.1	Hypothetical protein, conserved	192	392.681	0	359.862	52.7305	0.916423	0.266841
LmxM.08_29.1550.1	Hypothetical protein, conserved	786	200.503	0	189.246	7.44058	0.943855	0.0651446
LmxM.08_29.1560.1	GTPase activator protein, putative	783	128.373	0	99.2563	3.27884	0.773184	1e-05
LmxM.08_29.1570.1	Metallo-peptidase, Clan MH, Family M18	401	580.104	0	446.609	22.3878	0.769876	1.23909e-09
LmxM.08_29.1575.1	Hypothetical protein, conserved	629	196.72	0	239.474	15.9066	1.21733	0.00359599
LmxM.08_29.1580.1	XPC-binding domain containing protein, putative	399	438.136	0	435.896	15.3632	0.994886	0.442024
LmxM.08_29.1585.1	Hypothetical protein, conserved	123	358.547	0	290.433	28.1152	0.810027	0.00770317
LmxM.08_29.1590.1	Hypothetical protein, unknown function	1016	185.207	0	162.669	5.09469	0.878307	4.84615e-06
LmxM.08_29.1600.1	Endomembrane protein 70, putative	680	560.312	0	445.219	19.0443	0.794591	7.54221e-10
LmxM.08_29.1605.1	Hypothetical protein	37	1213.39	0	660.26	151.733	0.544143	0.000133471
LmxM.08_29.1610.1	Integral membrane protein S linking to the trans Golgi network, putative	375	234.002	0	226.066	1.75446	0.966087	3.04724e-06
LmxM.08_29.1620.1	Hypothetical protein, conserved	2211	109.282	0	73.4356	0.874127	0.671982	1e-05
LmxM.08_29.1630.1	Zn-finger domain protein, putative	1292	198.492	0	147.583	11.4573	0.743517	4.42637e-06
LmxM.08_29.1640.1	ABC transporter domain protein, putative	463	153.399	0	126.327	3.61397	0.823519	3.41949e-14
LmxM.08_29.1650.1	Thioredoxin, putative	449	284.18	0	235.019	6.36166	0.827009	5.44009e-15
LmxM.08_29.1660.1	Hypothetical protein, conserved	269	537.685	0	723.126	36.1676	1.34489	1.47e-07
LmxM.08_29.1690.1	Acyl-coenzyme A thioesterase, putative	398	324.631	0	305.159	34.4805	0.940017	0.286127
LmxM.08_29.1700.1	MORN repeat, putative	1228	383.864	0	416.555	8.68549	1.08516	8.36625e-05
LmxM.08_29.1710.1	MutS-like protein	1096	46.1383	0	82.9974	9.4491	1.79888	4.79357e-05
LmxM.08_29.1720.1	Histone H2A, putative	132	4267.51	0	1582.11	255.569	0.370733	1e-05
LmxM.08_29.1730.1	Histone H2A, putative	132	6342.69	0	4169.79	401.636	0.657417	3.14904e-08
LmxM.08_29.1740.1	Histone H2A, putative	132	7744.55	0	12140.3	718.205	1.5676	4.66298e-10
LmxM.08_29.1750.1	Paraflagellar rod protein 1D, putative	595	877.697	0	546.14	15.1239	0.622242	1e-05
LmxM.08_29.1760.1	Paraflagellar rod protein 1D, putative	595	985.753	0	488.926	23.9442	0.495992	1e-05
LmxM.08_29.1780.1	Diphthamide synthesis protein, putative	373	491.739	0	423.795	15.761	0.861827	8.12738e-06
LmxM.08_29.1790.1	Hypothetical protein, conserved	1172	232.941	0	223.694	15.8726	0.960307	0.280109
LmxM.08_29.1800.1	40S ribosomal protein S15A, putative	130	7109.74	0	6669.61	584.036	0.938096	0.225549
LmxM.08_29.1810.1	Vesicle coat protein involved in Golgi to plasma membrane transport, putative	619	279.01	0	430.503	22.5179	1.54297	8.62064e-12
LmxM.08_29.1820.1	Hypothetical protein, conserved	473	309.919	0	259.174	20.3874	0.836263	0.00640434
LmxM.08_29.1830.1	Dihydrolipoamide dehydrogenase, putative	508	378.827	0	421.145	25.1694	1.11171	0.0463494
LmxM.08_29.1840.1	Hypothetical protein, conserved	332	90.2191	0	65.0638	4.13177	0.721176	5.70735e-10
LmxM.08_29.1850.1	Pre-RNA processing PIH1/Nop17, putative	280	174.834	0	211.993	5.35356	1.21254	1.9464e-12
LmxM.08_29.1860.1	Hypothetical protein, conserved	554	255.156	0	279.288	3.90597	1.09458	3.24013e-10
LmxM.08_29.1870.1	Hypothetical protein, conserved	107	1350.74	0	1060.25	51.3948	0.784938	7.92028e-09
LmxM.08_29.1880.1	Hypothetical protein, conserved	1067	146.577	0	181.938	10.1064	1.24125	0.00023357
LmxM.08_29.1890.1	DnaJ domain containing protein, putative	396	81.7781	0	125.301	8.13946	1.53221	4.4672e-08
LmxM.08_29.1900.1	Hypothetical protein, conserved	447	121.098	0	94.3953	2.39497	0.779498	1e-05
LmxM.08_29.1910.1	Hypothetical protein, conserved	452	142.136	0	182.368	5.68574	1.28306	7.41865e-13
LmxM.08_29.1920.1	Hypothetical protein, unknown function	275	256.472	0	258.428	15.7508	1.00763	0.450583
LmxM.08_29.1930.1	Hypothetical protein, conserved	603	229.56	0	283.825	12.2715	1.23638	4.89029e-06
LmxM.08_29.1940.1	Hypothetical protein, conserved	206	464.381	0	546.197	33.7535	1.17618	0.00767707
LmxM.08_29.1950.1	Protein farnesyltransferase alpha subunit, putative	764	136.848	0	196.626	7.3098	1.43682	1.44532e-16
LmxM.08_29.1960.1	Fumarate hydratase, putative	218	668.361	0	617.057	11.4883	0.92324	3.98986e-06
LmxM.08_29.1970.1	Hypothetical protein, unknown function	62	280.833	0	318.936	14.1307	1.13568	0.00350372
LmxM.08_29.1980.1	Hypothetical protein, conserved	1935	117.893	0	109.672	4.90305	0.930273	0.0468127
LmxM.08_29.1990.1	Hypothetical protein, conserved	536	52.8767	0	71.2496	2.99627	1.34747	4.34142e-10
LmxM.08_29.1995.1	Hypothetical protein, conserved	367	85.0077	0	83.1157	7.33667	0.977742	0.398244
LmxM.08_29.2000.1	Hypothetical protein, conserved	703	166.291	0	267.37	31.2821	1.60784	0.000616349
LmxM.08_29.2010.1	Hypothetical protein, conserved	704	94.4484	0	77.3093	5.27579	0.818535	0.000579801
LmxM.08_29.2020.1	5'-AMP-activated protein kinase catalytic subunit alpha, putative	815	140.907	0	127.383	9.30884	0.904025	0.0731453
LmxM.08_29.2030.1	N-acetylglucosamyl transferase component GPI1, putative	880	300.855	0	249.52	9.57978	0.82937	4.19193e-08
LmxM.08_29.2040.1	Hypothetical protein, conserved	1278	192.482	0	200.761	8.5254	1.04301	0.165738
LmxM.08_29.2050.1	Hypothetical protein, conserved	746	116.786	0	112.971	5.33059	0.967336	0.237116
LmxM.08_29.2060.1	Hypothetical protein, conserved	1097	250.077	0	234.997	22.2189	0.939699	0.248666
LmxM.08_29.2070.1	Hypothetical protein, unknown function	444	151.322	0	193.656	3.15489	1.27976	2.35934e-41
LmxM.08_29.2080.1	Short chain dehydrogenase, putative	451	105.832	0	57.7718	6.1578	0.545884	2.9976e-15
LmxM.08_29.2090.1	AAA domain containing protein, putative	1602	203.484	0	227.43	11.6213	1.11768	0.0196736
LmxM.08_29.2100.1	Present in the outer mitochondrial membrane proteome 37	640	294.794	0	282.121	21.0552	0.957012	0.273627
LmxM.08_29.2110.1	UDP-glucose:glycoprotein glucosyltransferase, putative	1793	343.134	0	444.044	16.8066	1.29408	9.61436e-10
LmxM.08_29.2120.1	VIT family, putative	297	575.91	0	598.254	18.8234	1.0388	0.117606
LmxM.08_29.2130.1	Hypothetical protein, conserved	473	302.648	0	275.962	7.62649	0.911825	0.000233383
LmxM.08_29.2140.1	C-8 sterol isomerase-like protein	223	670.153	0	514.65	42.1477	0.767959	0.000112353
LmxM.08_29.2150.1	Cdc2-related kinase 10, putative	577	35.1972	0	46.2996	0.489042	1.31543	2.12393e-114
LmxM.08_29.2160.1	Rab-GDP dissociation inhibitor, putative	445	616.126	0	603.597	37.1405	0.979665	0.367933
LmxM.08_29.2170.1	DTW domain containing protein, putative	608	195.906	0	215.942	20.0949	1.10227	0.159366
LmxM.08_29.2180.1	Domain of unknown function (DUF4379), putative	535	151.492	0	126.491	7.90086	0.834964	0.000776916
LmxM.08_29.2190.1	Hypothetical protein, conserved	1435	378.663	0	246.564	10.6946	0.651145	1e-05
LmxM.08_29.2200.1	Dynamin-1-like protein	691	548.327	0	468.725	7.33498	0.854828	1e-05
LmxM.08_29.2210.1	Leucine-rich repeat-containing protein	487	242.857	0	213.516	21.7897	0.87918	0.0890552
LmxM.08_29.2220.1	Hypothetical protein, unknown function	347	585.461	0	781.519	47.2125	1.33488	1.64303e-05
LmxM.08_29.2230.1	Hypothetical protein, conserved	534	228.69	0	249.436	19.7659	1.09072	0.146955
LmxM.08_29.2240.1	Aminopeptidase M1, putative	868	412.883	0	328.43	4.64403	0.795456	1e-05
LmxM.08_29.2250.1	Hypothetical protein, conserved	704	164.989	0	127.601	11.2973	0.77339	0.000467344
LmxM.08_29.2260.1	DNA replication complex GINS protein SLD5, putative	320	198.109	0	182.158	4.76456	0.919487	0.000407436
LmxM.08_29.2270.1	Hypothetical protein, unknown function	275	405.018	0	327.297	28.7544	0.808107	0.00343693
LmxM.08_29.2280.1	Acyltransferase, putative	309	311.131	0	285.111	16.1898	0.916367	0.0540006
LmxM.08_29.2290.1	Hypothetical protein, unknown function	412	83.8272	0	78.8168	4.68489	0.94023	0.142427
LmxM.08_29.2300.1	Ubiquitin carboxyl-terminal hydrolase, putative	748	378.814	0	340.696	4.35729	0.899375	1e-05
LmxM.08_29.2310.1	Enoyl-CoA hydratase/isomerase-like protein	267	529.44	0	304.445	10.3408	0.575032	1e-05
LmxM.08_29.2320.1	Mitogen-activated protein kinase kinase 1	372	665.456	0	1127.89	10.3569	1.69491	1e-05
LmxM.08_29.2330.1	Hypothetical protein, conserved	368	232.677	0	270.348	11.5098	1.1619	0.000532127
LmxM.08_29.2340.1	Nucleosome assembly protein (NAP), putative	184	1270.73	0	631.957	76.8608	0.497317	1e-05
LmxM.08_29.2350.1	Ubiquinone biosynthesis protein COQ7, putative	206	835.774	0	801.69	38.136	0.959218	0.185724
LmxM.08_29.2360.1	Aspartyl aminopeptidase, putative	453	886.942	0	717.48	22.1715	0.808938	1.05471e-14
LmxM.08_29.2370.1	60S ribosomal protein L39, putative	51	5637.04	0	5277.4	1054	0.936199	0.366468
LmxM.08_29.2380.1	Kinesin, putative	590	113.172	0	149.45	11.137	1.32056	0.00056213
LmxM.08_29.2390.1	Kinesin, putative	589	191.561	0	232.033	13.4259	1.21128	0.0012871
LmxM.08_29.2400.1	NLI interacting factor-like phosphatase, putative	399	223.007	0	268.407	14.328	1.20358	0.000765905
LmxM.08_29.2410.1	Acyltransferase, putative	414	270.314	0	336.587	10.2107	1.24517	4.27519e-11
LmxM.08_29.2420.1	Hypothetical protein, conserved	695	192.774	0	154.907	6.4434	0.803572	2.09213e-09
LmxM.08_29.2430.1	Hypothetical protein, unknown function	790	306.972	0	214.286	3.84095	0.698064	1e-05
LmxM.08_29.2440.1	3'5'-cyclic nucleotide phosphodiesterase, putative	714	485.3	0	284.191	11.1821	0.585598	1e-05
LmxM.08_29.2450.1	Heat shock protein 20, putative	155	322.201	0	153.514	13.089	0.476452	1e-05
LmxM.08_29.2460.1	60S ribosomal protein L13, putative	220	4813.31	0	5736.15	321.606	1.19173	0.00205566
LmxM.08_29.2461.1	60S ribosomal protein L13, putative	220	5034.76	0	5593.56	41.6429	1.11099	2.34593e-41
LmxM.08_29.2480.1	Hypothetical protein, conserved	851	176.568	0	119.155	7.03869	0.674839	2.22045e-16
LmxM.08_29.2490.1	Protein kinase, putative	448	183.57	0	184.006	11.2521	1.00237	0.484556
LmxM.08_29.2500.1	Vacuolar protein sorting-associated protein 4	445	307.189	0	261.122	4.3845	0.850039	1e-05
LmxM.08_29.2510.1	ATP-dependent 6-phosphofructokinase, glycosomal	486	666.322	0	673.689	8.96505	1.01106	0.205596
LmxM.08_29.2520.1	MIZ/SP-RING zinc finger, putative	402	274.86	0	344.731	20.0373	1.2542	0.00024421
LmxM.08_29.2530.1	Hypothetical protein, conserved	67	537.391	0	326.054	4.25052	0.606734	1e-05
LmxM.08_29.2540.1	NOL1/NOP2/sun family, putative	634	490.26	0	408.205	9.34616	0.832629	1e-05
LmxM.08_29.2550.1	RNA polymerase-associated protein CTR9, putative	873	253.923	0	195.741	8.48316	0.770866	3.47766e-12
LmxM.08_29.2560.1	Domain of unknown function (DUF4586), putative	340	407.079	0	415.45	33.7003	1.02056	0.401917
LmxM.08_29.2570.1	Serine/threonine-protein kinase, putative	501	785.72	0	821.829	18.9861	1.04596	0.0285916
LmxM.08_29.2580.1	Hypothetical protein, conserved	601	474.373	0	375.646	23.5467	0.791878	1.37742e-05
LmxM.08_29.2590.1	Hypothetical protein, conserved	693	206.891	0	143.901	11.8676	0.695539	5.54975e-08
LmxM.08_29.2600.1	Poly(A) polymerase, putative	500	261.862	0	404.621	26.415	1.54517	3.24952e-08
LmxM.08_29.2610.1	Hypothetical protein, conserved	720	169.812	0	167.276	2.82952	0.985066	0.185065
LmxM.08_29.2620.1	Hypothetical protein, conserved	122	1101.72	0	983.805	37.4308	0.892969	0.000815495
LmxM.08_29.2630.1	Present in the outer mitochondrial membrane proteome 24	1236	349.746	0	249.468	19.9344	0.713283	2.44731e-07
LmxM.08_29.2640.1	Hypothetical protein, conserved	441	213.822	0	190.628	24.388	0.891527	0.170791
LmxM.08_29.2650.1	Nuclear condensing complex subunits, C-term domain containing protein, putative	1040	176.131	0	139.901	5.74934	0.794303	1.47379e-10
LmxM.08_29.2660.1	Helicase, putative	953	397.245	0	399.669	8.42363	1.0061	0.386733
LmxM.08_29.2670.1	Serine/threonine-protein kinase Nek, putative	522	197.44	0	146.165	10.1846	0.740301	2.39498e-07
LmxM.08_29.2680.1	Hypothetical protein, conserved	1083	240.7	0	195.054	12.1135	0.810359	8.21997e-05
LmxM.08_29.2690.1	Hypothetical protein, conserved	309	265.474	0	224.744	8.59166	0.846577	1.06524e-06
LmxM.08_29.2700.1	Hypothetical protein, conserved	992	99.6956	0	75.4959	0.853041	0.757264	1e-05
LmxM.08_29.2710.1	Right handed beta helix region, putative	278	346.753	0	282.43	47.5306	0.814499	0.0879798
LmxM.08_29.2720.1	Serine/threonine protein kinase, putative	323	393.374	0	455.467	20.8107	1.15785	0.00142378
LmxM.08_29.2730.1	START domain containing protein, putative	366	253.002	0	210.915	17.3503	0.833649	0.00763869
LmxM.08_29.2740.1	Actin-like protein, putative	323	323.261	0	354.372	24.141	1.09624	0.0987475
LmxM.08_29.2750.1	Hypothetical protein, conserved	75	279.196	0	389.074	67.699	1.39355	0.0522909
LmxM.08_29.2760.1	Putative intraflagellar transport protein C3	568	511.572	0	580.691	57.0884	1.13511	0.112997
LmxM.08_29.2770.1	Hypothetical protein, conserved	204	427.805	0	415.843	5.3103	0.972038	0.0121395
LmxM.08_29.2780.1	Mitochondrial carrier protein-like protein	291	428.851	0	494.686	16.9924	1.15351	5.34521e-05
LmxM.08_29.2790.1	Hypothetical protein	192	332.895	0	397.092	23.1649	1.19284	0.0027919
LmxM.08_29.2800.1	Inosine-adenosine-guanosine-nucleosidehydrolase, putative	333	721.353	0	512.514	23.4508	0.71049	1e-05
LmxM.08_29.2810.1	Hypothetical protein	739	335.225	0	297.096	18.128	0.886258	0.0177183
LmxM.08_29.2820.1	Hypothetical protein, conserved	106	74.0112	0	73.0699	8.85112	0.987281	0.457652
LmxM.08_29.2830.1	RNA recognition motif. (a.k.a. RRM, RBD, or RNP domain), putative	210	882.982	0	1058.9	71.8162	1.19923	0.00715168
LmxM.08_29.2840.1	Hypothetical protein, conserved	311	147.095	0	143.447	24.3777	0.975199	0.440521
LmxM.08_29.2850.1	Hypothetical protein, conserved	125	187.919	0	340.129	29.754	1.80998	1.56356e-07
LmxM.08_29.2860.1	40S ribosomal protein S19-like protein	161	6275.36	0	7374.74	419.375	1.17519	0.00437722
LmxM.08_29.2870.1	Hypothetical protein, conserved	385	226.151	0	342.543	30.4427	1.51466	6.58381e-05
LmxM.08_344258.1	None	58	88.9038	0	291.066	39.4096	3.27394	1.45062e-07
LmxM.08_345792.1	None	67	51.1847	0	85.7353	12.9873	1.67502	0.00390309
LmxM.08_379547.1	None	27	491.647	0	593.674	52.148	1.20752	0.0252043
LmxM.08_37973.1	None	56	89.9851	0	85.6776	5.78656	0.952131	0.228319
LmxM.08_413798.1	None	60	618.266	0	722.37	86.9008	1.16838	0.115467
LmxM.08_422207.1	None	32	435.746	0	632.001	47.7564	1.45039	1.98251e-05
LmxM.08_474959.1	None	108	301.972	0	411.176	7.30838	1.36164	8.73853e-51
LmxM.08_486417.1	None	93	275.85	0	429.76	7.5673	1.55795	2.91712e-92
LmxM.08_498113.1	None	32	539.977	0	465.146	25.6624	0.861419	0.00177302
LmxM.08_52740.1	None	101	325.5	0	351.5	9.3729	1.07988	0.00276911
LmxM.08_560271.1	None	46	317.189	0	378.37	20.9827	1.19288	0.0017742
LmxM.08_590248.1	None	120	152.953	0	138.264	5.96995	0.903961	0.00693564
LmxM.08_627089.1	None	30	20.6852	0	38.1472	13.0211	1.84418	0.0899525
LmxM.08_632833.1	None	26	189.24	0	119.662	11.9412	0.632327	2.82552e-09
LmxM.08_645231.1	None	40	914.661	0	1274.77	116.285	1.3937	0.000978246
LmxM.08_708030.1	None	89	206.857	0	232.139	4.10377	1.12222	3.62104e-10
LmxM.08_73062.1	None	26	455.651	0	359.498	36.5091	0.788977	0.00422339
LmxM.08_766410.1	None	46	317.361	0	404.62	20.2779	1.27495	8.41825e-06
LmxM.08_767558.1	None	108	302.573	0	275.236	23.5422	0.90965	0.122779
LmxM.08_801135.1	None	65	1343.38	0	4268.56	636.593	3.17748	2.16319e-06
LmxM.08_822992.1	None	31	240.318	0	137.127	17.7531	0.570606	3.07609e-09
LmxM.08_825120.1	None	173	784.469	0	1642.2	91.4158	2.09339	3.21293e-21
LmxM.08_850472.1	None	26	1349.17	0	1926.65	174.521	1.42802	0.000468234
LmxM.08_851909.1	None	29	730.288	0	834.405	98.7441	1.14257	0.145848
LmxM.08_884211.1	None	253	326.151	0	327.456	9.82856	1.004	0.447188
LmxM.08_889917.1	None	26	459.169	0	536.907	78.1559	1.1693	0.159953
LmxM.09.0003.1	Hypothetical protein, conserved	144	120.089	0	308.702	44.9378	2.57061	1.3512e-05
LmxM.09.0005.1	Hypothetical protein, conserved	373	196.393	0	207.378	32.1101	1.05593	0.366133
LmxM.09.0010.1	Hypothetical protein, conserved	107	3730.85	0	2308.41	184.244	0.618734	5.77316e-15
LmxM.09.0020.1	Hypothetical protein, conserved	619	242.359	0	224.322	16.6116	0.925577	0.13878
LmxM.09.0030.1	Peroxisomal biogenesis factor 11 (PEX11), putative	320	392.015	0	505.719	16.91	1.29005	8.83357e-12
LmxM.09.0040.1	N-acetylglucosaminyl-phosphatidylinositol deacetylase	249	417.324	0	390.426	1.02678	0.935546	1e-05
LmxM.09.0050.1	Endonuclease III, putative	258	425.933	0	432.427	20.6652	1.01525	0.376676
LmxM.09.0060.1	RNA-binding protein 5, putative	131	1844.92	0	4121.41	212.541	2.23393	4.52769e-27
LmxM.09.0070.1	RNA helicase, putative	1315	139.39	0	111.84	7.13544	0.802356	5.64743e-05
LmxM.09.0080.1	RNA-binding protein 5-like protein	245	77.3799	0	55.6476	9.12846	0.719147	0.0086393
LmxM.09.0090.1	RNA-binding protein 5-like protein	299	135.915	0	210.32	17.3896	1.54744	9.39998e-06
LmxM.09.0100.1	Flagellar pocket cytoskeletal protein bilbo1	582	473.494	0	226.937	10.0848	0.479282	1e-05
LmxM.09.0105.1	Hypothetical protein, conserved	221	445.122	0	318.896	33.3745	0.716425	7.77584e-05
LmxM.09.0110.1	Hypothetical protein, conserved	712	177.226	0	133.048	10.3043	0.750722	9.03937e-06
LmxM.09.0120.1	Kinesin, putative	1081	109.8	0	87.6246	8.37054	0.79804	0.0040343
LmxM.09.0140.1	FHA domain/Ring finger domain containing protein, putative	524	453.456	0	393.4	19.8438	0.867558	0.00123719
LmxM.09.0150.1	ATG8/AUT7/APG8/PAZ2, putative	124	394.453	0	514.498	29.2237	1.30433	1.99708e-05
LmxM.09.0180.1	ATG8/AUT7/APG8/PAZ2, putative	124	179.961	0	134.512	21.7963	0.747453	0.0185279
LmxM.09.0190.1	Hypothetical protein, conserved	126	441.951	0	692.838	116.843	1.56768	0.0158877
LmxM.09.0200.1	NRDE protein, putative	493	218.476	0	211.514	16.0856	0.968131	0.332561
LmxM.09.0210.1	Domain of unknown function (DUF4586), putative	305	487.35	0	317.905	22.4153	0.652313	2.02061e-14
LmxM.09.0220.1	Hypothetical protein, conserved	813	386.029	0	371.006	11.1219	0.961083	0.0883836
LmxM.09.0230.1	ATP-dependent protease ATPase subunit HslU2	503	350.273	0	232.03	18.7156	0.662427	1.32615e-10
LmxM.09.0240.1	Cysteine peptidase, Clan CA, family C19, putative	949	196.588	0	167.756	2.61775	0.853338	1e-05
LmxM.09.0250.1	DNA replication licensing factor MCM4	983	126.355	0	120.651	12.0167	0.954858	0.317515
LmxM.09.0260.1	G10 protein, putative	272	369.415	0	338.452	16.0977	0.916182	0.0272105
LmxM.09.0270.1	Integral membrane transport protein, putative	621	348.984	0	461.671	25.4002	1.3229	4.57266e-06
LmxM.09.0280.1	Hypothetical protein, conserved	781	181.399	0	183.108	1.47419	1.00943	0.123068
LmxM.09.0290.1	Kinesin, putative	1317	121.604	0	103.147	3.05858	0.848222	7.9751e-10
LmxM.09.0300.1	Hypothetical protein, conserved	249	340.805	0	355.209	26.4569	1.04227	0.293066
LmxM.09.0310.1	Cdc2-related kinase 12	882	214.559	0	215.394	14.2163	1.00389	0.476565
LmxM.09.0320.1	Hypothetical protein, conserved	917	178.217	0	125.624	7.16059	0.704895	1.03029e-13
LmxM.09.0330.1	Hypothetical protein, conserved	851	130.789	0	106.099	5.03782	0.811223	4.76997e-07
LmxM.09.0340.1	Hypothetical protein, conserved	1042	121.744	0	189.964	13.9723	1.56036	5.23656e-07
LmxM.09.0345.1	Hypothetical protein, conserved	244	212.814	0	294.382	9.14686	1.38328	2.38412e-19
LmxM.09.0350.1	Ring finger domain containing protein, putative	868	188.358	0	205.472	3.9232	1.09086	6.43681e-06
LmxM.09.0360.1	DNA photolyase, putative	1078	164.654	0	195.48	7.5333	1.18722	2.1388e-05
LmxM.09.0365.1	Ankyrin repeats (3 copies), putative	210	217.212	0	172.095	22.4034	0.792292	0.0220136
LmxM.09.0367.1	Hypothetical protein	87	469.716	0	493.868	22.8392	1.05142	0.145144
LmxM.09.0370.1	Hypothetical protein, conserved	270	256.28	0	306.411	19.6137	1.19561	0.00529538
LmxM.09.0380.1	Hypothetical protein, conserved	360	186.441	0	140.438	9.51156	0.753256	6.60575e-07
LmxM.09.0390.1	Hypothetical protein, conserved	1946	142.171	0	134.384	3.05946	0.945234	0.00546462
LmxM.09.0400.1	Kinetoplastid kinetochore protein 10, putative	469	381.137	0	225.603	24.4885	0.59192	1.06743e-10
LmxM.09.0410.1	Kinetoplastid kinetochore protein 19, putative	416	96.0107	0	67.4724	9.61368	0.702759	0.00149621
LmxM.09.0420.1	Tyrosine phosphatase, putative	1075	145.242	0	149.12	6.88205	1.0267	0.286561
LmxM.09.0430.1	Zinc finger, C3HC4 type (RING finger), putative	477	253.352	0	223.415	7.2385	0.881836	1.76863e-05
LmxM.09.0440.1	Bardet-Biedl syndrome 8 protein	622	165.989	0	167.288	10.1548	1.00782	0.449116
LmxM.09.0450.1	Hypothetical protein, conserved	1028	136.986	0	126.446	1.22451	0.923064	1e-05
LmxM.09.0460.1	Hypothetical protein, conserved	3064	108.896	0	138.155	0.151379	1.26869	1e-05
LmxM.09.0470.1	Serine/threonine protein phosphatase, putative	652	332.733	0	327.651	9.63611	0.984727	0.298968
LmxM.09.0480.1	Hypothetical protein, conserved	726	352.535	0	370.255	14.8066	1.05026	0.115697
LmxM.09.0490.1	Hypothetical protein, conserved	411	359.457	0	298.61	22.0564	0.830724	0.00290141
LmxM.09.0500.1	Hypothetical protein, conserved	1712	133.609	0	134.624	7.40118	1.0076	0.445469
LmxM.09.0510.1	Hypothetical protein, conserved	392	380.923	0	534.519	23.06	1.40322	1.3625e-11
LmxM.09.0520.1	Flagellum attachment zone protein 3	770	391.286	0	304.518	8.92839	0.778249	1e-05
LmxM.09.0530.1	Leucine-rich repeat protein, putative	985	193.24	0	185.448	14.254	0.959679	0.292319
LmxM.09.0540.1	Hypothetical protein, unknown function	1099	116.347	0	116.737	5.81485	1.00336	0.473201
LmxM.09.0550.1	Dual specificity phosphatase, catalytic domain containing protein, putative	633	326.171	0	476.731	13.8017	1.4616	5.22941e-28
LmxM.09.0560.1	Histidine phosphatase superfamily (branch 1), putative	262	306.656	0	422.754	18.8702	1.37859	3.81493e-10
LmxM.09.0570.1	Hypothetical protein, conserved	494	249.844	0	289.276	19.4283	1.15783	0.0211965
LmxM.09.0580.1	Surface antigen-like protein	285	109.498	0	71.09	7.06986	0.649234	2.77588e-08
LmxM.09.0590.1	ATP-dependent DNA helicase, putative	1149	200.584	0	262.411	3.38217	1.30824	5.92e-75
LmxM.09.0600.1	Cyclin 1	335	535.573	0	641.823	45.8378	1.19838	0.0102263
LmxM.09.0610.1	Glucosidase II beta subunit-like, putative	970	255.619	0	343.654	19.6705	1.3444	3.81232e-06
LmxM.09.0620.1	Hypothetical protein, conserved	751	79.12	0	86.1843	9.06638	1.08929	0.217936
LmxM.09.0630.1	PH domain containing protein, putative	1143	133.585	0	145.857	4.18637	1.09187	0.0016868
LmxM.09.0640.1	Hypothetical protein, conserved	500	633.379	0	651.657	51.4491	1.02886	0.361198
LmxM.09.0650.1	Zeta toxin, putative	636	325.957	0	363.97	18.8659	1.11662	0.0219585
LmxM.09.0660.1	Methyltransferase TYW3, putative	346	343.582	0	413.798	12.9188	1.20437	2.73629e-08
LmxM.09.0670.1	Prefoldin subunit 2, putative	138	1480.39	0	881.575	20.0732	0.5955	1e-05
LmxM.09.0680.1	Hypothetical protein, conserved	370	143.341	0	250.954	6.17273	1.75075	2.29127e-68
LmxM.09.0690.1	Hypothetical protein, conserved	306	4.44289	0	4.11013	1.98539	0.925101	0.433446
LmxM.09.0700.1	Hypothetical protein, conserved	514	175.768	0	257.072	23.3452	1.46256	0.000248224
LmxM.09.0710.1	Hypothetical protein, conserved	534	165.603	0	175.174	10.6911	1.05779	0.185338
LmxM.09.0720.1	Cleavage and polyadenylation specificity factor 30 kDa subunit, putative	343	413.36	0	310.826	10.3376	0.75195	1e-05
LmxM.09.0730.1	Hypothetical protein, conserved	642	179.511	0	182.431	7.23169	1.01626	0.343229
LmxM.09.0740.1	Ubiquitin ligase, putative	2242	121.665	0	145.03	7.30066	1.19205	0.000686086
LmxM.09.0750.1	Acyl-CoA binding protein, putative	999	206.405	0	242.066	4.89624	1.17277	1.62756e-13
LmxM.09.0760.1	Hypothetical protein, conserved	5460	113.233	0	130.893	9.16311	1.15597	0.0269679
LmxM.09.0770.1	Oligopeptidase b	731	524.55	0	408.304	21.7787	0.778388	4.70891e-08
LmxM.09.0780.1	Domain of unknown function (DUF4464), putative	232	437.705	0	664.555	26.1237	1.51827	1.91567e-18
LmxM.09.0790.1	Hypothetical protein, conserved	1214	231.366	0	197.864	4.23026	0.855198	1.22125e-15
LmxM.09.0800.1	Kinetoplast-associated protein-like protein	1437	230.361	0	217.257	6.19977	0.943116	0.0172739
LmxM.09.0810.1	Prefoldin subunit, putative	214	344.846	0	405.393	28.5205	1.17558	0.0168804
LmxM.09.0820.1	Hypothetical protein, conserved	559	457.988	0	521.471	64.5837	1.13861	0.162816
LmxM.09.0830.1	DEAD/DEAH box helicase-like protein	776	306.309	0	378.264	7.45211	1.23491	2.32766e-22
LmxM.09.0840.1	Uncharacterised protein family (UPF0160), putative	398	410.288	0	302.843	22.1997	0.738122	6.49331e-07
LmxM.09.0850.1	Ras family protein-like protein	274	219.217	0	182.3	2.79826	0.831598	1e-05
LmxM.09.0860.1	Hypothetical protein, conserved	106	684.981	0	658.153	20.151	0.960835	0.0915413
LmxM.09.0870.1	Hypothetical protein, conserved	521	309.767	0	242.34	11.1892	0.782328	8.39604e-10
LmxM.09.0880.1	Histone h1-like protein	515	348.501	0	254.207	22.5081	0.729432	1.3991e-05
LmxM.09.0890.1	Phospholipid transporting ATPase-like protein, putative	2526	168.735	0	164.231	3.60026	0.973305	0.105439
LmxM.09.0891.1	Polyubiquitin, putative	128	534.248	0	706.048	62.3559	1.32157	0.00293328
LmxM.09.0900.1	Ef-hand protein 5, putative	186	517.073	0	364.245	15.2184	0.704438	1e-05
LmxM.09.0910.1	Calmodulin, putative	149	2631.75	0	2707.19	104.767	1.02866	0.235743
LmxM.09.0920.1	Calmodulin, putative	149	1987.17	0	1217.82	20.5366	0.61284	1e-05
LmxM.09.0930.1	Calmodulin, putative	149	3045.53	0	1196.8	94.8611	0.39297	1e-05
LmxM.09.0940.1	Hypothetical protein, conserved	1189	265.506	0	207.184	17.7508	0.780338	0.000508864
LmxM.09.0950.1	O-phosphoseryl-tRNA(Sec) selenium transferase, putative	595	105.878	0	136.729	5.12563	1.29138	8.77752e-10
LmxM.09.0960.1	Hypothetical protein, conserved	705	188.538	0	193.818	7.79972	1.02801	0.2492
LmxM.09.0970.1	Elongation factor-1 gamma	404	4251.28	0	3464.98	241.58	0.815044	0.000567346
LmxM.09.0980.1	Hypothetical protein, conserved	1131	300.799	0	233.652	8.3494	0.776771	4.44089e-16
LmxM.09.0990.1	N-terminal region of Chorein, a TM vesicle-mediated sorter, putative	5280	111.706	0	93.2016	1.75781	0.834349	1e-05
LmxM.09.1000.1	PUB domain containing protein, putative	311	283.034	0	368.921	20.9277	1.30345	2.03076e-05
LmxM.09.1010.1	Present in the outer mitochondrial membrane proteome 10	616	759.445	0	581.65	16.4402	0.765888	1e-05
LmxM.09.1020.1	LEM3 (ligand-effect modulator 3) family / CDC50 family, putative	595	289.606	0	258.895	16.6258	0.893958	0.0323626
LmxM.09.1030.1	Hypothetical protein, conserved	387	180.454	0	99.3247	6.17704	0.550415	1e-05
LmxM.09.1040.1	Phospholipid:diacylglycerol acyltransferase, putative	762	223.94	0	208.478	2.90593	0.930951	5.15511e-08
LmxM.09.1050.1	MSP (Major sperm protein) domain containing protein, putative	241	466.375	0	322.11	15.2835	0.690667	1e-05
LmxM.09.1060.1	DNA-directed RNA polymerase III subunit, putative	297	187.051	0	199.81	16.9115	1.06821	0.225296
LmxM.09.1070.1	Eukaryotic translation initiation factor 2 subunit, putative	479	2201.81	0	1504.6	180.447	0.683348	5.58209e-05
LmxM.09.1090.1	Translation initiation factor EIF-2B gamma subunit, putative	595	67.0208	0	67.3525	2.34142	1.00495	0.44367
LmxM.09.1100.1	Hypothetical protein, conserved	282	450.355	0	244.169	20.4545	0.54217	1e-05
LmxM.09.1110.1	Hypothetical protein, conserved	456	338.343	0	426.262	38.6877	1.25985	0.0115269
LmxM.09.1120.1	Mitochondrial RNA binding protein 2	242	1002.71	0	525.442	32.1122	0.524023	1e-05
LmxM.09.1130.1	Mitochondrial import inner membrane translocase subunit TIM17, putative	152	695.907	0	607.304	30.2447	0.87268	0.00169739
LmxM.09.1140.1	Hypothetical protein, conserved	158	594.623	0	573.018	59.0138	0.963665	0.357141
LmxM.09.1150.1	Hypothetical protein, conserved	287	218.512	0	193.852	9.17602	0.887146	0.00360027
LmxM.09.1160.1	Hypothetical protein, conserved	723	220.245	0	243.078	9.34092	1.10367	0.00725493
LmxM.09.1170.1	Hypothetical protein, conserved	196	358.856	0	281.763	9.00497	0.78517	1e-05
LmxM.09.1180.1	Hypothetical protein, conserved	976	158.225	0	131.375	6.36174	0.830302	1.21807e-05
LmxM.09.1190.1	Hypothetical protein, conserved	604	169.647	0	171.438	7.96014	1.01056	0.410986
LmxM.09.1200.1	Hypothetical protein, conserved	1543	99.7704	0	67.6016	5.31163	0.677572	6.96467e-10
LmxM.09.1210.1	Zinc finger, C3HC4 type (RING finger), putative	417	361.841	0	394.24	26.6712	1.08954	0.112229
LmxM.09.1220.1	AAA family ATPase, putative	1369	243.671	0	198.467	12.1446	0.814487	9.87535e-05
LmxM.09.1230.1	Hypothetical protein, conserved	442	466.409	0	416.348	23.683	0.892668	0.017267
LmxM.09.1240.1	ATP-dependent helicase, putative	2475	132.914	0	137.484	9.33406	1.03438	0.312203
LmxM.09.1250.1	Hypothetical protein, conserved	184	272.35	0	266.717	7.17932	0.979316	0.216329
LmxM.09.1260.1	Bromodomain factor 5	694	192.383	0	171.533	9.62977	0.891621	0.0151865
LmxM.09.1270.1	Mitochondrial carrier protein, putative	341	245.065	0	281.154	16.5027	1.14726	0.0143768
LmxM.09.1280.1	Hypothetical protein, conserved	367	166.546	0	181.656	13.679	1.09073	0.134653
LmxM.09.1290.1	Hypothetical protein, conserved	571	137.303	0	175.909	19.1677	1.28118	0.0219979
LmxM.09.1300.1	PPPDE putative peptidase domain containing protein, putative	218	323.7	0	193.998	12.8	0.599312	1e-05
LmxM.09.1310.1	PPPDE putative peptidase domain containing protein, putative	254	177.117	0	134.286	14.7238	0.758175	0.00181298
LmxM.09.1315.1	Hypothetical protein	350	511.157	0	840.29	23.8913	1.6439	1.7708e-43
LmxM.09.1320.1	Paraflagellar rod component, putative	606	480.804	0	322.278	41.4794	0.670289	6.62369e-05
LmxM.09.1330.1	Hypothetical protein, conserved	601	185.617	0	251.151	8.77088	1.35306	3.95442e-14
LmxM.09.1340.1	Histone H2B	107	8199.79	0	16147.1	1053.5	1.9692	2.28394e-14
LmxM.09.1350.1	Hypothetical protein, conserved	192	434.53	0	335.792	28.1174	0.772771	0.00022269
LmxM.09.1360.1	Hypothetical protein, unknown function	236	160.731	0	151.651	5.37025	0.94351	0.0454423
LmxM.09.1370.1	Hypothetical protein, conserved	268	173.211	0	148.125	12.5816	0.85517	0.0230824
LmxM.09.1380.1	Hypothetical protein, conserved	580	183.468	0	253.892	14.1697	1.38385	3.34606e-07
LmxM.09.1390.1	Hypothetical protein, conserved	655	220.753	0	246.906	12.9766	1.11847	0.0219331
LmxM.09.1400.1	Hypothetical protein, unknown function	537	320.253	0	257.033	11.5637	0.802594	2.28742e-08
LmxM.09.1410.1	SET domain containing protein, putative	572	121.958	0	77.4449	4.29869	0.635013	1e-05
LmxM.09.1420.1	Hypothetical protein, conserved	139	898.754	0	614.24	12.819	0.683435	1e-05
LmxM.09.1430.1	Ubiquinone biosynthesis protein-like protein, putative	238	490.295	0	397.825	6.77779	0.811399	1e-05
LmxM.09.1440.1	DnaJ domain containing protein, putative	411	185.99	0	155.503	10.9564	0.83608	0.00269621
LmxM.09.1450.1	Rhodanese-like domain containing protein, putative	131	277.027	0	303.692	62.4421	1.09625	0.334678
LmxM.09.1460.1	Rhodanese-like domain containing protein, putative	150	679.816	0	854.8	44.003	1.2574	3.49453e-05
LmxM.09.1470.1	Rhodanese-like domain containing protein, putative	120	588.782	0	449.196	43.9264	0.762923	0.00074215
LmxM.09.1480.1	J-binding protein	814	363.059	0	446.373	18.8743	1.22948	5.06952e-06
LmxM.09.1490.1	Cytochrome b5-like protein, putative	117	1618.03	0	1409.1	78.3746	0.870874	0.00384054
LmxM.09.1500.1	Cytochrome b5-like protein (pseudogene)	50	207.699	0	216.179	6.12321	1.04083	0.0830451
LmxM.09.1505.1	Hypothetical protein, conserved	121	644.909	0	441.39	21.3596	0.684422	1e-05
LmxM.09.1510.1	Hypothetical protein, conserved	1642	329.775	0	337.279	49.5228	1.02276	0.439778
LmxM.09.1520.1	Hypothetical protein, conserved	338	511.863	0	718.723	43.9485	1.40413	1.25777e-06
LmxM.09.1530.1	Radial spoke protein 11	161	304.971	0	352.892	58.2702	1.15713	0.205428
LmxM.09.1540.1	Hypothetical protein, conserved	663	103.825	0	91.8149	9.94605	0.884323	0.113613
LmxM.09.1550.1	Hypothetical protein, conserved	181	193.414	0	276.03	41.0169	1.42714	0.021995
LmxM.09_138074.1	None	44	101.61	0	84.7111	9.53764	0.833685	0.0382088
LmxM.09_206921.1	None	51	209.498	0	187.798	8.05945	0.896418	0.00354569
LmxM.09_382995.1	None	45	354.023	0	435.898	30.3744	1.23127	0.00351368
LmxM.09_413310.1	None	225	1e-05	0	1e-05	1e-05	1	0.5
LmxM.09_417796.1	None	71	121.742	0	196.425	14.2777	1.61346	8.44092e-08
LmxM.09_507449.1	None	211	283.682	0	483.119	37.1819	1.70303	4.07422e-08
LmxM.09_515422.1	None	50	722.101	0	596.085	67.1459	0.825488	0.0302767
LmxM.09_6143.1	None	61	324.788	0	418.245	33.7567	1.28775	0.00281513
LmxM.09_73559.1	None	34	174.214	0	223.956	41.1267	1.28552	0.113243
LmxM.09_94875.1	None	95	277.149	0	419.483	95.9272	1.51356	0.0689352
LmxM.10.0030.1	Phosphate-Repressible Phosphate Permease-like protein	464	280.944	0	1122.1	121.938	3.99404	2.6327e-12
LmxM.10.0040.1	Gryzun, putative trafficking through Golgi, putative	1065	153.11	0	272.236	24.5167	1.77804	5.90049e-07
LmxM.10.0050.1	Dos2-interacting transcription regulator of RNA-Pol-II, putative	956	197.869	0	169.978	8.04602	0.859044	0.000263725
LmxM.10.0060.1	Thymidylate kinase-like protein	362	388.565	0	343.112	15.8399	0.883023	0.00205528
LmxM.10.0070.1	Ribosomal protein l35a, putative	144	7894.69	0	6022.85	99.1655	0.762899	1e-05
LmxM.10.0080.1	Hypothetical protein, unknown function	343	268.407	0	348.774	31.7989	1.29942	0.00574608
LmxM.10.0090.1	Dehydrogenase-like protein	412	177.028	0	126.684	12.2223	0.715615	1.90223e-05
LmxM.10.0100.1	SRP40, C-terminal domain containing protein, putative	256	187.439	0	107.717	10.3107	0.574679	5.32907e-15
LmxM.10.0110.1	Hypothetical protein, conserved	390	323.492	0	358.787	26.6853	1.1091	0.0929806
LmxM.10.0120.1	PSP1 C-terminal conserved region, putative	362	138.874	0	98.8755	3.35835	0.711981	1e-05
LmxM.10.0130.1	Hypothetical protein, conserved	734	304.56	0	161.315	13.9823	0.529666	1e-05
LmxM.10.0140.1	Mitochondrial	781	346.24	0	306.532	21.7831	0.885318	0.0341626
LmxM.10.0150.1	Conserved protein, unknown function	369	379.348	0	382.522	8.71614	1.00837	0.357866
LmxM.10.0160.1	Hypothetical protein, conserved	704	341.238	0	525.723	42.8863	1.54063	8.47386e-06
LmxM.10.0170.1	Nucleoside phosphatase, putative	692	611.904	0	696.586	30.8886	1.13839	0.00305776
LmxM.10.0180.1	Leucine-rich repeat protein, putative	257	581.692	0	400.894	57.3193	0.689186	0.000804612
LmxM.10.0185.1	Hypothetical protein	107	325.521	0	233.626	55.0485	0.717699	0.0475243
LmxM.10.0190.1	Hypothetical protein, unknown function	660	117.563	0	101.329	11.0828	0.861918	0.0714973
LmxM.10.0195.1	Hypothetical protein, conserved	221	465.647	0	492.464	14.0556	1.05759	0.0282024
LmxM.10.0200.1	Mitogen-activated protein kinase 10, putative	407	426.696	0	294.177	10.7954	0.68943	1e-05
LmxM.10.0210.1	Nucleolar protein 56, putative	474	1248.35	0	956.269	17.4219	0.766024	1e-05
LmxM.10.0218.1	Hypothetical protein, unknown function	715	279.01	0	333.744	8.80183	1.19618	2.5084e-10
LmxM.10.0219.1	Hypothetical protein, unknown function	292	1705.67	0	1275.89	96.9278	0.748032	4.62582e-06
LmxM.10.0220.1	Amastin surface glycoprotein, putative	504	584.923	0	806.934	16.3298	1.37956	2.13074e-42
LmxM.10.0230.1	Amastin surface glycoprotein, putative	418	212.714	0	179.652	20.3099	0.844571	0.0517764
LmxM.10.0240.1	Hypothetical protein, conserved	745	188.029	0	200.56	16.004	1.06664	0.21683
LmxM.10.0250.1	Pterin 4 alpha carbinolamine dehydratase, putative	278	302.798	0	493.974	31.2839	1.63136	4.9508e-10
LmxM.10.0260.1	COPI associated protein, putative	129	2508.13	0	1420.86	206.514	0.5665	7.01332e-08
LmxM.10.0270.1	Exonuclease, putative	973	249.236	0	245.742	16.6188	0.98598	0.41673
LmxM.10.0280.1	Hypothetical protein, conserved	2352	141.898	0	132.038	18.6426	0.930518	0.29845
LmxM.10.0290.1	Isocitrate dehydrogenase [NADP]	435	2343.25	0	1054.87	49.9085	0.450174	1e-05
LmxM.10.0300.1	Kinetoplastid kinetochore protein 4, putative	765	236.859	0	176	4.38221	0.743056	1e-05
LmxM.10.0310.1	Protein transport protein SEC23, putative	1038	154.959	0	122.445	2.21379	0.790173	1e-05
LmxM.10.0320.1	Hypothetical protein, conserved	1952	172.155	0	200.05	13.8354	1.16204	0.0218873
LmxM.10.0330.1	Hypothetical protein, conserved	490	344.639	0	748.341	66.6387	2.17138	6.8881e-10
LmxM.10.0350.1	Pteridine transporter ft5, putative	745	195.49	0	348.047	25.0816	1.78039	5.91838e-10
LmxM.10.0360.1	Pteridine transporter ft6, putative	693	340.455	0	350.229	26.2166	1.02871	0.354644
LmxM.10.0370.1	Folate/biopterin transporter, putative	695	256.432	0	261.61	9.95955	1.02019	0.301571
LmxM.10.0380.1	Hypothetical protein	697	262.655	0	391.794	2.26673	1.49166	1e-05
LmxM.10.0390.1	GP63, leishmanolysin	602	1602.23	0	452.899	19.7341	0.282668	1e-05
LmxM.10.0400.1	Pteridine transporter ft5, putative	720	405.599	0	699.593	42.3994	1.72484	2.04685e-12
LmxM.10.0405.1	GP63, leishmanolysin	644	255.702	0	185.85	3.74472	0.726823	1e-05
LmxM.10.0420.1	Dihydroxyacetone kinase 1-like protein	589	180.507	0	187.491	12.7022	1.03869	0.291219
LmxM.10.0425.1	Hypothetical protein	650	108.636	0	170.149	12.0745	1.56623	1.74884e-07
LmxM.10.0430.1	Zinc finger, C3HC4 type (RING finger), putative	161	284.639	0	311.932	10.5203	1.09589	0.00473811
LmxM.10.0440.1	Zinc finger, C3HC4 type (RING finger), putative	203	528.328	0	627.237	95.2174	1.18721	0.149456
LmxM.10.0450.1	4F5 protein family/Zinc-binding, putative	83	518.431	0	473.632	55.8783	0.913587	0.211355
LmxM.10.0460.1	GP63, leishmanolysin	654	946.158	0	367.087	17.6744	0.387977	1e-05
LmxM.10.0465.1	GP63, leishmanolysin	646	267.235	0	355.792	28.3437	1.33138	0.000890886
LmxM.10.0465a.1	Hypothetical protein	251	78.9599	0	150.632	23.7666	1.9077	0.00128206
LmxM.10.0470.1	GP63, leishmanolysin	602	492.437	0	208.648	25.3795	0.423704	1e-05
LmxM.10.0483.1	Hypothetical protein	894	161.991	0	357.481	49.9377	2.2068	4.5262e-05
LmxM.10.0485.1	Hypothetical protein, unknown function	78	57.8899	0	80.7703	13.7462	1.39524	0.0480077
LmxM.10.0490.1	Mitogen-activated protein kinase	388	185.668	0	189.762	4.20705	1.02205	0.165246
LmxM.10.0500.1	Hypothetical protein, conserved	6777	116.606	0	125.561	8.41426	1.0768	0.143597
LmxM.10.0510.1	Glycerol-3-phosphate dehydrogenase [NAD+], glycosomal/mitochondrial	367	378.507	0	382.95	28.4151	1.01174	0.437872
LmxM.10.0520.1	Hypothetical protein, conserved	911	112.74	0	145.749	4.19353	1.29278	1.75513e-15
LmxM.10.0530.1	Hypothetical protein, conserved	1189	202.577	0	182.629	6.92907	0.901525	0.00199472
LmxM.10.0540.1	Hypothetical protein, unknown function	1088	185.433	0	349.836	16.2727	1.88659	2.67914e-24
LmxM.10.0550.1	Hypothetical protein, conserved	431	253.806	0	248.544	16.6359	0.979269	0.375894
LmxM.10.0560.1	Zinc binding dehydrogenase-like protein	371	218.578	0	207.421	12.7883	0.948957	0.191486
LmxM.10.0570.1	Zinc-binding dehydrogenase-like protein	478	211.412	0	212.166	11.8474	1.00357	0.474635
LmxM.10.0580.1	Chromatin assembly factor 1 subunit A, putative	766	153.062	0	161.276	13.441	1.05366	0.270561
LmxM.10.0590.1	Hypothetical protein, conserved	267	362.348	0	446.512	34.9581	1.23228	0.00802938
LmxM.10.0600.1	ABC1 family, putative	595	605.048	0	550.322	10.4215	0.909551	7.55287e-08
LmxM.10.0610.1	Endonuclease G, putative	512	127.704	0	215.257	11.3706	1.6856	6.80337e-15
LmxM.10.0620.1	FLA1-binding protein	755	290	0	188.781	16.6252	0.650969	5.70677e-10
LmxM.10.0630.1	Flagellum adhesion protein 1	602	293.706	0	210.78	13.855	0.717656	1.08e-09
LmxM.10.0640.1	Hypothetical protein, conserved	243	320.477	0	483.685	63.6758	1.50926	0.0051871
LmxM.10.0650.1	Hypothetical protein, unknown function	524	131.11	0	220.485	9.59236	1.68168	5.96703e-21
LmxM.10.0660.1	Hypothetical protein, unknown function	1954	190.32	0	194.184	5.91702	1.0203	0.256894
LmxM.10.0670.1	Hypothetical protein, conserved	374	842.287	0	695.564	10.5551	0.825804	1e-05
LmxM.10.0680.1	Hypothetical protein, unknown function	687	184.469	0	170.618	11.9222	0.924918	0.122673
LmxM.10.0690.1	Hypothetical protein, conserved	1677	95.98	0	104.474	3.55095	1.0885	0.00837865
LmxM.10.0700.1	RNA recognition motif. (a.k.a. RRM, RBD, or RNP domain), putative	957	120.747	0	111.533	12.4005	0.923693	0.228734
LmxM.10.0715.1	Amino acid transporter, putative	180	1e-05	0	1e-05	1e-05	1	0.5
LmxM.10.0720.1	Amino acid permease 24, putative	488	736.274	0	951.849	19.9476	1.29279	1.59266e-27
LmxM.10.0730.1	Deaminase, putative	281	164.572	0	239.347	36.1869	1.45436	0.0193974
LmxM.10.0740.1	Hypothetical protein, conserved	122	1320.2	0	998.505	126.611	0.75633	0.00553007
LmxM.10.0750.1	Hypothetical protein, conserved	1946	133.36	0	162.3	6.57903	1.217	5.4427e-06
LmxM.10.0760.1	Hypothetical protein, conserved	629	78.2329	0	118.763	14.3704	1.51807	0.00239817
LmxM.10.0770.1	Hypothetical protein, unknown function	746	78.0093	0	95.493	1.85394	1.22412	2.03923e-21
LmxM.10.0780.1	WD domain, G-beta repeat, putative	419	493.851	0	333.681	11.5046	0.675672	1e-05
LmxM.10.0790.1	Hypothetical protein, conserved	221	991.289	0	503.924	30.071	0.508352	1e-05
LmxM.10.0800.1	Hypothetical protein, conserved	1276	151.91	0	119.682	11.8796	0.787845	0.00333456
LmxM.10.0810.1	Hypothetical protein, conserved	2050	103.939	0	70.8636	7.01581	0.681782	1.21225e-06
LmxM.10.0820.1	Hypothetical protein, conserved	522	160.012	0	173.213	4.07258	1.0825	0.000594344
LmxM.10.0830.1	Serine/threonine-protein kinase, putative	1704	170.09	0	201.059	7.53541	1.18207	1.98053e-05
LmxM.10.0840.1	Hypothetical protein, conserved	720	181.332	0	208.485	2.43529	1.14974	3.58234e-29
LmxM.10.0850.1	Nuclear transport factor 2, putative	124	1154.4	0	710.515	8.43513	0.615485	1e-05
LmxM.10.0860.1	Ribosome biogenesis protein Nop16, putative	196	274.233	0	168.675	10.0172	0.615078	1e-05
LmxM.10.0870.1	Histone H3	130	1219.98	0	592.478	40.7601	0.485644	1e-05
LmxM.10.0880.1	Hypothetical protein, conserved	1158	178.156	0	177.218	5.13439	0.994732	0.427475
LmxM.10.0890.1	FKBP-type peptidyl-prolyl cis-trans isomerase, putative	155	3029.06	0	2138.01	29.8143	0.705835	1e-05
LmxM.10.0900.1	Hypothetical protein, conserved	1564	137.672	0	116.481	11.379	0.84608	0.0312847
LmxM.10.0910.1	Small GTP-binding protein Rab11, putative	208	998.129	0	722.082	61.497	0.723435	3.58135e-06
LmxM.10.0920.1	Hypothetical protein, conserved	199	1175.18	0	488.047	52.49	0.415295	1e-05
LmxM.10.0930.1	Hypothetical protein	292	247.699	0	441.916	43.1147	1.78408	3.32406e-06
LmxM.10.0935.1	Hypothetical protein	841	232.223	0	229.042	24.4109	0.986302	0.448161
LmxM.10.0940.1	Hypothetical protein, conserved	1331	247.771	0	226.584	8.1438	0.914487	0.00463805
LmxM.10.0945.1	Archaic translocase of outer membrane 12 kDa subunit, putative	107	1482.76	0	823.351	62.1252	0.555282	1e-05
LmxM.10.0950.1	Translation initiation factor eif-2b beta subunit, putative	533	157.082	0	154.264	3.6456	0.982063	0.219799
LmxM.10.0960.1	Proximal docking complex protein 1	855	190.534	0	160.672	12.4696	0.843275	0.00831615
LmxM.10.0970.1	Histone H3, putative	130	5260.27	0	6801.5	456.439	1.29299	0.000366894
LmxM.10.0980.1	Hypothetical protein, unknown function	614	137.038	0	201.288	23.3816	1.46884	0.00299933
LmxM.10.0990.1	Histone H3	130	1701.05	0	1198.87	85.2134	0.70478	1.89311e-09
LmxM.10.1000.1	ARP2/3 complex subunit, putative	419	152.195	0	145.777	6.09284	0.957831	0.146089
LmxM.10.1010.1	Nucleoside phosphorylase-like protein	341	214.279	0	260.131	22.4097	1.21399	0.0203731
LmxM.10.1020.1	Carrier protein, putative	395	256.098	0	231.989	22.3009	0.905861	0.139832
LmxM.10.1030.1	RNA-binding protein-like protein	382	575.401	0	336.499	10.606	0.584807	1e-05
LmxM.10.1040.1	Domain of Unknown Function (DUF1042), putative	1183	185.68	0	198.935	9.64267	1.07139	0.0846242
LmxM.10.1050.1	DnaJ domain containing protein, putative	251	342.926	0	537.905	41.2242	1.56857	1.12412e-06
LmxM.10.1060.1	Hypothetical protein, conserved	322	287.557	0	220.856	25.4159	0.768043	0.00434053
LmxM.10.1070.1	Hypothetical protein, unknown function	592	238.221	0	246.887	5.53257	1.03638	0.0586399
LmxM.10.1080.1	Eukaryotic translation initiation factor 4 gamma 5	781	307.689	0	233.006	5.60511	0.757276	1e-05
LmxM.10.1085.1	Hypothetical protein	973	163.512	0	135.066	8.05581	0.826032	0.000206928
LmxM.10.1090.1	Hypothetical protein, conserved	177	1232.51	0	936.89	141.309	0.760147	0.0182178
LmxM.10.1100.1	Hypothetical protein, conserved	425	323.961	0	422.212	28.0649	1.30328	0.00023189
LmxM.10.1110.1	PAB1-binding protein , putative	524	657.6	0	472.419	36.8728	0.718398	2.55458e-07
LmxM.10.1120.1	Hypothetical protein, conserved	192	695.571	0	810.807	48.9431	1.16567	0.00927404
LmxM.10.1130.1	Hypothetical protein, conserved	1528	143.966	0	130.821	5.16178	0.908695	0.00543949
LmxM.10.1140.1	Zinc finger, C3HC4 type (RING finger), putative	360	326.493	0	327.351	25.7026	1.00263	0.486679
LmxM.10.1150.1	Cilia- and flagella-associated protein 45, putative	480	359.642	0	290.837	36.1745	0.808686	0.0285845
LmxM.10.1160.1	Ras-related protein RabX1, putative	216	613.371	0	531.768	27.5917	0.866959	0.00155053
LmxM.10.1170.1	Small GTP-binding protein Rab7, putative	221	321.285	0	260.489	13.4179	0.810772	2.93549e-06
LmxM.10.1180.1	Hypothetical protein, conserved	140	359.302	0	353.625	40.9677	0.9842	0.444894
LmxM.10.1190.1	Flagellar protofilament ribbon protein-like protein	397	384.489	0	325.617	30.2179	0.846882	0.0256918
LmxM.10.1195.1	Hypothetical protein, conserved	189	426.617	0	394.729	4.24336	0.925252	2.84217e-14
LmxM.10.1200.1	Hypothetical protein, conserved	1107	157.274	0	122.869	0.748722	0.781241	1e-05
LmxM.10.1210.1	Hypothetical protein, conserved	567	195.685	0	204.278	2.46757	1.04391	0.000248516
LmxM.10.1220.1	Spinocerebellar ataxia type 10 protein domain containing protein, putative	306	327.786	0	668.25	21.4299	2.03868	3.87747e-57
LmxM.10.1225.1	Hypothetical protein, conserved	133	524.354	0	603.562	64.1142	1.15106	0.108335
LmxM.10.1227.1	Kinetoplastid kinetochore protein 20	245	213.133	0	218.79	9.49118	1.02654	0.275596
LmxM.10.1228.1	Methyltransferase domain containing protein, putative	65	193.897	0	309.78	22.5307	1.59765	1.34972e-07
LmxM.10.1230.1	Beta-1,2 mannosyltransferase	328	418.809	0	632.508	22.3548	1.51025	5.92194e-22
LmxM.10.1240.1	Beta-1,2 mannosyltransferase	321	389.772	0	490.685	8.22649	1.2589	6.82192e-35
LmxM.10.1250.1	Beta-1,2 mannoside phosphorylase	318	491.184	0	455.885	18.9181	0.928135	0.0310292
LmxM.10.1260.1	Beta-1,2 mannoside phosphorylase	315	135.182	0	143.566	9.17481	1.06202	0.180416
LmxM.10.1270.1	Mannosyltransferase/ phosphorylase family protein, putative	313	543.533	0	434.659	24.027	0.799691	2.93079e-06
LmxM.10.1280.1	Beta-1,2 mannoside phosphorylase	316	767.042	0	707.545	42.344	0.922433	0.079998
LmxM.10.1290.1	Beta-1,2 mannoside phosphorylase	311	409.373	0	288.588	22.2662	0.704952	2.90452e-08
LmxM.10.1300.1	Phosphate-Repressible Phosphate Permease-like protein	493	1414.36	0	4932.03	373.71	3.4871	2.41523e-21
LmxM.10.1310.1	Pteridine transporter, putative	659	401.093	0	401.038	18.339	0.999863	0.498805
LmxM.10.1320.1	Fatty acid desaturase, putative	394	458.139	0	390.939	30.333	0.85332	0.0133666
LmxM.10_140396.1	None	37	276.815	0	278.729	10.7913	1.00691	0.429606
LmxM.10_142346.1	None	108	648.818	0	888.879	74.0971	1.37	0.000598044
LmxM.10_170718.1	None	86	447.898	0	512.624	42.3738	1.14451	0.0633199
LmxM.10_173304.1	None	32	300.875	0	386.669	37.9599	1.28515	0.011907
LmxM.10_199248.1	None	27	340.805	0	368.743	5.10159	1.08198	2.17159e-08
LmxM.10_201839.1	None	215	160.77	0	104.106	4.15532	0.647542	1e-05
LmxM.10_2591.1	None	59	98.0231	0	150.708	10.3179	1.53747	1.64408e-07
LmxM.10_305390.1	None	243	57.9902	0	164.916	12.8498	2.84386	4.35394e-17
LmxM.10_310478.1	None	62	449.009	0	312.179	10.0097	0.695262	1e-05
LmxM.10_313308.1	None	36	973.066	0	1294.67	120.58	1.3305	0.00382525
LmxM.10_437565.1	None	107	313.64	0	321.262	24.5953	1.0243	0.378315
LmxM.10_477682.1	None	67	1163.17	0	2212.06	126.542	1.90175	5.71944e-17
LmxM.10_478397.1	None	134	667.396	0	736.07	88.3126	1.1029	0.218397
LmxM.10_62641.1	None	39	1008.58	0	1026.06	160.677	1.01733	0.456696
LmxM.10_74864.1	None	29	267.522	0	295.054	11.9699	1.10291	0.0107226
LmxM.10_90343.1	None	109	690.351	0	818.099	75.0183	1.18505	0.0442953
LmxM.11.0010.1	Hypothetical protein, conserved	298	79.6967	0	220.725	50.74	2.76956	0.00272276
LmxM.11.0020.1	Endoplasmic Reticulum-Golgi Intermediate Compartment (ERGIC)/Endoplasmic reticulum vesicle transporter, putative	397	303.942	0	350.698	9.46935	1.15383	3.95383e-07
LmxM.11.0030.1	Bacterial transferase hexapeptide (six repeats), putative	307	322.729	0	404.17	49.1749	1.25235	0.0488438
LmxM.11.0040.1	ABC transporter, putative	301	548.512	0	1077.91	52.4073	1.96516	2.71469e-24
LmxM.11.0050.1	SNF2/RAD54 related DNA helicase, putative	958	99.1073	0	201.276	2.54739	2.03089	1e-05
LmxM.11.0060.1	Protein kinase, putative	1248	153.892	0	226.594	3.41463	1.47242	6.84612e-101
LmxM.11.0070.1	GRIP domain containing protein, putative	1562	115.94	0	110.75	5.69237	0.955232	0.180934
LmxM.11.0080.1	Hypothetical protein, conserved	217	449.995	0	384.579	18.199	0.85463	0.000162534
LmxM.11.0090.1	MORN repeat, putative	666	254.202	0	221.832	14.616	0.872663	0.0133921
LmxM.11.0100.1	Seryl-tRNA synthetase	474	1159.19	0	669.593	41.8179	0.577638	1e-05
LmxM.11.0110.1	Cdc2-related kinase 8, putative	397	200.311	0	266.034	13.1668	1.32811	2.99431e-07
LmxM.11.0120.1	Hypothetical protein, conserved	189	277.881	0	405.597	11.7212	1.45961	6.00661e-28
LmxM.11.0130.1	NGG1 interacting factor 3-like protein	279	421.015	0	532.438	45.8698	1.26465	0.00756796
LmxM.11.0140.1	Hypothetical protein, conserved	292	287.149	0	191.248	0.411309	0.666025	1e-05
LmxM.11.0150.1	Hypothetical protein, conserved	867	202.586	0	206.288	7.72196	1.01827	0.315858
LmxM.11.0160.1	Hypothetical protein, conserved	1028	152.082	0	154.54	14.8685	1.01616	0.434349
LmxM.11.0170.1	Myotubularin-associated protein, putative	717	133.032	0	146.551	1.05904	1.10162	1.27663e-37
LmxM.11.0180.1	Hypothetical protein, conserved	195	429.648	0	411.012	26.9865	0.956624	0.244914
LmxM.11.0190.1	DEAD-boc ATP-dependent (RNA) helicase, putative	609	115.532	0	135.295	10.0136	1.17106	0.0242136
LmxM.11.0200.1	Hypothetical protein, conserved	184	158.388	0	220.519	4.41819	1.39227	3.23024e-45
LmxM.11.0210.1	Acidocalcisomal pyrophosphatase	443	657.673	0	348.553	17.5636	0.52998	1e-05
LmxM.11.0220.1	Pterin-4-alpha-carbinolamine dehydratase, putative	111	428.976	0	601.658	33.7858	1.40254	1.60177e-07
LmxM.11.0230.1	Rad51, putative	572	171.929	0	182.231	4.58042	1.05992	0.0122535
LmxM.11.0240.1	Proteasome alpha 7 subunit, putative	247	1392.9	0	876.141	7.30692	0.629005	1e-05
LmxM.11.0250.1	Serine/threonine protein kinase, putative	989	125.376	0	120.474	5.71639	0.960902	0.195575
LmxM.11.0260.1	Hypothetical protein, conserved	594	313.487	0	242.944	14.4783	0.774975	5.51543e-07
LmxM.11.0270.1	NADH-cytochrome b5 reductase-like protein	426	221.121	0	250.648	9.17135	1.13353	0.000642132
LmxM.11.0280.1	Hypothetical protein, unknown function	973	202.414	0	271.981	5.6794	1.34369	8.49328e-35
LmxM.11.0290.1	Hypothetical protein, unknown function	508	156.211	0	100.567	3.92007	0.643791	1e-05
LmxM.11.0300.1	Sec20, putative	274	164.092	0	160.912	8.4879	0.980616	0.353928
LmxM.11.0310.1	Hypothetical protein, conserved	2027	124.501	0	125.617	18.3681	1.00896	0.475794
LmxM.11.0320.1	PIF1 helicase-like protein, putative	1570	177.692	0	157.49	5.35076	0.886313	7.9879e-05
LmxM.11.0330.1	PIF1 helicase-like protein, putative	1221	143.352	0	54.6979	3.11878	0.381564	1e-05
LmxM.11.0340.1	Hypothetical protein, unknown function	503	105.031	0	128.847	5.55267	1.22676	8.96769e-06
LmxM.11.0350.1	14-3-3 protein 2, putative	253	1278.95	0	926.623	71.8217	0.724517	4.65697e-07
LmxM.11.0360.1	Optic atrophy 3 protein (OPA3), putative	401	253.563	0	333.634	19.3855	1.31578	1.81027e-05
LmxM.11.0370.1	Hypothetical protein, conserved	672	120.122	0	128.13	8.34486	1.06666	0.168647
LmxM.11.0380.1	Domain of unknown function(DUF2779), putative	1137	193.283	0	142.559	4.93824	0.737567	1e-05
LmxM.11.0390.1	Hypothetical protein, conserved	560	257.438	0	214.99	15.6618	0.835115	0.00336138
LmxM.11.0400.1	Tubulin-tyrsoine ligase-like protein	1295	312.281	0	324.133	12.0283	1.03795	0.162244
LmxM.11.0410.1	Nucleolar protein 89, putative	846	300.473	0	218.612	20.4533	0.727561	3.13654e-05
LmxM.11.0420.1	Regulator of chromatin condensation, putative	774	174.045	0	181.752	9.42075	1.04428	0.206639
LmxM.11.0430.1	Hypothetical protein, conserved	644	191.64	0	218.288	12.1216	1.13905	0.0139601
LmxM.11.0440.1	Hypothetical protein, conserved	587	142.434	0	139.66	15.533	0.980523	0.429126
LmxM.11.0450.1	DNA ligase, putative	762	188.153	0	126.889	3.18768	0.67439	1e-05
LmxM.11.0460.1	Hypothetical protein, unknown function	644	204.534	0	247.807	9.84757	1.21157	5.55755e-06
LmxM.11.0470.1	Pumilio-repeat, RNA-binding protein, putative	745	371.434	0	333.965	17.6714	0.899125	0.0169916
LmxM.11.0475.1	Hypothetical protein	490	15.6761	0	23.9755	2.12988	1.52943	4.87615e-05
LmxM.11.0480.1	MRNA cap guanine-N7 methyltransferase, putative	1060	458.941	0	377.751	31.9655	0.823093	0.00554375
LmxM.11.0490.1	Tetratricopeptide repeat (TPR) protein	407	154.217	0	147.885	16.0912	0.958939	0.346967
LmxM.11.0500.1	Hypothetical protein, conserved	132	472.035	0	434.238	39.0227	0.919927	0.166374
LmxM.11.0510.1	Protein kinase, putative	578	137.248	0	189.943	8.87817	1.38394	1.46567e-09
LmxM.11.0520.1	Amino acid permease/transporter, putative	570	547.377	0	377.804	21.1569	0.690209	5.55112e-16
LmxM.11.0530.1	Hypothetical protein, conserved	721	139.64	0	117.73	16.2045	0.843094	0.0881697
LmxM.11.0540.1	Protein of unknown function (DUF563), putative	646	339.222	0	346.541	14.7253	1.02157	0.309589
LmxM.11.0550.1	Nucleobase transporter	549	680.012	0	934.025	53.6586	1.37354	1.10138e-06
LmxM.11.0560.1	Transcription modulator/accessory protein, putative	1081	230.051	0	191.746	9.63387	0.833495	3.50379e-05
LmxM.11.0570.1	Argonaute like protein, putative	457	601.401	0	561.444	24.6506	0.933559	0.0525129
LmxM.11.0580.1	Cytochrome b5, putative	142	674.863	0	538.675	13.13	0.7982	1e-05
LmxM.11.0590.1	3-methylcrotonoyl-CoA carboxylase beta subunit, putative	691	335.103	0	249.734	9.06585	0.745244	1e-05
LmxM.11.0600.1	Nucleolar protein 47, putative	594	170.717	0	215.882	7.92828	1.26456	6.10699e-09
LmxM.11.0610.1	Conserved protein, unknown function	1076	68.0707	0	57.7021	5.36552	0.847679	0.0266519
LmxM.11.0620.1	Metallo-peptidase, Clan MF, Family M17	273	290.376	0	297.256	31.4382	1.02369	0.413383
LmxM.11.0630.1	Metallo-peptidase, Clan MF, Family M17	535	905.278	0	452.085	28.9571	0.499388	1e-05
LmxM.11.0640.1	Hypothetical protein, unknown function	1943	218.65	0	252.664	1.97275	1.15556	6.44409e-67
LmxM.11.0650.1	Protein Associated with Differentiation, putative	643	91.6633	0	148.909	7.97153	1.62452	3.45299e-13
LmxM.11.0660.1	Protein Associated with Differentiation, putative	653	195.87	0	171.803	2.77258	0.877127	1e-05
LmxM.11.0660a.1	Protein associated with differentiation 4, putative	628	201.413	0	215.193	9.74768	1.06842	0.0787223
LmxM.11.0670.1	Major facilitator superfamily, putative	623	465.495	0	905.648	53.1772	1.94556	6.31045e-17
LmxM.11.0675.1	Hypothetical protein, conserved in leishmania	111	98.1427	0	110.052	11.2502	1.12135	0.144894
LmxM.11.0690.1	Ankyrin repeats (3 copies)/Ankyrin repeats (many copies), putative	226	193.267	0	144.479	2.32426	0.747562	1e-05
LmxM.11.0700.1	Anion-transporting ATPase-like protein	410	325.977	0	288.65	10.3505	0.885491	0.000155278
LmxM.11.0710.1	Hypothetical protein, conserved	556	172.946	0	134.082	7.06457	0.775282	1.88528e-08
LmxM.11.0720.1	PUF nine target 1	653	467.946	0	477.368	11.1621	1.02013	0.199305
LmxM.11.0730.1	Hypothetical protein, conserved	1375	160.744	0	144.563	5.94612	0.899335	0.00325105
LmxM.11.0740.1	Hypothetical protein, conserved	442	322.335	0	278.613	23.3343	0.864357	0.0304833
LmxM.11.0750.1	Hypothetical protein, conserved	205	423.721	0	321.184	14.682	0.75801	1.43641e-12
LmxM.11.0760.1	40S ribosomal protein S21, putative	167	7049.6	0	5489.3	251.364	0.778669	2.69497e-10
LmxM.11.0770.1	40S ribosomal protein S21, putative	159	9468.17	0	10343.5	261.539	1.09245	0.00040848
LmxM.11.0790.1	Hypothetical protein, conserved	255	368.765	0	374.124	27.4637	1.01453	0.422645
LmxM.11.0800.1	Hypothetical protein, conserved	147	285.718	0	240.002	13.9647	0.839996	0.000530799
LmxM.11.0810.1	Hypothetical protein, conserved	974	235.809	0	193.3	21.2362	0.819729	0.0226557
LmxM.11.0820.1	Hypothetical protein, conserved	475	1032.49	0	731.609	62.0474	0.708588	6.19853e-07
LmxM.11.0830.1	Hypothetical protein, conserved	1413	223.113	0	244.152	2.42851	1.0943	2.29123e-18
LmxM.11.0840.1	Alpha/beta hydrolase family, putative	476	155.543	0	162.944	6.33218	1.04758	0.12127
LmxM.11.0850.1	Alpha/beta hydrolase family, putative	472	468.825	0	354.724	21.8588	0.756624	8.95139e-08
LmxM.11.0860.1	Hypothetical protein, conserved	1822	105.23	0	96.5084	2.82437	0.917116	0.0010073
LmxM.11.0870.1	Kinesin, putative	1485	225.505	0	190.721	4.94717	0.84575	1.02429e-12
LmxM.11.0880.1	START domain containing protein, putative	328	593.159	0	500.394	14.6458	0.843609	1.19534e-10
LmxM.11.0890.1	Hypothetical protein, conserved	1013	199.571	0	195.604	9.3404	0.980123	0.335528
LmxM.11.0900.1	60S ribosomal protein L24, putative	190	296.772	0	129.309	3.71967	0.435719	1e-05
LmxM.11.0910.1	ATPase, putative	1549	156.897	0	175.996	20.5041	1.12173	0.1758
LmxM.11.0920.1	Short C-terminal domain/PUB domain containing protein, putative	593	124.098	0	121.413	8.76754	0.978359	0.379685
LmxM.11.0930.1	Hypothetical protein, conserved	377	136.424	0	152.379	19.3426	1.11695	0.204729
LmxM.11.0940.1	Hypothetical protein, unknown function	1412	131.547	0	140.354	22.0812	1.06695	0.344995
LmxM.11.0950.1	Hypothetical protein, conserved	515	245.026	0	272.067	2.08717	1.11036	1.08758e-38
LmxM.11.0960.1	40S ribosomal protein S5	190	4663.57	0	5496.15	424.46	1.17853	0.0249099
LmxM.11.0970.1	40S ribosomal protein S5	190	5531.43	0	6709.37	597.682	1.21295	0.0243705
LmxM.11.0980.1	HIT zinc finger, putative	483	189.737	0	197.913	2.14036	1.04309	6.67956e-05
LmxM.11.0990.1	Adaptin-related protein-like protein	990	176.744	0	177.516	4.31125	1.00437	0.42892
LmxM.11.1000.1	Pyruvate phosphate dikinase, putative	914	391.291	0	415.072	32.6755	1.06078	0.233371
LmxM.11.1010.1	Inositol-1,4,5-trisphosphate (IP3) 5-phosphatase, putative	687	331.503	0	326.242	20.5143	0.984132	0.398811
LmxM.11.1020.1	Hypothetical protein, conserved	1173	118.722	0	141.909	3.35069	1.19531	2.25519e-12
LmxM.11.1030.1	Hypothetical protein, conserved	268	1785.63	0	1062.52	46.3193	0.59504	1e-05
LmxM.11.1040.1	Hypothetical protein, conserved	922	46.8923	0	42.5335	1.05969	0.907048	1.951e-05
LmxM.11.1050.1	Protein transport protein SEC61 subunit alpha, putative	486	1523	0	1012.21	61.2865	0.664619	1e-05
LmxM.11.1060.1	Hypothetical protein	1288	26.0183	0	29.1818	3.33438	1.12159	0.171375
LmxM.11.1070.1	Hypothetical protein	491	42.196	0	56.3368	2.0958	1.33512	7.53561e-12
LmxM.11.1080.1	Zinc finger domain protein, putative	627	240.418	0	202.366	5.84909	0.841725	3.86845e-11
LmxM.11.1090.1	Zinc finger domain protein, putative	471	139.051	0	147.853	6.28987	1.0633	0.0808562
LmxM.11.1100.1	Lanosterol 14-alpha demethylase	479	831.861	0	576.748	17.3047	0.693323	1e-05
LmxM.11.1120.1	Hypothetical protein	336	304.982	0	385.478	22.621	1.26394	0.000186526
LmxM.11.1130.1	60S ribosomal protein L28, putative	147	8626.79	0	7075.79	200.366	0.820211	4.88498e-15
LmxM.11.1130partial.1	Hypothetical protein	147	1e-05	0	1e-05	1e-05	1	0.5
LmxM.11.1160.1	Protein transport protein SEC31, putative	1164	241.69	0	168.35	10.1546	0.696555	2.55684e-13
LmxM.11.1170.1	Eukaryotic release factor 3, putative	759	1048.24	0	1180.64	24.6603	1.1263	3.96442e-08
LmxM.11.1180.1	60Kd inner membrane protein, putative	445	558.817	0	618.469	60.3782	1.10675	0.161584
LmxM.11.1190.1	40S ribosomal protein S15A, putative	130	6934.27	0	9233.64	646.899	1.33159	0.000189387
LmxM.11.1200.1	Organic solute transporter Ostalpha, putative	692	339.247	0	340.312	31.2461	1.00314	0.486402
LmxM.11.1210.1	SKP1-like protein	183	1607.87	0	1452.24	72.8218	0.903209	0.0162951
LmxM.11.1220.1	ATP-binding cassette protein subfamily A, member 2, putative	1685	88.5253	0	96.6815	4.30167	1.09213	0.0289768
LmxM.11.1220a.1	Hypothetical protein	359	122.356	0	178.938	18.091	1.46243	0.000881186
LmxM.11.1230.1	ABC transporter-like protein	246	137.887	0	212.675	34.4688	1.54238	0.0150142
LmxM.11.1240.1	ABC1 transporter, putative	1909	128.363	0	216.813	6.91673	1.68906	9.58614e-38
LmxM.11.1250.1	ATP-binding cassette protein subfamily A, member 4, putative	2062	65.829	0	86.8826	7.35567	1.31982	0.00210342
LmxM.11.1260.1	ABC transporter-like protein	246	71.7275	0	56.8437	2.80216	0.792495	5.43511e-08
LmxM.11.1270.1	ABC transporter, putative	1784	93.8419	0	97.5881	10.4429	1.03992	0.359897
LmxM.11.1280.1	TatD related deoxyribonuclease, putative	336	505.022	0	797.642	82.8989	1.57942	0.00020791
LmxM.11.1290.1	ABC transporter, putative	1963	212.411	0	273.399	22.731	1.28712	0.00364788
LmxM.11.1300.1	Hypothetical protein, conserved	186	210.711	0	190.729	22.1502	0.905169	0.183499
LmxM.11.1310.1	Hypothetical protein, conserved	402	340.138	0	346.614	22.0798	1.01904	0.384637
LmxM.11.1320.1	Hypothetical protein, conserved	444	652.092	0	842.08	10.4105	1.29135	1.04207e-74
LmxM.11.1330.1	Flagellar-associated PapD-like, putative	1775	199.162	0	189.9	12.6659	0.953495	0.232312
LmxM.11.1340.1	Nodulin-like/Major Facilitator Superfamily, putative	633	186.824	0	202.11	13.6552	1.08182	0.131479
LmxM.11.1350.1	Hypothetical protein, conserved	239	603.387	0	478.082	38.0827	0.79233	0.000500309
LmxM.11.1360.1	Ribosomal protein L4/L1 family, putative	458	360.658	0	264.2	2.20506	0.732549	1e-05
LmxM.11.1370.1	TRNA pseudouridine synthase D (TruD), putative	618	315.721	0	259.424	22.6096	0.821689	0.00638842
LmxM.11.1380.1	Variant SH3 domain containing protein, putative	386	192.382	0	233.147	23.3064	1.2119	0.0401375
LmxM.11_173321.1	None	111	341.142	0	390.037	25.5904	1.14333	0.0280222
LmxM.11_193234.1	None	78	529.817	0	706.428	69.1945	1.33334	0.00534953
LmxM.11_194280.1	None	50	445.925	0	564.773	22.9639	1.26652	1.137e-07
LmxM.11_244822.1	None	42	1620.17	0	2553.5	204.817	1.57607	2.59584e-06
LmxM.11_29705.1	None	53	1274.94	0	1409.66	82.7941	1.10566	0.0518596
LmxM.11_305205.1	None	28	773.263	0	630.853	26.1455	0.815833	2.56413e-08
LmxM.11_307776.1	None	34	1007.38	0	951.676	67.6186	0.944708	0.205047
LmxM.11_343183.1	None	63	783.81	0	902.567	24.8577	1.15151	8.87501e-07
LmxM.11_387060.1	None	26	833.934	0	385.403	15.1918	0.46215	1e-05
LmxM.11_426903.1	None	71	202.21	0	184.343	22.599	0.911643	0.214589
LmxM.11_461343.1	None	107	513.373	0	633.127	28.4355	1.23327	1.26881e-05
LmxM.11_518063.1	None	67	149.827	0	291.538	30.7642	1.94583	2.04882e-06
LmxM.11_59226.1	None	93	156.937	0	237.957	12.9826	1.51626	2.17796e-10
LmxM.11_60253.1	None	68	250.229	0	193.648	47.519	0.773882	0.116883
LmxM.11_76418.1	None	146	216.237	0	317.2	16.3007	1.46691	2.93629e-10
LmxM.12.0010.1	Translation initiation factor EIF-2b alpha subunit, putative	301	275.72	0	289.693	17.1844	1.05068	0.208077
LmxM.12.0020.1	PITH domain-containing protein	215	272.457	0	334.345	25.467	1.22715	0.00754711
LmxM.12.0030.1	Proteasome beta-1 subunit, putative	283	1329.38	0	1138.26	22.0161	0.85624	1e-05
LmxM.12.0040.1	Mitochondrial SSU ribosomal protein 29, putative	498	385.77	0	295.088	11.2063	0.764933	3.33067e-16
LmxM.12.0045.1	Hypothetical protein, conserved	107	374.311	0	398.673	32.5319	1.06508	0.226975
LmxM.12.0050.1	Hypothetical protein, conserved	423	252.216	0	245.765	10.2518	0.974422	0.264581
LmxM.12.0060.1	Ribonuclease mar1	192	751.476	0	447.69	33.6821	0.595747	1e-05
LmxM.12.0070.1	Hypothetical protein, conserved	576	200.303	0	190.813	7.39409	0.952624	0.099677
LmxM.12.0075.1	Hypothetical protein, conserved	90	99.2889	0	91.6906	9.69899	0.923474	0.216695
LmxM.12.0080.1	Kinetoplastid kinetochore protein 6, putative	205	353.788	0	209.814	27.3	0.593051	6.68295e-08
LmxM.12.0090.1	Hypothetical protein, conserved	481	146.459	0	129.3	7.60947	0.882842	0.0120689
LmxM.12.0100.1	Plus-3 domain/Zinc finger, C3HC4 type (RING finger), putative	293	275.845	0	293.731	13.9404	1.06484	0.0997383
LmxM.12.0110.1	Hypothetical protein, conserved	899	80.4816	0	69.4483	4.53785	0.862908	0.00752013
LmxM.12.0120.1	Hypothetical protein, conserved	1374	102.325	0	106.232	9.08618	1.03818	0.333627
LmxM.12.0130.1	Cell division protein kinase, putative	583	353.531	0	327.629	19.3686	0.926732	0.0905545
LmxM.12.0140.1	Hypothetical protein, conserved	449	296.444	0	201.259	12.6348	0.678909	2.4647e-14
LmxM.12.0150.1	Leucine-rich repeat protein, putative	1061	107.723	0	115.78	3.82304	1.0748	0.0175364
LmxM.12.0160.1	Dolichyl-P-Man:GDP-Man5GlcNAc2-PP-dolichyl alpha-1,2-mannosyltransferase, putative	797	221.975	0	307.862	15.8535	1.38692	3.02123e-08
LmxM.12.0170.1	Hypothetical protein, conserved	444	137.48	0	150.741	17.7613	1.09646	0.22765
LmxM.12.0180.1	Hypothetical protein, conserved	909	135.452	0	159.214	7.88627	1.17543	0.00129295
LmxM.12.0190.1	Ubiquitin hydrolase, putative	1658	150.607	0	181.933	8.68911	1.208	0.000155965
LmxM.12.0200.1	Hypothetical protein, unknown function	1064	132.879	0	134.257	3.50095	1.01037	0.346954
LmxM.12.0210.1	Proteasome regulatory ATPase subunittcc1l8.3, putative	411	345.08	0	292.028	17.8179	0.846262	0.00145329
LmxM.12.0220.1	Hydroxyacylglutathione hydrolase, putative	295	480.685	0	479.678	9.04343	0.997905	0.455673
LmxM.12.0230.1	Hypothetical protein, conserved	1572	130.629	0	173.472	6.98497	1.32797	4.29767e-10
LmxM.12.0240.1	Hypothetical protein, unknown function	700	259.084	0	188.679	10.7264	0.728255	2.6245e-11
LmxM.12.0250.1	Cysteinyl-tRNA synthetase, putative	807	483.543	0	276.967	4.84161	0.572787	1e-05
LmxM.12.0260.1	Helicase associated domain (HA2), putative	2904	104.006	0	84.2982	3.15155	0.81051	2.00701e-10
LmxM.12.0270.1	Hypothetical protein, conserved	597	109.523	0	145.186	5.01415	1.32562	5.70126e-13
LmxM.12.0280.1	Ornithine decarboxylase, putative	717	443.666	0	448.113	9.01033	1.01002	0.310815
LmxM.12.0290.1	Hypothetical protein, unknown function	1594	93.1159	0	108.802	8.78053	1.16845	0.0370151
LmxM.12.0300.1	Hypothetical protein, conserved	1886	146.964	0	164.79	8.20315	1.12129	0.014888
LmxM.12.0310.1	Hypothetical protein, conserved	601	132.994	0	186.262	14.8188	1.40053	0.000162436
LmxM.12.0320.1	Myotubularin-related protein, putative	3227	126.381	0	168.917	6.22829	1.33657	4.26061e-12
LmxM.12.0330.1	Hypothetical protein, unknown function	1312	107.483	0	148.368	7.4697	1.3804	2.20535e-08
LmxM.12.0340.1	Hypothetical protein, unknown function	2053	81.6118	0	115.872	3.76577	1.41979	4.61257e-20
LmxM.12.0350.1	CCR4-NOT transcription complex subunit 2, putative	571	338.027	0	187.675	12.1189	0.555207	1e-05
LmxM.12.0360.1	Glutathione S-transferase, N-terminal domain containing protein, putative	365	313.578	0	286.111	7.67891	0.912407	0.000173805
LmxM.12.0370.1	Hypothetical protein, conserved	318	55.7895	0	87.6354	6.96138	1.57082	2.3851e-06
LmxM.12.0380.1	Pumillio protein 4, putative	1465	121.138	0	134.836	5.77128	1.11307	0.00881358
LmxM.12.0390.1	Hypothetical protein, conserved	400	371.025	0	357.563	12.8246	0.963716	0.146925
LmxM.12.0400.1	3'-nucleotidase/nuclease, putative	381	1568.5	0	2797.65	55.2858	1.78365	8.28761e-110
LmxM.12.0405.1	Hypothetical protein	392	121.895	0	138.393	11.1245	1.13535	0.069028
LmxM.12.0410.1	Eukaryotic protein of unknown function (DUF866), putative	161	1291.29	0	1914.29	120.35	1.48246	1.12988e-07
LmxM.12.0420.1	Hypothetical protein, unknown function	96	123.53	0	169.017	14.8186	1.36823	0.0010717
LmxM.12.0430.1	Hypothetical protein, conserved	705	114.06	0	142.669	5.73347	1.25082	3.02315e-07
LmxM.12.0440.1	Hypothetical protein, conserved	650	181.801	0	167.174	7.52727	0.91954	0.0259893
LmxM.12.0450.1	Hypothetical protein, unknown function	1152	172.991	0	219.798	13.7633	1.27057	0.000335898
LmxM.12.0460.1	Hypothetical protein, unknown function	784	79.1596	0	85.1753	2.20605	1.07599	0.00319685
LmxM.12.0470.1	Hypothetical protein, unknown function	741	7.78814	0	12.7499	0.539129	1.63709	1.73509e-20
LmxM.12.0480.1	Hypothetical protein, unknown function	607	28.9904	0	32.0287	2.45323	1.1048	0.107767
LmxM.12.0490.1	Hypothetical protein, unknown function	318	42.8441	0	57.4222	4.68836	1.34026	0.000937246
LmxM.12.0500.1	Hypothetical protein, unknown function	1002	20.1176	0	21.8415	1.40089	1.08569	0.109234
LmxM.12.0510.1	WW domain containing protein, putative	989	67.5211	0	87.4708	5.64453	1.29546	0.000204396
LmxM.12.0520.1	Vacuolar ATP synthase subunit, putative	137	832.703	0	733.686	42.0938	0.881089	0.00932883
LmxM.12.0530.1	Glucose-6-phosphate isomerase	605	798.965	0	731.639	30.2994	0.915734	0.0131413
LmxM.12.0540.1	Present in the outer mitochondrial membrane proteome 18	167	340.067	0	229.726	12.0309	0.675533	1e-05
LmxM.12.0550.1	Hypothetical protein, unknown function	833	106.273	0	100.211	10.2772	0.942963	0.27766
LmxM.12.0560.1	Hypothetical protein, conserved	1369	161.925	0	172.788	10.0069	1.06709	0.138831
LmxM.12.0570.1	Fusaric acid resistance protein-like, putative	1860	143.454	0	123.321	8.0208	0.859658	0.00603575
LmxM.12.0590.1	Fusaric acid resistance protein-like, putative	1919	97.656	0	97.9866	2.5749	1.00339	0.448921
LmxM.12.0600.1	Hypothetical protein, conserved	518	477.548	0	414.822	31.2249	0.868651	0.0222775
LmxM.12.0610.1	TPR repeat, putative	1066	99.865	0	73.2048	4.41664	0.733038	7.88453e-10
LmxM.12.0620.1	Hypothetical protein, conserved	1390	109.844	0	100.657	4.80935	0.91636	0.0280467
LmxM.12.0630.1	Alanine aminotransferase, putative	497	950.537	0	810.607	22.2073	0.852789	1.47812e-10
LmxM.12.0640.1	Hypothetical protein, conserved	748	193.836	0	107.748	4.81263	0.555871	1e-05
LmxM.12.0650.1	Hypothetical protein, conserved	619	194.903	0	239.489	17.4183	1.22876	0.00523782
LmxM.12.0660.1	Ser/thr protein phosphatase, putative	959	275.468	0	239.735	9.80304	0.870285	0.000133685
LmxM.12.0670.1	Cytochrome oxidase subunit IV, putative	339	1742.22	0	831.194	15.9504	0.477088	1e-05
LmxM.12.0680.1	Bardet-Biedl syndrome 5 protein	418	316.293	0	442.8	24.145	1.39997	8.05198e-08
LmxM.12.0690.1	Hypothetical protein, conserved	166	562.052	0	626.142	4.01369	1.11403	1.06797e-57
LmxM.12.0700.1	Hypothetical protein, conserved	848	200.054	0	193.754	10.835	0.968511	0.280488
LmxM.12.0710.1	Protein of unknown function (DUF962), putative	108	849.02	0	776.763	40.5427	0.914893	0.0373545
LmxM.12.0850.1	Surface antigen protein 2, putative	1046	251.334	0	276.224	28.7137	1.09903	0.193019
LmxM.12.0860.1	Surface antigen, putative	707	1e-05	0	1e-05	1e-05	1	0.5
LmxM.12.0867.1	Hypothetical protein, conserved	439	414.877	0	401.493	36.7814	0.96774	0.357975
LmxM.12.0870partial.1	Surface antigen protein 2, putative	282	43.4648	0	61.3873	3.14863	1.41235	6.27086e-09
LmxM.12.0890.1	Surface antigen protein 2, putative	338	10.8953	0	18.6256	2.58801	1.70951	0.00140881
LmxM.12.0891.1	Surface antigen protein 2, putative	391	1.02717	0	0.117006	0.20266	0.113911	3.54301e-06
LmxM.12.0905.1	Hypothetical protein	267	115.56	0	139.988	9.74618	1.21139	0.00609803
LmxM.12.0910.1	Promastigote surface antigen protein PSA	696	51.2643	0	62.8222	2.15041	1.22546	3.83525e-08
LmxM.12.0980.1	Promastigote surface antigen 38S	367	217.991	0	192.367	14.412	0.882456	0.0377082
LmxM.12.0990.1	Surface antigen protein, putative	420	262.284	0	385.649	3.30711	1.47035	7.29689e-305
LmxM.12.1090.1	Promastigote surface antigen protein PSA	514	127.39	0	347.583	14.9592	2.72849	2.41301e-49
LmxM.12.1100.1	Hypothetical protein, conserved	1696	150.616	0	185.894	5.88258	1.23422	1.00519e-09
LmxM.12.1110.1	DnaJ domain containing protein, putative	646	536.047	0	731.597	13.1951	1.3648	5.44887e-50
LmxM.12.1120.1	Flagellum attachment zone protein 2	1291	281.107	0	199.35	4.672	0.70916	1e-05
LmxM.12.1130.1	NADH:flavin oxidoreductase/NADH oxidase, putative	384	1391.39	0	829.222	35.967	0.595965	1e-05
LmxM.12.1140.1	N-ethylmaleimide reductase-like protein	1137	99.2218	0	76.8803	9.96127	0.774832	0.0124535
LmxM.12.1150.1	Hypothetical protein, unknown function	1268	162.169	0	215.991	5.77128	1.33189	5.50467e-21
LmxM.12.1160.1	Putative integral membrane protein conserved region (DUF2404), putative	943	122.944	0	145.748	8.47435	1.18548	0.00356252
LmxM.12.1170.1	Putative integral membrane protein conserved region (DUF2404), putative	685	141.749	0	167.408	5.36724	1.18102	8.73201e-07
LmxM.12.1180.1	Hypothetical protein, conserved	866	264.047	0	212.815	10.091	0.805974	1.91738e-07
LmxM.12.1190.1	ABC transporter, putative	1605	177.959	0	149.12	6.94781	0.837943	1.65588e-05
LmxM.12.1200.1	Hypothetical protein, unknown function	540	214.993	0	203.509	2.60941	0.946584	5.38615e-06
LmxM.12.1210.1	Hypothetical protein, conserved	996	107.977	0	96.4416	3.38478	0.893172	0.000327344
LmxM.12.1220.1	WD repeat and HMG-box DNA-binding protein, putative	1410	118.069	0	115.353	2.7328	0.976999	0.160172
LmxM.12.1230.1	SNARE associated Golgi protein, putative	329	441.527	0	352.341	30.5112	0.798004	0.00173293
LmxM.12.1240.1	Hypothetical protein, unknown function	886	218.759	0	260.681	10.7445	1.19164	4.7755e-05
LmxM.12.1250.1	Puromycin-sensitive aminopeptidase-like protein	1382	124.317	0	143.486	12.722	1.15419	0.0659366
LmxM.12.1260.1	Hypothetical protein, conserved	438	534.474	0	525.835	13.3833	0.983836	0.259288
LmxM.12.1270.1	Arginine N-methyltransferase-like protein	368	1114.82	0	696.776	32.0065	0.625014	1e-05
LmxM.12.1280.1	Hypothetical protein, unknown function	639	143.039	0	151.027	5.69252	1.05584	0.0802742
LmxM.12.1290.1	Hypothetical protein, conserved	208	329.203	0	398.416	8.87938	1.21024	3.22636e-15
LmxM.12.1300.1	SET domain containing protein, putative	622	178.282	0	155.582	8.16881	0.872677	0.00272824
LmxM.12.1310.1	FAM91 N-terminus/FAM91 C-terminus, putative	870	119.82	0	168.037	15.9836	1.40241	0.0012779
LmxM.12.1320.1	Vacuolar sorting protein 39 domain 1/Vacuolar sorting protein 39 domain 2, putative	971	134.789	0	175.019	13.0245	1.29846	0.00100496
LmxM.12.1330.1	Alpha/beta hydrolase domain-containing protein	620	196.378	0	156.56	6.63918	0.797241	1.00303e-09
LmxM.12.1340.1	Hypothetical protein, conserved	438	180.887	0	128.756	8.15827	0.711803	8.29631e-11
LmxM.12_105940.1	None	36	439.946	0	642.621	33.2577	1.46068	5.50348e-10
LmxM.12_20327.1	None	58	231.878	0	286.583	2.73814	1.23592	4.19465e-89
LmxM.12_255117.1	None	55	527.138	0	1041.08	84.3413	1.97497	5.51918e-10
LmxM.12_260513.1	None	66	515.081	0	532.432	80.3416	1.03369	0.414509
LmxM.12_273981.1	None	96	134.278	0	186.599	40.068	1.38965	0.0958098
LmxM.12_279523.1	None	45	239.068	0	233.027	7.18855	0.974733	0.200369
LmxM.12_285464.1	None	56	1490.61	0	615.504	31.2636	0.412922	1e-05
LmxM.12_340742.1	None	32	182.659	0	168.228	10.7891	0.920994	0.0905179
LmxM.12_389271.1	None	138	129.699	0	317.711	45.8478	2.44961	2.05867e-05
LmxM.12_390601.1	None	86	162.635	0	280.753	17.9869	1.72627	2.5697e-11
LmxM.12_407974.1	None	78	1069.95	0	1197.28	122.794	1.119	0.149892
LmxM.12_477510.1	None	82	524.596	0	580.783	53.5604	1.1071	0.147082
LmxM.12_502033.1	None	50	306.989	0	405.294	32.6198	1.32022	0.00129055
LmxM.12_65775.1	None	109	100.016	0	127.771	27.4607	1.27751	0.156075
LmxM.12_84344.1	None	38	316.173	0	352.416	27.8889	1.11463	0.0968757
LmxM.13.0010.1	Hypothetical protein, conserved	650	136.837	0	154.356	7.39587	1.12802	0.00892553
LmxM.13.0020.1	Cis-prenyltransferase-like protein	389	443.209	0	532.561	13.6981	1.2016	3.44653e-11
LmxM.13.0030.1	Hypothetical protein, conserved	201	616.869	0	498.651	6.74951	0.808359	1e-05
LmxM.13.0040.1	Hypothetical protein, conserved	355	261.723	0	323.43	21.8349	1.23577	0.00235615
LmxM.13.0050.1	Ribonuclease HII, putative	296	430.068	0	428.084	21.2115	0.995388	0.462754
LmxM.13.0060.1	Hypothetical protein, conserved	462	163.781	0	133.241	4.19551	0.81353	1.67755e-13
LmxM.13.0070.1	Hypothetical protein, unknown function	196	544.14	0	446.025	44.2968	0.819688	0.0133818
LmxM.13.0080.1	Mitochondrial DNA polymerase I protein B, putative	1429	327.805	0	276.85	11.2617	0.844556	3.02461e-06
LmxM.13.0090.1	Metallo-peptidase, Clan MA(E) Family M32	503	614.776	0	402.564	28.9188	0.654814	1.08247e-13
LmxM.13.0100.1	Hypothetical protein, unknown function	413	116.689	0	94.7306	5.97149	0.811818	0.000117866
LmxM.13.0110.1	SURF1 family, putative	352	681.359	0	345.761	9.53608	0.507458	1e-05
LmxM.13.0120.1	Hypothetical protein, conserved	156	342.68	0	320.028	26.6212	0.933898	0.197415
LmxM.13.0130.1	Kinesin-13 2	726	269.167	0	190.788	17.2714	0.708807	2.83794e-06
LmxM.13.0140.1	Hypothetical protein, conserved	254	580.722	0	481.704	15.9102	0.829492	2.43042e-10
LmxM.13.0150.1	Hypothetical protein, conserved	473	302.694	0	251.37	23.4985	0.830443	0.0144757
LmxM.13.0160.1	Protein kinase A regulatory subunit	503	953.958	0	585.368	43.5946	0.61362	1e-05
LmxM.13.0170.1	MOZ/SAS family acetyltransferase, putative	623	285.551	0	374.806	16.8037	1.31257	5.43294e-08
LmxM.13.0180.1	Tetratricopeptide repeat, putative	440	205.343	0	168.745	8.81433	0.821772	1.64725e-05
LmxM.13.0190.1	Hypothetical protein, unknown function	248	359.238	0	206.315	9.06998	0.574313	1e-05
LmxM.13.0200.1	Lipase (class 3), putative	823	182.68	0	178.504	4.30649	0.977138	0.166075
LmxM.13.0210.1	Triglyceride lipase, putative	805	191.074	0	250.103	6.40263	1.30894	1.49144e-20
LmxM.13.0220.1	Ras-related protein RAB5B, putative	211	352.401	0	251.821	7.98068	0.714587	1e-05
LmxM.13.0230.1	Zinc-RING finger domain containing protein, putative	421	73.6735	0	79.6248	5.86635	1.08078	0.155176
LmxM.13.0240.1	Flagella-associated protein 73, putative	307	395.031	0	321.257	21.2	0.813244	0.000250789
LmxM.13.0250.1	Nucleoporin NUP48	533	265.05	0	190.122	3.77957	0.717305	1e-05
LmxM.13.0260.1	N-acetyltransferase subunit ARD1, putative	260	674.449	0	507.928	19.2122	0.7531	1e-05
LmxM.13.0270.1	Hypothetical protein, conserved	1893	157.879	0	176.432	3.65819	1.11751	1.97404e-07
LmxM.13.0280.1	Alpha tubulin	451	1433.27	0	2027.17	264.018	1.41437	0.0122416
LmxM.13.0290partial.1	Hypothetical protein	151	1e-05	0	1e-05	1e-05	1	0.5
LmxM.13.0300.1	Alpha tubulin, putative, (fragment)	294	1e-05	0	0.621126	0.655527	62112.6	0.17169
LmxM.13.0390.1	Alpha tubulin	451	530.917	0	676.938	106.507	1.27504	0.0851879
LmxM.13.0400.1	Sister chromatid cohesion C-terminus, putative	2024	205.373	0	190.554	8.77619	0.927844	0.0456536
LmxM.13.0410.1	Hypothetical protein, conserved	1098	228.451	0	232.88	25.2347	1.01939	0.430329
LmxM.13.0420.1	Long-chain-fatty-acid-CoA ligase, putative	669	433.818	0	379.408	20.6708	0.874579	0.00424159
LmxM.13.0430.1	Flagellar radial spoke protein 4/6	596	460.874	0	415.201	43.1451	0.900899	0.144893
LmxM.13.0440.1	Mitogen-activated protein kinase kinase 2	1090	240.595	0	265.696	35.2793	1.10433	0.238389
LmxM.13.0450.1	ALBA-domain protein 1	121	7344.16	0	7277.84	390.134	0.990969	0.432504
LmxM.13.0460.1	Hypothetical protein, conserved	497	788.345	0	1043.65	75.9139	1.32384	0.000385451
LmxM.13.0470.1	Hypothetical protein, conserved	492	380.094	0	334.082	10.3776	0.878945	4.62892e-06
LmxM.13.0480.1	TATA element modulatory factor 1 TATA binding, putative	758	321.872	0	318.034	24.2118	0.988078	0.437034
LmxM.13.0490.1	Histidine phosphatase superfamily (branch 1), putative	407	563.831	0	586.216	31.5837	1.0397	0.239237
LmxM.13.0500.1	ATP-dependent RNA helicase, putative	2156	309.825	0	256.251	23.6089	0.827082	0.0116266
LmxM.13.0510.1	Hypothetical protein, conserved	299	324.081	0	447.259	33.4874	1.38008	0.000117384
LmxM.13.0520.1	Protein of unknown function (DUF1014), putative	278	524.156	0	482.701	17.6913	0.92091	0.00955786
LmxM.13.0530.1	Hypothetical protein, conserved	1235	192.162	0	131.22	7.31577	0.682863	1e-05
LmxM.13.0540.1	Hypothetical protein, conserved	198	416.216	0	254.367	14.8451	0.611141	1e-05
LmxM.13.0550.1	Uncharacterized ACR, COG1678, putative	666	338.377	0	273.54	14.2806	0.808388	2.80971e-06
LmxM.13.0560.1	60S ribosomal protein L18, putative	198	8700.71	0	9407.98	669.002	1.08129	0.145212
LmxM.13.0570.1	40S ribosomal protein S12, putative	141	12863.7	0	16692.9	647.564	1.29768	1.6764e-09
LmxM.13.0580.1	Hypothetical protein, conserved	1843	287.022	0	273.852	15.2642	0.954116	0.194127
LmxM.13.0590.1	Hypothetical protein, conserved	343	389.03	0	402.215	33.8696	1.03389	0.348527
LmxM.13.0600.1	Protein of unknown function, DUF607, putative	358	300.559	0	217.646	5.22188	0.724139	1e-05
LmxM.13.0610.1	Actyltransferase-like protein	268	321.714	0	687.377	48.125	2.13661	1.50143e-14
LmxM.13.0620.1	Hypothetical protein, conserved	423	270.488	0	305.795	1.94025	1.13053	2.71406e-74
LmxM.13.0630.1	Hypothetical protein, conserved	299	334.859	0	566.161	22.4163	1.69074	2.90618e-25
LmxM.13.0640.1	Hypothetical protein, conserved	1337	448.239	0	430.758	16.7841	0.961001	0.148817
LmxM.13.0650.1	Hypothetical protein, conserved	607	376.707	0	424.482	5.42578	1.12682	6.5265e-19
LmxM.13.0660.1	Hypothetical protein, conserved	704	389.569	0	281.655	34.2024	0.722991	0.000802053
LmxM.13.0670.1	Mannose-specific lectin, putative	483	1297.93	0	623.077	79.9727	0.480055	1e-05
LmxM.13.0680.1	Metallopeptidase family M24, putative	565	412.496	0	354.604	0.508046	0.859654	1e-05
LmxM.13.0690.1	PSP1 C-terminal conserved region, putative	1044	199.327	0	79.1348	3.57767	0.397009	1e-05
LmxM.13.0700.1	Kinesin, putative	1418	19.5959	0	57.9522	8.2882	2.95736	1.84771e-06
LmxM.13.0710.1	Putative GTPase activating protein for Arf, putative	440	251.723	0	224.061	8.49789	0.89011	0.000566701
LmxM.13.0720.1	Oxidoreductase-like protein	342	235.712	0	342.38	16.9913	1.45253	1.71748e-10
LmxM.13.0730.1	Ubiquitin-like protein	826	255.11	0	318.266	21.307	1.24757	0.00151778
LmxM.13.0740.1	Calcium-activated chloride channel, putative	1089	151.993	0	175.769	0.631137	1.15643	0
LmxM.13.0750.1	Hypothetical protein, conserved	292	178.541	0	161.019	2.23254	0.901859	2.10942e-15
LmxM.13.0760.1	C2 domain containing protein, putative	2047	159.347	0	174.409	7.41815	1.09452	0.0211628
LmxM.13.0770.1	Dual specificity phosphatase, catalytic domain containing protein, putative	568	203.313	0	252.954	18.9936	1.24416	0.00448025
LmxM.13.0780.1	Protein kinase, putative	580	317.747	0	404.06	26.557	1.27164	0.000576858
LmxM.13.0790.1	Hypothetical protein, conserved	679	163.298	0	161.767	20.4946	0.990624	0.470224
LmxM.13.0800.1	Hypothetical protein, conserved	224	222.995	0	126.94	6.82857	0.569251	1e-05
LmxM.13.0810.1	Hypothetical protein, conserved	2643	88.5623	0	109.313	1.28708	1.23431	8.84068e-59
LmxM.13.0820.1	Complex1_LYR-like, putative	289	329.479	0	318.379	14.9022	0.96631	0.228179
LmxM.13.0830.1	Hypothetical protein, conserved	1235	162.305	0	166.975	16.0387	1.02877	0.38547
LmxM.13.0840.1	Hypothetical protein, unknown function	1142	155.226	0	120.846	2.52998	0.77852	1e-05
LmxM.13.0850.1	Hypothetical protein, conserved	1161	190.298	0	137.988	8.6455	0.725112	7.21396e-10
LmxM.13.0860.1	Hypothetical protein, conserved	347	195.098	0	153.959	17.5525	0.789138	0.00954511
LmxM.13.0870.1	Mitochondrial processing peptidase alpha subunit, putative	528	1504.61	0	834.528	58.521	0.554648	1e-05
LmxM.13.0880.1	Hypothetical protein, conserved	698	601.719	0	342.666	18.6237	0.569479	1e-05
LmxM.13.0890.1	Hypothetical protein, conserved	344	414.509	0	399.063	15.7773	0.962737	0.163794
LmxM.13.0900.1	Hypothetical protein, conserved	574	221.083	0	262.673	9.02832	1.18812	2.04685e-06
LmxM.13.0910.1	Hypothetical protein, conserved	820	155.56	0	162.448	6.73169	1.04427	0.15313
LmxM.13.0920.1	Hypothetical protein, conserved	1508	190.011	0	140.504	12.9996	0.739454	6.99536e-05
LmxM.13.0930.1	Glycosyltransferase family-like protein	275	412.503	0	503.204	21.5525	1.21988	1.28604e-05
LmxM.13.0940.1	N(2), N(2)-dimethylguanosine tRNA methyltransferase, putative	725	111.121	0	86.8843	11.8017	0.781892	0.0200057
[truncated: 7,183 more rows]

## Sheet: Unmapped and <20 reads P-IW
Gene ID	Name	Protein length	mean RPKM (Parental)	std RPKM (Parental)	mean RPKM (Mutant)	std RPKM (Mutant)	RPKM Ratio	p value
LmxM.01.0830.1	Hypothetical protein	255	1e-05	0	1e-05	1e-05	1	0.5
LmxM.01_107651.1	None	84	349.639	0	494.756	36.5623	1.41505	3.60808e-05
LmxM.01_123594.1	None	111	401.587	0	951.186	187.862	2.36857	0.00171924
LmxM.01_195286.1	None	41	118.465	0	176.084	21.3179	1.48638	0.00343735
LmxM.01_232406.1	None	105	1e-05	0	0.113603	0.196767	11360.3	0.281869
LmxM.01_240110.1	None	60	870.087	0	897.229	28.1304	1.03119	0.167306
LmxM.01_53687.1	None	105	293.654	0	310.566	31.4144	1.05759	0.29517
LmxM.01_57483.1	None	147	265.237	0	339.507	20.735	1.28002	0.000170563
LmxM.02_11936.1	None	88	262.44	0	327.617	15.3527	1.24835	1.09141e-05
LmxM.02_159692.1	None	51	463.692	0	933.144	34.283	2.01242	5.55887e-43
LmxM.02_84177.1	None	131	212.894	0	323.223	18.3713	1.51824	9.53665e-10
LmxM.03_101644.1	None	37	163.935	0	131.767	18.4661	0.803773	0.0407518
LmxM.03_153620.1	None	68	302.64	0	254.844	37.8378	0.84207	0.103262
LmxM.03_204918.1	None	49	696.135	0	701.296	72.6342	1.00741	0.471676
LmxM.03_78395.1	None	73	95.6934	0	45.7385	3.05657	0.47797	1e-05
LmxM.04_123059.1	None	65	343.705	0	328.784	63.0509	0.95659	0.40647
LmxM.04_201044.1	None	33	292.718	0	339.041	38.2854	1.15825	0.113152
LmxM.04_212255.1	None	50	116.04	0	175.259	23.3583	1.51033	0.00561875
LmxM.04_243246.1	None	83	636.174	0	902.883	44.8655	1.41924	1.38524e-09
LmxM.04_246981.1	None	151	10.4652	0	9.80645	0.868436	0.937051	0.224052
LmxM.04_422972.1	None	86	1471.91	0	722.809	64.3431	0.491069	1e-05
LmxM.04_50854.1	None	58	372.172	0	369.855	35.6838	0.993775	0.474115
LmxM.05.0510b.1	Hypothetical protein	574	1e-05	0	0.0941755	0.163117	9417.55	0.281872
LmxM.05.0780.1	Hypothetical protein, conserved	147	1e-05	0	1e-05	1e-05	1	0.5
LmxM.05.1080a.1	Phosphatidylinositol 4-phosphate 5-kinase, putative (fragment)	164	1e-05	0	1e-05	1e-05	1	0.5
LmxM.05_111769.1	None	102	255.462	0	387.849	23.8571	1.51823	1.43513e-08
LmxM.05_145594.1	None	29	153.764	0	279.188	21.9575	1.81569	5.57868e-09
LmxM.05_253920.1	None	71	357.077	0	467.727	33.8209	1.30988	0.000534596
LmxM.05_296301.1	None	96	1447.26	0	1291.37	86.6267	0.892284	0.0359627
LmxM.05_361535.1	None	41	4.12461	0	14.4216	2.1762	3.49648	1.11355e-06
LmxM.05_399275.1	None	45	209.771	0	239.926	13.2664	1.14375	0.0115119
LmxM.05_414407.1	None	36	378.199	0	375.218	12.9042	0.992117	0.408643
LmxM.05_426918.1	None	164	197.75	0	277.74	24.6557	1.4045	0.00058871
LmxM.06_101525.1	None	37	396.786	0	776.173	30.3469	1.95615	3.65508e-36
LmxM.06_109552.1	None	31	289.342	0	441.13	22.372	1.5246	5.81488e-12
LmxM.06_129660.1	None	38	1328.62	0	1638.45	86.356	1.2332	0.000166704
LmxM.06_1380.1	None	50	1e-05	0	1e-05	1e-05	1	0.5
LmxM.06_152779.1	None	36	198.699	0	141.143	22.3796	0.710335	0.00505841
LmxM.06_18579.1	None	39	341.309	0	300.274	11.5593	0.879771	0.00019264
LmxM.06_265056.1	None	31	291.189	0	292.308	22.4634	1.00384	0.480128
LmxM.06_27195.1	None	34	227.117	0	350.439	29.9692	1.54299	1.93607e-05
LmxM.06_277328.1	None	40	477.554	0	488.006	76.4757	1.02189	0.445645
LmxM.06_29862.1	None	55	259.653	0	370.525	55.4324	1.427	0.0227427
LmxM.06_299794.1	None	68	185.433	0	276.8	18.9927	1.49272	7.52289e-07
LmxM.06_391458.1	None	79	240.932	0	324.238	15.7657	1.34576	6.32071e-08
LmxM.06_413612.1	None	32	534.171	0	1303.29	105.566	2.43984	1.60018e-13
LmxM.06_425823.1	None	31	334.943	0	475.335	32.7692	1.41915	9.16651e-06
LmxM.06_449544.1	None	113	310.417	0	1399.47	111.609	4.50837	8.53811e-23
LmxM.06_68747.1	None	78	804.524	0	1009.44	25.3267	1.2547	2.96473e-16
LmxM.06_69456.1	None	32	249.176	0	274.066	31.5249	1.09989	0.214895
LmxM.06_9341.1	None	34	428.006	0	293.213	12.4087	0.685068	1e-05
LmxM.06_94775.1	None	268	395.799	0	374.138	35.4248	0.945275	0.270454
LmxM.07_189754.1	None	83	359.048	0	527.168	89.1664	1.46824	0.0296841
LmxM.07_339360.1	None	28	250.328	0	426.765	62.6867	1.70482	0.00244209
LmxM.07_39505.1	None	90	307.165	0	296.158	19.4643	0.964165	0.285865
LmxM.07_431674.1	None	130	415.905	0	457.425	30.2084	1.09983	0.0846502
LmxM.07_440071.1	None	38	670.435	0	970.386	37.064	1.4474	2.91567e-16
LmxM.07_452850.1	None	337	171.277	0	161.212	5.83507	0.941232	0.042263
LmxM.07_533696.1	None	103	397.538	0	245.721	50.7405	0.618107	0.00138564
LmxM.07_534553.1	None	106	1627.45	0	628.914	6.58975	0.386441	1e-05
LmxM.07_561159.1	None	36	360.234	0	520.008	52.5022	1.44353	0.00117043
LmxM.08.0790a.1	Tuzin (Hypothetical)	190	1e-05	0	1e-05	1e-05	1	0.5
LmxM.08.1040a.1	Cathepsin (Hypothetical)	88	1e-05	0	1e-05	1e-05	1	0.5
LmxM.08.1050.1	Cathepsin (Hypothetical)	230	1e-05	0	0.51278	0.448945	51278	0.126692
LmxM.08.1050a.1	Cathepsin (Hypothetical)	98	1e-05	0	1e-05	1e-05	1	0.5
LmxM.08_1000447.1	None	54	197.129	0	244.922	21.1453	1.24244	0.0119046
LmxM.08_1008719.1	None	36	554.099	0	723.938	20.8442	1.30652	1.84916e-16
LmxM.08_1040671.1	None	42	331.172	0	280.756	29.5426	0.847765	0.0439526
LmxM.08_1048727.1	None	123	769.338	0	432.254	3.93069	0.561852	1e-05
LmxM.08_1059897.1	None	45	35.5662	0	30.9814	7.76133	0.871092	0.277355
LmxM.08_1074274.1	None	45	492.004	0	666.041	25.3562	1.35373	3.35502e-12
LmxM.08_1101248.1	None	64	292.413	0	148.152	7.82414	0.506654	1e-05
LmxM.08_1102071.1	None	46	306.649	0	417.157	22.8942	1.36037	6.93359e-07
LmxM.08_1121173.1	None	40	92.7699	0	105.335	26.2749	1.13545	0.316243
LmxM.08_1139529.1	None	59	81.6003	0	107.426	10.8028	1.31649	0.00840962
LmxM.08_1144994.1	None	59	1e-05	0	1e-05	1e-05	1	0.5
LmxM.08_1153879.1	None	29	186.013	0	214.708	6.06397	1.15426	1.11193e-06
LmxM.08_1157406.1	None	75	248.849	0	134.966	4.43807	0.542361	1e-05
LmxM.08_1172187.1	None	28	86.9627	0	72.5431	11.3464	0.834187	0.101891
LmxM.08_1424150.1	None	51	146.83	0	189.873	1.12896	1.29315	0
LmxM.08_1437036.1	None	98	218.637	0	268.24	15.6796	1.22687	0.000779306
LmxM.08_1446422.1	None	26	170.156	0	302.287	36.1805	1.77653	0.000130101
LmxM.08_1449783.1	None	33	253.009	0	409.818	16.4391	1.61978	7.22735e-22
LmxM.08_1455604.1	None	373	81.6703	0	373.321	51.0182	4.57108	5.43341e-09
LmxM.08_1463383.1	None	317	178.623	0	387.446	60.7596	2.16906	0.000294248
LmxM.08_1469531.1	None	60	108.217	0	339.361	35.4293	3.13593	3.42072e-11
LmxM.08_1476073.1	None	302	163.19	0	560.7	56.4434	3.43588	9.43201e-13
LmxM.08_1479331.1	None	400	110.332	0	320.075	56.9413	2.90103	0.000115024
LmxM.08_1484979.1	None	391	50.187	0	307.97	38.7313	6.13646	1.40995e-11
LmxM.08_1491863.1	None	97	329.498	0	534.753	16.1499	1.62293	2.62192e-37
LmxM.08_1505806.1	None	53	3.76094	0	4.61085	1.69041	1.22598	0.30756
LmxM.08_1509453.1	None	61	448.671	0	990.365	124.295	2.20733	6.55835e-06
LmxM.08_1514466.1	None	53	5.17129	0	19.0978	2.26125	3.69305	3.66537e-10
LmxM.08_1545655.1	None	28	437.996	0	689.176	75.3408	1.57348	0.000428144
LmxM.08_158460.1	None	84	164.428	0	232.541	10.673	1.41424	8.75104e-11
LmxM.08_1603858.1	None	159	202.928	0	197.046	32.8268	0.971018	0.428906
LmxM.08_1616063.1	None	81	580.29	0	724.998	25.9294	1.24937	1.19663e-08
LmxM.08_1640715.1	None	56	594.741	0	632.413	19.5354	1.06334	0.0269048
LmxM.08_185075.1	None	49	394.674	0	239.39	24.1715	0.606552	6.62643e-11
LmxM.08_208836.1	None	51	124.902	0	162.978	13.2928	1.30485	0.00208887
LmxM.08_237531.1	None	30	245.295	0	267.728	14.9067	1.09145	0.0661737
LmxM.08_24839.1	None	91	290.458	0	519.09	36.9008	1.78714	2.89852e-10
LmxM.08_29.1480.1	Hypothetical protein, conserved	303	1e-05	0	1e-05	1e-05	1	0.5
LmxM.08_344258.1	None	58	88.9038	0	291.066	39.4096	3.27394	1.45062e-07
LmxM.08_345792.1	None	67	51.1847	0	85.7353	12.9873	1.67502	0.00390309
LmxM.08_379547.1	None	27	491.647	0	593.674	52.148	1.20752	0.0252043
LmxM.08_37973.1	None	56	89.9851	0	85.6776	5.78656	0.952131	0.228319
LmxM.08_413798.1	None	60	618.266	0	722.37	86.9008	1.16838	0.115467
LmxM.08_422207.1	None	32	435.746	0	632.001	47.7564	1.45039	1.98251e-05
LmxM.08_474959.1	None	108	301.972	0	411.176	7.30838	1.36164	8.73853e-51
LmxM.08_486417.1	None	93	275.85	0	429.76	7.5673	1.55795	2.91712e-92
LmxM.08_498113.1	None	32	539.977	0	465.146	25.6624	0.861419	0.00177302
LmxM.08_52740.1	None	101	325.5	0	351.5	9.3729	1.07988	0.00276911
LmxM.08_560271.1	None	46	317.189	0	378.37	20.9827	1.19288	0.0017742
LmxM.08_590248.1	None	120	152.953	0	138.264	5.96995	0.903961	0.00693564
LmxM.08_627089.1	None	30	20.6852	0	38.1472	13.0211	1.84418	0.0899525
LmxM.08_632833.1	None	26	189.24	0	119.662	11.9412	0.632327	2.82552e-09
LmxM.08_645231.1	None	40	914.661	0	1274.77	116.285	1.3937	0.000978246
LmxM.08_708030.1	None	89	206.857	0	232.139	4.10377	1.12222	3.62104e-10
LmxM.08_73062.1	None	26	455.651	0	359.498	36.5091	0.788977	0.00422339
LmxM.08_766410.1	None	46	317.361	0	404.62	20.2779	1.27495	8.41825e-06
LmxM.08_767558.1	None	108	302.573	0	275.236	23.5422	0.90965	0.122779
LmxM.08_801135.1	None	65	1343.38	0	4268.56	636.593	3.17748	2.16319e-06
LmxM.08_822992.1	None	31	240.318	0	137.127	17.7531	0.570606	3.07609e-09
LmxM.08_825120.1	None	173	784.469	0	1642.2	91.4158	2.09339	3.21293e-21
LmxM.08_850472.1	None	26	1349.17	0	1926.65	174.521	1.42802	0.000468234
LmxM.08_851909.1	None	29	730.288	0	834.405	98.7441	1.14257	0.145848
LmxM.08_884211.1	None	253	326.151	0	327.456	9.82856	1.004	0.447188
LmxM.08_889917.1	None	26	459.169	0	536.907	78.1559	1.1693	0.159953
LmxM.09_138074.1	None	44	101.61	0	84.7111	9.53764	0.833685	0.0382088
LmxM.09_206921.1	None	51	209.498	0	187.798	8.05945	0.896418	0.00354569
LmxM.09_382995.1	None	45	354.023	0	435.898	30.3744	1.23127	0.00351368
LmxM.09_413310.1	None	225	1e-05	0	1e-05	1e-05	1	0.5
LmxM.09_417796.1	None	71	121.742	0	196.425	14.2777	1.61346	8.44092e-08
LmxM.09_507449.1	None	211	283.682	0	483.119	37.1819	1.70303	4.07422e-08
LmxM.09_515422.1	None	50	722.101	0	596.085	67.1459	0.825488	0.0302767
LmxM.09_6143.1	None	61	324.788	0	418.245	33.7567	1.28775	0.00281513
LmxM.09_73559.1	None	34	174.214	0	223.956	41.1267	1.28552	0.113243
LmxM.09_94875.1	None	95	277.149	0	419.483	95.9272	1.51356	0.0689352
LmxM.10.0715.1	Amino acid transporter, putative	180	1e-05	0	1e-05	1e-05	1	0.5
LmxM.10_140396.1	None	37	276.815	0	278.729	10.7913	1.00691	0.429606
LmxM.10_142346.1	None	108	648.818	0	888.879	74.0971	1.37	0.000598044
LmxM.10_170718.1	None	86	447.898	0	512.624	42.3738	1.14451	0.0633199
LmxM.10_173304.1	None	32	300.875	0	386.669	37.9599	1.28515	0.011907
LmxM.10_199248.1	None	27	340.805	0	368.743	5.10159	1.08198	2.17159e-08
LmxM.10_201839.1	None	215	160.77	0	104.106	4.15532	0.647542	1e-05
LmxM.10_2591.1	None	59	98.0231	0	150.708	10.3179	1.53747	1.64408e-07
LmxM.10_305390.1	None	243	57.9902	0	164.916	12.8498	2.84386	4.35394e-17
LmxM.10_310478.1	None	62	449.009	0	312.179	10.0097	0.695262	1e-05
LmxM.10_313308.1	None	36	973.066	0	1294.67	120.58	1.3305	0.00382525
LmxM.10_437565.1	None	107	313.64	0	321.262	24.5953	1.0243	0.378315
LmxM.10_477682.1	None	67	1163.17	0	2212.06	126.542	1.90175	5.71944e-17
LmxM.10_478397.1	None	134	667.396	0	736.07	88.3126	1.1029	0.218397
LmxM.10_62641.1	None	39	1008.58	0	1026.06	160.677	1.01733	0.456696
LmxM.10_74864.1	None	29	267.522	0	295.054	11.9699	1.10291	0.0107226
LmxM.10_90343.1	None	109	690.351	0	818.099	75.0183	1.18505	0.0442953
LmxM.11.1130partial.1	Hypothetical protein	147	1e-05	0	1e-05	1e-05	1	0.5
LmxM.11_173321.1	None	111	341.142	0	390.037	25.5904	1.14333	0.0280222
LmxM.11_193234.1	None	78	529.817	0	706.428	69.1945	1.33334	0.00534953
LmxM.11_194280.1	None	50	445.925	0	564.773	22.9639	1.26652	1.137e-07
LmxM.11_244822.1	None	42	1620.17	0	2553.5	204.817	1.57607	2.59584e-06
LmxM.11_29705.1	None	53	1274.94	0	1409.66	82.7941	1.10566	0.0518596
LmxM.11_305205.1	None	28	773.263	0	630.853	26.1455	0.815833	2.56413e-08
LmxM.11_307776.1	None	34	1007.38	0	951.676	67.6186	0.944708	0.205047
LmxM.11_343183.1	None	63	783.81	0	902.567	24.8577	1.15151	8.87501e-07
LmxM.11_387060.1	None	26	833.934	0	385.403	15.1918	0.46215	1e-05
LmxM.11_426903.1	None	71	202.21	0	184.343	22.599	0.911643	0.214589
LmxM.11_461343.1	None	107	513.373	0	633.127	28.4355	1.23327	1.26881e-05
LmxM.11_518063.1	None	67	149.827	0	291.538	30.7642	1.94583	2.04882e-06
LmxM.11_59226.1	None	93	156.937	0	237.957	12.9826	1.51626	2.17796e-10
LmxM.11_60253.1	None	68	250.229	0	193.648	47.519	0.773882	0.116883
LmxM.11_76418.1	None	146	216.237	0	317.2	16.3007	1.46691	2.93629e-10
LmxM.12.0860.1	Surface antigen, putative	707	1e-05	0	1e-05	1e-05	1	0.5
LmxM.12_105940.1	None	36	439.946	0	642.621	33.2577	1.46068	5.50348e-10
LmxM.12_20327.1	None	58	231.878	0	286.583	2.73814	1.23592	4.19465e-89
LmxM.12_255117.1	None	55	527.138	0	1041.08	84.3413	1.97497	5.51918e-10
LmxM.12_260513.1	None	66	515.081	0	532.432	80.3416	1.03369	0.414509
LmxM.12_273981.1	None	96	134.278	0	186.599	40.068	1.38965	0.0958098
LmxM.12_279523.1	None	45	239.068	0	233.027	7.18855	0.974733	0.200369
LmxM.12_285464.1	None	56	1490.61	0	615.504	31.2636	0.412922	1e-05
LmxM.12_340742.1	None	32	182.659	0	168.228	10.7891	0.920994	0.0905179
LmxM.12_389271.1	None	138	129.699	0	317.711	45.8478	2.44961	2.05867e-05
LmxM.12_390601.1	None	86	162.635	0	280.753	17.9869	1.72627	2.5697e-11
LmxM.12_407974.1	None	78	1069.95	0	1197.28	122.794	1.119	0.149892
LmxM.12_477510.1	None	82	524.596	0	580.783	53.5604	1.1071	0.147082
LmxM.12_502033.1	None	50	306.989	0	405.294	32.6198	1.32022	0.00129055
LmxM.12_65775.1	None	109	100.016	0	127.771	27.4607	1.27751	0.156075
LmxM.12_84344.1	None	38	316.173	0	352.416	27.8889	1.11463	0.0968757
LmxM.13.0290partial.1	Hypothetical protein	151	1e-05	0	1e-05	1e-05	1	0.5
LmxM.13.0300.1	Alpha tubulin, putative, (fragment)	294	1e-05	0	0.621126	0.655527	62112.6	0.17169
LmxM.13_117731.1	None	36	925.654	0	742.924	65.7924	0.802593	0.0027399
LmxM.13_158814.1	None	33	9777.08	0	11319.2	1591.29	1.15772	0.166254
LmxM.13_172912.1	None	128	225.225	0	423.556	48.1294	1.88059	1.88785e-05
LmxM.13_191476.1	None	52	372.085	0	315.954	30.2508	0.849145	0.0317611
LmxM.13_214298.1	None	30	162.443	0	88.241	18.2228	0.543212	2.33128e-05
LmxM.13_22199.1	None	70	876.762	0	569.78	64.2274	0.649869	8.78218e-07
LmxM.13_27011.1	None	54	98.6828	0	139.403	9.83657	1.41264	1.73885e-05
LmxM.13_332574.1	None	35	148.766	0	41.4468	8.48783	0.278604	1e-05
LmxM.13_35696.1	None	166	299.528	0	343.537	37.1227	1.14693	0.117913
LmxM.13_384638.1	None	35	79.7587	0	122.94	11.1341	1.54139	5.26005e-05
LmxM.13_411910.1	None	45	262.721	0	400.922	35.0681	1.52604	4.0585e-05
LmxM.13_421550.1	None	28	295.613	0	400.791	32.6287	1.3558	0.000633187
LmxM.13_473248.1	None	109	272.387	0	194.841	7.78063	0.715308	1e-05
LmxM.13_503797.1	None	49	64.1018	0	82.1578	16.2038	1.28168	0.132575
LmxM.13_5093.1	None	57	787.9	0	1198.39	50.8628	1.52099	3.50195e-16
LmxM.13_516338.1	None	157	286.593	0	230.807	17.0478	0.805349	0.000533388
LmxM.13_543655.1	None	34	1160.22	0	2061.58	127.727	1.77688	8.51336e-13
LmxM.13_551909.1	None	32	870.458	0	528.217	95.0052	0.606826	0.00015768
LmxM.13_555242.1	None	29	266.97	0	251.441	11.2964	0.941834	0.0846208
LmxM.13_583908.1	None	26	420.115	0	428.976	31.344	1.02109	0.388703
LmxM.14.1120a.1	Flagellar attachment zone protein, putative (fragment)	752	1e-05	0	1e-05	1e-05	1	0.5
LmxM.14.1120b.1	Hypothetical protein	750	1e-05	0	1e-05	1e-05	1	0.5
LmxM.14_124480.1	None	25	497.112	0	433.411	31.3146	0.871858	0.0209642
LmxM.14_125825.1	None	51	194.226	0	161.819	18.1448	0.833149	0.0370494
LmxM.14_149986.1	None	51	95.2739	0	113.145	9.33554	1.18758	0.0277903
LmxM.14_195008.1	None	28	84.5704	0	69.1277	4.77433	0.817399	0.000609243
LmxM.14_199956.1	None	260	311.872	0	280.858	16.6176	0.900557	0.0309992
LmxM.14_256951.1	None	54	319.925	0	411.927	30.3483	1.28757	0.00121665
LmxM.14_270708.1	None	112	612.777	0	512.534	8.19303	0.836412	1e-05
LmxM.14_353156.1	None	42	72.6642	0	99.3628	4.47842	1.36742	1.24886e-09
LmxM.14_437441.1	None	29	461.388	0	623.713	14.8988	1.35182	6.07727e-28
LmxM.14_485227.1	None	72	239.614	0	368.87	12.5737	1.53943	4.34204e-25
LmxM.14_485950.1	None	41	222.054	0	180.519	34.4575	0.812948	0.11402
LmxM.14_52342.1	None	77	286.081	0	249.346	44.9751	0.871594	0.20703
LmxM.14_549127.1	None	29	725.072	0	1050.82	49.7527	1.44926	2.92787e-11
LmxM.14_564420.1	None	76	642.966	0	831.475	53.3188	1.29319	0.0002035
LmxM.14_575306.1	None	178	486.781	0	401.107	10.6605	0.823998	4.44089e-16
LmxM.14_93810.1	None	29	453.527	0	507.68	73.0969	1.1194	0.229394
LmxM.15.0440c.1	Hypothetical protein (fragment)	702	1e-05	0	1e-05	1e-05	1	0.5
LmxM.15_13069.1	None	49	116.338	0	133.771	1.98336	1.14984	7.51291e-19
LmxM.15_239327.1	None	62	132.757	0	157.076	4.93127	1.18318	4.07825e-07
LmxM.15_241000.1	None	98	176.15	0	123.467	7.16833	0.70092	9.9587e-14
LmxM.15_253700.1	None	40	504.498	0	498.705	52.6722	0.988516	0.456208
LmxM.15_308213.1	None	217	190.185	0	172.674	10.7728	0.907929	0.0520348
LmxM.15_314945.1	None	373	307.53	0	175.357	12.3535	0.570211	1e-05
LmxM.15_320588.1	None	194	92.3748	0	137.681	8.64509	1.49046	7.99951e-08
LmxM.15_409144.1	None	57	108.766	0	78.1234	4.32101	0.718273	6.6358e-13
LmxM.15_409624.1	None	101	985.671	0	1421.25	61.2086	1.44191	5.54082e-13
LmxM.15_455510.1	None	33	6142.19	0	13759	1403.12	2.24009	2.84167e-08
LmxM.15_462642.1	None	38	248.473	0	294.42	9.13822	1.18492	2.47841e-07
LmxM.15_62372.1	None	34	597.899	0	359.052	35.3714	0.600523	7.26308e-12
LmxM.15_65992.1	None	55	236.493	0	301.704	18.7877	1.27574	0.000259358
LmxM.16.0130.1	Hypothetical protein, unknown function	208	1e-05	0	1e-05	1e-05	1	0.5
LmxM.16.0575.1	Histone H3	130	1e-05	0	1e-05	1e-05	1	0.5
LmxM.16.0610.1	Histone H3, putative	130	1e-05	0	1e-05	1e-05	1	0.5
LmxM.16.0890a.1	Hypothetical protein	160	1e-05	0	1e-05	1e-05	1	0.5
LmxM.16_152992.1	None	308	327.696	0	273.432	13.848	0.834408	4.45439e-05
LmxM.16_166416.1	None	132	223.113	0	253.895	43.9808	1.13797	0.241995
LmxM.16_171984.1	None	30	427.256	0	366.742	42.4432	0.858367	0.0769694
LmxM.16_190315.1	None	42	663.995	0	542.346	11.0756	0.816793	1e-05
LmxM.16_21856.1	None	94	505.361	0	450.875	43.5634	0.892184	0.105516
LmxM.16_224429.1	None	183	436.982	0	376.865	52.8582	0.862427	0.127701
LmxM.16_260600.1	None	32	376.278	0	240.979	45.5906	0.640429	0.00150021
LmxM.16_270128.1	None	66	1375.95	0	1804.18	35.3862	1.31122	5.17921e-34
LmxM.16_363784.1	None	53	163.438	0	150.727	2.63535	0.922222	7.04894e-07
LmxM.16_381613.1	None	41	1002.55	0	959.431	52.6543	0.956986	0.206392
LmxM.16_403335.1	None	38	251.609	0	403.164	19.8437	1.60234	1.10815e-14
LmxM.16_40951.1	None	27	432.925	0	696.308	110.256	1.60838	0.00845096
LmxM.16_411322.1	None	329	239.107	0	169.875	7.49113	0.710456	1e-05
LmxM.16_435087.1	None	106	1e-05	0	1e-05	1e-05	1	0.5
LmxM.16_514580.1	None	47	1740.67	0	1418.05	104.359	0.814657	0.000995864
LmxM.16_570431.1	None	116	1545.53	0	1232.15	126.387	0.797236	0.00657797
LmxM.16_577896.1	None	30	956.418	0	1510.37	79.3893	1.57919	1.50122e-12
LmxM.16_64181.1	None	125	823.717	0	1197.13	62.3679	1.45333	1.06708e-09
LmxM.16_671562.1	None	64	139.308	0	383.283	43.4897	2.75133	1.01195e-08
LmxM.16_70247.1	None	122	381.152	0	357.04	27.7265	0.936738	0.192245
LmxM.16_78345.1	None	78	1611.85	0	916.726	36.8952	0.568741	1e-05
LmxM.17.0082.1	Elongation factor 1-alpha	449	1e-05	0	1e-05	1e-05	1	0.5
LmxM.17.0084.1	Elongation factor 1-alpha	661	1e-05	0	1e-05	1e-05	1	0.5
LmxM.17.0085.1	Elongation factor 1-alpha	410	1e-05	0	1e-05	1e-05	1	0.5
LmxM.17.0236.1	Receptor-type adenylate cyclase b	208	1e-05	0	1e-05	1e-05	1	0.5
LmxM.17_100308.1	None	26	531.458	0	600.608	93.6316	1.13011	0.230095
LmxM.17_117146.1	None	50	425.659	0	801.931	60.6448	1.88397	2.74346e-10
LmxM.17_156476.1	None	128	55.9984	0	99.0249	5.14721	1.76835	3.15737e-17
LmxM.17_231382.1	None	52	253.766	0	323.696	10.5665	1.27557	1.81941e-11
LmxM.17_28402.1	None	88	1e-05	0	1e-05	1e-05	1	0.5
LmxM.17_369151.1	None	115	156.594	0	140.117	14.7859	0.894779	0.13256
LmxM.17_369929.1	None	40	259.554	0	314.897	40.6609	1.21322	0.0867449
LmxM.17_405734.1	None	97	425.342	0	477.418	37.0945	1.12243	0.0801778
LmxM.17_488879.1	None	117	323.302	0	443.854	50.848	1.37288	0.00887435
LmxM.17_49120.1	None	89	140.397	0	166.317	7.72573	1.18462	0.000396692
LmxM.17_501264.1	None	29	371.558	0	391.585	27.1811	1.0539	0.23062
LmxM.17_534570.1	None	160	137.255	0	125.509	7.004	0.914427	0.0467772
LmxM.17_56365.1	None	34	124.448	0	166.678	12.1424	1.33934	0.000252676
LmxM.17_572706.1	None	107	393.16	0	556.48	44.6343	1.4154	0.000126563
LmxM.17_574236.1	None	111	2836.34	0	1956.21	146.878	0.689696	1.0348e-09
LmxM.17_621073.1	None	97	171.233	0	209.812	30.7408	1.2253	0.104744
LmxM.17_634984.1	None	30	261.139	0	345.185	1.17259	1.32185	1e-05
LmxM.17_640659.1	None	29	279.978	0	405.933	22.0262	1.44988	5.37579e-09
LmxM.17_645483.1	None	239	346.892	0	436.652	25.8268	1.25876	0.00025499
LmxM.17_657706.1	None	124	663.29	0	847.584	73.3123	1.27785	0.00597157
LmxM.17_7453.1	None	164	272.112	0	288.958	29.6112	1.06191	0.284719
LmxM.17_85932.1	None	27	138.374	0	336.908	62.614	2.43477	0.000760164
LmxM.17_86737.1	None	37	374.423	0	718.63	19.4437	1.9193	1.99512e-70
LmxM.17_99767.1	None	41	20.5947	0	41.3916	13.3204	2.00982	0.0592286
LmxM.18_161205.1	None	90	124.61	0	264.54	10.8681	2.12294	3.10321e-38
LmxM.18_161837.1	None	66	428.305	0	569.204	66.3036	1.32897	0.0167909
LmxM.18_171178.1	None	39	85.2036	0	55.0817	6.62667	0.646471	2.73943e-06
LmxM.18_177636.1	None	78	388.559	0	462.457	33.2303	1.19018	0.0130809
LmxM.18_180919.1	None	54	57.7002	0	46.3485	7.76382	0.803264	0.0718532
LmxM.18_241026.1	None	86	10506.5	0	11114	508.164	1.05783	0.11593
LmxM.18_242830.1	None	200	600.098	0	578.243	17.635	0.963581	0.107618
LmxM.18_263081.1	None	73	173.771	0	164.663	14.5463	0.947586	0.265612
LmxM.18_292380.1	None	49	50.9008	0	15.5617	4.01185	0.305726	1e-05
LmxM.18_353895.1	None	88	1e-05	0	0.166583	0.288531	16658.3	0.281863
LmxM.18_413828.1	None	107	229.868	0	203.637	6.82409	0.885887	6.05565e-05
LmxM.18_415361.1	None	46	222.583	0	249.025	0.45218	1.1188	1e-05
LmxM.18_473683.1	None	90	1073.56	0	1040.47	81.1163	0.969172	0.341634
LmxM.18_504709.1	None	34	821.638	0	1045.24	159.417	1.27214	0.0803663
LmxM.18_520391.1	None	42	402.438	0	321.84	36.5746	0.799725	0.013774
LmxM.18_615859.1	None	34	767.467	0	1078.68	27.5278	1.40551	6.16035e-30
LmxM.18_643513.1	None	40	120.503	0	367.296	37.2102	3.04802	1.65133e-11
LmxM.18_655346.1	None	40	30.1399	0	48.042	3.47538	1.59397	1.29458e-07
LmxM.18_657935.1	None	40	1021.61	0	2001.13	166.769	1.95881	2.13292e-09
LmxM.18_675446.1	None	51	430.645	0	466.863	6.11845	1.0841	1.61415e-09
LmxM.18_688693.1	None	49	197.935	0	324.812	18.8861	1.641	9.21143e-12
LmxM.18_70806.1	None	34	33.9449	0	18.6412	9.57261	0.549161	0.0549441
LmxM.18_99718.1	None	34	120.009	0	95.6657	10.8277	0.797153	0.0122796
LmxM.19.0830.1	ATG8/AUT7/APG8/PAZ2, putative	121	1e-05	0	0.193166	0.334574	19316.6	0.281862
LmxM.19.0840.1	ATG8/AUT7/APG8/PAZ2, putative	121	1e-05	0	0.202849	0.351344	20284.9	0.281861
LmxM.19.1345apartial.1	Hypothetical protein	598	1e-05	0	1e-05	1e-05	1	0.5
LmxM.19_188905.1	None	195	193.471	0	115.53	4.09333	0.597145	1e-05
LmxM.19_206209.1	None	82	216.847	0	129.804	15.3197	0.598598	6.66529e-09
LmxM.19_326858.1	None	31	45.4982	0	23.18	1.88915	0.50947	1e-05
LmxM.19_368398.1	None	86	467.183	0	562.241	61.5747	1.20347	0.0613203
LmxM.19_374598.1	None	57	80.3308	0	74.2281	6.52491	0.924031	0.174819
LmxM.19_375604.1	None	56	1788.58	0	5613.35	686.806	3.13843	1.28169e-08
LmxM.19_387402.1	None	93	332.797	0	367.756	49.496	1.10505	0.240001
LmxM.19_419800.1	None	47	563.661	0	707.126	37.5636	1.25452	6.69273e-05
LmxM.19_504972.1	None	29	157.868	0	68.2721	3.38385	0.432463	1e-05
LmxM.19_508125.1	None	30	369.37	0	411.193	43.9858	1.11323	0.170842
LmxM.19_536374.1	None	127	158.077	0	229.407	4.22943	1.45123	4.06991e-64
LmxM.19_54682.1	None	28	164.827	0	202.826	25.6489	1.23054	0.069237
LmxM.19_556429.1	None	114	30.6359	0	36.167	3.99464	1.18054	0.0830825
LmxM.19_571839.1	None	97	398.774	0	659.114	26.5281	1.65285	4.91358e-23
LmxM.19_598518.1	None	74	342.55	0	445.724	48.6644	1.30119	0.0169981
LmxM.19_610226.1	None	188	476.472	0	512.398	35.9849	1.0754	0.159049
LmxM.19_618646.1	None	114	164.126	0	205.76	5.97364	1.25367	1.58866e-12
LmxM.19_643695.1	None	92	392.651	0	324.143	3.89277	0.825524	1e-05
LmxM.19_646700.1	None	83	27.5023	0	10.9245	2.90272	0.39722	5.61088e-09
LmxM.20_102366.1	None	67	34.2816	0	146.564	11.2963	4.27529	1.39774e-23
LmxM.20_1062583.1	None	59	47.66	0	50.1835	8.77797	1.05295	0.386871
LmxM.20_1063565.1	None	59	1e-05	0	1e-05	1e-05	1	0.5
LmxM.20_106394.1	None	167	77.7766	0	80.4631	3.01998	1.03454	0.186852
LmxM.20_1070775.1	None	68	300.084	0	234.758	7.92128	0.782307	1.11022e-16
LmxM.20_1071799.1	None	63	1370.92	0	908.673	95.1305	0.662821	5.89743e-07
LmxM.20_1097972.1	None	153	197.048	0	203.6	32.7677	1.03325	0.420768
LmxM.20_110143.1	None	34	407.514	0	500.083	39.3563	1.22716	0.00933436
LmxM.20_1111292.1	None	116	797.06	0	817.365	29.0421	1.02547	0.242227
LmxM.20_1168165.1	None	80	452.102	0	463.885	9.88302	1.02606	0.116574
LmxM.20_1199406.1	None	38	262.685	0	365.449	26.0178	1.39121	3.91119e-05
LmxM.20_1210756.1	None	74	191.16	0	355.748	17.6833	1.86099	6.54334e-21
LmxM.20_1225701.1	None	196	957.477	0	1315.95	162.726	1.37439	0.0137998
LmxM.20_1229298.1	None	109	313.276	0	102.836	10.6469	0.32826	1e-05
LmxM.20_12400.1	None	55	196.688	0	173.073	6.61127	0.879936	0.000177169
LmxM.20_1290864.1	None	175	194.989	0	247.61	8.41796	1.26987	2.03832e-10
LmxM.20_1313045.1	None	110	267.745	0	271.922	35.0024	1.0156	0.452503
LmxM.20_1362417.1	None	46	178.527	0	226.681	30.3331	1.26973	0.0561992
LmxM.20_1363843.1	None	37	382.602	0	419.362	37.7043	1.09608	0.164796
LmxM.20_1370056.1	None	105	1014.68	0	925.793	79.1567	0.912399	0.130734
LmxM.20_1444735.1	None	44	159.008	0	240.035	32.4878	1.50958	0.00631457
LmxM.20_1498256.1	None	127	379.147	0	259.035	42.2765	0.683203	0.00224774
LmxM.20_1505073.1	None	26	279.349	0	233.286	22.0728	0.835106	0.0184498
LmxM.20_1559792.1	None	48	1014.96	0	1674.22	71.3073	1.64955	1.17106e-20
LmxM.20_1610511.1	None	28	61.0875	0	119.076	12.2313	1.94927	1.06334e-06
LmxM.20_1613591.1	None	31	196.846	0	173.143	2.61056	0.879587	1e-05
LmxM.20_1633792.1	None	105	111.496	0	71.2813	3.96425	0.639319	1e-05
LmxM.20_1688243.1	None	45	242.189	0	248.172	38.1346	1.0247	0.437664
LmxM.20_1770633.1	None	91	238.362	0	399.787	14.0322	1.67723	6.30331e-31
LmxM.20_1773620.1	None	74	157.167	0	130.493	18.4635	0.830277	0.0742662
LmxM.20_1803986.1	None	57	549.663	0	593.182	20.7338	1.07917	0.0179117
LmxM.20_1844350.1	None	43	281.464	0	419.992	30.9043	1.49217	3.68882e-06
LmxM.20_1875431.1	None	172	237.462	0	258.338	31.4088	1.08791	0.253135
LmxM.20_1895489.1	None	60	272.694	0	221.245	11.053	0.81133	1.6217e-06
LmxM.20_1912339.1	None	41	812.59	0	1633.12	74.9777	2.00978	3.56139e-28
LmxM.20_193241.1	None	96	89.0044	0	173.304	2.02559	1.94714	1e-05
LmxM.20_1949744.1	None	33	516.876	0	517.454	57.5613	1.00112	0.495994
LmxM.20_2158143.1	None	59	171.996	0	167.912	11.7953	0.976256	0.364586
LmxM.20_2177943.1	None	47	2585.05	0	1270.08	201.363	0.491319	3.28126e-11
LmxM.20_2212061.1	None	41	22.6206	0	43.8557	3.56667	1.93875	1.31017e-09
LmxM.20_2229589.1	None	64	286.702	0	396.011	7.22392	1.38126	5.01287e-52
LmxM.20_2237840.1	None	51	196.659	0	232.835	4.4199	1.18395	1.3648e-16
LmxM.20_2249082.1	None	29	624.796	0	898.978	124.261	1.43883	0.0136744
LmxM.20_2297902.1	None	146	377.286	0	622.194	69.7357	1.64913	0.000222423
LmxM.20_2305504.1	None	52	271.559	0	321.598	15.599	1.18427	0.000668716
LmxM.20_2309332.1	None	67	601.093	0	937.062	149.632	1.55893	0.0123742
LmxM.20_2317829.1	None	47	1161.4	0	1527.81	23.3401	1.31549	7.71654e-56
LmxM.20_2327341.1	None	175	263.257	0	271.402	18.6595	1.03094	0.331242
LmxM.20_2405401.1	None	53	58.4704	0	50.0759	1.53821	0.856433	2.41778e-08
LmxM.20_2407776.1	None	28	324.384	0	377.801	23.4265	1.16467	0.0112978
LmxM.20_2427290.1	None	76	900.822	0	794.434	56.7054	0.881898	0.0303164
LmxM.20_2430904.1	None	44	899.274	0	950.696	57.6865	1.05718	0.186355
LmxM.20_2434879.1	None	44	54.9748	0	184.525	10.6246	3.35654	1.68414e-34
LmxM.20_2438384.1	None	46	139.921	0	137.007	4.66765	0.979178	0.266255
LmxM.20_2449833.1	None	96	588.298	0	736.921	47.9744	1.25263	0.000974235
LmxM.20_2472480.1	None	45	327.291	0	375.281	32.8482	1.14663	0.072012
LmxM.20_2481909.1	None	74	688.205	0	478.682	31.8914	0.695551	2.51756e-11
LmxM.20_2498710.1	None	58	1032.73	0	1309.01	77.3273	1.26752	0.000176591
LmxM.20_2523937.1	None	33	701.747	0	551.831	39.6602	0.786368	7.84131e-05
LmxM.20_2539713.1	None	75	934.423	0	438.191	47.7131	0.468943	1e-05
LmxM.20_2551268.1	None	62	360.174	0	415.695	16.5007	1.15415	0.000383033
LmxM.20_2600780.1	None	115	426.76	0	383.472	25.9817	0.898566	0.0478482
LmxM.20_2628420.1	None	165	113.981	0	89.1374	4.41297	0.78204	9.03164e-09
LmxM.20_2662569.1	None	43	89.7182	0	94.7977	4.39595	1.05662	0.123942
LmxM.20_2675633.1	None	43	312.093	0	257.729	18.4694	0.82581	0.00162304
LmxM.20_271891.1	None	34	353.837	0	312.059	2.28263	0.881928	1e-05
LmxM.20_2748015.1	None	30	189.649	0	145.925	10.6302	0.769448	1.95113e-05
LmxM.20_2780430.1	None	52	417.676	0	236.598	28.3059	0.566464	7.91415e-11
LmxM.20_2794585.1	None	293	115.324	0	145.195	4.79117	1.25901	2.26594e-10
LmxM.20_2819583.1	None	78	448.214	0	563.075	58.1962	1.25627	0.0242081
LmxM.20_2954228.1	None	54	53.9148	0	94.255	6.58821	1.74822	4.58888e-10
LmxM.20_3000687.1	None	39	249.916	0	379.059	53.5693	1.51674	0.00795965
LmxM.20_3038988.1	None	75	885.544	0	1180.26	83.97	1.33281	0.000224209
LmxM.20_3261095.1	None	95	367.038	0	382.6	28.403	1.0424	0.291873
LmxM.20_3337971.1	None	40	23.0353	0	27.0587	3.03645	1.17466	0.0925781
LmxM.20_3339389.1	None	814	257.635	0	220.354	4.25117	0.855296	1e-05
LmxM.20_3343047.1	None	51	299.647	0	578.624	47.1348	1.93102	1.62254e-09
LmxM.20_344708.1	None	33	338.785	0	330.778	13.7003	0.976363	0.279442
LmxM.20_36.6480a.1	Hypothetical protein	24	1e-05	0	1e-05	1e-05	1	0.5
LmxM.20_458201.1	None	36	1829.81	0	1635.95	62.8465	0.894059	0.00101943
LmxM.20_467545.1	None	39	75.227	0	389.455	36.2287	5.17707	2.0958e-18
LmxM.20_46795.1	None	43	180.68	0	302.212	19.9186	1.67264	5.25625e-10
LmxM.20_494843.1	None	96	731.165	0	1000.02	32.7492	1.36771	1.1103e-16
LmxM.20_51642.1	None	28	705.501	0	775.588	71.9853	1.09934	0.165118
LmxM.20_562287.1	None	67	524.391	0	571.761	18.1285	1.09033	0.00448748
LmxM.20_581013.1	None	62	498.279	0	380.979	38.5905	0.76459	0.00118445
LmxM.20_586029.1	None	58	234.748	0	270.919	39.2586	1.15408	0.178432
LmxM.20_617046.1	None	38	14879.3	0	17662.3	2137.66	1.18704	0.0964762
LmxM.20_635302.1	None	33	109.597	0	172.425	13.4125	1.57326	1.40467e-06
LmxM.20_636519.1	None	55	3938.64	0	7599.61	365.73	1.9295	6.88476e-24
LmxM.20_653105.1	None	100	340.179	0	342.272	24.4933	1.00615	0.465953
LmxM.20_714688.1	None	56	313.395	0	206.648	11.033	0.659386	1e-05
LmxM.20_757446.1	None	98	337.927	0	263.196	8.82041	0.778854	1e-05
LmxM.20_774588.1	None	163	255.327	0	361.259	18.249	1.41488	3.22284e-09
LmxM.20_812371.1	None	31	497.731	0	612.507	48.9853	1.2306	0.00956302
LmxM.20_831052.1	None	42	334.27	0	357.488	11.5373	1.06946	0.022087
LmxM.20_845235.1	None	27	189.047	0	183.79	13.1244	0.972191	0.344372
LmxM.20_921612.1	None	61	411.209	0	469.007	8.01944	1.14056	2.8548e-13
LmxM.20_940055.1	None	44	226.09	0	368.701	26.6119	1.63077	4.18587e-08
LmxM.20_942821.1	None	303	320.998	0	328.553	8.9426	1.02354	0.199092
LmxM.20_944055.1	None	185	528.142	0	590.922	27.9993	1.11887	0.012474
LmxM.20_959907.1	None	64	503.82	0	286.496	38.1322	0.568647	6.01739e-09
LmxM.20_9649.1	None	44	673.729	0	738.277	23.7521	1.09581	0.00328814
LmxM.20_973853.1	None	173	16.183	0	16.5846	0.367417	1.02482	0.137192
LmxM.21.0730.1	60S ribosomal protein L36, putative	105	1e-05	0	1e-05	1e-05	1	0.5
LmxM.21_121180.1	None	38	236.615	0	219.487	29.6421	0.927614	0.281694
LmxM.21_256185.1	None	37	364.764	0	546.021	34.4808	1.49692	7.33119e-08
LmxM.21_272356.1	None	59	796.756	0	741.318	34.556	0.93042	0.0543224
LmxM.21_327387.1	None	45	130.769	0	179.921	24.0947	1.37588	0.0206755
LmxM.21_329171.1	None	83	97.9463	0	101.268	22.1157	1.03391	0.440304
LmxM.21_369741.1	None	132	3465.44	0	8184.19	472.449	2.36166	8.61378e-24
LmxM.21_516035.1	None	61	231.368	0	345.513	15.1422	1.49335	2.38177e-14
LmxM.21_529411.1	None	100	498.011	0	635.282	77.6238	1.27564	0.0384958
LmxM.21_551918.1	None	42	727.493	0	505.356	84.3321	0.694654	0.00421834
LmxM.21_599333.1	None	144	378.824	0	649.22	4.09727	1.71378	1e-05
LmxM.21_727645.1	None	61	242.315	0	305.96	6.32187	1.26265	3.85209e-24
LmxM.22_105225.1	None	37	323.063	0	423.394	14.1775	1.31056	7.37833e-13
LmxM.22_168291.1	None	80	340.404	0	384.094	11.4073	1.12835	6.40822e-05
LmxM.22_285163.1	None	145	594.513	0	691.778	66.4375	1.16361	0.071595
LmxM.22_329310.1	None	120	8.87615	0	25.869	3.10173	2.91444	2.14453e-08
LmxM.22_347318.1	None	61	161.121	0	114.531	20.2958	0.710843	0.0108519
LmxM.22_347933.1	None	58	236.359	0	257.431	20.2565	1.08915	0.149115
LmxM.22_356159.1	None	106	457.75	0	451.6	59.4393	0.986565	0.458799
LmxM.22_374833.1	None	44	343.289	0	396.852	36.9458	1.15603	0.0735599
LmxM.22_389830.1	None	66	1180.84	0	643.554	19.6291	0.544998	1e-05
LmxM.22_48680.1	None	82	516.872	0	318.919	28.9887	0.617017	4.28635e-12
LmxM.22_521095.1	None	56	166.92	0	202.591	12.6953	1.2137	0.0024784
LmxM.22_563485.1	None	87	254.195	0	210.542	26.4709	0.82827	0.0495646
LmxM.22_59452.1	None	48	400.209	0	381.293	15.9585	0.952735	0.117945
LmxM.22_623716.1	None	26	165.417	0	180.877	11.5903	1.09346	0.0911245
LmxM.22_64329.1	None	48	593.305	0	761.991	56.828	1.28432	0.00149696
LmxM.22_663491.1	None	39	203.165	0	414.991	31.7373	2.04263	1.24161e-11
LmxM.23.1050.1	Small hydrophilic endoplasmic reticulum-associated protein (sherp)	57	1e-05	0	1e-05	1e-05	1	0.5
LmxM.23.1061.1	Small hydrophilic endoplasmic reticulum-associated protein (sherp)	57	1e-05	0	1e-05	1e-05	1	0.5
LmxM.23_120147.1	None	77	309.993	0	136.834	4.43457	0.441409	1e-05
LmxM.23_125755.1	None	267	445.441	0	339.388	52.6946	0.761914	0.0220783
LmxM.23_166383.1	None	53	269.043	0	328.173	30.1401	1.21978	0.0248901
LmxM.23_177418.1	None	200	421.154	0	471.485	20.6334	1.11951	0.00735812
LmxM.23_240210.1	None	155	203.468	0	274.989	13.2774	1.35151	3.58894e-08
LmxM.23_246025.1	None	35	384.262	0	416.96	19.7395	1.08509	0.0488117
LmxM.23_279558.1	None	76	72.5589	0	77.266	3.94576	1.06487	0.116442
LmxM.23_402577.1	None	68	257.768	0	471.001	20.2069	1.82723	2.47444e-26
LmxM.23_452864.1	None	44	635.277	0	837.103	71.5816	1.3177	0.00240473
LmxM.23_513609.1	None	34	56.3122	0	134.971	6.06651	2.39684	9.52173e-39
LmxM.23_527740.1	None	29	189.136	0	231.473	29.2664	1.22385	0.0740013
LmxM.23_56346.1	None	59	529.755	0	470.874	14.1733	0.888852	1.63098e-05
LmxM.23_565432.1	None	342	148.546	0	150.531	13.8106	1.01336	0.442877
LmxM.23_576910.1	None	363	151.304	0	173.571	11.6087	1.14717	0.0275453
LmxM.23_583070.1	None	25	137.789	0	228.229	4.98119	1.65636	5.72761e-74
LmxM.23_694708.1	None	88	91.6359	0	151.436	14.3318	1.65259	1.50581e-05
LmxM.23_701025.1	None	149	956.759	0	2003.58	82.2304	2.09413	2.00616e-37
LmxM.23_70612.1	None	65	151.644	0	145.71	11.7104	0.960874	0.306196
LmxM.23_710794.1	None	27	412.936	0	574.727	26.0403	1.39181	2.59751e-10
LmxM.23_734052.1	None	67	272.969	0	340.443	14.6085	1.24719	1.92968e-06
LmxM.23_78483.1	None	117	635.901	0	754.022	48.2341	1.18575	0.00716431
LmxM.23_82439.1	None	87	865.201	0	964.993	74.7031	1.11534	0.0908006
LmxM.23_83444.1	None	35	151.568	0	178.895	6.64214	1.1803	1.94236e-05
LmxM.23_96647.1	None	35	323.372	0	419.821	39.2471	1.29826	0.00699571
LmxM.24.1500a.1	Hypothetical protein	170	1e-05	0	1e-05	1e-05	1	0.5
LmxM.24_104794.1	None	31	366.749	0	567.848	49.1402	1.54833	2.13518e-05
LmxM.24_105643.1	None	34	178.82	0	198.32	11.4729	1.10905	0.0445959
LmxM.24_127852.1	None	48	250.503	0	202.681	22.2872	0.809096	0.0159479
LmxM.24_145283.1	None	34	41.4508	0	72.3366	8.46973	1.74512	0.00013286
LmxM.24_272373.1	None	60	1049.85	0	516.554	70.1553	0.492027	1.46549e-14
LmxM.24_338522.1	None	30	199.702	0	159.572	41.988	0.799052	0.169601
LmxM.24_391860.1	None	34	217.999	0	323.497	29.9975	1.48393	0.000218333
LmxM.24_394745.1	None	250	231.537	0	204.511	9.99898	0.883279	0.003438
LmxM.24_406696.1	None	67	195.388	0	322.592	32.0344	1.65103	3.58082e-05
LmxM.24_41292.1	None	62	518.634	0	541.719	59.9031	1.04451	0.34998
LmxM.24_420029.1	None	258	136.898	0	150.972	5.34744	1.1028	0.00424605
LmxM.24_453549.1	None	37	565.353	0	576.831	47.7564	1.0203	0.405037
LmxM.24_458285.1	None	71	438.696	0	626.54	33.9715	1.42819	1.60596e-08
LmxM.24_486376.1	None	155	315.203	0	468.9	43.565	1.48761	0.000209366
LmxM.24_528120.1	None	43	257.576	0	397.715	33.0446	1.54407	1.11302e-05
LmxM.24_560561.1	None	121	218.31	0	164.423	17.5079	0.753165	0.00104255
LmxM.24_599643.1	None	37	54.0413	0	49.8413	6.37898	0.92228	0.255133
LmxM.24_620343.1	None	31	251.641	0	261.361	33.8342	1.03863	0.38695
LmxM.24_663344.1	None	29	55.7411	0	126.408	12.3569	2.26777	5.36335e-09
LmxM.24_791559.1	None	26	31.3753	0	69.9372	11.254	2.22905	0.000305716
LmxM.24_804446.1	None	34	6166.39	0	7270.11	406.308	1.17899	0.00329924
LmxM.24_805244.1	None	34	8853.26	0	8818.34	1044.31	0.996056	0.486663
LmxM.24_806159.1	None	34	9949.1	0	11179.3	905.578	1.12365	0.0871571
LmxM.25_142032.1	None	37	361.691	0	344.847	12.2351	0.953429	0.0843
LmxM.25_177444.1	None	68	395.281	0	255.924	30.6258	0.647449	2.67837e-06
LmxM.25_200742.1	None	101	406.438	0	459.612	18.3313	1.13083	0.00186156
LmxM.25_248355.1	None	37	246.425	0	300.356	10.4336	1.21885	1.17696e-07
LmxM.25_253118.1	None	33	907.657	0	820.923	106.486	0.904441	0.207674
LmxM.25_281746.1	None	58	164.279	0	145.908	19.1434	0.888173	0.168616
LmxM.25_28539.1	None	53	1291.07	0	910.567	34.8839	0.705282	1e-05
LmxM.25_305725.1	None	58	7.87632	0	8.12311	2.14187	1.03133	0.454135
LmxM.25_30648.1	None	56	619.428	0	434.792	20.3585	0.701924	1e-05
LmxM.25_372173.1	None	48	459.654	0	638.797	37.3483	1.38973	8.07138e-07
LmxM.25_386669.1	None	100	342.711	0	540.093	31.8685	1.57594	2.93944e-10
LmxM.25_439249.1	None	158	666.699	0	584.377	53.6	0.876523	0.0622865
LmxM.25_449489.1	None	104	308.201	0	333.334	18.9259	1.08155	0.0920916
LmxM.25_48063.1	None	32	113.165	0	88.6989	29.2969	0.783801	0.201827
LmxM.25_564481.1	None	86	853.684	0	854.288	33.5502	1.00071	0.492818
LmxM.25_592664.1	None	50	489.947	0	665.89	17.2633	1.3591	1.07974e-24
LmxM.25_6182.1	None	32	316.254	0	860.03	35.5096	2.71943	3.10759e-53
LmxM.25_721319.1	None	27	696.579	0	712.195	27.3402	1.02242	0.283938
LmxM.25_832296.1	None	109	272.642	0	251.678	35.2693	0.923109	0.276126
LmxM.25_858431.1	None	129	677.213	0	274.681	28.1875	0.405605	1e-05
LmxM.25_878347.1	None	142	63.05	0	65.7324	3.89074	1.04254	0.245275
LmxM.25_880184.1	None	51	145.898	0	394.248	10.3777	2.70222	7.23859e-127
LmxM.26.0010a.1	Hypothetical protein	362	1e-05	0	1e-05	1e-05	1	0.5
LmxM.26.1690.1	Hypothetical protein	319	1e-05	0	1e-05	1e-05	1	0.5
LmxM.26_1003225.1	None	45	187.471	0	340.056	36.6691	1.81391	1.58336e-05
LmxM.26_1019303.1	None	102	137.78	0	86.2604	5.52523	0.626073	1e-05
LmxM.26_133776.1	None	203	204.908	0	271.473	12.291	1.32486	3.05099e-08
LmxM.26_152311.1	None	47	186.805	0	168.725	16.4669	0.903217	0.136117
LmxM.26_15433.1	None	156	141.702	0	135.214	4.11277	0.954214	0.0573397
LmxM.26_217909.1	None	70	212.348	0	326.082	30.6099	1.5356	0.000101363
LmxM.26_221196.1	None	28	378.423	0	335.347	14.3527	0.886169	0.00134431
LmxM.26_22975.1	None	61	291.125	0	423.258	16.9457	1.45387	3.1592e-15
LmxM.26_39325.1	None	67	130.871	0	146.042	7.97441	1.11592	0.0285603
LmxM.26_43651.1	None	25	234.986	0	279.641	11.6595	1.19003	6.40883e-05
LmxM.26_47059.1	None	139	510.239	0	405.306	71.0584	0.794346	0.0698766
LmxM.26_512878.1	None	154	663.658	0	841.333	49.2336	1.26772	0.000153801
LmxM.26_53843.1	None	69	390.278	0	331.133	69.0651	0.848455	0.195898
LmxM.26_588584.1	None	99	212.366	0	179.167	25.7766	0.843671	0.098882
LmxM.26_597009.1	None	46	296.241	0	311.75	19.2542	1.05235	0.210269
LmxM.26_686728.1	None	45	612.579	0	1101.29	129.117	1.7978	7.68458e-05
LmxM.26_699044.1	None	60	444.675	0	655.825	81.9198	1.47484	0.00497562
LmxM.26_762685.1	None	96	107.093	0	126.201	8.98141	1.17843	0.0166871
LmxM.26_814244.1	None	70	81.4445	0	69.7295	2.27536	0.85616	1.312e-07
LmxM.26_815658.1	None	44	27.7863	0	21.8378	1.39486	0.785917	1.00105e-05
LmxM.26_835753.1	None	31	834.915	0	898.882	68.981	1.07661	0.176883
LmxM.26_852982.1	None	28	61.5383	0	64.3466	9.5072	1.04564	0.383848
LmxM.26_971146.1	None	86	723.981	0	908.429	71.4256	1.25477	0.00490625
LmxM.26_985363.1	None	34	534.826	0	958.572	35.8448	1.79231	1.50802e-32
LmxM.26_99200.1	None	96	184.766	0	183.232	10.5456	0.991696	0.442162
LmxM.26_999570.1	None	72	239.092	0	509.124	111.536	2.12941	0.00773805
LmxM.27.1380a.1	Hypothetical protein	200	1e-05	0	1e-05	1e-05	1	0.5
LmxM.27.1390.1	Hypothetical protein	322	1e-05	0	0.16765	0.290378	16765	0.281863
LmxM.27_1039091.1	None	33	294.557	0	402.724	20.1024	1.36722	3.70714e-08
LmxM.27_124660.1	None	29	75.0903	0	57.7796	6.96696	0.769469	0.00648356
LmxM.27_131104.1	None	85	630.721	0	442.856	44.0689	0.702142	1.00851e-05
LmxM.27_15671.1	None	29	363.334	0	223.848	40.5812	0.616094	0.000293867
LmxM.27_157076.1	None	98	79.7392	0	61.7396	9.42652	0.774268	0.0281007
LmxM.27_186009.1	None	189	113.174	0	220.012	16.504	1.94402	4.78808e-11
LmxM.27_248220.1	None	30	393.111	0	665.845	25.293	1.69378	2.07145e-27
LmxM.27_250040.1	None	36	631.071	0	1709.58	131.441	2.70901	1.15025e-16
LmxM.27_286279.1	None	80	329.008	0	230.818	13.3182	0.701559	8.37108e-14
LmxM.27_355733.1	None	55	301.491	0	555.039	28.0302	1.84098	7.44604e-20
LmxM.27_366238.1	None	61	19.4324	0	14.6547	1.7491	0.754134	0.00315166
LmxM.27_387744.1	None	31	116.752	0	150.065	8.78989	1.28533	7.53464e-05
LmxM.27_401149.1	None	67	256.229	0	273.004	24.2333	1.06547	0.244403
LmxM.27_481099.1	None	28	254.711	0	211.623	15.6795	0.830838	0.00299807
LmxM.27_48981.1	None	111	260.956	0	363.938	24.983	1.39464	1.87724e-05
LmxM.27_539014.1	None	48	187.039	0	159.764	2.69911	0.854178	1e-05
LmxM.27_59819.1	None	28	784.749	0	751.441	86.6093	0.957556	0.350277
LmxM.27_610394.1	None	31	362.859	0	336.739	50.8605	0.928017	0.303781
LmxM.27_626028.1	None	56	1165.17	0	536.259	38.6859	0.46024	1e-05
LmxM.27_628647.1	None	62	2951.12	0	2594.97	133.013	0.879318	0.0037083
LmxM.27_632883.1	None	42	226.517	0	266.076	13.835	1.17464	0.00212259
LmxM.27_637995.1	None	63	1e-05	0	0.818938	0.496319	81893.8	0.0494712
LmxM.27_640533.1	None	63	186.877	0	240.944	31.3708	1.28932	0.0423982
LmxM.27_665368.1	None	41	355.023	0	423.716	17.0867	1.19349	2.90634e-05
LmxM.27_721901.1	None	166	282.795	0	294.739	31.2506	1.04224	0.351149
LmxM.27_729720.1	None	135	157.337	0	177.235	8.65183	1.12647	0.0107293
LmxM.27_772761.1	None	47	365.508	0	289.944	52.5447	0.793264	0.0752055
LmxM.27_806016.1	None	26	460.995	0	425.209	25.6631	0.922372	0.0815903
LmxM.27_812481.1	None	47	78.9288	0	97.14	11.1298	1.23073	0.0508931
LmxM.27_850316.1	None	30	467.045	0	210.128	32.55	0.449909	1.44329e-15
LmxM.27_886553.1	None	29	48.3882	0	24.8064	8.81532	0.512655	0.00373548
LmxM.27_895570.1	None	49	311.743	0	309.953	15.2634	0.99426	0.45334
LmxM.27_903196.1	None	31	252.689	0	312.474	36.7886	1.2366	0.0520702
LmxM.27_91487.1	None	85	260.85	0	113.136	6.35244	0.433722	1e-05
LmxM.27_934528.1	None	90	303.181	0	444.14	26.0011	1.46493	2.95876e-08
LmxM.27_952332.1	None	132	124.139	0	122.968	3.55898	0.990563	0.371019
LmxM.27_953053.1	None	56	526.118	0	505.023	24.6542	0.959904	0.196098
LmxM.27_976684.1	None	57	1891.37	0	4338.75	316.472	2.29398	5.23807e-15
LmxM.28.1010.1	Ribosomal protein S20, putative	116	1e-05	0	1e-05	1e-05	1	0.5
LmxM.28.1011.1	Ribosomal protein S20, putative	116	1e-05	0	1e-05	1e-05	1	0.5
LmxM.28.1030.1	Ribosomal protein S20, putative	116	1e-05	0	1e-05	1e-05	1	0.5
LmxM.28.1930partial.1	Hypothetical protein	187	1e-05	0	1e-05	1e-05	1	0.5
LmxM.28.2740a.1	Hypothetical protein	312	1e-05	0	0.173006	0.299655	17300.6	0.281863
LmxM.28.2750partial.1	Hypothetical protein	121	1e-05	0	1e-05	1e-05	1	0.5
LmxM.28_106038.1	None	26	363.404	0	636.915	59.0671	1.75264	1.82377e-06
LmxM.28_1097285.1	None	117	309.086	0	245.368	9.50355	0.793851	1.00955e-11
LmxM.28_1133990.1	None	84	156.096	0	468.933	16.8415	3.00413	2.54192e-77
LmxM.28_113632.1	None	97	60.3558	0	21.6475	1.06746	0.358665	1e-05
LmxM.28_188448.1	None	59	221.063	0	142.497	12.0194	0.6446	3.1475e-11
LmxM.28_189493.1	None	74	584.749	0	609.573	39.9866	1.04245	0.267367
LmxM.28_190985.1	None	83	309.216	0	329.868	35.5292	1.06679	0.280529
LmxM.28_347210.1	None	148	509.214	0	667.936	39.8176	1.3117	3.35665e-05
LmxM.28_353030.1	None	115	492.407	0	426.113	23.68	0.865367	0.00255842
LmxM.28_396896.1	None	70	384.904	0	571.625	40.1513	1.48511	1.65613e-06
LmxM.28_46618.1	None	98	259.05	0	214.903	22.6394	0.829581	0.0255875
LmxM.28_488200.1	None	25	284.144	0	344.942	30.4598	1.21397	0.0229653
LmxM.28_512068.1	None	50	164.167	0	151.585	14.2838	0.923359	0.189198
LmxM.28_525558.1	None	209	192.603	0	379.094	25.516	1.96827	1.34783e-13
LmxM.28_534000.1	None	40	214.725	0	228.083	64.6099	1.06221	0.418107
LmxM.28_559864.1	None	109	163.399	0	159.843	9.1104	0.978235	0.348133
LmxM.28_601219.1	None	107	384.861	0	341.973	72.4936	0.888561	0.277054
LmxM.28_620071.1	None	33	236.797	0	513.771	56.2041	2.16967	4.15386e-07
LmxM.28_634321.1	None	72	169.278	0	97.3454	7.58185	0.575064	1e-05
LmxM.28_65129.1	None	41	1569.44	0	3261.91	64.8118	2.07839	1.27926e-150
LmxM.28_711423.1	None	46	150.05	0	106.69	6.43415	0.711032	7.97629e-12
LmxM.28_731246.1	None	40	32.6255	0	9.19588	4.49055	0.281862	9.06643e-08
LmxM.28_738754.1	None	199	6.27826	0	3.20032	0.28894	0.509746	1e-05
LmxM.28_744600.1	None	63	578.651	0	483.9	38.9598	0.836255	0.00750746
LmxM.28_754682.1	None	44	370.008	0	321.923	22.9155	0.870043	0.0179365
LmxM.28_755354.1	None	52	476.235	0	627.093	68.7389	1.31677	0.0140941
LmxM.28_770156.1	None	31	130.074	0	179.099	22.2586	1.3769	0.013814
LmxM.28_772974.1	None	169	207.328	0	328.452	4.94793	1.58421	1.21574e-132
LmxM.28_775828.1	None	29	278.371	0	364.529	22.748	1.30951	7.60765e-05
LmxM.28_776588.1	None	96	181.609	0	168.711	23.1965	0.928981	0.289098
LmxM.28_820852.1	None	33	595.623	0	602.625	31.3892	1.01176	0.411739
LmxM.28_863136.1	None	39	886.007	0	1554.98	248.019	1.75504	0.00349574
LmxM.28_920015.1	None	29	26.1953	0	110.74	13.5554	4.22746	2.23075e-10
LmxM.28_933794.1	None	26	2767.36	0	816.96	85.7142	0.295213	1e-05
LmxM.29_1030666.1	None	39	670.057	0	937.563	15.6399	1.39923	6.92024e-66
LmxM.29_1105117.1	None	76	253.097	0	336.954	49.1961	1.33132	0.0441399
LmxM.29_1109323.1	None	53	293.252	0	281.535	49.4715	0.960047	0.406394
LmxM.29_1140415.1	None	64	202.871	0	124.013	17.8336	0.611291	4.89258e-06
LmxM.29_1178010.1	None	29	984.649	0	1250.95	122.927	1.27045	0.0151435
LmxM.29_1219020.1	None	167	487.252	0	487.669	38.6119	1.00086	0.495692
LmxM.29_1221308.1	None	49	733.619	0	1049.11	101.744	1.43004	0.000965024
LmxM.29_124490.1	None	26	167.549	0	259.948	19.0187	1.55147	5.91981e-07
LmxM.29_1250924.1	None	172	108.698	0	113.564	5.4503	1.04476	0.186017
LmxM.29_1264929.1	None	126	376.403	0	283.362	46.5281	0.752817	0.0227686
LmxM.29_1282952.1	None	97	329.051	0	523.078	21.4314	1.58966	6.92931e-20
LmxM.29_1311888.1	None	81	2522.68	0	1470.29	18.6293	0.582827	1e-05
LmxM.29_142315.1	None	43	47.4027	0	123.264	11.3747	2.60036	1.2854e-11
LmxM.29_20039.1	None	35	201.339	0	310.336	23.3279	1.54136	1.48861e-06
LmxM.29_210029.1	None	204	199.139	0	226.997	41.4492	1.13989	0.250759
LmxM.29_222452.1	None	25	555.841	0	790.087	129.04	1.42143	0.0347398
LmxM.29_2248.1	None	136	178.337	0	239.469	14.8537	1.34279	1.9308e-05
LmxM.29_25331.1	None	45	268.136	0	386.199	22.9739	1.44031	1.38097e-07
LmxM.29_26282.1	None	132	214.619	0	91.7423	3.23991	0.427466	1e-05
LmxM.29_361479.1	None	27	430.678	0	567.024	59.3471	1.31658	0.010797
LmxM.29_369870.1	None	88	29.5211	0	25.2613	1.47748	0.855703	0.00196862
LmxM.29_472347.1	None	58	262.742	0	301.197	9.96363	1.14636	5.68222e-05
LmxM.29_481116.1	None	106	67.0871	0	101.089	6.12912	1.50683	1.44847e-08
LmxM.29_497000.1	None	53	195.672	0	192.293	16.8045	0.982732	0.42032
LmxM.29_504821.1	None	27	57.9838	0	26.9509	7.02115	0.464801	4.93698e-06
LmxM.29_505304.1	None	25	105.158	0	119.663	15.1576	1.13794	0.169288
LmxM.29_50693.1	None	68	300.039	0	277.104	20.6424	0.923562	0.133276
LmxM.29_534955.1	None	67	46.0213	0	52.7993	2.10824	1.14728	0.000652113
LmxM.29_563385.1	None	30	189.723	0	325.128	13.5196	1.71369	6.51868e-24
LmxM.29_568311.1	None	103	241.329	0	264.915	23.3631	1.09773	0.156366
LmxM.29_592942.1	None	53	174.905	0	495.164	23.2705	2.83105	2.14375e-43
LmxM.29_61148.1	None	178	162.601	0	208.785	24.5092	1.28404	0.0297575
LmxM.29_709389.1	None	33	146.476	0	162.961	13.8551	1.11255	0.117054
LmxM.29_718773.1	None	37	441.782	0	605.431	25.2479	1.37043	4.53482e-11
LmxM.29_734108.1	None	224	183.811	0	226.316	23.1215	1.23124	0.0330096
LmxM.29_776102.1	None	26	584.078	0	1242.63	33.2941	2.12751	2.22156e-87
LmxM.29_928898.1	None	28	211.675	0	155.257	14.2234	0.733469	3.64584e-05
LmxM.29_980470.1	None	161	186.229	0	148.4	7.83031	0.796866	6.78714e-07
LmxM.30.0211.1	Hypothetical protein, conserved	522	1e-05	0	0.0607722	0.10526	6077.22	0.281884
LmxM.30.0460g.1	Hypothetical protein	279	1e-05	0	1e-05	1e-05	1	0.5
LmxM.30.0771.1	Hypothetical protein	215	1e-05	0	1e-05	1e-05	1	0.5
LmxM.30.1440c.1	Hypothetical protein	444	1e-05	0	1e-05	1e-05	1	0.5
LmxM.30_1057740.1	None	151	145.466	0	188.46	11.7639	1.29556	0.000128737
LmxM.30_1101626.1	None	160	689.214	0	1276.59	35.7118	1.85224	4.35917e-61
LmxM.30_1117417.1	None	42	503.912	0	390.623	32.011	0.77518	0.000200763
LmxM.30_1121959.1	None	48	232.738	0	251.031	24.6991	1.0786	0.229461
LmxM.30_1124019.1	None	235	230.774	0	279.336	10.3684	1.21043	1.4088e-06
LmxM.30_1125732.1	None	239	556.402	0	407.131	7.48526	0.731721	1e-05
LmxM.30_1172984.1	None	31	148.724	0	146.317	5.47668	0.983818	0.330174
LmxM.30_1215547.1	None	33	449.094	0	297.992	20.2723	0.66354	4.54081e-14
LmxM.30_1242965.1	None	103	260.908	0	220.825	18.1387	0.846371	0.0135591
LmxM.30_1249239.1	None	145	215.166	0	195.289	8.55645	0.907616	0.0100858
LmxM.30_1272953.1	None	37	161.379	0	203.685	41.1919	1.26216	0.152196
LmxM.30_1292177.1	None	88	340.954	0	597.699	8.09713	1.75302	5.98191e-221
LmxM.30_1297889.1	None	166	616.363	0	568.514	85.904	0.922368	0.28876
LmxM.30_1390425.1	None	33	915.208	0	1423.22	75.2499	1.55508	7.34022e-12
LmxM.30_1394210.1	None	52	192.56	0	212.393	31.7078	1.103	0.265825
LmxM.30_1399774.1	None	44	360.687	0	411.5	15.0978	1.14088	0.000381824
LmxM.30_141873.1	None	39	114.619	0	458.451	56.4704	3.99978	5.69145e-10
LmxM.30_146634.1	None	92	608.498	0	597.043	55.5987	0.981175	0.418385
LmxM.30_150064.1	None	160	195.154	0	761.952	103.226	3.90437	1.9998e-08
LmxM.30_156046.1	None	39	39.2553	0	262.964	44.654	6.69882	2.72386e-07
LmxM.30_164548.1	None	32	361.704	0	966.395	6.32495	2.67178	1e-05
LmxM.30_167681.1	None	32	1332.24	0	2047.48	118.578	1.53687	8.10469e-10
LmxM.30_168821.1	None	190	106.25	0	87.9914	16.1483	0.828153	0.129091
LmxM.30_171264.1	None	493	168.318	0	227.667	21.4983	1.3526	0.00288436
LmxM.30_173393.1	None	68	144.114	0	90.8256	28.8148	0.630237	0.0322054
LmxM.30_175811.1	None	100	354.361	0	444.909	41.9561	1.25553	0.0154572
LmxM.30_176816.1	None	242	128.833	0	273.399	27.8843	2.12212	1.08294e-07
LmxM.30_179091.1	None	32	576.769	0	815.948	76.8101	1.41469	0.000923166
LmxM.30_184801.1	None	68	269.83	0	135.324	47.3152	0.501515	0.00223621
LmxM.30_215742.1	None	69	526.206	0	751.233	6.05411	1.42764	1.07482e-302
LmxM.30_254565.1	None	107	85.869	0	53.4047	11.9851	0.621931	0.00337715
LmxM.30_269107.1	None	70	586.461	0	715.785	32.5914	1.22052	3.6234e-05
LmxM.30_26957.1	None	83	338.674	0	282.528	61.7068	0.83422	0.181445
LmxM.30_274092.1	None	25	793.099	0	763.125	123.997	0.962206	0.404494
LmxM.30_275844.1	None	43	902.58	0	1662.66	89.6694	1.84212	1.16084e-17
LmxM.30_286252.1	None	43	674.492	0	961.289	78.1748	1.4252	0.000121912
LmxM.30_301222.1	None	41	175.015	0	236.6	17.7523	1.35188	0.000261087
LmxM.30_320249.1	None	57	396.338	0	465.275	4.96064	1.17394	3.31021e-44
LmxM.30_321341.1	None	131	513.462	0	593.531	24.7709	1.15594	0.000613757
LmxM.30_322256.1	None	56	417.374	0	489.483	17.0844	1.17277	1.21721e-05
LmxM.30_323103.1	None	139	704.928	0	699.513	131.378	0.992317	0.483559
LmxM.30_334370.1	None	68	108.346	0	107.841	3.20512	0.995341	0.437433
LmxM.30_356721.1	None	126	1663.48	0	2223.9	167.742	1.3369	0.000417435
LmxM.30_358240.1	None	100	3462.44	0	2721.37	114.196	0.785971	4.30868e-11
LmxM.30_406468.1	None	38	302.262	0	273.401	27.1097	0.904518	0.143533
LmxM.30_421043.1	None	33	3097.25	0	7527.28	918.349	2.43031	7.03864e-07
LmxM.30_42693.1	None	249	360.508	0	598.455	18.6413	1.66003	1.29407e-37
LmxM.30_435852.1	None	30	812.829	0	929.936	40.9788	1.14407	0.0021333
LmxM.30_487529.1	None	65	35.6593	0	52.0332	4.46329	1.45918	0.000121954
LmxM.30_516500.1	None	140	278.731	0	776.321	115.385	2.7852	8.07282e-06
LmxM.30_51845.1	None	52	767.845	0	855.498	32.8863	1.11416	0.00384541
LmxM.30_606476.1	None	27	128.677	0	148.594	4.88568	1.15478	2.28523e-05
LmxM.30_663518.1	None	75	294.189	0	567.965	19.7355	1.93061	4.66648e-44
LmxM.30_701727.1	None	28	139.422	0	132.201	37.5069	0.948211	0.42367
LmxM.30_755730.1	None	185	456.397	0	363.317	25.8797	0.796054	0.000161173
LmxM.30_800391.1	None	46	281.16	0	224.679	11.4619	0.799115	4.16031e-07
LmxM.30_804815.1	None	282	231.352	0	313.802	21.5875	1.35638	6.69033e-05
LmxM.30_820354.1	None	128	460.723	0	708.867	39.0359	1.5386	1.02972e-10
LmxM.30_822114.1	None	95	770.241	0	451.156	47.8535	0.585734	1.29703e-11
LmxM.30_833644.1	None	84	292.351	0	358.619	54.2532	1.22667	0.110956
LmxM.30_838002.1	None	201	537.622	0	600.618	19.0112	1.11717	0.000460485
LmxM.30_842933.1	None	136	690.573	0	1261.81	21.2647	1.8272	2.9427e-159
LmxM.30_850766.1	None	62	545.587	0	1442.36	187.017	2.64368	8.12896e-07
LmxM.30_852067.1	None	58	911.038	0	1957.44	226.372	2.14858	1.89587e-06
LmxM.30_862390.1	None	62	217.684	0	201.587	14.6601	0.926053	0.136096
LmxM.30_864653.1	None	118	134.405	0	167.756	23.1004	1.24814	0.074403
LmxM.30_866157.1	None	27	187.566	0	242.816	17.8679	1.29456	0.000993598
LmxM.30_868130.1	None	30	225.988	0	305.048	27.6693	1.34984	0.00213635
LmxM.30_873749.1	None	296	715.338	0	752.934	32.5505	1.05256	0.124046
LmxM.30_876017.1	None	83	271.386	0	316.308	29.9062	1.16553	0.066536
LmxM.30_881575.1	None	30	350.696	0	412.586	23.8668	1.17648	0.0047552
LmxM.30_883670.1	None	166	229.243	0	264.605	12.7894	1.15425	0.00284699
LmxM.30_885630.1	None	36	581.128	0	941.303	43.4277	1.61979	5.49058e-17
LmxM.30_915925.1	None	26	119.208	0	114.68	15.6915	0.962016	0.386458
LmxM.30_939849.1	None	38	74.9971	0	86.2696	2.27639	1.15031	3.67445e-07
LmxM.30_942384.1	None	26	392.131	0	648.01	31.5837	1.65254	2.71101e-16
LmxM.30_952239.1	None	154	35.2684	0	79.1575	3.07306	2.24443	1.41896e-46
LmxM.30_971741.1	None	42	798.621	0	764.518	91.1587	0.957297	0.354162
LmxM.30_984224.1	None	113	164.857	0	193.866	7.41824	1.17596	4.60728e-05
LmxM.30_99561.1	None	52	162.863	0	202.712	1.63196	1.24468	5.49852e-132
LmxM.30_996959.1	None	99	184.458	0	129.012	5.61933	0.699412	1e-05
LmxM.30_998081.1	None	60	572.301	0	702.455	84.1041	1.22742	0.0608681
LmxM.31.3430.1	Uncharacterised protein family UPF0564, putative	809	1e-05	0	1e-05	1e-05	1	0.5
LmxM.31_1028437.1	None	33	395.467	0	478.889	7.845	1.21095	1.0376e-26
LmxM.31_1047031.1	None	25	72.6846	0	118.881	10.9662	1.63557	1.26228e-05
LmxM.31_1077204.1	None	32	404.018	0	409.836	19.7672	1.0144	0.384255
LmxM.31_1131940.1	None	49	93.198	0	58.4266	7.20436	0.626908	6.94986e-07
LmxM.31_1168386.1	None	185	399.509	0	305.86	32.4296	0.765591	0.00194005
LmxM.31_1169024.1	None	71	490.939	0	383.235	31.5289	0.780618	0.000317723
LmxM.31_1170139.1	None	25	192.454	0	130.054	19.8925	0.675764	0.000853729
LmxM.31_1221500.1	None	85	196.285	0	210.181	31.8497	1.07079	0.331315
LmxM.31_1224287.1	None	59	471.752	0	667.996	18.427	1.41599	8.73662e-27
LmxM.31_1249760.1	None	86	199.457	0	187.958	12.5819	0.94235	0.180385
LmxM.31_12862.1	None	39	175.836	0	281.815	23.0569	1.60272	2.14898e-06
LmxM.31_1349505.1	None	45	154.397	0	234.762	1.59507	1.5205	1e-05
LmxM.31_1377213.1	None	89	1350.4	0	1006.94	38.6871	0.745659	1e-05
LmxM.31_1391041.1	None	79	2212.99	0	1555.09	58.2822	0.702709	1e-05
LmxM.31_1421201.1	None	58	397.805	0	417.753	18.8903	1.05014	0.145491
LmxM.31_142940.1	None	36	86.3681	0	80.2401	1.15136	0.929048	5.1205e-08
LmxM.31_1465281.1	None	34	642.87	0	642.905	16.0395	1.00005	0.499126
LmxM.31_1486601.1	None	37	1835.41	0	1834.2	76.7786	0.999343	0.493732
LmxM.31_1488608.1	None	38	894.938	0	886.851	23.8628	0.990963	0.367341
LmxM.31_1516648.1	None	29	457.482	0	620.105	4.23742	1.35547	0
LmxM.31_1519800.1	None	254	160.992	0	203.399	6.44659	1.26341	2.38024e-11
LmxM.31_16851.1	None	27	281.814	0	385.307	16.0954	1.36724	6.38192e-11
LmxM.31_169302.1	None	48	373.854	0	716.583	72.3382	1.91675	1.0798e-06
LmxM.31_216511.1	None	50	582.684	0	507.726	74.7142	0.871357	0.157867
LmxM.31_226761.1	None	31	253.74	0	249.776	38.7403	0.984378	0.459252
LmxM.31_235972.1	None	109	180.094	0	141.48	5.18233	0.785588	4.62963e-14
LmxM.31_25742.1	None	115	303.031	0	353.364	27.6761	1.1661	0.0344831
LmxM.31_28754.1	None	34	220.678	0	211.627	35.9542	0.958985	0.40062
LmxM.31_309625.1	None	79	249.722	0	264.636	19.1734	1.05972	0.218328
LmxM.31_320435.1	None	41	249.016	0	246.777	23.5549	0.99101	0.46214
LmxM.31_340171.1	None	124	293.28	0	434.456	11.6404	1.48137	3.74888e-34
LmxM.31_345053.1	None	35	267.629	0	424.417	39.7888	1.58584	4.06554e-05
LmxM.31_397243.1	None	45	449.307	0	717.858	30.0139	1.5977	1.81721e-19
LmxM.31_483558.1	None	32	565.805	0	734.017	54.9658	1.2973	0.00110552
LmxM.31_492479.1	None	90	531.907	0	425.412	26.9513	0.799788	3.88539e-05
LmxM.31_574042.1	None	69	669.82	0	666.774	58.7803	0.995454	0.479341
LmxM.31_598090.1	None	29	1042.54	0	1325.99	67.3874	1.27189	1.29757e-05
LmxM.31_654106.1	None	55	636.136	0	354.762	59.1997	0.557682	1.0022e-06
LmxM.31_662137.1	None	55	110.924	0	158.243	14.3077	1.42659	0.000471083
LmxM.31_745950.1	None	83	61.4832	0	52.9549	5.90954	0.86129	0.0744895
LmxM.31_767642.1	None	32	368.315	0	375.886	5.21486	1.02056	0.0732634
LmxM.31_833519.1	None	125	286.867	0	318.646	45.7329	1.11078	0.243563
LmxM.31_841362.1	None	50	218.764	0	209.691	5.64757	0.958526	0.0540766
LmxM.31_862143.1	None	40	200.472	0	192.378	23.6247	0.959628	0.365956
LmxM.31_881475.1	None	57	182.479	0	72.3791	13.1472	0.396642	1e-05
LmxM.31_961883.1	None	74	453.456	0	469.165	48.6309	1.03464	0.373344
LmxM.31_974729.1	None	266	213.371	0	168.613	23.5536	0.790235	0.0286996
LmxM.32.0792.1	Beta tubulin	443	1e-05	0	1e-05	1e-05	1	0.5
LmxM.32_1018872.1	None	29	489.868	0	665.213	51.4403	1.35794	0.000326349
LmxM.32_1092.1	None	192	33.2114	0	93.0115	4.29345	2.80059	2.13403e-44
LmxM.32_1099006.1	None	65	110.336	0	535.498	68.9929	4.85335	3.58232e-10
LmxM.32_1159350.1	None	196	83.5865	0	186.334	27.1914	2.22924	7.88261e-05
LmxM.32_1160176.1	None	153	196.484	0	302.972	20.0157	1.54196	5.18261e-08
LmxM.32_1174324.1	None	46	283.12	0	700.354	83.1727	2.4737	2.63126e-07
LmxM.32_1178325.1	None	225	996.007	0	944.319	80.2605	0.948105	0.259786
LmxM.32_1182738.1	None	66	343.163	0	648.258	51.9032	1.88907	2.07438e-09
LmxM.32_1184452.1	None	36	817.64	0	1843.34	60.4824	2.25447	8.29493e-65
LmxM.32_1186260.1	None	116	9348.59	0	26684.2	2169.98	2.85436	6.81029e-16
LmxM.32_1188290.1	None	154	52.9204	0	122.551	5.60837	2.31577	1.07638e-35
LmxM.32_1191766.1	None	47	233.125	0	405.949	12.3644	1.74134	1.06916e-44
LmxM.32_1218334.1	None	61	543.284	0	946.699	28.5468	1.74255	1.21101e-45
LmxM.32_1290979.1	None	30	171.691	0	162.63	3.81782	0.947225	0.00881408
LmxM.32_1318429.1	None	33	64.3826	0	62.4634	4.83963	0.97019	0.345844
LmxM.32_135262.1	None	31	341.156	0	554.652	84.6602	1.6258	0.00583773
LmxM.32_137131.1	None	42	403.392	0	525.705	42.272	1.30321	0.00190499
LmxM.32_1385679.1	None	89	371.066	0	594.798	16.5183	1.60294	4.26832e-42
LmxM.32_1391485.1	None	304	396.779	0	387.807	22.6528	0.977388	0.34603
LmxM.32_1392423.1	None	79	519.707	0	643.067	42.3258	1.23736	0.00178124
LmxM.32_175309.1	None	68	60.0956	0	47.8913	5.42443	0.796919	0.0122285
LmxM.32_256840.1	None	50	247.846	0	365.709	36.9846	1.47555	0.000719215
LmxM.32_283937.1	None	54	574.432	0	559.32	65.7864	0.973693	0.409159
LmxM.32_370151.1	None	85	461.156	0	441.573	48.1508	0.957536	0.342116
LmxM.32_412876.1	None	48	465.309	0	618.051	28.5738	1.32826	4.50778e-08
LmxM.32_474820.1	None	128	314.539	0	356.505	26.0468	1.13342	0.0535721
LmxM.32_492630.1	None	32	139.789	0	140.805	5.36796	1.00727	0.424918
LmxM.32_497744.1	None	198	233.481	0	191.106	7.97329	0.818508	5.34425e-08
LmxM.32_523515.1	None	26	234.064	0	233.218	3.95784	0.996386	0.415369
LmxM.32_543882.1	None	155	875.843	0	913.273	132.9	1.04274	0.38911
LmxM.32_575618.1	None	160	443.541	0	644.144	43.3457	1.45228	1.84609e-06
LmxM.32_609283.1	None	105	215.456	0	375.557	18.7332	1.74308	6.35114e-18
LmxM.32_614201.1	None	55	537.735	0	836.044	48.3944	1.55475	3.54373e-10
LmxM.32_616964.1	None	69	165.545	0	140.486	13.8693	0.848625	0.035395
LmxM.32_655399.1	None	120	205.112	0	249.197	8.15349	1.21493	3.20607e-08
LmxM.32_67103.1	None	91	108.588	0	124.198	3.55858	1.14376	5.75271e-06
LmxM.32_699809.1	None	88	192.323	0	213.071	10.4931	1.10788	0.0240041
LmxM.32_705215.1	None	93	571.095	0	590.531	63.4857	1.03403	0.379749
LmxM.32_731965.1	None	32	216.256	0	447.781	12.8865	2.0706	1.78371e-72
LmxM.32_758818.1	None	46	119.113	0	377.771	36.7585	3.17154	9.84392e-13
LmxM.32_771483.1	None	33	252.887	0	256.128	9.73558	1.01282	0.369587
LmxM.32_780269.1	None	25	25.8827	0	29.5416	3.22812	1.14137	0.128511
LmxM.32_787928.1	None	184	230.803	0	179.865	13.1847	0.779302	5.59054e-05
LmxM.32_844211.1	None	32	204.991	0	199.238	14.5203	0.971939	0.345996
LmxM.32_853323.1	None	86	199.972	0	214.648	11.8681	1.07339	0.108119
LmxM.32_90879.1	None	71	48.0202	0	35.9232	1.52046	0.748086	8.88178e-16
LmxM.32_93008.1	None	53	216.046	0	316.349	78.0049	1.46427	0.099247
LmxM.32_947772.1	None	296	97.1324	0	133.96	6.51527	1.37915	7.90315e-09
LmxM.32_98857.1	None	34	18.0248	0	8.02712	1.75606	0.445338	6.23303e-09
LmxM.32_994517.1	None	101	124.075	0	156.026	8.72815	1.25751	0.000125798
LmxM.33.1410.1	D-isomer specific 2-hydroxyacid dehydrogenase- like protein	160	1e-05	0	0.103014	0.178425	10301.4	0.28187
LmxM.33.1600.1	Amastin (Hypothetical)	193	1e-05	0	1e-05	1e-05	1	0.5
LmxM.33.1680.1	Amastin-like surface protein, putative	94	1e-05	0	1e-05	1e-05	1	0.5
LmxM.33.1721.1	Amastin-like surface protein, putative	182	1e-05	0	1e-05	1e-05	1	0.5
LmxM.33.1725.1	Amastin (Hypothetical)	140	1e-05	0	1e-05	1e-05	1	0.5
LmxM.33.1830b.1	Tuzin (Hypothetical)	133	1e-05	0	1e-05	1e-05	1	0.5
LmxM.33.1920.1	Amastin-like surface protein, putative	130	1e-05	0	1e-05	1e-05	1	0.5
LmxM.33.1920a.1	Amastin-like surface protein, putative	191	1e-05	0	1e-05	1e-05	1	0.5
LmxM.33.1920b.1	Amastin-like surface protein, putative	191	1e-05	0	1e-05	1e-05	1	0.5
LmxM.33.1920c.1	Amastin-like surface protein, putative (fragment)	187	1e-05	0	1e-05	1e-05	1	0.5
LmxM.33.1920d.1	Amastin-like surface protein, putative	191	1e-05	0	1e-05	1e-05	1	0.5
LmxM.33.1920e.1	Amastin-like surface protein, putative	191	1e-05	0	1e-05	1e-05	1	0.5
LmxM.33_1069418.1	None	43	307.708	0	807.558	106.948	2.62443	1.47872e-06
LmxM.33_1079295.1	None	50	316.246	0	198.439	35.7214	0.627482	0.000486961
LmxM.33_1080847.1	None	44	182.887	0	201.099	31.7526	1.09958	0.283133
LmxM.33_1087628.1	None	35	509.682	0	754.237	45.6133	1.47982	4.12715e-08
LmxM.33_1089101.1	None	37	364.512	0	655.76	76.1595	1.79901	6.56033e-05
LmxM.33_1091802.1	None	240	443.483	0	761.832	35.2346	1.71784	8.19233e-20
LmxM.33_1093342.1	None	35	234.101	0	622.184	76.4626	2.65776	1.93275e-07
LmxM.33_1117428.1	None	46	449.753	0	377.806	56.382	0.840028	0.100964
LmxM.33_1134697.1	None	48	532.828	0	1158.06	40.5949	2.17342	7.97619e-54
LmxM.33_114639.1	None	102	356.9	0	523.794	5.11825	1.46762	1.60403e-233
LmxM.33_1148776.1	None	31	219.016	0	413.707	37.5015	1.88894	1.04268e-07
LmxM.33_1199752.1	None	58	5.97907	0	14.1327	0.890552	2.3637	2.69977e-20
LmxM.33_1259009.1	None	140	217.099	0	228.279	10.8906	1.05149	0.152321
LmxM.33_1264686.1	None	71	320.934	0	328.979	16.8271	1.02507	0.316291
LmxM.33_1311418.1	None	53	421.623	0	414.85	7.71391	0.983937	0.189986
LmxM.33_1375845.1	None	50	152.936	0	256.507	15.5307	1.67722	1.28928e-11
LmxM.33_1394122.1	None	68	418.368	0	447.601	40.7006	1.06988	0.236298
LmxM.33_1483084.1	None	81	193.273	0	310.831	9.18649	1.60824	8.54714e-38
LmxM.33_14927.1	None	84	253.512	0	291.632	6.8248	1.15037	1.16501e-08
LmxM.33_1495519.1	None	33	199.947	0	212.73	19.5028	1.06393	0.256093
LmxM.33_1507664.1	None	30	298.925	0	495.536	15.5035	1.65772	3.73523e-37
LmxM.33_1587220.1	None	34	248.507	0	148.985	10.8853	0.599523	1e-05
LmxM.33_1637722.1	None	27	717.545	0	1051.91	93.3555	1.46598	0.000170751
LmxM.33_166918.1	None	107	311.143	0	465.199	26.662	1.49513	3.77738e-09
LmxM.33_184244.1	None	225	284.125	0	311.657	23.8104	1.0969	0.123772
LmxM.33_189011.1	None	102	209.365	0	286.137	4.48786	1.36669	6.63288e-66
LmxM.33_196049.1	None	136	337.8	0	274.232	19.8248	0.811819	0.000671906
LmxM.33_212199.1	None	26	280.789	0	436.078	36.0165	1.55304	8.1039e-06
LmxM.33_222987.1	None	53	301.395	0	337.455	29.4036	1.11964	0.110027
LmxM.33_249074.1	None	46	305.588	0	384.474	43.215	1.25815	0.0339678
LmxM.33_26595.1	None	63	821.419	0	314.354	14.3886	0.382697	1e-05
LmxM.33_320663.1	None	66	111.35	0	90.6341	12.7978	0.81396	0.0527593
LmxM.33_354124.1	None	66	620.237	0	507.017	26.8115	0.817457	1.20636e-05
LmxM.33_372298.1	None	31	218.072	0	280.035	10.3239	1.28414	9.74962e-10
LmxM.33_393782.1	None	27	227.555	0	290.59	32.2543	1.27701	0.0253321
LmxM.33_397909.1	None	27	168.932	0	301.83	33.0326	1.7867	2.87014e-05
LmxM.33_445092.1	None	29	596.778	0	605.482	39.1528	1.01459	0.412036
LmxM.33_449797.1	None	114	182.684	0	236.759	7.59573	1.296	5.42997e-13
LmxM.33_462751.1	None	58	195.89	0	224.35	7.69913	1.14528	0.000109305
LmxM.33_463417.1	None	45	191.082	0	56.779	26.8933	0.297144	2.95829e-07
LmxM.33_470078.1	None	131	307.721	0	221.241	24.1221	0.718968	0.000168495
LmxM.33_497824.1	None	178	1195.33	0	617.647	30.0395	0.516718	1e-05
LmxM.33_53409.1	None	43	306.434	0	245.239	35.7683	0.800297	0.0435502
LmxM.33_626859.1	None	99	337.452	0	465.755	7.71594	1.38021	2.17709e-62
LmxM.33_651894.1	None	31	242.577	0	344.283	44.083	1.41927	0.0105235
LmxM.33_694644.1	None	26	233.676	0	286.94	12.6879	1.22794	1.34643e-05
LmxM.33_718695.1	None	31	305.857	0	319.766	9.95614	1.04548	0.0812031
LmxM.33_733280.1	None	317	225.169	0	265.637	25.1834	1.17972	0.0540335
LmxM.33_794925.1	None	141	337.68	0	405.027	7.4865	1.19944	1.17283e-19
LmxM.33_800511.1	None	76	324.195	0	414.116	17.165	1.27737	8.08647e-08
LmxM.33_88533.1	None	38	425.237	0	327.564	42.2209	0.770308	0.0103505
LmxM.33_958610.1	None	30	752.317	0	1220.01	139.685	1.62167	0.000406707
LmxM.33_997379.1	None	39	384.113	0	408.572	21.4745	1.06368	0.127355
LmxM.34.0030.1	Pyruvate kinase, putative	498	1e-05	0	1e-05	1e-05	1	0.5
LmxM.34.0400a.1	Hypothetical protein	264	1e-05	0	1e-05	1e-05	1	0.5
LmxM.34.0400b.1	Hypothetical protein	264	1e-05	0	1e-05	1e-05	1	0.5
LmxM.34_1025013.1	None	52	338.477	0	219.279	28.538	0.647838	1.47791e-05
LmxM.34_10272.1	None	234	369.549	0	349.4	35.4789	0.945478	0.28505
LmxM.34_103118.1	None	307	114.862	0	104.807	5.37287	0.912461	0.0306422
LmxM.34_1046661.1	None	69	176.794	0	228.84	13.0645	1.29439	3.39136e-05
LmxM.34_1048422.1	None	166	312.953	0	871.483	56.1104	2.78471	1.20963e-23
LmxM.34_1057821.1	None	94	215.47	0	289.257	35.4798	1.34245	0.0187769
LmxM.34_1130968.1	None	64	430.894	0	351.917	18.2185	0.816715	7.2898e-06
LmxM.34_1142057.1	None	47	457.995	0	363.141	16.9224	0.792892	1.03953e-08
LmxM.34_1155140.1	None	101	682.335	0	910.673	103.362	1.33464	0.0135837
LmxM.34_1166406.1	None	61	187.171	0	297.196	22.9318	1.58784	8.01494e-07
LmxM.34_1168811.1	None	77	231.965	0	259.428	19.477	1.11839	0.0792662
LmxM.34_1175254.1	None	97	623.513	0	466.02	81.7517	0.747411	0.0270227
LmxM.34_1177081.1	None	97	369.426	0	467.417	74.8416	1.26525	0.0952153
LmxM.34_1206347.1	None	268	359.655	0	485.225	48.3726	1.34914	0.00471728
LmxM.34_1244632.1	None	30	34.7787	0	60.9659	11.53	1.75297	0.011567
LmxM.34_127797.1	None	323	156.331	0	82.6657	12.1115	0.528786	5.92477e-10
LmxM.34_1289997.1	None	77	587.29	0	400.981	24.055	0.682765	4.77396e-15
LmxM.34_1319305.1	None	90	42.5189	0	49.9234	9.7462	1.17415	0.223707
LmxM.34_1333909.1	None	49	668.31	0	948.853	53.5913	1.41978	8.25563e-08
LmxM.34_1391494.1	None	31	1775.52	0	1255.29	134.08	0.706996	5.22201e-05
LmxM.34_1425308.1	None	45	151.912	0	119.093	14.1242	0.783961	0.0100734
LmxM.34_1467398.1	None	35	564.883	0	716.306	67.6656	1.26806	0.012617
LmxM.34_1567697.1	None	57	1215.01	0	823.664	62.0095	0.677905	1.38493e-10
LmxM.34_1569552.1	None	55	28.9884	0	63.7451	3.37239	2.19899	3.30169e-25
LmxM.34_1571922.1	None	135	97.1065	0	224.771	21.0215	2.31469	6.27572e-10
LmxM.34_1603515.1	None	98	228.998	0	235.358	31.2489	1.02777	0.41937
LmxM.34_16169.1	None	29	27.8496	0	85.5651	10.3638	3.0724	1.28125e-08
LmxM.34_1685616.1	None	133	308.763	0	265.74	9.43559	0.860659	2.56168e-06
LmxM.34_1716908.1	None	26	290.263	0	418.006	18.8146	1.4401	5.62294e-12
LmxM.34_1792304.1	None	29	445.366	0	601.835	46.6344	1.35133	0.000396493
LmxM.34_1814992.1	None	104	861.775	0	594.296	116.008	0.689618	0.0105639
LmxM.34_1819927.1	None	105	339.53	0	526.402	104.168	1.55039	0.0364107
LmxM.34_1862377.1	None	48	1e-05	0	1e-05	1e-05	1	0.5
LmxM.34_1884153.1	None	36	573.697	0	356.097	62.0517	0.620705	0.000226805
LmxM.34_1892610.1	None	29	261.608	0	394.959	20.6445	1.50974	5.25538e-11
LmxM.34_1911927.1	None	69	133.569	0	204.055	10.3629	1.52772	5.16445e-12
LmxM.34_1914652.1	None	60	519.126	0	563.618	24.9757	1.08571	0.0374232
LmxM.34_1915492.1	None	86	302.446	0	366.281	28.8482	1.21106	0.0134568
LmxM.34_1937045.1	None	114	347.249	0	554.209	50.5993	1.596	2.15516e-05
LmxM.34_298517.1	None	27	183.102	0	118.88	17.0585	0.649256	8.33435e-05
LmxM.34_308680.1	None	28	418.409	0	674.132	58.304	1.61118	5.77199e-06
LmxM.34_3476.1	None	207	920.093	0	445.826	57.3712	0.484545	1.11022e-16
LmxM.34_434094.1	None	26	659.246	0	915.36	88.4586	1.38849	0.00189404
LmxM.34_439015.1	None	36	298.019	0	310.833	19.5862	1.043	0.256483
LmxM.34_445567.1	None	76	217.011	0	199.755	8.67966	0.920483	0.0233995
LmxM.34_458644.1	None	29	445.861	0	725.204	41.197	1.62653	5.98135e-12
LmxM.34_473668.1	None	185	429.417	0	332.488	28.385	0.774278	0.000319157
LmxM.34_487194.1	None	38	517.306	0	556.946	51.1456	1.07663	0.219158
LmxM.34_514242.1	None	25	1388.31	0	885.715	119.075	0.637981	1.21705e-05
LmxM.34_564584.1	None	26	570.618	0	957.626	45.5447	1.67823	9.70009e-18
LmxM.34_573502.1	None	25	442.4	0	790.954	33.4585	1.78787	1.03189e-25
LmxM.34_579671.1	None	44	208.246	0	233.236	15.3041	1.12	0.051247
LmxM.34_778078.1	None	80	335.19	0	526.871	17.1819	1.57186	3.34616e-29
LmxM.34_874107.1	None	44	226.93	0	245.606	31.1693	1.0823	0.274533
LmxM.34_917984.1	None	78	712.857	0	1438.63	45.6991	2.01813	4.24432e-57
LmxM.34_933669.1	None	44	353.461	0	668.368	18.0088	1.89093	9.1102e-69
LmxM.34_94297.1	None	44	1427.64	0	872.193	34.1362	0.610933	1e-05
LmxM.36.2860.1	40S ribosomal protein S24e	137	1e-05	0	1e-05	1e-05	1	0.5
LmxM.36.2870.1	40S ribosomal protein S24e	137	1e-05	0	1e-05	1e-05	1	0.5

## Sheet: Mapped and >20 reads P-IW
Gene ID	Name	Protein length	mean RPKM (Parental)	std RPKM (Parental)	mean RPKM (Mutant)	std RPKM (Mutant)	RPKM Ratio	p value
LmxM.01.0010.1	Protein of unknown function (DUF2946), putative	334	191.153	0	164.537	15.1594	0.860764	0.0395697
LmxM.01.0020.1	Endonuclease/Exonuclease/phosphatase family, putative	541	184.208	0	243.973	24.1346	1.32444	0.00663715
LmxM.01.0030.1	Kinesin-13 1, putative	672	354.167	0	216.775	4.5525	0.612068	1e-05
LmxM.01.0040.1	Hypothetical protein, unknown function	186	299.688	0	250.253	15.1795	0.835045	0.000563593
LmxM.01.0050.1	Carboxylase, putative	665	152.729	0	190.366	11.7836	1.24643	0.000701448
LmxM.01.0060.1	Hypothetical protein, conserved	251	409.864	0	261.363	21.2029	0.637682	1.24556e-12
LmxM.01.0070.1	BSD domain containing protein, putative	599	152.698	0	157.195	20.3022	1.02945	0.412364
LmxM.01.0080.1	Hypothetical protein, conserved	237	217.036	0	175.167	6.23152	0.807089	9.15801e-12
LmxM.01.0090.1	UMP-CMP kinase, mitochondrial, putative	274	202.319	0	170.07	7.12066	0.840603	2.96392e-06
LmxM.01.0100.1	Glycosyl transferase family 11, putative	345	198.193	0	217.64	19.525	1.09812	0.159618
LmxM.01.0110.1	Glutaredoxin-like protein	200	404.047	0	300.729	12.5614	0.744293	1.11022e-16
LmxM.01.0120.1	Hypothetical protein, conserved	650	115.851	0	139.085	4.26711	1.20055	2.5916e-08
LmxM.01.0130.1	Hypothetical protein, conserved	398	176.692	0	151.909	13.6492	0.859735	0.0347026
LmxM.01.0140.1	Hypothetical protein	82	432.288	0	225.014	11.5681	0.520518	1e-05
LmxM.01.0150.1	Hypothetical protein, conserved	116	236.284	0	147.749	12.6466	0.625305	1.27387e-12
LmxM.01.0160.1	LSM domain containing protein, putative	80	597.424	0	737.577	33.9598	1.2346	1.83743e-05
LmxM.01.0170.1	Hypothetical protein	448	187.073	0	177.861	9.18417	0.950757	0.157921
LmxM.01.0180.1	CLC-type chloride channel, putative	770	285.242	0	268.007	25.3887	0.939576	0.248613
LmxM.01.0190.1	Hypothetical protein, conserved	196	361.601	0	315.776	35.3446	0.873272	0.0973975
LmxM.01.0200.1	Low molecular weight phosphotyrosine protein phosphatase, putative	266	199.194	0	294.57	6.78205	1.47881	3.20462e-45
LmxM.01.0210.1	CUE domain/Domain of unknown function (DUF1771)/Smr domain containing protein, putative	896	248.352	0	238.994	9.13805	0.962321	0.152911
LmxM.01.0220.1	Cyclophilin type peptidyl-prolyl cis-trans isomerase, putative	334	321.608	0	260.15	24.0539	0.808904	0.00530924
LmxM.01.0230.1	Hypothetical protein, conserved	138	304.667	0	355.676	12.7224	1.16743	3.04381e-05
LmxM.01.0240.1	DNA excision/repair protein SNF2, putative	927	178.827	0	195.755	11.7379	1.09466	0.0746381
LmxM.01.0250.1	Right handed beta helix region, putative	834	126.713	0	118.774	2.95828	0.937348	0.00364194
LmxM.01.0260.1	Calmodulin-binding, putative	279	236.558	0	290.401	4.6802	1.22761	6.2564e-31
LmxM.01.0270.1	Thioredoxin, putative	143	779.238	0	572.936	38.7504	0.735252	5.07946e-08
LmxM.01.0280.1	Pseudouridylate synthase-like protein	414	282.942	0	258.409	26.5695	0.913293	0.17791
LmxM.01.0290.1	Hypothetical protein, conserved	172	338.303	0	346.422	25.765	1.024	0.376337
LmxM.01.0300.1	4F5 protein family, putative	59	995.403	0	1586.47	120.558	1.5938	4.72411e-07
LmxM.01.0310.1	Acidocalcisomal exopolyphosphatase, putative	387	308.902	0	314.837	6.78254	1.01921	0.19077
LmxM.01.0315.1	Hypothetical protein, conserved	143	297.862	0	268.733	25.4563	0.902208	0.126261
LmxM.01.0320.1	Poly(A) export protein, putative	339	338.903	0	300.762	17.7358	0.887457	0.0157574
LmxM.01.0330.1	Hypothetical protein, conserved	210	388.644	0	410.824	24.4818	1.05707	0.182474
LmxM.01.0335.1	Mitochondrial pyruvate carrier 1	97	958.063	0	782.317	64.9533	0.816561	0.00340776
LmxM.01.0340.1	Hypothetical protein, conserved	258	325.473	0	262.747	20.1582	0.807277	0.000930067
LmxM.01.0350.1	Hypothetical protein, conserved	750	198.022	0	179.447	15.4727	0.906194	0.114964
LmxM.01.0360.1	Hypothetical protein, conserved	191	332.539	0	330.376	16.3254	0.993497	0.447307
LmxM.01.0370.1	Protein of unknown function (DUF788), putative	188	522.789	0	603.401	22.7979	1.1542	0.00020318
LmxM.01.0380.1	Dyggve-Melchior-Clausen syndrome protein, putative	829	111.08	0	117.825	11.6737	1.06072	0.281708
LmxM.01.0390.1	Hypothetical protein, conserved	822	110.207	0	134.683	24.0399	1.22209	0.154305
LmxM.01.0400.1	Hypothetical protein, conserved	553	61.4268	0	55.2917	3.89459	0.900123	0.0575948
LmxM.01.0410.1	Hypothetical protein	200	17906.6	0	22524.7	1317.75	1.25791	0.000228645
LmxM.01.0430.1	Ring finger domain/Zn-finger in ubiquitin-hydrolases and other protein, putative	751	116.785	0	121.197	5.40712	1.03777	0.207287
LmxM.01.0440.1	Protein of unknown function (DUF791), putative	592	565.881	0	485.368	34.7216	0.85772	0.0102023
LmxM.01.0450.1	Alpha/beta-hydrolase-like protein	213	161.244	0	171.13	12.2757	1.06131	0.210325
LmxM.01.0460.1	Conserved protein	1560	187.041	0	186.661	8.14853	0.997969	0.481408
LmxM.01.0470.1	Fatty acyl CoA syntetase 1, putative	696	806.424	0	455.514	35.2753	0.564857	1e-05
LmxM.01.0480.1	Beta eliminating lyase,putative	369	279.882	0	181.214	5.92898	0.647466	1e-05
LmxM.01.0490.1	Long-chain-fatty-acid-CoA ligase, putative	698	624.371	0	470.862	22.0576	0.754138	1.70752e-12
LmxM.01.0500.1	Fatty acyl CoA synthetase 2, putative	707	348.603	0	425.218	13.5227	1.21978	7.32257e-09
LmxM.01.0510.1	Hypothetical protein	67	156.169	0	137.939	17.497	0.883272	0.148741
LmxM.01.0520.1	Long-chain-fatty-acid-CoA ligase, putative	715	951.366	0	1013.68	58.4014	1.0655	0.142992
LmxM.01.0530.1	Long-chain-fatty-acid-CoA ligase, putative	1615	86.4168	0	100.469	7.65359	1.16261	0.0331761
LmxM.01.0540.1	Hypothetical protein, conserved	701	215.565	0	190.475	13.1269	0.883608	0.0279802
LmxM.01.0550.1	Hypothetical protein, conserved	378	132.146	0	135.486	5.63129	1.02527	0.276587
LmxM.01.0560.1	Pre-mRNA processing factor 3 (PRP3)/Protein of unknown function (DUF1115), putative	621	175.044	0	218.363	6.41066	1.24748	7.02637e-12
LmxM.01.0570.1	Tricarboxylate carrier, putative	326	529.766	0	575.953	43.1149	1.08719	0.142023
LmxM.01.0580.1	Hypothetical protein, conserved	962	166.005	0	143.588	6.59116	0.864962	0.000335613
LmxM.01.0590.1	Mitochondrial RNA editing ligase 1	489	271.925	0	245.52	4.3159	0.902896	4.73558e-10
LmxM.01.0600.1	Rab-GTPase-TBC domain containing protein, putative	1840	72.9104	0	89.3378	4.73804	1.22531	0.000263016
LmxM.01.0610.1	DNA-damage inducible protein DDI1-like protein	387	195.307	0	166.787	7.84183	0.853977	0.000138015
LmxM.01.0620.1	Beat-regulation protein	566	355.247	0	304.472	16.8509	0.857072	0.00129265
LmxM.01.0630.1	Hypothetical protein	845	100.076	0	131.304	13.1605	1.31204	0.00882606
LmxM.01.0640.1	HSP70-like protein	1116	318.588	0	227.291	20.195	0.713434	3.08113e-06
LmxM.01.0650.1	Mitochondrial-processing peptidase subunit beta, putative	494	548.597	0	660.819	25.0158	1.20456	3.62849e-06
LmxM.01.0660.1	Hypothetical protein, conserved	1505	102.262	0	155.068	19.0614	1.51637	0.00280047
LmxM.01.0670.1	Hypothetical protein, conserved	288	113.584	0	123.673	4.5599	1.08882	0.013465
LmxM.01.0680.1	Hypothetical protein, unknown function	805	182.234	0	150.214	3.03363	0.824289	1e-05
LmxM.01.0690.1	PLAC8 family, putative	229	1066.81	0	1366.76	72.2504	1.28116	1.65168e-05
LmxM.01.0700.1	Hypothetical protein	362	108.312	0	242.04	15.1302	2.23466	4.8496e-19
LmxM.01.0710.1	Ubiquitin activating enzyme, putative	525	153.94	0	334.722	4.5226	2.17437	1e-05
LmxM.01.0720.1	Hypothetical protein, conserved	1591	82.8321	0	105.544	6.64661	1.2742	0.000316416
LmxM.01.0730.1	Meckel syndrome type 6 protein, putative	2230	127.222	0	135.027	3.57955	1.06135	0.0146142
LmxM.01.0740.1	Hypothetical protein, conserved	743	172.376	0	210.578	8.92885	1.22162	9.41091e-06
LmxM.01.0750.1	CMGC family protein kinase, putative	1395	140.387	0	143.755	10.8555	1.02399	0.378169
LmxM.01.0760.1	Hypothetical protein, conserved	324	131.488	0	174.619	20.5409	1.32802	0.017875
LmxM.01.0770.1	Eukaryotic initiation factor 4A-1	456	3551.94	0	4166.3	256.212	1.17296	0.00824598
LmxM.01.0790.1	Hypothetical protein	514	130.306	0	102.541	10.4124	0.786927	0.0038323
LmxM.01.0800.1	Hypothetical protein	471	161.126	0	222.58	21.7416	1.3814	0.00235249
LmxM.01.0810.1	Calcium/potassium channel (CAKC), putative	1033	124.743	0	172.903	1.25359	1.38607	0
LmxM.01.0820.1	Hypothetical protein	1120	81.0668	0	128.662	15.8172	1.58711	0.00131024
LmxM.02.0030.1	Hypothetical protein	103	47.645	0	51.5788	15.9307	1.08256	0.402482
LmxM.02.0040.1	Xaa-Pro aminopeptidase, putative	617	235.271	0	179.897	2.18379	0.764636	1e-05
LmxM.02.0050.1	Cytochrome b-domain protein, putative	213	108.895	0	85.6077	6.09036	0.786146	6.57321e-05
LmxM.02.0060.1	Hypothetical protein, conserved	214	352.224	0	506.827	20.6068	1.43894	3.12927e-14
LmxM.02.0070.1	Hypothetical protein, conserved	397	104.263	0	114.241	4.78517	1.0957	0.0185255
LmxM.02.0080.1	Hypothetical protein, conserved	997	137.469	0	143.906	9.44198	1.04682	0.247711
LmxM.02.0085.1	Hypothetical protein, conserved	293	305.251	0	439.816	36.0458	1.44083	9.45472e-05
LmxM.02.0090.1	Hypothetical protein, conserved	354	507.245	0	251.438	12.5091	0.495693	1e-05
LmxM.02.0100.1	Hypothetical protein	355	477.679	0	515.979	38.8007	1.08018	0.161794
LmxM.02.0110.1	Exportin-T, putative	1167	166.659	0	119.759	2.37792	0.718585	1e-05
LmxM.02.0120.1	Phosphatidylinositol 3-kinase-like protein	4921	80.6334	0	77.1752	7.50024	0.957112	0.32237
LmxM.02.0130.1	Hypothetical protein, conserved	233	297.059	0	286.637	9.35734	0.964913	0.132668
LmxM.02.0140.1	Ankyrin repeats (3 copies)/Zinc finger, C3HC4 type (RING finger), putative	893	157.899	0	150.228	6.89529	0.951415	0.132944
LmxM.02.0150.1	Vps51/Vps67, putative	1930	114.831	0	146.537	11.669	1.27611	0.00329281
LmxM.02.0160.1	Hypothetical protein	818	77.2721	0	100.8	0.0515751	1.30449	1e-05
LmxM.02.0170.1	Hypothetical protein	798	76.3792	0	73.4146	3.61151	0.961187	0.205866
LmxM.02.0200.1	Phosphoglycan beta 1,3 galactosyltransferase-like protein	846	307.318	0	249.553	11.6693	0.812037	3.7086e-07
LmxM.02.0200partial.1	Hypothetical protein	286	37.4609	0	27.5623	1.64144	0.735762	8.17628e-10
LmxM.02.0230.1	Hypothetical protein	989	299.966	0	250.774	1.58057	0.836005	1e-05
LmxM.02.0240.1	Glycosyltransferase (GlcNAc), putative	1002	188.211	0	224.69	14.2179	1.19382	0.00514783
LmxM.02.0250.1	Hypothetical protein, conserved	1143	136.48	0	156.34	6.44248	1.14552	0.00102571
LmxM.02.0260.1	Small GTP binding protein rab6-like protein	274	345.733	0	399.667	19.673	1.156	0.00305783
LmxM.02.0270.1	Hypothetical protein, conserved	158	566.486	0	418.743	25.0364	0.739194	1.80519e-09
LmxM.02.0280.1	Hypothetical protein, conserved	155	248.994	0	259.21	44.6551	1.04103	0.409518
LmxM.02.0290.1	Mitogen-activated kinase kinase kinase, putative	539	309.272	0	270.554	5.77389	0.874807	1.00143e-11
LmxM.02.0300.1	ABC1 transporter, putative	2789	163.459	0	252.159	8.45814	1.54264	4.96094e-26
LmxM.02.0310.1	Paraflagellar rod component, putative	669	348.639	0	257.478	27.3699	0.738524	0.000433158
LmxM.02.0320.1	Ribosomal RNA processing protein 41B, putative	342	262.55	0	334.783	11.9768	1.27512	8.14224e-10
LmxM.02.0330.1	Hypothetical protein	418	111.564	0	146.054	3.4237	1.30915	3.60352e-24
LmxM.02.0340.1	UAA transporter family, putative	940	112.719	0	146.177	3.78506	1.29683	4.80818e-19
LmxM.02.0350.1	Hypothetical protein, conserved	1055	102.458	0	143.747	11.0827	1.40299	9.7452e-05
LmxM.02.0360.1	Casein kinase II, alpha chain, putative	381	351.62	0	339.73	18.3742	0.966186	0.25879
LmxM.02.0370.1	Proteasome regulatory non-ATPase subunit 6, putative	529	343.141	0	230.624	6.36493	0.672098	1e-05
LmxM.02.0380.1	FtsJ-like methyltransferase, putative	454	366.554	0	394.386	19.2923	1.07593	0.0745554
LmxM.02.0390.1	E2 SUMO-conjugating enzyme, putative	224	491.666	0	376.555	30.5935	0.765876	8.40789e-05
LmxM.02.0400.1	Hypothetical protein	55	843.884	0	274.311	50.8577	0.325058	1e-05
LmxM.02.0410.1	Kinetoplastid RNA editing protein 1, putative	1032	120.079	0	124.091	4.43415	1.03341	0.182773
LmxM.02.0420.1	Hypothetical protein, conserved	1010	308.304	0	239.704	13.0598	0.777491	7.49095e-08
LmxM.02.0430.1	Serine peptidase, Clan S-, family S54, putative	370	248.064	0	259.539	11.3739	1.04626	0.156512
LmxM.02.0440.1	Hypothetical protein	768	215.742	0	245.301	20.108	1.13701	0.0707778
LmxM.02.0450.1	Voltage-dependent anion-selective channel, putative	277	687.565	0	503.607	27.6515	0.732449	1.43833e-11
LmxM.02.0460.1	Mitochondrial outer membrane protein porin, putative	291	2002.24	0	1092.46	7.2636	0.545621	1e-05
LmxM.02.0470.1	Hypothetical protein, unknown function	3334	100.877	0	129.582	7.66749	1.28456	9.06548e-05
LmxM.02.0480.1	Hypothetical protein	201	143.797	0	142.687	10.1975	0.992282	0.45667
LmxM.02.0490.1	Hypothetical protein, conserved	1133	62.7672	0	60.8344	10.9731	0.969207	0.430092
LmxM.02.0500.1	Glycerate kinase, putative	917	82.3698	0	129.814	4.66662	1.57599	1.3968e-24
LmxM.02.0510.1	Hypothetical protein, conserved	170	288.534	0	294.717	8.5754	1.02143	0.235439
LmxM.02.0520.1	Hypothetical protein, conserved	2085	105.384	0	105.027	4.05293	0.996617	0.464958
LmxM.02.0530.1	Hypothetical protein, conserved	863	189.336	0	211.707	7.65261	1.11815	0.0017317
LmxM.02.0540.1	Hypothetical protein, conserved	494	540.326	0	507.014	44.6932	0.938347	0.228026
LmxM.02.0550.1	Hypothetical protein, unknown function	163	2321.03	0	1672.62	87.0808	0.720637	4.80727e-14
LmxM.02.0560.1	Hypothetical protein, unknown function	847	153.609	0	205.196	16.8507	1.33583	0.00110148
LmxM.02.0570.1	Protein kinase, putative	1425	100.014	0	136.27	8.45938	1.36251	9.09965e-06
LmxM.02.0580.1	Hypothetical protein, conserved	3785	86.8616	0	111.148	5.55004	1.2796	6.0457e-06
LmxM.02.0590.1	TPR repeat/Tetratricopeptide repeat, putative	523	170.541	0	181.011	7.90348	1.06139	0.0926315
LmxM.02.0600.1	ARP2/3 complex subunit, putative	210	196.378	0	194.828	21.3956	0.992104	0.471113
LmxM.02.0610.1	Hypothetical protein, conserved	321	327.735	0	193.474	24.5157	0.590336	2.16857e-08
LmxM.02.0620.1	Hypothetical protein, conserved	578	226.413	0	307.292	11.8034	1.35722	3.63538e-12
LmxM.02.0630.1	Gamma-glutamyl phosphate reductase-like protein	659	107.784	0	101.213	2.26036	0.939029	0.00182228
LmxM.02.0640.1	Hypothetical protein, unknown function	1412	90.0158	0	114.725	4.75669	1.2745	1.02592e-07
LmxM.02.0650.1	Hypothetical protein, conserved	314	233.523	0	164.695	28.8405	0.705262	0.00850459
LmxM.02.0660.1	Nop14-like family, putative	930	123.889	0	116.46	11.634	0.940035	0.261556
LmxM.02.0670.1	Mitochondrial carrier protein, putative	313	933.378	0	707.539	21.3269	0.758042	1e-05
LmxM.02.0680.1	Hypothetical protein, conserved	159	673.987	0	931.298	72.9649	1.38177	0.000210543
LmxM.02.0690.1	Hypothetical protein, conserved	454	230.873	0	242.517	32.6853	1.05043	0.360833
LmxM.02.0700.1	Hypothetical protein, conserved	937	354.004	0	429.533	29.7128	1.21336	0.00551145
LmxM.02.0710.1	Serine peptidase, putative	817	657.294	0	436.18	5.76923	0.6636	1e-05
LmxM.02.0720.1	Hypothetical protein, unknown function	80	502.243	0	709.281	49.8475	1.41223	1.63763e-05
LmxM.02.0730.1	Dehydrogenase/oxidoreductase-like protein	57	319.228	0	470.042	26.9306	1.47243	1.07112e-08
LmxM.02.0740.1	Peptidyl dipeptidase, putative	678	870.833	0	1433.6	33.7315	1.64624	8.61957e-63
LmxM.03.0010.1	Hypothetical protein	977	60.142	0	106.095	24.6056	1.76408	0.0309098
LmxM.03.0020.1	Hypothetical protein, conserved	267	459.742	0	978.218	182.749	2.12776	0.00227627
LmxM.03.0030.1	D-3-phosphoglycerate dehydrogenase-like protein	407	822.914	0	618.463	97.8174	0.751553	0.0183031
LmxM.03.0040.1	2-aminoethylphosphonate:pyruvateaminotransferas e-like protein	366	580.138	0	545.13	70.2912	0.939655	0.309225
LmxM.03.0060.1	Met-10+ like-protein, putative	390	237.96	0	215.984	31.99	0.90765	0.246056
LmxM.03.0070.1	Hypothetical protein, conserved	833	282.385	0	309.376	40.6582	1.09558	0.253389
LmxM.03.0080.1	Glycerol-3-phosphate acyl transferase	717	630.189	0	570.743	87.0333	0.905669	0.247293
LmxM.03.0090.1	DNA primase large subunit, putative	567	243.654	0	163.408	23.4856	0.670654	0.000316753
LmxM.03.0100.1	Cytochrome c oxidase assembly protein, putative	253	1055.43	0	1693.84	164.073	1.60487	4.99225e-05
LmxM.03.0110.1	Hypothetical protein, conserved	894	148.129	0	79.1179	11.4811	0.534114	9.22584e-10
LmxM.03.0120.1	Hypothetical protein, conserved	925	219.821	0	180.664	23.0447	0.821868	0.0446415
LmxM.03.0130.1	Acetyltransferase, putative	184	837.498	0	480.718	52.3187	0.573993	4.57223e-12
LmxM.03.0140.1	Hypothetical protein, conserved	139	627.694	0	521.471	52.0279	0.830771	0.020592
LmxM.03.0150.1	Hypothetical protein, conserved	311	1040.4	0	751.234	94.419	0.72206	0.001097
LmxM.03.0160.1	ABC transporter protein, putative	724	613.634	0	401.341	53.0763	0.654039	3.17014e-05
LmxM.03.0170.1	Hypothetical protein	193	612.781	0	507.34	75.457	0.827931	0.0811534
LmxM.03.0180.1	Zinc-finger of acetyl-transferase ESCO, putative	617	159.758	0	73.1073	11.7296	0.457614	7.49401e-14
LmxM.03.0190.1	U2 splicing auxiliary factor, putative	210	1027.3	0	556.543	33.0742	0.541752	1e-05
LmxM.03.0200.1	Delta-1-pyrroline-5-carboxylate dehydrogenase, putative	560	1083.11	0	574.453	93.5022	0.530375	2.66369e-08
LmxM.03.0210.1	Protein kinase, putative	379	554.141	0	455.979	45.0979	0.822857	0.0147535
LmxM.03.0220.1	Hypothetical protein, conserved	313	657.176	0	341.244	28.529	0.519258	1e-05
LmxM.03.0230.1	Long chain fatty Acyl CoA synthetase, putative	705	642.644	0	488.736	75.3097	0.760509	0.0204937
LmxM.03.0240.1	Hypothetical protein, conserved	154	316.409	0	269.306	56.4935	0.851131	0.2022
LmxM.03.0250.1	Ribosomal protein L38, putative	83	9962.96	0	8704.77	543.244	0.873714	0.0102775
LmxM.03.0260.1	Hypothetical protein, conserved	342	295.758	0	172.497	20.9452	0.583236	1.99108e-09
LmxM.03.0270.1	FYVE zinc finger/Apolipoprotein A1/A4/E domain containing protein, putative	1372	181.355	0	173.805	14.3201	0.958364	0.298996
LmxM.03.0280.1	Hypothetical protein	970	105.431	0	149.897	17.6677	1.42176	0.00592143
LmxM.03.0290.1	Hypothetical protein	376	151.248	0	177.389	17.858	1.17284	0.0716197
LmxM.03.0310.1	Hypothetical protein	2061	116.693	0	106.318	10.9763	0.911093	0.172277
LmxM.03.0320.1	Hypothetical protein, conserved	1010	254.23	0	222.566	25.2373	0.875452	0.104804
LmxM.03.0330.1	Hypothetical protein, conserved	652	208.685	0	204.191	11.0766	0.978465	0.342473
LmxM.03.0340.1	DDRGK domain containing protein, putative	368	242.558	0	240.719	33.5345	0.992421	0.47814
LmxM.03.0350.1	Hypothetical protein	1451	163.865	0	147.348	24.1268	0.899206	0.246806
LmxM.03.0360.1	Hypothetical protein	1630	180.246	0	132.489	13.9392	0.735046	0.000306171
LmxM.03.0370.1	GPR1/FUN34/yaaH family, putative	311	446.353	0	319.302	15.5912	0.715358	2.22045e-16
LmxM.03.0380.1	GPR1/FUN34/yaaH family, putative	372	354.098	0	642.495	63.6348	1.81445	2.92074e-06
LmxM.03.0390.1	Hypothetical protein	446	173.203	0	247.933	27.3525	1.43145	0.00314671
LmxM.03.0400.1	GPR1/FUN34/yaaH family, putative	294	1045.38	0	2603.05	211.366	2.49006	8.56062e-14
LmxM.03.0410.1	Hypothetical protein	657	1130.91	0	772.598	97.3137	0.683166	0.0001157
LmxM.03.0420.1	Hypothetical protein, conserved	1691	137.372	0	151.403	19.5146	1.10213	0.236079
LmxM.03.0430.1	60S acidic ribosomal protein P2, putative	110	2073.99	0	2461.74	492.724	1.18696	0.215651
LmxM.03.0440.1	60S acidic ribosomal protein P2, putative	110	7899.15	0	5318.77	1175.21	0.673334	0.0140575
LmxM.03.0450.1	TLD domain protein, conserved	1684	154.154	0	134.892	14.5757	0.875049	0.0931686
LmxM.03.0460.1	Hypothetical protein	1050	148.056	0	119.917	18.0904	0.809941	0.0599148
LmxM.03.0470.1	Hypothetical protein, conserved	966	376.958	0	335.783	35.7856	0.890771	0.124949
LmxM.03.0480.1	Ankyrin repeats (3 copies)/DHHC palmitoyltransferase, putative	1008	345.041	0	324.733	34.3576	0.941144	0.277237
LmxM.03.0490.1	Hypothetical protein, conserved	986	204.396	0	236.222	32.5351	1.15571	0.163982
LmxM.03.0500.1	Phosphate-Repressible Phosphate Permease-like protein	573	101.062	0	161.499	19.3136	1.59802	0.000876259
LmxM.03.0510.1	Hypothetical protein, conserved	2516	123.023	0	130.176	11.5031	1.05814	0.267031
LmxM.03.0520.1	Hypothetical protein, conserved	848	355.403	0	239.107	24.1181	0.672778	7.10916e-07
LmxM.03.0530.1	Hypothetical protein, conserved	2155	167.807	0	135.341	18.9623	0.806527	0.0434357
LmxM.03.0540.1	Serine peptidase, Clan SJ, family S16, putative	396	825.825	0	557.899	52.0486	0.675565	1.31902e-07
LmxM.03.0550.1	Hypothetical protein, conserved	1370	200.362	0	228.617	23.3356	1.14102	0.112982
LmxM.03.0560.1	Hypothetical protein	707	123.2	0	137.532	16.8205	1.11633	0.197092
LmxM.03.0570.1	Quinone oxidoreductase, putative	332	428.369	0	397.743	56.6713	0.928506	0.294456
LmxM.03.0580.1	Hypothetical protein, conserved	178	779.701	0	674.337	99.8509	0.864865	0.145662
LmxM.03.0590.1	DNA repair helicase, putative	1422	229.83	0	240.474	29.395	1.04631	0.358638
LmxM.03.0600.1	Arginine N-methyltransferase, putative	405	911.597	0	509.669	83.3257	0.559095	7.05038e-07
LmxM.03.0610.1	Kinase-like protein	349	268.428	0	259.141	22.8078	0.965401	0.34193
LmxM.03.0620.1	Mitochondrial protein 99, putative	674	109.271	0	74.0694	6.42626	0.677853	2.15445e-08
LmxM.03.0630.1	Hypothetical protein, conserved	322	239.338	0	206.13	40.2345	0.861249	0.204579
LmxM.03.0640.1	Hypothetical protein, conserved	600	364.056	0	338.178	49.9244	0.928916	0.302106
LmxM.03.0650.1	Hypothetical protein	892	520.71	0	424.184	52.5686	0.814626	0.0331649
LmxM.03.0660.1	Hypothetical protein, conserved	815	475.974	0	400.625	46.2892	0.841694	0.0517835
LmxM.03.0670.1	Hypothetical protein, conserved	568	61.8241	0	65.6625	12.735	1.06209	0.381554
LmxM.03.0680.1	Uroporphyrinogen-III synthase HemD, putative	286	102.452	0	208.189	40.6629	2.03206	0.00465674
LmxM.03.0690.1	DEAD/DEAH box helicase, putative	2211	502.589	0	288.005	31.7008	0.573043	6.48204e-12
LmxM.03.0700.1	Hypothetical protein, conserved	2862	146.424	0	151.904	15.5353	1.03743	0.362142
LmxM.03.0710.1	Aminoacyl-tRNA editing domain containing protein, putative	248	415.739	0	294.885	40.8765	0.709302	0.0015554
LmxM.03.0720.1	Hypothetical protein, conserved	1013	117.048	0	127.628	13.7002	1.09039	0.219993
LmxM.03.0730.1	Hypothetical protein, conserved	371	328.011	0	406.561	67.0832	1.23947	0.120813
LmxM.03.0740.1	Cytochrome c oxidase copper chaperone, putative	84	664.725	0	464.898	47.2169	0.699384	1.15762e-05
LmxM.03.0750.1	TatD related DNase, putative	702	395.08	0	319.65	31.2607	0.809077	0.00791245
LmxM.03.0760.1	Hypothetical protein, conserved	323	254.364	0	196.179	17.9038	0.771255	0.000577345
LmxM.03.0770.1	Ubiquitin-like domain containing protein, putative	540	248.533	0	167.224	27.6844	0.672846	0.00165709
LmxM.03.0780.1	Serine/threonine-protein kinase, putative	3050	144.181	0	134.799	12.3195	0.934923	0.22314
LmxM.03.0790.1	Hypothetical protein, conserved	455	119.394	0	136.639	1.92771	1.14444	1.84538e-19
LmxM.03.0800.1	6-phosphofructo-2-kinase 1	2444	128.118	0	138.032	18.6921	1.07738	0.297937
LmxM.03.0810.1	Hypothetical protein	1078	125.799	0	116.699	20.2517	0.927662	0.32659
LmxM.03.0820.1	Hypothetical protein, conserved	2904	83.1106	0	81.8709	13.0721	0.985083	0.462222
LmxM.03.0821.1	Choline/ethanolamine phosphotransferase, putative	599	484.496	0	358.181	37.3425	0.739286	0.000359009
LmxM.03.0830.1	Hypothetical protein, conserved	408	113.191	0	113.937	13.4868	1.00659	0.477952
LmxM.03.0840.1	Hypothetical protein, conserved	975	185.229	0	148.393	25.1163	0.801132	0.0712405
LmxM.03.0850.1	Hypothetical protein, conserved	2311	193.997	0	182.89	22.6282	0.942746	0.311764
LmxM.03.0860.1	Hypothetical protein, conserved	1536	105.91	0	125.394	17.0925	1.18396	0.127165
LmxM.03.0870.1	Hypothetical protein, conserved	1363	101.573	0	57.6517	11.3477	0.567586	5.42987e-05
LmxM.03.0880.1	Hypothetical protein, conserved	2011	111.513	0	92.7127	12.2481	0.831408	0.0623978
LmxM.03.0890.1	NLI interacting factor-like phosphatase, putative	726	312.896	0	228.704	31.953	0.730929	0.00420872
LmxM.03.0900.1	Peter pan protein, putative	372	328.373	0	248.216	23.7711	0.755897	0.000373091
LmxM.03.0910.1	Inorganic pyrophosphatase, putative	265	568.848	0	517.689	49.4704	0.910065	0.150535
LmxM.03.0920.1	Got1/Sft2-like family, putative	216	727.827	0	928.316	89.2405	1.27546	0.012332
LmxM.03.0930.1	Amidohydrolase family, putative	697	211.527	0	242.988	46.2921	1.14873	0.248377
LmxM.03.0940.1	Hypothetical protein, conserved	328	239	0	294.293	55.0127	1.23135	0.157429
LmxM.03.0950.1	Multicopper oxidase, putative	635	545.68	0	680.378	86.9981	1.24684	0.0607768
LmxM.03.0960.1	Hypothetical protein, conserved	104	3588.77	0	2626.33	430.509	0.731821	0.01269
LmxM.03.0970.1	MORN repeat, putative	325	958.245	0	800.821	102.468	0.835717	0.0622302
LmxM.03.0980.1	Eukaryotic translation initiation factor 2 subunit alpha	413	2726.53	0	2800.04	405.198	1.02696	0.428018
LmxM.04.0010.1	Organelle-type calcium ATPase	1025	852.18	0	610.727	27.0282	0.716664	1e-05
LmxM.04.0020.1	Pteridine transporter (truncated), putative	552	149.434	0	138.157	4.44823	0.924534	0.00561919
LmxM.04.0030.1	CAMP-specific phosphodiesterase, putative	667	233.09	0	223.229	17.8848	0.957695	0.290697
LmxM.04.0035.1	Hypothetical protein	73	492.385	0	524.618	19.9947	1.06546	0.0534709
LmxM.04.0040.1	Hypothetical protein	439	607.63	0	2147.28	40.9288	3.53386	0
LmxM.04.0045.1	Hypothetical protein, conserved	167	446.964	0	348.195	43.4989	0.779023	0.0115853
LmxM.04.0050.1	Hypothetical protein, conserved	531	700.297	0	401.222	44.8787	0.572931	1.33162e-11
LmxM.04.0060.1	DNA topoisomerase type IB small subunit, putative	262	368.095	0	254.42	6.38135	0.691179	1e-05
LmxM.04.0070.1	Hypothetical protein, conserved	245	598.194	0	629.674	14.2914	1.05263	0.013805
LmxM.04.0080.1	Hypothetical protein, conserved	158	405.241	0	458.421	32.1074	1.13123	0.0488287
LmxM.04.0090.1	Hypothetical protein, conserved	1856	209.781	0	133.878	1.94956	0.638181	1e-05
LmxM.04.0100.1	Hypothetical protein, conserved	585	281.016	0	794.547	46.3916	2.82741	8.82101e-29
LmxM.04.0110.1	Hypothetical protein, conserved	347	313.811	0	315.668	21.1527	1.00592	0.465025
LmxM.04.0120.1	Exosome complex exonuclease RRP40, putative	332	235.293	0	187.941	3.3484	0.798754	1e-05
LmxM.04.0123.1	Hypothetical protein, conserved	155	621.72	0	400.918	8.51715	0.644853	1e-05
LmxM.04.0127.1	Hypothetical protein, conserved	386	212.605	0	163.241	4.43255	0.767811	1e-05
LmxM.04.0130.1	Hypothetical protein	613	249.194	0	647.026	131.961	2.59647	0.00128583
LmxM.04.0180.1	Surface antigen-like protein	506	121.8	0	172.553	21.9366	1.41669	0.010344
LmxM.04.0190.1	Surface antigen-like protein	709	140.935	0	267.517	32.2213	1.89816	4.27333e-05
LmxM.04.0200.1	Surface antigen-like protein	182	189.566	0	194.343	34.4034	1.0252	0.444779
LmxM.04.0210.1	Surface antigen-like protein	296	307.123	0	239.151	38.3081	0.77868	0.0380015
LmxM.04.0220.1	Hypothetical protein	354	745.47	0	723.623	51.3706	0.970694	0.335318
LmxM.04.0230.1	Hypothetical protein, conserved	262	357.778	0	474.196	19.1292	1.32539	5.79228e-10
LmxM.04.0240.1	GRAM domain containing protein, putative	290	915.001	0	702.431	67.0622	0.767683	0.000762869
LmxM.04.0250.1	RNA pseudouridylate synthase-like protein	1455	144.569	0	138.555	11.7862	0.958398	0.304925
LmxM.04.0260.1	Hypothetical protein, conserved	267	208.978	0	229.211	6.34594	1.09682	0.000715724
LmxM.04.0270.1	Mitochondrial 39-S ribosomal protein L47 (MRP-L47), putative	480	602.763	0	462.76	26.7417	0.767731	8.23241e-08
LmxM.04.0280.1	Adenosine monophosphate deaminase, putative	1962	230.49	0	174.622	23.9829	0.757611	0.009916
LmxM.04.0290.1	Alcohol dehydrogenase GroES-like domain containing protein, putative	451	314.975	0	278.239	19.4347	0.883368	0.0293633
LmxM.04.0300.1	Hypothetical protein, conserved	260	272.344	0	296.452	6.53829	1.08852	0.000113361
LmxM.04.0310.1	Beta-fructofuranosidase, putative	641	526.587	0	205.256	49.5314	0.389784	4.36542e-11
LmxM.04.0320.1	Hypothetical protein	399	198.958	0	122.357	7.86477	0.614989	1e-05
LmxM.04.0330.1	Mitochondrial exoribonuclease DSS-1, putative	843	164.283	0	194.73	5.83066	1.18533	8.85766e-08
LmxM.04.0340.1	ADP-ribosylation factor, putative	184	297.249	0	401.144	28.7776	1.34952	0.000152939
LmxM.04.0350.1	Hypothetical protein	2131	205.062	0	224.785	1.14008	1.09618	2.36293e-67
LmxM.04.0370.1	Hypothetical protein, conserved	190	260.162	0	135.1	12.0282	0.519292	1e-05
LmxM.04.0380.1	Phytanoyl-CoA dioxygenase (PhyH), putative	353	204.885	0	254.296	26.1588	1.24117	0.0294526
LmxM.04.0390.1	Hypothetical protein	260	188.175	0	313.945	82.2996	1.66837	0.0632316
LmxM.04.0400.1	Anaphase promoting complex, subunit 10-like protein	343	240.244	0	254.301	40.3126	1.05851	0.363663
LmxM.04.0410.1	Hypothetical protein, conserved	1130	121.718	0	107.446	0.40743	0.882742	1e-05
LmxM.04.0420.1	Tetratricopeptide repeat, putative	361	373.178	0	218.525	8.19893	0.58558	1e-05
LmxM.04.0430.1	Hypothetical protein, conserved	4149	151.577	0	132.752	7.2367	0.875805	0.00464326
LmxM.04.0440.1	Serine/threonine protein kinase-like protein	1320	176.849	0	153.491	8.42422	0.86792	0.00277921
LmxM.04.0450.1	Calpain-like cysteine peptidase, putative	856	153.942	0	180.972	12.6624	1.17558	0.0163965
LmxM.04.0460.1	Adenylosuccinate lyase, putative	484	195.691	0	137.264	2.6923	0.701434	1e-05
LmxM.04.0465.1	Hypothetical protein	856	129.12	0	162.578	3.40124	1.25912	3.89984e-23
LmxM.04.0470.1	60S ribosomal protein L11 (L5, L16)	188	4617.73	0	4307.82	307.16	0.932886	0.156496
LmxM.04.0480.1	ADP-ribosylation factor, putative	190	190.24	0	179.959	15.5004	0.945963	0.253597
LmxM.04.0490.1	Hypothetical protein, conserved	324	302.377	0	188.651	19.5094	0.623894	2.78326e-09
LmxM.04.0500.1	Nucleotidyltransferase domain containing protein, putative	2994	124	0	107.389	1.04617	0.866041	1e-05
LmxM.04.0510.1	Hypothetical protein	1531	255.727	0	611.516	26.5316	2.39128	2.64136e-41
LmxM.04.0520.1	Huntingtin interacting protein (HIP), putative	1058	332.754	0	232.477	10.565	0.698646	1e-05
LmxM.04.0530.1	Hypothetical protein	356	172.756	0	171.778	27.0838	0.994335	0.485587
LmxM.04.0540.1	Zinc finger, C3HC4 type (RING finger), putative	596	169.987	0	160.592	10.2909	0.944729	0.180627
LmxM.04.0550.1	Intraflagellar transport protein 139, putative	1546	173.505	0	155.718	12.5905	0.897485	0.0788686
LmxM.04.0560.1	Tyrosine phosphatase, putative	292	156.536	0	215.475	10.9464	1.37652	3.63522e-08
LmxM.04.0570.1	DENN (AEX-3) domain containing protein, putative	1792	132.496	0	148.605	4.84378	1.12158	0.000440891
LmxM.04.0580.1	Spermidine synthase, putative	300	933.338	0	1059.23	25.4732	1.13489	3.86211e-07
LmxM.04.0590.1	Hypothetical protein	267	336.365	0	383.686	22.1567	1.14069	0.0163494
LmxM.04.0600.1	Hypothetical protein	3051	78.2122	0	89.9258	3.35806	1.14977	0.000243136
LmxM.04.0610.1	Hypothetical protein, conserved	167	177.094	0	169.955	9.6541	0.959688	0.22981
LmxM.04.0620.1	Hypothetical protein	1275	177.82	0	153.441	14.0802	0.862899	0.0416845
LmxM.04.0625.1	Hypothetical protein	338	593.828	0	669.969	158.192	1.12822	0.315146
LmxM.04.0630.1	Hypothetical protein, conserved	200	2167.25	0	1699.05	104.265	0.783968	3.55365e-06
LmxM.04.0640.1	Zinc finger, C3HC4 type (RING finger), putative	326	236.237	0	244.571	22.914	1.03528	0.358046
LmxM.04.0650.1	Serine-threonine protein kinase-like protein	1246	208.228	0	257.531	8.42952	1.23678	2.47335e-09
LmxM.04.0660.1	Hypothetical protein	148	586.335	0	731.982	75.6178	1.2484	0.0270464
LmxM.04.0670.1	Hypothetical protein, conserved	152	2728.77	0	1802.66	145.136	0.660614	8.79945e-11
LmxM.04.0680.1	Ubiquitin-conjugating enzyme E2, putative	148	1037.76	0	468.148	32.3136	0.451112	1e-05
LmxM.04.0690.1	Axonemal dynein light chain, putative	746	281.471	0	304.487	19.7641	1.08177	0.122099
LmxM.04.0700.1	Hypothetical protein, conserved	1076	64.9764	0	71.7132	4.54285	1.10368	0.0690418
LmxM.04.0710.1	Tir chaperone protein (CesT) family/PDZ domain containing protein, putative	794	203.039	0	155.224	7.7286	0.764501	3.06924e-10
LmxM.04.0720.1	Hypothetical protein	684	142.721	0	161.269	6.57848	1.12996	0.00240477
LmxM.04.0730.1	Protein of unknown function (DUF974), putative	640	158.406	0	172.74	9.71118	1.09049	0.0699649
LmxM.04.0740.1	Hypothetical protein, conserved	820	153.991	0	130.215	6.55944	0.845604	0.00014469
LmxM.04.0750.1	60S ribosomal protein L10, putative	213	4377.21	0	4399.8	408.621	1.00516	0.477955
LmxM.04.0760.1	Hypothetical protein	172	7589.86	0	7234.96	84.1643	0.953241	1.2396e-05
LmxM.04.0770.1	Hypothetical protein	171	2360	0	1965.55	44.2893	0.832861	1e-05
LmxM.04.0780.1	Heat shock protein, putative	577	472.068	0	426.864	3.77504	0.904243	1e-05
LmxM.04.0790.1	Hypothetical protein, conserved	1170	185.201	0	129.979	5.2374	0.701828	1e-05
LmxM.04.0800.1	Hypothetical protein	305	374.463	0	274.658	17.7966	0.733471	1.02272e-08
LmxM.04.0810.1	Pescadillo N-terminus/BRCA1 C Terminus (BRCT) domain containing protein, putative	671	349.208	0	258.873	27.4506	0.741314	0.000499464
LmxM.04.0820.1	Peptide deformylase 2, putative	401	282.492	0	335.116	14.2525	1.18628	0.000111143
LmxM.04.0830.1	Hypothetical protein, conserved	1413	169.503	0	158.24	7.65594	0.933555	0.0706329
LmxM.04.0840.1	Tyrosine phospatase-like protein	879	167.16	0	189.913	16.4492	1.13612	0.0832974
LmxM.04.0850.1	Serine peptidase, Clan S-, family S54, putative	393	497.946	0	341.736	14.0241	0.686291	1e-05
LmxM.04.0860.1	Hypothetical protein	231	296.709	0	270.809	6.68728	0.912709	5.37431e-05
LmxM.04.0870.1	Hypothetical protein	1210	163.437	0	161.973	2.68633	0.991044	0.292908
LmxM.04.0890.1	Hypothetical protein, conserved	1268	140.611	0	136.625	2.68281	0.971654	0.0686828
LmxM.04.0910.1	Hypothetical protein, conserved	186	201.048	0	227.9	8.42683	1.13356	0.000719923
LmxM.04.0920.1	Hypothetical protein	596	333.695	0	235.288	12.3709	0.705099	8.88178e-16
LmxM.04.0930.1	Hypothetical protein	148	422.005	0	303.074	22.8533	0.718177	9.74781e-08
LmxM.04.0940.1	Hypothetical protein	493	449.479	0	239.999	25.0179	0.53395	1e-05
LmxM.04.0950.1	Hypothetical protein	213	5848.19	0	6319.77	288.452	1.08064	0.0510397
LmxM.04.0960.1	Adenylate kinase, putative	207	460.802	0	290.293	24.093	0.629974	7.35967e-13
LmxM.04.0970.1	Hypothetical protein, conserved	519	152.008	0	146.527	5.75265	0.963942	0.170347
LmxM.04.0975.1	Hypothetical protein	466	128.606	0	113.573	5.31841	0.883112	0.002353
LmxM.04.0980.1	Hypothetical protein, conserved	1272	112.298	0	101.946	6.72734	0.907817	0.0619271
LmxM.04.0990.1	Hypothetical protein, conserved	292	813.989	0	633.602	38.0383	0.778391	1.05673e-06
LmxM.04.1000.1	Chloride channel protein, putative	1174	218.42	0	182.399	14.1647	0.835085	0.00549529
LmxM.04.1010.1	Domain of unknown function (DUF947), putative	224	438.626	0	440.643	36.8992	1.0046	0.478209
LmxM.04.1030.1	COPI associated protein, putative	194	1744.17	0	2058.7	107.998	1.18033	0.00179342
LmxM.04.1040.1	Hypothetical protein	321	536.769	0	566.281	50.4433	1.05498	0.279252
LmxM.04.1050.1	Acyltransferase-like protein, copy 2	210	1130.07	0	1400.23	70.3442	1.23906	6.14031e-05
LmxM.04.1060.1	Hypothetical protein	476	108.855	0	104.428	2.53033	0.959336	0.0401153
LmxM.04.1070.1	Hypothetical protein, conserved	129	239.167	0	332.719	23.2844	1.39115	2.93755e-05
LmxM.04.1080.1	Transcriptional repressor TCF25, putative	939	229.325	0	193.531	10.2835	0.843915	0.000250037
LmxM.04.1090.1	Hypothetical protein, conserved	1469	148.409	0	74.1311	0.925159	0.499504	1e-05
LmxM.04.1100.1	Hypothetical protein	109	404.202	0	465.535	55.922	1.15174	0.136373
LmxM.04.1110.1	Proton motive ATPase, putative	957	154.08	0	232.428	8.57626	1.50849	3.25647e-20
LmxM.04.1120.1	Hypothetical protein	729	257.253	0	155.25	8.59294	0.60349	1e-05
LmxM.04.1130.1	Cytochrome c oxidase assembly factor, putative	310	705.939	0	579.52	59.0249	0.820921	0.0161051
LmxM.04.1140.1	Hypothetical protein	356	227.448	0	158.847	3.83039	0.698389	1e-05
LmxM.04.1150.1	Hypothetical protein, conserved	168	165.283	0	119.135	20.6723	0.720796	0.0127959
LmxM.04.1160.1	Fructose-1,6-bisphosphatase, cytosolic, putative	351	736.513	0	554.023	47.4404	0.752225	5.98557e-05
LmxM.04.1165.1	Hypothetical protein	408	419.696	0	554.134	23.674	1.32032	6.78552e-09
LmxM.04.1170.1	Double RNA binding domain protein 3	311	567.213	0	268.886	22.2569	0.474048	1e-05
LmxM.04.1180.1	Hypothetical protein, conserved	2386	133.214	0	108.851	3.60076	0.817114	6.61649e-12
LmxM.04.1190.1	TRNA nucleotidyltransferase, putative	523	406.222	0	320.482	37.2202	0.788932	0.0106227
LmxM.04.1200.1	Hypothetical protein, conserved	187	534.799	0	331.497	20.3426	0.619854	1e-05
LmxM.04.1210.1	Casein kinase I, putative	368	139.756	0	367.5	55.8057	2.62958	2.24196e-05
LmxM.04.1220.1	Hypothetical protein, conserved	1061	268.697	0	188.054	14.1578	0.699876	6.134e-09
LmxM.04.1230.1	Actin	376	3178.6	0	2265.39	48.5027	0.712701	1e-05
LmxM.05.0010.1	Kinetochore interacting protein 1, putative	915	128.335	0	132.801	2.27403	1.0348	0.0247667
LmxM.05.0020.1	Hypothetical protein, conserved	139	403.228	0	595.547	80.082	1.47695	0.00816354
LmxM.05.0030.1	Small GTP-binding protein, putative	195	1566.34	0	1078.13	51.5442	0.688313	1e-05
LmxM.05.0040.1	Paraflagellar rod component par4, putative	581	594.725	0	574.255	74.4773	0.965581	0.391717
LmxM.05.0050.1	Hypothetical protein, conserved	841	238.107	0	122.908	4.83047	0.516187	1e-05
LmxM.05.0060.1	Major vault protein, putative	833	402.847	0	389.611	5.39585	0.967143	0.00708197
LmxM.05.0070.1	Dynein light chain, putative	91	740.9	0	771.422	18.5389	1.0412	0.0498425
LmxM.05.0080.1	Rrp15p, putative	201	217.315	0	191.784	35.3095	0.882514	0.234816
LmxM.05.0090.1	Nudix hydrolase 2, putative	179	387.196	0	483.653	25.9617	1.24912	0.000101463
LmxM.05.0100.1	Phosphoprotein phosphatase, putative	637	675.374	0	501.641	10.7615	0.74276	1e-05
LmxM.05.0110.1	Hypothetical protein, conserved	123	568.901	0	388.358	13.4111	0.682646	1e-05
LmxM.05.0120.1	Hypothetical protein, conserved	338	206.844	0	290.441	27.2565	1.40416	0.0010808
LmxM.05.0130.1	Protein kinase, putative	432	234.666	0	175.114	2.61788	0.74623	1e-05
LmxM.05.0140.1	Nucleolar RNA helicase II, putative	684	405.175	0	247.525	3.11308	0.61091	1e-05
LmxM.05.0150.1	Hypothetical protein, conserved	442	202.166	0	196.561	6.09336	0.972276	0.178831
LmxM.05.0160.1	Hypothetical protein, unknown function	511	166.043	0	106.052	8.2806	0.638702	2.16605e-13
LmxM.05.0170.1	Basal body component, putative	762	186.875	0	141.07	3.33408	0.754888	1e-05
LmxM.05.0180.1	Dihydrolipoamide branched chain transacylase, putative	477	378.473	0	234.502	5.30958	0.619601	1e-05
LmxM.05.0190.1	Fip1 motif/Zinc finger C-x8-C-x5-C-x3-H type (and similar), putative	371	632.682	0	400.188	2.05416	0.632526	1e-05
LmxM.05.0200.1	50S ribosome-binding GTPase, putative	787	127.205	0	85.5243	9.28005	0.672336	3.5377e-06
LmxM.05.0210.1	Hypothetical protein, conserved	1474	116.899	0	129.611	9.75723	1.10874	0.0963255
LmxM.05.0220.1	Dual specificity phosphatase-like protein	883	180.089	0	162.01	5.13942	0.899612	0.000217682
LmxM.05.0230.1	Hydrogenase, putative	646	139.667	0	185.495	16.6501	1.32812	0.0029579
LmxM.05.0240.1	Viscerotropic leishmaniasis antigen, putative	1229	102.513	0	98.6122	5.7382	0.961952	0.248341
LmxM.05.0241.1	Viscerotropic leishmaniasis antigen, putative	1411	77.7028	0	82.0792	10.74	1.05632	0.341827
LmxM.05.0250.1	Hypothetical protein, conserved	97	191.793	0	158.931	11.367	0.828659	0.00192001
LmxM.05.0260.1	Hypothetical protein, conserved	390	244.321	0	224.022	6.268	0.916919	0.000600957
LmxM.05.0270.1	Hypothetical protein, conserved	317	156.313	0	125.741	11.5434	0.804418	0.00404334
LmxM.05.0280.1	Protein tyrosine phosphatase, putative	224	1223.45	0	984.166	62.661	0.804421	6.70938e-05
LmxM.05.0285.1	ARP2/3 complex 16kDa subunit, putative	170	324.086	0	351.615	28.5204	1.08494	0.16722
LmxM.05.0290.1	Phosphate carrier protein, mitochondrial precursor-like protein	485	457.38	0	505.82	14.1381	1.10591	0.000306085
LmxM.05.0300.1	Hypothetical protein, conserved	653	167.789	0	260.653	6.95201	1.55346	5.32851e-41
LmxM.05.0310.1	Glutaredoxin-like protein	180	337.119	0	339.113	15.7642	1.00592	0.449663
LmxM.05.0320.1	Hypothetical protein, unknown function	37	304.314	0	243.505	29.6781	0.800179	0.0202343
LmxM.05.0330.1	Minichromosome maintenance protein-like protein	1002	138.463	0	160.675	11.8611	1.16042	0.0305581
LmxM.05.0340.1	Hypothetical protein, conserved	371	255.163	0	380.537	19.5272	1.49135	6.79114e-11
LmxM.05.0350.1	Trypanothione reductase	491	1291.4	0	1091.55	24.4806	0.84525	1.11022e-16
LmxM.05.0360.1	ATP-dependent RNA helicase, putative	621	85.0554	0	72.0657	5.12177	0.847279	0.0056034
LmxM.05.0370.1	Hypothetical protein, conserved	327	242.705	0	179.597	15.6688	0.739981	2.81722e-05
LmxM.05.0380.1	KH-associated protein 2	782	118.184	0	102.456	4.96492	0.866921	0.000768048
LmxM.05.0390.1	Protein kinase, putative	791	128.177	0	139.005	12.5705	1.08448	0.194508
LmxM.05.0400.1	Structural maintenance of chromosome (SMC), putative	1213	175.07	0	109.462	5.12048	0.625247	1e-05
LmxM.05.0410.1	TPR repeat, putative	913	117.296	0	141.347	5.92773	1.20504	2.4817e-05
LmxM.05.0420.1	Dynein-light chain-protein, putative	111	480.186	0	545.795	35.1372	1.13663	0.0309362
LmxM.05.0430.1	Hypothetical protein, conserved	676	108.046	0	181.096	20.0112	1.6761	0.00013089
LmxM.05.0440.1	Hypothetical protein, conserved	879	72.1572	0	73.2225	0.987908	1.01476	0.140447
LmxM.05.0450.1	Hypothetical protein, conserved	196	2150.64	0	1409.64	145.396	0.655451	1.73054e-07
LmxM.05.0460.1	GTPase, putative	627	430.531	0	425.218	18.0408	0.98766	0.384189
LmxM.05.0470.1	Hypothetical protein, unknown function	242	292.693	0	442.63	28.4823	1.51227	7.039e-08
LmxM.05.0480.1	Monocarboxylate transporter-like protein	573	188.416	0	168.562	13.4651	0.894629	0.070181
LmxM.05.0490.1	Hypothetical protein, conserved	167	399.933	0	242.324	14.9215	0.605911	1e-05
LmxM.05.0500.1	ATP synthase F1, alpha subunit, putative	574	847.18	0	343.888	12.0801	0.405921	1e-05
LmxM.05.0510.1	ATP synthase F1, alpha subunit, putative	574	1898.67	0	1176.1	185.147	0.619434	4.75666e-05
LmxM.05.0520.1	Nuclear receptor binding factor-like protein	340	220.086	0	188.764	7.33567	0.857683	9.78115e-06
LmxM.05.0530.1	Kinetoplast-associated protein-like protein	2050	123.565	0	121.77	3.91967	0.985474	0.323507
LmxM.05.0540.1	U6 snrna-associated sm-like protein lsm3	137	376.495	0	412.227	30.7207	1.09491	0.122386
LmxM.05.0550.1	Protein kinase, putative	318	247.085	0	268.836	13.4125	1.08803	0.0524338
LmxM.05.0560.1	Hypothetical protein, conserved	419	196.121	0	183.816	1.90081	0.937257	4.78207e-11
LmxM.05.0570.1	Hypothetical protein, conserved	410	344.608	0	488.036	26.0018	1.41621	1.7331e-08
LmxM.05.0580.1	Hypothetical protein, conserved	789	275.349	0	223.257	5.71522	0.810815	1e-05
LmxM.05.0590.1	ATP-dependent RNA helicase, putative	995	130.719	0	128.886	6.3221	0.98598	0.385952
LmxM.05.0600.1	COG4 transport protein, putative	910	95.6117	0	114.216	9.94978	1.19459	0.0307515
LmxM.05.0610.1	Surp module, putative	968	68.3506	0	81.081	4.73607	1.18625	0.00359442
LmxM.05.0620.1	Hypothetical protein, conserved	879	188.108	0	145.84	4.26104	0.7753	1e-05
LmxM.05.0630.1	Kinesin, putative	1222	232.543	0	243.261	12.2435	1.04609	0.190671
LmxM.05.0640.1	Ankyrin repeats (many copies)/Ankyrin repeats (3 copies), putative	1917	164.629	0	142.999	11.7705	0.868612	0.0330554
LmxM.05.0650.1	Hypothetical protein, conserved	895	245.103	0	286.285	18.1382	1.16802	0.0115894
LmxM.05.0660.1	Nitroreductase-like protein	315	208.768	0	217.765	20.2557	1.0431	0.328462
LmxM.05.0670.1	Hypothetical protein, conserved	2414	123.907	0	133.149	6.48695	1.07459	0.077115
LmxM.05.0680.1	Sre-2/carboxylate carrier-like protein	346	331.381	0	326.55	3.53453	0.98542	0.0858164
LmxM.05.0690.1	Hypothetical protein, conserved	2684	86.9055	0	82.3062	0.68159	0.947077	7.498e-12
LmxM.05.0700.1	Hypothetical protein, conserved	1762	132.942	0	85.7758	3.88959	0.645215	1e-05
LmxM.05.0710.1	CYC2-like cyclin, putative	1407	282.795	0	343.978	4.43745	1.21635	1.50665e-43
LmxM.05.0720.1	Phosphatase-like protein	1394	148.049	0	149.66	3.79252	1.01088	0.335532
LmxM.05.0730.1	Hypothetical protein, conserved	725	163.479	0	160.488	16.275	0.981702	0.427087
LmxM.05.0740.1	Vta1 like, putative	367	279.971	0	199.063	13.8309	0.711014	2.46107e-09
LmxM.05.0750.1	Flavodoxin/Radical SAM superfamily/Wyosine base formation, putative	800	366.517	0	346.357	20.6083	0.944995	0.163972
LmxM.05.0760.1	Kinesin-like protein	1463	132.899	0	152.433	7.91609	1.14698	0.00680174
LmxM.05.0770.1	Hypothetical protein, unknown function	1362	191.899	0	156.483	4.07461	0.815443	1e-05
LmxM.05.0790.1	Mitochondrial glycoprotein, putative	412	284.366	0	352.289	16.7873	1.23886	2.60397e-05
LmxM.05.0800.1	MYND zinc finger (ZnF) domain-like protein	429	230.497	0	266.304	19.1142	1.15535	0.0305119
LmxM.05.0810.1	Got1/Sft2-like family, putative	163	529.062	0	458.543	58.8152	0.866711	0.115268
LmxM.05.0820.1	Hypothetical protein, conserved	928	345.867	0	327.894	26.8302	0.948035	0.251467
LmxM.05.0830.1	Methylthioadenosine phosphorylase, putative	306	1093.15	0	747.788	48.3885	0.684069	4.76175e-13
LmxM.05.0840.1	Hypothetical protein, unknown function	1323	234.92	0	518.137	45.0838	2.20558	1.6713e-10
LmxM.05.0850.1	Zinc-finger of a C2HC-type, putative	639	256.622	0	172.937	3.95731	0.673898	1e-05
LmxM.05.0860.1	Hypothetical protein, conserved	155	429.843	0	323.116	8.39706	0.751709	1e-05
LmxM.05.0870.1	Hypothetical protein, conserved	1921	147.159	0	150.897	10.4689	1.0254	0.360542
LmxM.05.0880.1	Hypothetical protein, conserved	201	490.877	0	496.069	14.3709	1.01058	0.358932
LmxM.05.0890.1	CPSF A subunit region, putative	1982	191.815	0	197.653	12.3502	1.03043	0.318229
LmxM.05.0900.1	Surface antigen-like protein	286	136.486	0	217.985	23.4991	1.59712	0.000262024
LmxM.05.0910.1	Hypothetical protein, conserved	1074	214.688	0	308.465	16.1798	1.4368	3.39738e-09
LmxM.05.0920.1	Paraflagellar rod protein, putative	1074	188.337	0	190.706	16.663	1.01258	0.443482
LmxM.05.0930.1	Ubiquitin-conjugating enzyme E2, putative	463	259.892	0	322.602	22.0854	1.24129	0.00225966
LmxM.05.0940.1	Hypothetical protein, conserved	1272	145.865	0	169.185	7.18014	1.15987	0.000581398
LmxM.05.0950.1	Glutaminyl cyclase, putative	908	214.839	0	263.419	8.35829	1.22612	3.08238e-09
LmxM.05.0960.1	Metallo-peptidase, Clan M-, Family M49	679	590.025	0	1111.12	83.6916	1.88317	2.38691e-10
LmxM.05.0970.1	Mercaptopyruvate sulfurtransferase	370	455.288	0	248.065	23.6897	0.544852	1e-05
LmxM.05.0980.1	NADH-ubiquinone oxidoreductase, mitochondrial, putative	481	335.726	0	254.01	15.8679	0.756601	1.30445e-07
LmxM.05.0990.1	Hypothetical protein, conserved	89	141.473	0	114.051	17.2989	0.806172	0.0564667
LmxM.05.1000.1	Hypothetical protein, conserved	103	731.839	0	637.392	91.309	0.870947	0.150484
LmxM.05.1010.1	Methyltransferase-like protein	613	114.832	0	129.914	7.59176	1.13134	0.0234827
LmxM.05.1020.1	Dynein regulatory complex subunit 7, putative	919	246.065	0	256.847	41.3483	1.04382	0.397143
LmxM.05.1030.1	Hypothetical protein, conserved	145	1152.71	0	744.166	41.1933	0.645577	1e-05
LmxM.05.1040.1	Stomatin-like protein	357	757.272	0	607.534	21.3164	0.802267	1.07403e-12
LmxM.05.1050.1	Hypothetical protein, unknown function	443	200.027	0	212.394	44.8434	1.06183	0.391359
LmxM.05.1060.1	ATPase, putative	478	159.588	0	170.377	14.42	1.06761	0.227162
LmxM.05.1061.1	ATPase, putative	499	60.0713	0	98.0975	15.78	1.63302	0.00798108
LmxM.05.1070.1	Legume-like lectin family, putative	522	92.3964	0	104.143	4.1409	1.12713	0.00227925
LmxM.05.1070a.1	Hypothetical protein	611	22.4182	0	16.4813	2.54562	0.735178	0.00984581
LmxM.05.1080.1	Phosphatidylinositol 4-phosphate 5-kinase, putative	726	261.159	0	223.072	20.2119	0.854161	0.0297562
LmxM.05.1090.1	Double-strand-break repair protein rad21 homolog, putative	574	183.517	0	136.24	6.09382	0.742383	4.32987e-15
LmxM.05.1100.1	Methyltransferase domain containing protein, putative	245	568.693	0	594.351	16.126	1.04512	0.0557907
LmxM.05.1110.1	Hypothetical protein, conserved	1245	1322.33	0	940.707	50.424	0.7114	1.88738e-14
LmxM.05.1120.1	Hypothetical protein, unknown function	120	205.05	0	319.766	37.9133	1.55945	0.0012401
LmxM.05.1130.1	Hypothetical protein, conserved	503	132.97	0	128.404	5.71413	0.965662	0.212129
LmxM.05.1140.1	V-type proton ATPase subunit D, putative	357	341.354	0	221.568	8.68442	0.649087	1e-05
LmxM.05.1160.1	Hypothetical protein, unknown function	855	108.476	0	137.515	5.2314	1.2677	1.42071e-08
LmxM.05.1170.1	Elongation of very long chain fatty acids protein, putative	249	1057.88	0	568.872	28.7142	0.537746	1e-05
LmxM.05.1180.1	Hypothetical protein, conserved	523	276.704	0	290.455	10.82	1.04969	0.10189
LmxM.05.1190.1	Hypothetical protein, conserved	1957	142.151	0	133.836	11.0381	0.941506	0.225636
LmxM.05.1200.1	Prefoldin subunit, putative	132	895.917	0	550.1	17.7358	0.614007	1e-05
LmxM.05.1210.1	Protein phosphatase type 1 regulator-like protein	396	459.426	0	335.015	11.6035	0.729205	1e-05
LmxM.05.1215.1	Surface antigen-like protein	284	143.535	0	214.577	20.3049	1.49495	0.000233714
LmxM.06.0010.1	Histone H4	100	10271	0	17855.9	1738.87	1.73848	6.44483e-06
LmxM.06.0020.1	Hypothetical protein, conserved	535	134.415	0	163.809	8.83277	1.21868	0.000437571
LmxM.06.0030.1	WD domain, G-beta repeat, putative	673	804.379	0	947.014	35.7962	1.17732	3.37926e-05
LmxM.06.0040.1	39S mitochondrial ribosomal protein L46, putative	291	643.468	0	507.498	26.4116	0.788692	1.31553e-07
LmxM.06.0050.1	Hypothetical protein, conserved	481	389.16	0	299.203	7.06997	0.768845	1e-05
LmxM.06.0060.1	Hypothetical protein, conserved	348	209.866	0	317.878	21.3233	1.51467	2.03712e-07
LmxM.06.0070.1	Hypothetical protein, conserved	458	240.201	0	260.734	15.8897	1.08549	0.0981314
LmxM.06.0080.1	ATP-binding cassette protein subfamily G, member 1, putative	657	201.705	0	193.993	5.59839	0.96177	0.0841941
LmxM.06.0090.1	ATP-binding cassette protein subfamily G, member 2	663	341.561	0	227.912	15.6742	0.667266	2.0739e-13
LmxM.06.0100.1	ATP-binding cassette protein subfamily G, member 3, putative	248	202.681	0	185.093	22.0594	0.913223	0.212636
LmxM.06.0110.1	Hypothetical protein, conserved	602	513.153	0	468.123	12.1279	0.91225	0.000102456
LmxM.06.0120.1	Cyclophilin	217	2592.72	0	1840.63	43.8513	0.709922	1e-05
LmxM.06.0130.1	Hypothetical protein, conserved	186	316.343	0	255.995	18.046	0.809232	0.000412703
LmxM.06.0140.1	Proteasome beta 6 subunit, putative	247	1031.87	0	573.272	26.7807	0.555565	1e-05
LmxM.06.0150.1	Hypothetical protein, conserved	109	450.312	0	712.927	45.5394	1.58318	4.04057e-09
LmxM.06.0160.1	HD domain containing protein, putative	454	331.875	0	289.51	5.90947	0.872348	3.7792e-13
LmxM.06.0170.1	Trm112p-like protein, putative	141	244.07	0	172.254	5.96206	0.705756	1e-05
LmxM.06.0180.1	Kinesin-like protein	719	189.197	0	306.576	16.0338	1.62041	1.23296e-13
LmxM.06.0190.1	Hypothetical protein, conserved	725	127.062	0	120.379	13.4214	0.947408	0.30928
LmxM.06.0200.1	Hypothetical protein, conserved	491	315.598	0	200.386	15.8921	0.634941	2.08944e-13
LmxM.06.0210.1	FHA domain containing protein, putative	675	170.559	0	139.243	2.32579	0.816394	1e-05
LmxM.06.0220.1	Hypothetical protein, conserved	286	517.852	0	496.624	43.6524	0.959009	0.313385
LmxM.06.0230.1	Hypothetical protein, conserved	213	484.892	0	527.155	30.0057	1.08716	0.0794924
LmxM.06.0240.1	Present in the outer mitochondrial membrane proteome 34	937	283.32	0	295.403	6.83832	1.04265	0.0386146
LmxM.06.0250.1	Hypothetical protein, conserved	278	557.766	0	458.511	21.7654	0.82205	2.55517e-06
LmxM.06.0260.1	5'-3' exoribonuclease A, putative	1515	305.374	0	199.301	7.1269	0.652645	1e-05
LmxM.06.0270.1	Hypothetical protein, conserved	312	463.647	0	278.122	7.03497	0.599857	1e-05
LmxM.06.0280.1	Hypothetical protein, conserved	851	191.563	0	187.074	1.73341	0.976565	0.00480156
LmxM.06.0290.1	Ribonuclease H1, putative	445	401.412	0	373.924	23.7216	0.931521	0.12327
LmxM.06.0300.1	MYND finger domain-like protein	169	466.742	0	571.946	31.1965	1.2254	0.00037271
LmxM.06.0310.1	Pteridine transporter, putative	677	323.709	0	506.119	13.6232	1.5635	3.47638e-41
LmxM.06.0320.1	Hypothetical protein, conserved	1037	375.431	0	437.996	29.6006	1.16665	0.0172733
LmxM.06.0330.1	Hypothetical protein, conserved	1185	185.14	0	158.148	15.6481	0.854208	0.0422696
LmxM.06.0340.1	Serine peptidase, clan SC, family S9A-like protein	905	311.82	0	297.172	18.3689	0.953026	0.212608
LmxM.06.0350.1	NAD(P)-dependent steroid dehydrogenase protein, putative	407	1069.25	0	606.135	43.4897	0.56688	1e-05
LmxM.06.0360.1	Hypothetical protein, conserved	451	277.585	0	419.489	24.0209	1.51121	1.73644e-09
LmxM.06.0370.1	Glutamine synthetase, putative	379	3305.48	0	4295.2	155.86	1.29942	1.07606e-10
LmxM.06.0380.1	Present in the outer mitochondrial membrane proteome 35	374	274.436	0	337.167	16.5411	1.22859	7.45755e-05
LmxM.06.0390.1	Hypothetical protein, conserved	911	248.152	0	255.403	3.90589	1.02922	0.0316922
LmxM.06.0400.1	Hypothetical protein	314	138.361	0	153.85	5.66101	1.11195	0.00310884
LmxM.06.0410.1	60S ribosomal protein L19, putative	247	2560.37	0	2608.23	38.3624	1.01869	0.106131
LmxM.06.0412.1	Hypothetical protein, conserved	189	363.995	0	186.807	14.4816	0.513214	1e-05
LmxM.06.0415.1	60S ribosomal protein L19, putative	247	4640.52	0	3266.52	455.035	0.703913	0.00126581
LmxM.06.0420.1	Hypothetical protein, conserved	560	128.855	0	111.137	7.13096	0.862496	0.00648376
LmxM.06.0430.1	Hypothetical protein, conserved	691	258.935	0	162.139	6.97493	0.626176	1e-05
LmxM.06.0440.1	Hypothetical protein, conserved	993	216.958	0	147.529	10.4886	0.679991	1.80282e-11
LmxM.06.0450.1	Hypothetical protein, unknown function	455	159.737	0	216.683	17.5182	1.3565	0.000575583
LmxM.06.0460.1	ATP-NAD kinase-like protein	1250	142.657	0	136.686	8.36395	0.958143	0.237639
LmxM.06.0470.1	Condensin complex subunit 2, putative	1150	187.016	0	151.826	1.91192	0.811833	1e-05
LmxM.06.0480.1	Hypothetical protein, conserved	314	243.707	0	239.161	27.4119	0.98135	0.434154
LmxM.06.0490.1	Hypothetical protein, conserved	486	218.549	0	274.776	19.0139	1.25728	0.00155241
LmxM.06.0500.1	SpoU rRNA Methylase family, putative	545	154.203	0	162.013	6.56933	1.05065	0.117232
LmxM.06.0510.1	U-box domain containing protein, putative	714	229.422	0	213.795	9.64287	0.931885	0.0525525
LmxM.06.0520.1	Hypothetical protein, conserved	1898	94.5183	0	105.862	4.21383	1.12002	0.00355014
LmxM.06.0530.1	Hypothetical protein, conserved	298	474.941	0	289.143	9.76006	0.608797	1e-05
LmxM.06.0540.1	Hypothetical protein, conserved	867	140.858	0	141.571	4.7101	1.00506	0.439806
LmxM.06.0550.1	Hypothetical protein, conserved	1727	109.737	0	118.416	7.81551	1.07908	0.133412
LmxM.06.0560.1	Deoxyuridine triphosphatase, putative	269	2249.68	0	4158.94	317.747	1.84868	9.34826e-10
LmxM.06.0570.1	60S ribosomal protein L23a, putative	145	6653.54	0	5808.67	477.039	0.87302	0.0382749
LmxM.06.0580.1	60S ribosomal protein L23a, putative	145	6638.6	0	8184.64	288.869	1.23289	4.34754e-08
LmxM.06.0590.1	Hypothetical protein, conserved	1515	157.402	0	176.935	18.1003	1.1241	0.140249
LmxM.06.0600.1	Hypothetical protein, conserved	1435	125.952	0	147.008	14.1753	1.16717	0.0687257
LmxM.06.0610.1	Carbonic anhydrase family protein, putative	386	210.044	0	248.723	13.7406	1.18414	0.00243975
LmxM.06.0620.1	Putative Phosphatase/Protein of unknown function DUF89, putative	1010	229.88	0	349.515	19.9086	1.52042	9.32182e-10
LmxM.06.0630.1	Hypothetical protein, unknown function	412	222.207	0	167.966	12.0406	0.755901	3.32182e-06
LmxM.06.0640.1	Protein kinase, putative	3105	125.702	0	137.448	6.9472	1.09345	0.0454325
LmxM.06.0650.1	Lanosterol synthase, putative	1002	275.373	0	228.625	8.26033	0.830236	7.59636e-09
LmxM.06.0660.1	Hypothetical protein, conserved	634	264.351	0	261.916	21.4526	0.99079	0.454823
LmxM.06.0670.1	Hypothetical protein, conserved	1332	185.185	0	187.5	10.3224	1.0125	0.411278
LmxM.06.0680.1	Hypothetical protein, conserved	243	482.897	0	351.797	31.9203	0.728513	2.0033e-05
LmxM.06.0685.1	Hypothetical protein, conserved	405	215.456	0	202.455	15.4574	0.939656	0.200142
LmxM.06.0690.1	Hypothetical protein, conserved	2567	178.68	0	218.121	16.9464	1.22074	0.00997235
LmxM.06.0700.1	C2 domain/Ankyrin repeats (3 copies), putative	735	333.989	0	274.938	16.9048	0.823193	0.000238648
LmxM.06.0710.1	Hypothetical protein	614	103.643	0	99.8082	2.32417	0.963003	0.0494887
LmxM.06.0720.1	YEATS family, putative	1756	142.226	0	161.063	13.7654	1.13244	0.0855936
LmxM.06.0730.1	Threonine ammonia-lyase	338	380.713	0	291.204	24.4975	0.764891	0.00012919
LmxM.06.0740.1	Hypothetical protein, conserved	907	62.0055	0	60.6802	5.33535	0.978627	0.401916
LmxM.06.0750.1	Haemolysin-III related, putative	702	175.832	0	146.504	6.55867	0.833201	3.87948e-06
LmxM.06.0760.1	Hypothetical protein, conserved	1175	166.76	0	221.923	3.0589	1.33079	5.31466e-73
LmxM.06.0770.1	Double RNA binding domain protein 12	1923	66.7076	0	84.3864	1.67903	1.26502	3.16832e-26
LmxM.06.0790.1	Hypothetical protein, unknown function	1031	109.485	0	102.853	4.89103	0.939432	0.0875804
LmxM.06.0800.1	Hypothetical protein, conserved	1553	112.263	0	132.094	15.4308	1.17665	0.0993617
LmxM.06.0810.1	Hypothetical protein, unknown function	3554	88.6354	0	89.6649	1.29496	1.01161	0.21331
LmxM.06.0820.1	Qb-SNARE protein, putative	399	104.324	0	133.631	5.53148	1.28092	5.84647e-08
LmxM.06.0830.1	Lipin, putative	1403	194.398	0	278.747	7.01239	1.4339	1.25674e-33
LmxM.06.0840.1	Hypothetical protein, conserved	245	655.807	0	826.26	74.8838	1.25991	0.0114159
LmxM.06.0850.1	Hypothetical protein, conserved	3524	175.927	0	208.405	6.23321	1.18461	9.41229e-08
LmxM.06.0860.1	Dihydrofolate reductase-thymidylate synthase	520	594.214	0	291.5	2.84613	0.490564	1e-05
LmxM.06.0870.1	Protein arginine n-methyltransferase 7	440	382.596	0	298.84	7.31111	0.781085	1e-05
LmxM.06.0880.1	Acyl-coenzyme a dehydrogenase, putative	416	456.929	0	519.959	43.4162	1.13794	0.0732838
LmxM.06.0890.1	Hypothetical protein, conserved	754	176.236	0	258.12	23.1688	1.46462	0.000204497
LmxM.06.0900.1	Protein phosphatase 2C, putative	1791	78.9395	0	84.0971	8.02123	1.06534	0.260117
LmxM.06.0910.1	Peptidyl-tRNA hydrolase, putative	221	396.944	0	315.516	11.3104	0.794862	3.02425e-13
LmxM.06.0920.1	Hypothetical protein, conserved	435	274.44	0	212.356	4.63398	0.773779	1e-05
LmxM.06.0930.1	2,4-dienoyl-coa reductase-like protein	730	164.928	0	181.538	8.85357	1.10072	0.0303169
LmxM.06.0940.1	Hypothetical protein, conserved	652	128.05	0	103.414	10.0262	0.8076	0.00700016
LmxM.06.0950.1	Glucosamine-fructose-6-phosphate aminotransferase, putative	670	267.164	0	278.02	16.1333	1.04063	0.250508
LmxM.06.0960.1	Cell cycle associated protein MOB1, putative	223	868.497	0	1133.76	110.245	1.30543	0.00806076
LmxM.06.0970.1	Domain of unknown function (DUF3883), putative	1662	74.0054	0	85.1756	5.80992	1.15094	0.0272644
LmxM.06.0980.1	Leucine Rich Repeat, putative	1080	429.352	0	554.895	16.7197	1.2924	2.98708e-14
LmxM.06.0990.1	Hypothetical protein, conserved	1215	142.368	0	150.177	3.05231	1.05485	0.00525988
LmxM.06.0995.1	Hypothetical protein, unknown function	155	178.159	0	363.378	11.476	2.03963	6.71071e-59
LmxM.06.1000.1	SET domain containing protein, putative	494	134.249	0	145.606	3.34343	1.0846	0.000340831
LmxM.06.1010.1	Hypothetical protein, conserved	759	200.357	0	236.718	15.8629	1.18148	0.0109476
LmxM.06.1020.1	G-patch domain containing protein, putative	230	200.966	0	164.26	20.0414	0.817349	0.0335098
LmxM.06.1030.1	Kinesin, putative	889	160.888	0	162.463	6.44697	1.00979	0.403489
LmxM.06.1040.1	Outer dynein arm docking complex protein 2, putative	722	172.072	0	174.661	13.3579	1.01504	0.423182
LmxM.06.1050.1	Protein disulfide isomerase	133	1312.28	0	1010.44	35.1254	0.769991	1e-05
LmxM.06.1060.1	2OG-Fe(II) oxygenase superfamily, putative	334	219.618	0	189.677	21.0865	0.863669	0.0778181
LmxM.06.1070.1	Deoxyribose-phosphate aldolase, putative	281	349.288	0	277.76	2.59976	0.795216	1e-05
LmxM.06.1080.1	Staphylococcal nuclease homologue, putative	224	354.653	0	461.916	22.0833	1.30244	5.95295e-07
LmxM.06.1090.1	Hypothetical protein, conserved	595	104.787	0	134.996	11.2515	1.28828	0.00362819
LmxM.06.1100.1	Peripherally associated ATOM36	302	367.446	0	305.438	17.4114	0.831246	0.00018447
LmxM.06.1110.1	Hypothetical protein, conserved	1092	211.549	0	247.553	15.8694	1.17019	0.0116404
LmxM.06.1120.1	Hypothetical protein, conserved	273	309.874	0	359.4	15.6888	1.15983	0.00079769
LmxM.06.1130.1	Hypothetical protein, conserved	328	283.154	0	306.23	10.088	1.0815	0.0110824
LmxM.06.1140.1	Hypothetical protein, conserved	751	141.156	0	197.39	3.63297	1.39838	2.41552e-54
LmxM.06.1150.1	Domain of unknown function (DUF4379), putative	521	125.025	0	152.311	5.23426	1.21825	9.2843e-08
LmxM.06.1160.1	Hypothetical protein, conserved	1098	153.155	0	214.348	3.11083	1.39954	1.91936e-86
LmxM.06.1170.1	MRNA transport regulator MTR2, putative	135	458.718	0	333.718	19.7177	0.727501	1.15277e-10
LmxM.06.1180.1	Protein kinase, putative	455	435.719	0	596.403	42.255	1.36878	7.15583e-05
LmxM.06.1190.1	Thioredoxin, putative	147	663.286	0	772.358	77.1294	1.16444	0.0786596
LmxM.06.1200.1	Hypothetical protein, unknown function	394	111.544	0	68.5359	7.76802	0.614429	1.54238e-08
LmxM.06.1210.1	Hypothetical protein, unknown function	585	218.369	0	260.711	17.6702	1.1939	0.00828178
LmxM.06.1220.1	Hypothetical protein, unknown function	790	156.246	0	185.867	12.6292	1.18958	0.00950244
LmxM.06.1230.1	Protein of unknown function (DUF1637), putative	293	157.208	0	202.779	5.90166	1.28987	5.74168e-15
LmxM.06.1240.1	FAD binding domain containing protein, putative	495	229.219	0	265.907	5.47402	1.16005	1.02692e-11
LmxM.06.1245.1	Transcription factor e(y)2, putative	100	180.995	0	229.611	38.1347	1.2686	0.101184
LmxM.06.1250.1	Hypothetical protein, conserved	238	377.647	0	445.104	41.1985	1.17863	0.0507762
LmxM.06.1260.1	Pteridine transporter, putative	651	4827.61	0	6760.6	533.412	1.4004	0.000145137
LmxM.06.1270.1	Coproporphyrinogen III oxidase, putative	301	400.435	0	321.363	16.181	0.802536	5.1277e-07
LmxM.06.1280.1	Protoporphyrinogen oxidase-like protein	231	584.376	0	417.705	5.08991	0.714788	1e-05
LmxM.06.1290.1	Hypothetical protein, unknown function	123	3616.57	0	7301.72	264.196	2.01896	1.60527e-44
LmxM.07.0010.1	Ubiquitin-like modifier-activating enzyme ATG7, putative	725	163.002	0	198.105	13.7636	1.21536	0.00537921
LmxM.07.0020.1	Isy1-like splicing family, putative	269	258.779	0	377.8	10.5423	1.45993	7.36211e-30
LmxM.07.0025.1	Histone-lysine N-methyltransferase, putative	299	2946.68	0	1890.97	144.242	0.641729	1.249e-13
LmxM.07.0030.1	Hypothetical protein, conserved	151	546.957	0	450.935	13.6335	0.824445	9.4047e-13
LmxM.07.0040.1	Hypothetical protein, conserved	316	217.251	0	99.7502	7.68189	0.459147	1e-05
LmxM.07.0050.1	Alpha-adaptin-like protein	961	254.886	0	234.328	11.3785	0.919342	0.0353972
LmxM.07.0060.1	Cytochrome c1, heme protein, mitochondrial, putative	258	4101.11	0	2679.78	190.929	0.653428	4.87388e-14
LmxM.07.0070.1	Hypothetical protein, conserved	192	437.637	0	499.234	23.146	1.14075	0.00389261
LmxM.07.0080.1	Golgi/lysosome glycoprotein 1, putative	623	682.408	0	580.371	38.4511	0.850475	0.00398106
LmxM.07.0090.1	Cobalamin-dependent methionine synthase, putative	1252	373.987	0	361.125	7.72267	0.965608	0.0479048
LmxM.07.0100.1	Pitrilysin-like metalloprotease	1032	270.123	0	101.543	5.65351	0.375915	1e-05
LmxM.07.0110.1	Hypothetical protein, conserved	448	224.141	0	292.355	9.3683	1.30433	1.65242e-13
LmxM.07.0120.1	Sec7 domain containing protein, putative	2201	130.109	0	130.35	2.85342	1.00185	0.466357
LmxM.07.0130.1	TRNA-methyl transferase, putative	603	82.6449	0	67.7549	2.26301	0.819831	2.35638e-11
LmxM.07.0140.1	Hypothetical protein, conserved	352	229.145	0	200.743	9.95114	0.87605	0.00215725
LmxM.07.0150.1	Eukaryotic membrane protein family, putative	596	173.862	0	207.471	2.85208	1.19331	2.36453e-32
LmxM.07.0160.1	Protein kinase, putative	847	188.723	0	205.659	10.36	1.08974	0.0510509
LmxM.07.0170.1	Protein kinase, putative	1062	127.964	0	164.818	3.09601	1.28801	5.65391e-33
LmxM.07.0180.1	Hypothetical protein, unknown function	2103	44.7888	0	49.6168	4.03898	1.10779	0.115975
LmxM.07.0190.1	Protein phosphatase 2A, regulatory subunit B, putative	393	328.462	0	295.635	17.9673	0.900058	0.0338464
LmxM.07.0200.1	Phosphatidylglycerolphosphate synthase, mitochondrial, putative	752	360.738	0	269.443	1.32691	0.746921	1e-05
LmxM.07.0210.1	Hypothetical protein, conserved	252	89.4477	0	98.5329	12.4356	1.10157	0.232516
LmxM.07.0220.1	Hypothetical protein, conserved	635	573.703	0	562.386	28.9152	0.980275	0.347764
LmxM.07.0230.1	Cytokine-induced anti-apoptosis inhibitor 1, Fe-S biogenesis, putative	119	374.154	0	277.88	32.2731	0.742689	0.00142668
LmxM.07.0240.1	Hypothetical protein, conserved	606	170.482	0	181.302	16.6462	1.06347	0.257843
LmxM.07.0250.1	Protein kinase, putative	1904	110.437	0	110.353	7.34039	0.999242	0.495448
LmxM.07.0260.1	Homoserine dehydrogenase-like protein	367	336.029	0	420.612	30.2404	1.25171	0.00257885
LmxM.07.0270.1	Acetylornithine deacetylase-like protein	397	514.801	0	414.389	27.3948	0.804948	0.000123476
LmxM.07.0280.1	HECT E3 ligase, putative	6213	50.7314	0	59.7056	5.73617	1.1769	0.0588516
LmxM.07.0290.1	Uncharacterised protein family (UPF0172), putative	254	561.344	0	393.776	29.0633	0.701488	4.06759e-09
LmxM.07.0300.1	Hypothetical protein, conserved	865	217.314	0	208.833	10.4032	0.960975	0.207478
LmxM.07.0310.1	Paraflagellar rod protein, putative	808	326.337	0	292.005	30.5894	0.894797	0.13086
LmxM.07.0320.1	Hypothetical protein, conserved	1143	210.338	0	235.624	15.5134	1.12022	0.0515532
LmxM.07.0330.1	Protein of unknown function (DUF3735)/Abscisic acid G-protein coupled receptor, putative	826	271.418	0	269.671	16.0547	0.99356	0.45665
LmxM.07.0335.1	NUDIX family hydrolase, putative	772	175.628	0	228.941	5.27181	1.30356	2.42224e-24
LmxM.07.0340.1	ATP-dependent RNA helicase DBP2B, putative	559	628.373	0	414.086	14.8616	0.658981	1e-05
LmxM.07.0350.1	Hypothetical protein, conserved	657	319.969	0	177.699	18.828	0.555362	2.07612e-14
LmxM.07.0360.1	Protein of unknown function (DUF1674), putative	107	427.066	0	469.278	41.2893	1.09884	0.153309
LmxM.07.0370.1	Zinc finger, C3HC4 type (RING finger), putative	919	53.2374	0	33.329	2.96165	0.626044	8.95761e-12
LmxM.07.0380.1	RAVE protein 1 C terminal, putative	3563	119.807	0	135.672	4.54723	1.13243	0.0002423
LmxM.07.0390.1	Hypothetical protein, conserved	895	147.21	0	196.085	8.58347	1.33201	6.20163e-09
LmxM.07.0400.1	EamA-like transporter family, putative	611	236.874	0	241.882	9.81323	1.02114	0.304913
LmxM.07.0410.1	Hypothetical protein, conserved	512	175.06	0	187.152	1.51459	1.06907	7.10906e-16
LmxM.07.0420.1	Hypothetical protein, conserved	109	1607.45	0	1550.17	179.554	0.964367	0.374864
LmxM.07.0430.1	Maoc family dehydratase-like protein	157	830.839	0	830.088	58.9567	0.999095	0.494913
LmxM.07.0440.1	Maoc family dehydratase-like protein	157	413.139	0	377.522	10.3159	0.913788	0.000277522
LmxM.07.0450.1	Hypothetical protein, conserved	166	408.449	0	393.699	31.2934	0.963887	0.318693
LmxM.07.0460.1	Acyl-CoA dehydrogenase, mitochondrial precursor, putative	519	566.373	0	623.985	48.2372	1.10172	0.116171
LmxM.07.0470.1	Pre-rrna-processing protein tsr1 homolog	780	232.33	0	223.734	25.7396	0.963002	0.369208
LmxM.07.0475.1	Hypothetical protein, conserved	159	215.829	0	391.256	8.32877	1.8128	8.74831e-99
LmxM.07.0480.1	Dynein heavy chain, N-terminal region 2, putative	4850	130.485	0	162.454	19.382	1.24501	0.0495275
LmxM.07.0490.1	Hypothetical protein, conserved	396	239.099	0	198.94	14.8631	0.832039	0.00344671
LmxM.07.0500.1	60S ribosomal protein L7a, putative	264	2474.58	0	3189.62	38.921	1.28895	1.11038e-75
LmxM.07.0510.1	60S ribosomal protein L7a, putative	264	4707.21	0	6585.39	622.686	1.399	0.00127965
LmxM.07.0520.1	QA-SNARE protein putative	236	273.584	0	413.867	31.9213	1.51276	5.54821e-06
LmxM.07.0530.1	Adp/ATP carrier-like protein	364	205.092	0	192.498	13.7626	0.938595	0.180078
LmxM.07.0540.1	Hypothetical protein, conserved	989	119.276	0	114.427	8.07787	0.959339	0.274122
LmxM.07.0550.1	Cysteine peptidase B (CPB), putative	1897	137.018	0	133.37	4.5805	0.973375	0.212885
LmxM.07.0560.1	Ras-related protein rab-14, putative	225	539.169	0	450.065	49.5232	0.83474	0.0359919
LmxM.07.0570.1	Nucleolar protein 54, putative	468	355.238	0	198.14	18.6741	0.557767	1e-05
LmxM.07.0580.1	Molybdopterin guanine dinucleotide synthesis protein B, putative	1361	152.621	0	157.932	11.3061	1.0348	0.319259
LmxM.07.0590.1	Sel1 repeat, putative	1600	242.225	0	244.621	4.00211	1.00989	0.274699
LmxM.07.0600.1	Electron transfer flavoprotein-ubiquinone oxidoreductase, putative	575	419.418	0	348.679	1.19141	0.831339	1e-05
LmxM.07.0610.1	Hypothetical protein, conserved	195	636.415	0	617.023	24.8127	0.969529	0.217243
LmxM.07.0615.1	Hypothetical protein, conserved	255	232.605	0	233.093	24.9767	1.0021	0.492201
LmxM.07.0620.1	Hypothetical protein, conserved	636	293.175	0	298.446	8.99095	1.01798	0.278843
LmxM.07.0630.1	Vacuolar-type Ca2+-ATPase, putative	1104	212.521	0	169.795	5.96264	0.798955	3.87024e-13
LmxM.07.0640.1	Eukaryotic translation initiation factor 3 subunit h	335	870.731	0	440.286	20.5159	0.50565	1e-05
LmxM.07.0650.1	Vacuolar-type Ca2+-ATPase, putative	1119	354.278	0	315.371	30.9162	0.89018	0.104112
LmxM.07.0660.1	Hypothetical protein, conserved	520	137.035	0	140.343	5.32488	1.02414	0.267225
LmxM.07.0670.1	Qa-SNARE protein, putative	169	630.01	0	589.515	24.6313	0.935723	0.0500828
LmxM.07.0680.1	40S ribosomal protein S9, putative	189	7201.68	0	7932.41	205.496	1.10147	0.000188292
LmxM.07.0690.1	Protein kinase, putative	1873	121.534	0	131.941	1.77883	1.08563	2.45117e-09
LmxM.07.0700.1	Topoisomerase-related function protein-like protein	912	164.377	0	180.086	8.59463	1.09557	0.0337935
LmxM.07.0710.1	Centrin, putative	187	374.717	0	287.778	37.7029	0.767987	0.0105582
LmxM.07.0715.1	Hypothetical protein	580	235.228	0	256.921	6.89267	1.09222	0.000824233
LmxM.07.0720.1	Hypothetical protein, conserved	1259	150.157	0	129.848	6.43076	0.864746	0.000793856
LmxM.07.0730.1	Malonyl-coa decarboxylase-like protein	865	129.696	0	185.552	6.72869	1.43068	5.14974e-17
LmxM.07.0740.1	Hypothetical protein, conserved	3810	108.285	0	124.717	18.8369	1.15176	0.191501
LmxM.07.0743.1	Protein phosphatase inhibitor, putative	150	127.198	0	169.874	13.1511	1.33551	0.000587136
LmxM.07.0750.1	Hypothetical protein, conserved	442	121.72	0	115.311	10.2256	0.947345	0.2654
LmxM.07.0760.1	6-phosphofructo-2-kinase-like protein	1308	73.3201	0	87.1497	9.22041	1.18862	0.066821
LmxM.07.0770.1	DNAJ-domain transmembrane-like protein	599	312.109	0	373.758	15.5868	1.19752	3.82395e-05
LmxM.07.0780.1	Hypothetical protein, conserved	541	256.726	0	181.779	19.3549	0.708066	5.39176e-05
LmxM.07.0790.1	Hypothetical protein, conserved	322	221.794	0	193.755	8.42589	0.873581	0.000437809
LmxM.07.0800.1	Flavoprotein subunit-like protein	672	230.058	0	124.622	0.697779	0.541698	1e-05
LmxM.07.0802.1	Hypothetical protein, conserved	353	1054.09	0	1240.83	64.6167	1.17716	0.00192631
LmxM.07.0805.1	Phosphoacetylglucosamine mutase-like protein	597	297.857	0	473.517	50.2483	1.58975	0.000236285
LmxM.07.0810.1	Cytochrome b5-like protein	153	326.403	0	481.769	21.6108	1.476	3.25559e-13
LmxM.07.0830.1	Hypothetical protein, conserved	2397	205.186	0	126.227	4.00874	0.615184	1e-05
LmxM.07.0831.1	Hypothetical protein, conserved	1987	74.8468	0	59.7746	4.16858	0.798625	0.00014978
LmxM.07.0840.1	Hypothetical protein, conserved	1243	95.4594	0	87.6463	4.67099	0.918152	0.0471936
LmxM.07.0850.1	Ubiquitin-conjugating enzyme E2, putative	182	1130.32	0	796.355	25.0358	0.704539	1e-05
LmxM.07.0860.1	Hypothetical protein, unknown function	1475	117.841	0	66.2623	7.66152	0.562301	8.35554e-12
LmxM.07.0870.1	Splicing factor ptsr1-like protein	372	851.352	0	486.935	19.3576	0.571956	1e-05
LmxM.07.0880.1	Protein kinase, putative	1442	160.741	0	148.987	7.92671	0.926877	0.0690604
LmxM.07.0890.1	Hypothetical protein, unknown function	626	221.426	0	286.451	12.5726	1.29367	1.15792e-07
LmxM.07.0900.1	Serine/threonine kinase, putative	296	854.67	0	453.592	16.3722	0.530722	1e-05
LmxM.07.0910.1	Hypothetical protein, conserved	1834	169.106	0	202.584	3.89665	1.19797	4.29369e-18
LmxM.07.0920.1	Protein of unknown function (DUF3608), putative	2535	238.394	0	231.473	11.6197	0.970966	0.275695
LmxM.07.0930.1	Hypothetical protein, conserved	330	570.942	0	458.248	12.6479	0.802617	1e-05
LmxM.07.0940.1	Domain of unknown function (DUF3437), putative	2434	181.54	0	170.05	15.5317	0.93671	0.229725
LmxM.07.0950.1	Hypothetical protein, conserved	2456	77.0232	0	98.0602	5.02468	1.27313	1.41493e-05
LmxM.07.0960.1	Hypothetical protein, conserved	1155	180.603	0	163.637	9.20028	0.906057	0.0325825
LmxM.07.0970.1	Hypothetical protein, conserved	879	260.468	0	238.894	10.1453	0.917172	0.0167311
LmxM.07.0980.1	RNA binding protein, putative	118	522.138	0	380.873	13.9795	0.729449	1e-05
LmxM.07.0990.1	Nucleolar RNA-binding protein, putative	341	6021.13	0	5495.36	466.825	0.912679	0.130024
LmxM.07.1000.1	RNA binding protein-like protein	366	1517.28	0	862.302	31.8918	0.56832	1e-05
LmxM.07.1010.1	Domain of unknown function DUF59, putative	162	676.619	0	692.753	61.9534	1.02384	0.39727
LmxM.07.1020.1	PIF1 helicase-like protein, putative	1341	165.921	0	171.429	5.43507	1.0332	0.155429
LmxM.07.1030.1	Peptidyl-prolyl cis-trans isomerase/rotamase, putative	115	953.365	0	697.105	62.8728	0.731205	2.29242e-05
LmxM.07.1035.1	Hypothetical protein	188	383.796	0	288.278	20.3952	0.751122	1.41088e-06
LmxM.07.1040.1	Hypothetical protein, conserved	444	244.058	0	231.122	7.60469	0.946997	0.0444685
LmxM.07.1050.1	Cation-transporting ATPase, putative	1244	798.367	0	521.784	4.32338	0.653564	1e-05
LmxM.07.1055.1	Dpy-30 motif containing protein, putative	112	526.108	0	480.84	37.5191	0.913956	0.113803
LmxM.07.1060.1	Lipoyltransferase, putative	514	187.92	0	119.094	10.743	0.633745	7.43751e-11
LmxM.07.1070.1	RNA-editing complex protein, putative	445	195.96	0	155.956	17.4297	0.795852	0.0108607
LmxM.07.1080.1	Hypothetical protein, conserved	838	283.624	0	242.528	2.05132	0.855103	1e-05
LmxM.07.1090.1	Fatty acid desaturase, putative	417	657.639	0	470.294	5.22538	0.715124	1e-05
LmxM.07.1100.1	Hypothetical protein, conserved	305	272.392	0	258.542	9.58285	0.949156	0.0741973
LmxM.07.1101.1	Hypothetical protein	554	263.686	0	85.6838	16.2921	0.324946	1e-05
LmxM.07.1110.1	Hypothetical protein, conserved	362	383.58	0	315.534	11.8661	0.822601	4.88884e-09
LmxM.07.1120.1	Proteasome regulatory non-ATP-ase subunit, putative	345	732.047	0	461.255	8.39938	0.630089	1e-05
LmxM.07.1130.1	Hypothetical protein, conserved	576	425.288	0	416.477	22.9446	0.979282	0.350486
LmxM.07.1140.1	Peptide methionine sulfoxide reductase-like	176	1128.52	0	688.043	44.9744	0.609686	1e-05
LmxM.07.1150.1	N-terminal region of Chorein, a TM vesicle-mediated sorter, putative	2535	211.539	0	204.177	13.6123	0.965196	0.294301
LmxM.07.1160.1	Amino acid transporter 19, putative	491	3403.25	0	8507.19	550.421	2.49973	9.06686e-21
LmxM.07.1170.1	Phosphoglycan beta 1,3 galactosyltransferase 1	741	395.14	0	328.106	4.40108	0.830353	1e-05
LmxM.08.0010.1	Adaptor complex protein (AP) 3 delta subunit 1, putative	1198	293.551	0	397.448	39.7154	1.35393	0.0044478
LmxM.08.0020.1	Hypothetical protein, conserved	273	250.117	0	305.395	8.26077	1.22101	1.1038e-11
LmxM.08.0030.1	Qc-SNARE protein, putative	215	403.694	0	332.116	9.57512	0.822691	3.84137e-14
LmxM.08.0040.1	Hypothetical protein, conserved	229	400.45	0	452.815	27.344	1.13077	0.0277416
LmxM.08.0050.1	Hypothetical protein	75	986.24	0	1000.33	36.5597	1.01429	0.349973
LmxM.08.0060.1	Phosphoglycerate mutase protein, putative	185	182.547	0	149.495	7.3754	0.818941	3.70859e-06
LmxM.08.0070.1	Putative zinc finger motif, C2HC5-type/ASCH domain containing protein, putative	629	246.519	0	209.381	20.9169	0.849348	0.0379054
LmxM.08.0080.1	ATP-dependent DEAD/H RNA helicase, putative	866	463.805	0	393.038	5.91135	0.84742	1e-05
LmxM.08.0090.1	Adaptor complex protein (AP) 3 delta subunit 1, putative	1133	255.751	0	283.655	13.0942	1.10911	0.0165443
LmxM.08.0100.1	Dual-specificity protein phosphatase, putative	554	237.168	0	264.342	8.35392	1.11458	0.000571153
LmxM.08.0110.1	Hypothetical protein, unknown function	756	280.234	0	284.21	7.47542	1.01419	0.297423
LmxM.08.0120.1	Hypothetical protein, conserved	270	760.636	0	659.817	68.2046	0.867454	0.0696789
LmxM.08.0130.1	Hypothetical protein, conserved	1152	163.428	0	144.648	7.59098	0.885087	0.00668079
LmxM.08.0135.1	Hypothetical protein, conserved (pseudogene)	585	107.005	0	111.628	2.46655	1.0432	0.0304437
LmxM.08.0140.1	DNA repair protein, putative	1260	137.393	0	148.036	7.38226	1.07747	0.0746901
LmxM.08.0150.1	GPI-GlcNAc transferase complex, PIG-H component, putative	514	199.565	0	198.712	9.59834	0.995726	0.464597
LmxM.08.0160.1	Hypothetical protein, conserved	232	354.863	0	324.418	5.24695	0.914205	3.26656e-09
LmxM.08.0170.1	Hypothetical protein, unknown function	632	119.452	0	69.7642	9.24292	0.584036	3.81312e-08
LmxM.08.0180.1	Bacterial transferase hexapeptide (six repeats), putative	294	472.095	0	334.005	25.4631	0.707495	2.92782e-08
LmxM.08.0190.1	Hypothetical protein, unknown function	959	277.907	0	265.697	6.16311	0.956065	0.0237893
LmxM.08.0200.1	Inositol phosphosphingolipids phospholipase C	645	266.619	0	285.887	7.98153	1.07227	0.0078873
LmxM.08.0210.1	Hypothetical protein, unknown function	517	49.9567	0	43.9976	2.16287	0.880715	0.00293312
LmxM.08.0220.1	Ubiquitin-activating enzyme-like protein	1053	179.28	0	171.031	10.7334	0.953991	0.221098
LmxM.08.0230.1	ABC1 family, putative	522	377.711	0	478.676	7.94668	1.26731	2.76386e-37
LmxM.08.0240.1	Hypothetical protein, conserved	262	461.2	0	362.845	14.5247	0.786741	6.36902e-12
LmxM.08.0250.1	Hypothetical protein, conserved	113	594.878	0	583.908	30.9958	0.981559	0.361701
LmxM.08.0260.1	Hypothetical protein, conserved	676	193.054	0	243.325	13.5899	1.2604	0.000108178
LmxM.08.0270.1	Hypothetical protein	833	180.539	0	213.943	4.78739	1.18503	1.50147e-12
LmxM.08.0280.1	Ribosomal protein L2, putative	426	391.812	0	258.865	25.4509	0.660687	8.77077e-08
LmxM.08.0290.1	Iron superoxide dismutase A, mitochondrial	230	2122.07	0	1598.09	13.0494	0.753082	1e-05
LmxM.08.0300.1	Isochorismatase family, putative	252	510.867	0	691.66	27.9286	1.3539	4.78979e-11
LmxM.08.0310.1	Isochorismatase family, putative	275	329.478	0	313.421	21.1784	0.951267	0.224179
LmxM.08.0320.1	Mitochondrial associated ribonuclease, putative	222	993.135	0	1479.05	32.3436	1.48928	2.57038e-51
LmxM.08.0330.1	Tim10/DDP family zinc finger, putative	95	632.621	0	667.531	44.1545	1.05518	0.214582
LmxM.08.0340.1	Hypothetical protein, conserved	4978	88.4526	0	96.0738	3.22582	1.08616	0.00907479
LmxM.08.0350.1	Hypothetical protein	606	119.337	0	127.481	8.00027	1.06824	0.154351
LmxM.08.0360.1	Hypothetical protein, conserved	574	148.972	0	103.251	2.96688	0.693093	1e-05
LmxM.08.0370.1	Hypothetical protein, conserved	219	239.682	0	264.655	11.1489	1.10419	0.0125465
LmxM.08.0380.1	Hypothetical protein, conserved	1908	158.062	0	174.672	13.8263	1.10508	0.114817
LmxM.08.0390.1	Hypothetical protein, conserved	1980	114.757	0	139.927	9.83628	1.21933	0.00525022
LmxM.08.0400.1	Hypothetical protein, conserved	1287	108.742	0	137.234	2.10193	1.26202	3.68857e-42
LmxM.08.0410.1	WD domain, G-beta repeat, putative	1401	267.141	0	169.987	5.97157	0.636318	1e-05
LmxM.08.0420.1	Hypothetical protein,conserved	1960	177.577	0	143.771	0.783247	0.809625	1e-05
LmxM.08.0430.1	Hypothetical protein, conserved	914	284.452	0	221.058	2.68531	0.777137	1e-05
LmxM.08.0440.1	Hypothetical protein, conserved	2408	197.756	0	313.075	6.80717	1.58314	1.12518e-64
LmxM.08.0450.1	Signal peptidase type I, putative	180	648.755	0	537.983	41.9067	0.829254	0.00410492
LmxM.08.0460.1	Hypothetical protein, unknown function	297	648.475	0	577.427	32.9543	0.890439	0.0155441
LmxM.08.0470.1	Small ubiquitin protein, putative	117	849.336	0	438.3	23.2639	0.51605	1e-05
LmxM.08.0480.1	Hypothetical protein, conserved	276	285.397	0	342.059	32.1547	1.19854	0.0390183
LmxM.08.0490.1	Hypothetical protein, conserved	507	144.815	0	121.091	4.74403	0.836178	2.85483e-07
LmxM.08.0500.1	Hypothetical protein, unknown function	328	77.4857	0	96.8325	2.12547	1.24968	4.41915e-20
LmxM.08.0510.1	Ribose-phosphate pyrophosphokinase, putative	838	379.257	0	449.547	8.08181	1.18534	1.69862e-18
LmxM.08.0520.1	Hypothetical protein, conserved	2327	124.041	0	147.445	3.49524	1.18868	1.07102e-11
LmxM.08.0530.1	Protein kinase , putative	1949	124.427	0	154.635	5.53658	1.24278	2.43406e-08
LmxM.08.0540.1	Hypothetical protein, conserved	352	404.352	0	605.578	18.8215	1.49765	5.59041e-27
LmxM.08.0545.1	Cyclopropane-fatty-acyl-phospholipid synthase	488	163.973	0	77.7918	11.6098	0.474418	5.71765e-14
LmxM.08.0550.1	Translation initiation factor-like protein	344	1293.11	0	1110.87	42.1606	0.859064	7.70784e-06
LmxM.08.0560.1	Hypothetical protein, conserved	276	337.425	0	235.88	11.7505	0.699057	1e-05
LmxM.08.0570.1	Hypothetical protein, conserved	179	176.411	0	122.442	21.0957	0.694072	0.00525917
LmxM.08.0580.1	Hypothetical protein, unknown function	235	130.556	0	126.043	9.63539	0.965439	0.319789
LmxM.08.0590.1	Hypothetical protein, unknown function	237	151.25	0	201.193	3.60707	1.3302	6.74717e-44
LmxM.08.0600.1	Hypothetical protein, unknown function	218	569.496	0	411.679	10.8562	0.722883	1e-05
LmxM.08.0620.1	Hypothetical protein, conserved	2839	110.951	0	115.739	7.20644	1.04315	0.25324
LmxM.08.0630.1	Hypothetical protein, unknown function	2209	244.87	0	314.315	18.6228	1.2836	9.61163e-05
LmxM.08.0640.1	Amastin surface glycoprotein, putative	304	797.103	0	2372.36	170.715	2.97622	1.38698e-20
LmxM.08.0650.1	DnaJ domain containing protein, putative	288	230.069	0	212.884	18.7575	0.925305	0.179789
LmxM.08.0660.1	Protein kinase, putative	1339	73.6955	0	70.233	3.02644	0.953017	0.126296
LmxM.08.0720.1	Amastin-like protein, putative	184	315.391	0	1344.46	75.1891	4.26285	6.11474e-43
LmxM.08.0730.1	Amastin-like protein, putative	208	532.406	0	1742.79	108.178	3.27342	2.31467e-29
LmxM.08.0740.1	Amastin-like protein, putative	195	647.885	0	1656.79	119.38	2.55723	1.44144e-17
LmxM.08.0750.1	Amastin-like protein, putative	195	478.734	0	2483.35	142.116	5.18732	1.75808e-45
LmxM.08.0760.1	Amastin-like protein, putative	195	199.738	0	692.722	38.7827	3.46815	2.55445e-37
LmxM.08.0770.1	Amastin-like protein, putative	208	237.143	0	1065.62	99.3815	4.4936	3.83006e-17
LmxM.08.0780.1	Tuzin, putative	604	304.432	0	319.574	15.0838	1.04974	0.157721
LmxM.08.0790.1	Tuzin, putative	767	163.554	0	199.738	17.9216	1.22124	0.0217427
LmxM.08.0800.1	Amastin-like protein, putative	175	124.219	0	219.434	28.6479	1.76651	0.000444259
LmxM.08.0801.1	Tuzin (Hypothetical)	355	153.144	0	209.449	5.86864	1.36766	4.23061e-22
LmxM.08.0810.1	Amastin (Hypothetical)	217	457.967	0	896.513	42.6384	1.95759	4.1069e-25
LmxM.08.0840.1	Amastin-like protein, putative	193	383.462	0	634.557	88.0418	1.65481	0.00217234
LmxM.08.0850.1	Amastin-like protein, putative	192	213.374	0	310.048	39.9501	1.45307	0.00776334
LmxM.08.0860.1	Hypothetical protein, unknown function	290	614.597	0	1204.65	89.3883	1.96007	2.04166e-11
LmxM.08.0870.1	Hypothetical protein, unknown function	419	143.217	0	257.071	18.4799	1.79498	3.61518e-10
LmxM.08.0880.1	SET domain containing protein, putative	503	259.641	0	381.294	22.9045	1.46855	5.44099e-08
LmxM.08.0890.1	Mitochondrial DNA polymerase beta	376	283.327	0	138.203	1.96921	0.487786	1e-05
LmxM.08.0900.1	Mitochondrial DNA polymerase beta-PAK, putative	1478	164.378	0	118.051	2.32304	0.718169	1e-05
LmxM.08.0910.1	Beta-lactamase superfamily domain containing protein, putative	2108	181.409	0	221.546	4.79519	1.22125	2.87383e-17
LmxM.08.0920.1	Hypothetical protein, conserved	204	620.433	0	700.445	41.4715	1.12896	0.026845
LmxM.08.0930.1	Protein kinase, putative	1160	126.5	0	137.667	2.43492	1.08828	2.25573e-06
LmxM.08.0940.1	Hypothetical protein, conserved	296	276.62	0	255.715	37.0071	0.924427	0.286075
LmxM.08.0950.1	Hypothetical protein, conserved	146	748.394	0	1340.47	235.433	1.79113	0.00595443
LmxM.08.0960.1	Dpy-30 motif containing protein, putative	565	296.843	0	245.999	19.3437	0.828716	0.00428829
LmxM.08.0970.1	Protein of unknown function (DUF2453), putative	812	171.498	0	134.097	1.07279	0.781918	1e-05
LmxM.08.0980.1	Hypothetical protein, unknown function	1043	70.0837	0	54.096	5.33812	0.771877	0.00137218
LmxM.08.0990.1	DnaJ domain containing protein, putative	326	434.496	0	400.017	4.36562	0.920645	1.44329e-15
LmxM.08.1000.1	AAA domain (dynein-related subfamily)/von Willebrand factor type A domain containing protein, putative	2566	143.692	0	144.385	5.01041	1.00482	0.444978
LmxM.08.1030.1	Cathepsin (Hypothetical)	236	4.73953	0	22.2597	2.38866	4.6966	1.11084e-13
LmxM.08.1030a.1	Cathepsin (Hypothetical)	533	2.404	0	16.5235	0.55483	6.87336	3.67255e-143
LmxM.08.1040.1	Cathepsin (Hypothetical)	503	2.54709	0	13.4779	3.10372	5.2915	0.000214269
LmxM.08.1040b.1	Cathepsin (Hypothetical)	359	220.419	0	453.612	70.3377	2.05795	0.000457673
LmxM.08.1040c.1	Cathepsin (Hypothetical)	331	9.66668	0	48.2688	2.90987	4.99332	1.8244e-40
LmxM.08.1060.1	Cathepsin L-like protease, putative	366	38.3108	0	133.865	8.189	3.49419	9.22082e-32
LmxM.08.1070.1	Cathepsin L-like protease, putative	443	131.397	0	632.723	141.579	4.81535	0.000199329
LmxM.08.1070partial.1	Cathepsin (Hypothetical)	375	1.28032	0	1.38262	0.135782	1.0799	0.225593
LmxM.08.1080.1	Cathepsin L-like protease, putative	468	482.175	0	977.993	119.844	2.02829	1.75799e-05
LmxM.08.1090.1	Histone deacetylase, putative	535	298.312	0	390.999	21.1979	1.31071	6.1417e-06
LmxM.08.1091.1	Ring finger domain containing protein, putative	363	408.648	0	498.029	56.7234	1.21873	0.0575419
LmxM.08.1100.1	Hypothetical protein, conserved	365	3033.45	0	1940.71	67.6776	0.639768	1e-05
LmxM.08.1110.1	Stress-induced protein sti1	545	1356.32	0	721.336	33.5303	0.531833	1e-05
LmxM.08.1120.1	Repeat of unknown function (DUF1126), putative	861	284.417	0	216.131	28.4284	0.759908	0.00815186
LmxM.08.1130.1	Phosphoribosylpyrophosphate synthetase	371	798.319	0	798.837	69.2204	1.00065	0.497012
LmxM.08.1140.1	Suppressive immunomodulating factor, putative	946	217.409	0	175.693	8.84882	0.808124	1.21301e-06
LmxM.08.1150.1	Exocyst complex component Sec3, putative	1144	402.141	0	846.156	31.079	2.10412	1.32523e-46
LmxM.08.1160.1	Thiopurine S-methyltransferase (TPMT), putative	426	477.008	0	451.407	31.9619	0.946331	0.211574
LmxM.08.1170.1	MRB1 complex subunit MRB3010	555	214.897	0	142.622	9.90845	0.663675	1.50102e-13
LmxM.08.1171.1	Hypothetical protein	443	3.87512	0	2.45814	0.723999	0.634339	0.0251646
LmxM.08.1180.1	Hypothetical protein, conserved	418	224.894	0	243.203	10.1215	1.08141	0.0352299
LmxM.08.1190.1	Intraflagellar transport protein 122B, putative	1247	195.687	0	171.466	13.2799	0.876224	0.0340833
LmxM.08.1200.1	MIX protein	195	438.79	0	285.392	9.97757	0.650408	1e-05
LmxM.08.1210.1	Hypothetical protein, conserved	390	200.848	0	208.233	4.85778	1.03677	0.0642408
LmxM.08.1215.1	Zinc finger, C3HC4 type (RING finger), putative	573	397.3	0	412.395	11.5912	1.03799	0.0964127
LmxM.08.1218.1	Hypothetical protein, conserved	510	267.678	0	212.761	3.34052	0.794839	1e-05
LmxM.08.1222.1	Hypothetical protein, conserved	99	3237.42	0	2230.69	195.263	0.689033	1.26305e-07
LmxM.08.1223.1	Hypothetical protein, unknown function	434	368.004	0	390.63	48.705	1.06148	0.321128
LmxM.08.1225.1	Amidinotransferase, putative	238	635.103	0	1267.95	71.0611	1.99644	2.65396e-19
LmxM.08.1228.1	STE group serine/threonine-protein kinase, putative	845	179.665	0	179.17	8.16247	0.997244	0.475811
LmxM.08.1230.1	Beta tubulin (fragment)	414	4841.48	0	2589.55	126.311	0.534868	1e-05
LmxM.08_29.0010.1	3,2-trans-enoyl-CoA isomerase, mitochondrial precursor-like protein	251	448.778	0	437.544	57.1228	0.974967	0.422043
LmxM.08_29.0020.1	Transcription factor-like protein	1046	568.789	0	278.042	11.3905	0.488832	1e-05
LmxM.08_29.0030.1	Ribosomal protein L3-like protein	467	590.98	0	543.732	29.972	0.920051	0.0574642
LmxM.08_29.0040.1	Hypothetical protein, conserved	287	477.714	0	504.54	17.2984	1.05616	0.0604721
LmxM.08_29.0050.1	Hypothetical protein, conserved	672	118.392	0	70.4215	5.58086	0.594815	1e-05
LmxM.08_29.0060.1	Tryptophanyl-tRNA synthetase, putative	396	1080.01	0	1033.25	62.1267	0.956703	0.225822
LmxM.08_29.0070.1	Syntaxin, putative	254	383.513	0	296.135	26.3649	0.772165	0.000459593
LmxM.08_29.0080.1	Hypothetical protein, conserved	124	207.714	0	328.54	24.3483	1.5817	3.48068e-07
LmxM.08_29.0090.1	Intraflagellar transport protein 27	186	481.833	0	273.545	29.8439	0.567718	1.48404e-12
LmxM.08_29.0100.1	Hypothetical protein, conserved	536	327.327	0	382.177	22.1124	1.16757	0.00655977
LmxM.08_29.0110.1	C2 domain in Dock180 and Zizimin proteins, putative	2840	164.369	0	179.915	4.55112	1.09458	0.000317933
LmxM.08_29.0120.1	Proteasome regulatory non-ATPase subunit, putative	909	688.356	0	484.271	18.382	0.703518	1e-05
LmxM.08_29.0130.1	Hypothetical protein, conserved	901	173.6	0	179.286	6.66743	1.03275	0.196913
LmxM.08_29.0140.1	DNA-directed RNA polymerase II subunit 3, putative	337	388.864	0	300.508	21.4711	0.772784	1.93482e-05
LmxM.08_29.0150.1	Putative intraflagellar transport protein B2	692	338.374	0	212.749	15.1546	0.628738	1.11022e-16
LmxM.08_29.0160.1	Hypothetical protein, conserved	569	438.056	0	855.344	85.1851	1.95259	4.82594e-07
LmxM.08_29.0170.1	Protein phosphatase inhibitor 2 (ipp-2), putative	137	473.44	0	535.305	16.3222	1.13067	7.52674e-05
LmxM.08_29.0180.1	Hypothetical protein, conserved	536	209.903	0	255.343	7.96141	1.21648	5.72919e-09
LmxM.08_29.0190.1	Hypothetical protein, conserved	1019	238.542	0	271.416	10.003	1.13781	0.000507419
LmxM.08_29.0200.1	SNF2 family N-terminal domain/Helicase conserved C-terminal domain containing protein, putative	1577	153.791	0	129.15	10.5028	0.839775	0.00948423
LmxM.08_29.0210.1	Hypothetical protein, conserved	267	453.467	0	349.331	32.2284	0.770356	0.000616403
LmxM.08_29.0220.1	Protein transport protein Sec24A, putative	972	294.45	0	245.063	22.5465	0.832274	0.0142458
LmxM.08_29.0230.1	Hypothetical protein, conserved	215	357.911	0	401.634	57.2307	1.12216	0.22244
LmxM.08_29.0240.1	Serine/threonine protein kinase RIO1, putative	537	194.95	0	235.977	9.1617	1.21045	3.76384e-06
LmxM.08_29.0250.1	Oxidase-like protein	319	12.3145	0	24.5851	0.684035	1.99644	2.94611e-72
LmxM.08_29.0251.1	Thymine-7-hydroxylase, putative	319	192.595	0	345.973	17.5728	1.79638	1.29404e-18
LmxM.08_29.0260.1	Tubulin-tyrosine ligase family, putative	585	283.357	0	388.577	5.56594	1.37133	5.27343e-80
LmxM.08_29.0270.1	Hypothetical protein	242	517.409	0	320.26	17.8838	0.618969	1e-05
LmxM.08_29.0280.1	Hypothetical protein	491	361.23	0	411.123	30.7811	1.13812	0.0525178
LmxM.08_29.0290.1	Zinc-finger of a C2HC-type, putative	382	212.109	0	162.865	15.5279	0.767834	0.000758632
LmxM.08_29.0300.1	Hypothetical protein	337	358.686	0	401.17	20.5172	1.11844	0.0191949
LmxM.08_29.0320.1	TPR repeat, putative	387	2642.29	0	1698.26	72.0774	0.642722	1e-05
LmxM.08_29.0330.1	Putative GTPase activating protein for Arf, putative	389	293.501	0	299.26	49.311	1.01962	0.453512
LmxM.08_29.0340.1	UBX domain-containing protein	428	204.279	0	165.435	4.47146	0.809845	1e-05
LmxM.08_29.0350.1	Hypothetical protein, conserved	1367	246.574	0	278.797	31.2203	1.13069	0.151004
LmxM.08_29.0360.1	Hypothetical protein, conserved	174	436.16	0	436.184	14.9855	1.00006	0.499351
LmxM.08_29.0370.1	Protein kinase-like protein	1550	150.916	0	168.175	5.59743	1.11437	0.00102299
LmxM.08_29.0380.1	Domain of unknown function (DUF3451), putative	979	147.556	0	148.722	2.42403	1.0079	0.315258
LmxM.08_29.0390.1	RNA binding protein, putative	260	248.883	0	195.777	13.9625	0.786623	7.13461e-05
LmxM.08_29.0400.1	RNA polymerase Rpb4, putative	166	500.571	0	623.069	52.9485	1.24472	0.0103467
LmxM.08_29.0410.1	Hypothetical protein, conserved	576	108.861	0	113.154	6.28241	1.03943	0.247225
LmxM.08_29.0420.1	Hypothetical protein, conserved	404	325.653	0	323.624	6.8073	0.993769	0.382824
LmxM.08_29.0430.1	Hypothetical protein, conserved	564	234.052	0	171.609	17.1166	0.733211	0.000132117
LmxM.08_29.0440.1	Hypothetical protein, conserved	380	595.237	0	538.632	8.87222	0.904903	8.85112e-11
LmxM.08_29.0450.1	RecA bacterial DNA recombination protein, putative	649	183.093	0	203.71	14.5485	1.1126	0.078225
LmxM.08_29.0460.1	Hypothetical protein, conserved	687	182.735	0	141.369	4.75894	0.773629	1e-05
LmxM.08_29.0470.1	Hypothetical protein, conserved	448	121.793	0	117.886	2.56151	0.967917	0.0635735
LmxM.08_29.0480partial.1	Hypothetical protein	310	176.69	0	113.35	6.28911	0.641515	1e-05
LmxM.08_29.0490.1	Hypothetical protein, conserved	364	395.395	0	262.892	8.32684	0.664885	1e-05
LmxM.08_29.0500.1	Ca2+-ATPase N terminal autoinhibitory domain containing protein, putative	1312	115.994	0	111.006	9.71214	0.956999	0.303777
LmxM.08_29.0510.1	Cofilin-like protein	139	2446.92	0	1237.64	54.0717	0.505796	1e-05
LmxM.08_29.0520.1	Hypothetical protein, conserved	452	166.172	0	251.699	13.0888	1.51469	3.1942e-11
LmxM.08_29.0530.1	Hypothetical protein, conserved	2975	93.6134	0	59.29	4.6612	0.63335	8.9484e-14
LmxM.08_29.0540.1	Exonuclease, putative	502	338.694	0	382.072	15.0006	1.12807	0.00191553
LmxM.08_29.0550.1	Exonuclease, putative	1087	104.405	0	80.558	5.57086	0.771595	9.31991e-06
LmxM.08_29.0555.1	Hypothetical protein	253	74.2139	0	119.437	20.7987	1.60936	0.0148402
LmxM.08_29.0560.1	Exonuclease, putative	405	193.337	0	230.34	9.82165	1.19139	8.24646e-05
LmxM.08_29.0570.1	Ankyrin repeats (3 copies), putative	843	116.003	0	136.185	17.3785	1.17398	0.122756
LmxM.08_29.0580.1	Hypothetical protein, conserved	482	214.377	0	197.483	21.8793	0.921195	0.220015
LmxM.08_29.0590.1	Tfiih basal transcription factor complex helicase xpb subunit	1103	161.733	0	145.494	8.30594	0.899592	0.0252824
LmxM.08_29.0600.1	Hypothetical protein, conserved	578	192.149	0	167.615	11.6205	0.872319	0.0173755
LmxM.08_29.0610.1	Hypothetical protein, conserved	635	390.98	0	303.561	24.2745	0.776411	0.000158338
LmxM.08_29.0620.1	ABC transporter, putative	1867	195.996	0	191.032	16.0139	0.974675	0.378297
LmxM.08_29.0630.1	BET1-like protein, putative	139	380.702	0	412.673	16.5084	1.08398	0.0263924
LmxM.08_29.0640.1	Scavenger mRNA decapping enzyme C-term binding, putative	264	174.525	0	123.565	10.6411	0.708012	8.38589e-07
LmxM.08_29.0650.1	Phosphate transporter, putative	469	497.635	0	413.894	38.0907	0.831721	0.0139578
LmxM.08_29.0660.1	Flagellar radial spoke protein-like, putative	588	279.746	0	266.237	32.9481	0.951709	0.340898
LmxM.08_29.0670.1	Hypothetical protein, conserved	137	448.358	0	463.873	23.5488	1.0346	0.255
LmxM.08_29.0680.1	Triple RNA binding domain protein 3	772	133.147	0	98.4456	14.4435	0.739375	0.00814034
LmxM.08_29.0690.1	NADH-ubiquinone oxidoreductase complex I subunit, putative	278	437.637	0	356.821	3.73036	0.815336	1e-05
LmxM.08_29.0700.1	Hypothetical protein, conserved	718	132.13	0	103.474	1.88316	0.783122	1e-05
LmxM.08_29.0710.1	Bardet-biedl syndrome 7 protein	855	212.045	0	234.119	6.11117	1.1041	0.000151953
LmxM.08_29.0720.1	Elongation factor Ts, mitochondrial, putative	276	576.111	0	523.39	24.6894	0.908489	0.0163664
LmxM.08_29.0730.1	Hypothetical protein, conserved	225	429.635	0	705.551	33.8913	1.64221	1.95646e-16
LmxM.08_29.0740.1	Peroxisomal targeting signal 2 receptor, putative	373	325.988	0	236.779	7.09888	0.726345	1e-05
LmxM.08_29.0750.1	U3 small nucleolar ribonucleoprotein protein MPP10, putative	679	209.626	0	171.353	9.90461	0.817422	5.57366e-05
LmxM.08_29.0760.1	Heat shock protein 90, putative	771	1176.13	0	925.241	9.13427	0.786682	1e-05
LmxM.08_29.0770.1	Hypothetical protein, conserved	195	485.637	0	400.362	16.1269	0.824406	6.19173e-08
LmxM.08_29.0780.1	U-box domain protein, putative	601	855.001	0	512.689	31.5147	0.599636	1e-05
LmxM.08_29.0790.1	Hypothetical protein, conserved	1589	222.2	0	218.348	13.9136	0.982665	0.390951
LmxM.08_29.0795.1	Tuzin (pseudogene)	70	227.14	0	272.834	2.51061	1.20117	2.55891e-74
LmxM.08_29.0800.1	Nucleoporin NUP53b	673	211.433	0	190.655	7.42365	0.901724	0.00256308
LmxM.08_29.0805.1	Hypothetical protein, conserved	602	204.12	0	147.675	6.04317	0.723469	1e-05
LmxM.08_29.0810.1	Hypothetical protein, conserved	613	499.068	0	335.407	8.05078	0.672067	1e-05
LmxM.08_29.0820.1	CPC cysteine peptidase, Clan CA, family C1, Cathepsin B-like	340	2147.29	0	3704.62	157.335	1.72526	2.11975e-23
LmxM.08_29.0830.1	Hypothetical protein, conserved	478	231.477	0	192.298	4.92126	0.830743	8.88178e-16
LmxM.08_29.0840.1	Hypothetical protein, conserved	391	715.749	0	328.553	19.877	0.459034	1e-05
LmxM.08_29.0850.1	High mobility group protein TDP1	300	1242.29	0	643.675	36.0151	0.518138	1e-05
LmxM.08_29.0860.1	Hypothetical protein, unknown function	592	89.9083	0	87.4856	0.896183	0.973054	0.00343304
LmxM.08_29.0865.1	RNA recognition motif. (a.k.a. RRM, RBD, or RNP domain), putative	114	207.44	0	237.547	12.3566	1.14514	0.00741396
LmxM.08_29.0867.1	Guanine deaminase, putative	454	923.909	0	1318.95	76.1821	1.42758	1.07707e-07
LmxM.08_29.0868.1	Cytochrome b5-like Heme/Steroid binding domain containing protein, putative	168	526.759	0	626.204	62.6692	1.18879	0.0562775
LmxM.08_29.0870.1	Hypothetical protein, conserved	491	755.361	0	614.656	17.7749	0.813726	1.22125e-15
LmxM.08_29.0880.1	ADP-ribosylation factor-like protein 3A, putative	179	2222.18	0	1823.26	73.0053	0.820484	2.32471e-08
LmxM.08_29.0885.1	Phytanoyl-CoA dioxygenase (PhyH), putative	349	243.508	0	502.592	7.89881	2.06396	2.90852e-236
LmxM.08_29.0890.1	Eukaryotic protein of unknown function (DUF914), putative	452	409.142	0	397.695	29.6643	0.972023	0.349797
LmxM.08_29.0900.1	IPP transferase, putative	215	208.147	0	246.455	28.7483	1.18405	0.0913403
LmxM.08_29.0910.1	Signal peptide peptidase, putative	338	623.503	0	712.528	12.3884	1.14278	3.33296e-13
LmxM.08_29.0920.1	LETM1 and EF-hand domain-containing protein 1, putative	503	356.539	0	309.61	17.7657	0.868376	0.00412624
LmxM.08_29.0930.1	ABC transporter-like protein	722	295.018	0	313.98	12.427	1.06427	0.0635216
LmxM.08_29.0935.1	A-1 protein, putative	175	140.864	0	313.999	22.1419	2.22909	2.65524e-15
LmxM.08_29.0940.1	Hypothetical protein, conserved	757	1296.64	0	3395.58	40.7409	2.61875	1e-05
LmxM.08_29.0950.1	Hypothetical protein, conserved	574	245.269	0	202.395	12.9797	0.825195	0.000478002
LmxM.08_29.0960.1	Hypothetical protein, unknown function	522	300.987	0	394.787	8.01693	1.31164	6.35071e-32
LmxM.08_29.0970.1	Kinesin, putative	1730	116.453	0	79.1186	3.3773	0.679405	1e-05
LmxM.08_29.0980.1	Hypothetical protein, unknown function	547	152.428	0	129.763	7.43683	0.851307	0.00115312
LmxM.08_29.0990.1	Hypothetical protein, conserved	994	235.72	0	197.668	20.3406	0.83857	0.0306895
LmxM.08_29.1000.1	Hypothetical protein, conserved	628	560.808	0	450.74	18.62	0.803734	1.6976e-09
LmxM.08_29.1010.1	Putative NAD(P)H quinone oxidoreductase, PIG3 family, putative	350	594.683	0	717.958	11.1747	1.20729	1.34525e-28
LmxM.08_29.1020.1	Hypothetical protein, conserved	721	133.3	0	142.762	1.93517	1.07098	5.05394e-07
LmxM.08_29.1030.1	Hypothetical protein, conserved	197	943.881	0	625.887	60.6204	0.663099	7.7856e-08
LmxM.08_29.1040.1	Flagellar Member 6	1898	145.337	0	101.865	11.953	0.700887	0.000137956
LmxM.08_29.1050.1	KU70 protein, putative	948	145.926	0	182.958	11.8555	1.25377	0.000893169
LmxM.08_29.1060.1	Hypothetical protein, conserved	1076	148.123	0	117.639	3.20283	0.794197	1e-05
LmxM.08_29.1070.1	Ribosomal protein L1a, putative	373	260.704	0	153.512	2.2008	0.588837	1e-05
LmxM.08_29.1090.1	Ribosomal protein L1a, putative	373	1166.66	0	1379.36	138.692	1.18232	0.0625548
LmxM.08_29.1100.1	Ankyrin repeats (3 copies), putative	360	578.993	0	444.345	36.9055	0.767445	0.000131919
LmxM.08_29.1110.1	Hypothetical protein, conserved	625	348.404	0	322.176	7.30897	0.924719	0.000166307
LmxM.08_29.1120.1	PSP1 C-terminal conserved region, putative	1131	73.8509	0	89.9333	10.0513	1.21777	0.0547949
LmxM.08_29.1130.1	Tryparedoxin-like protein	370	311.101	0	491.321	23.6239	1.5793	1.18583e-14
LmxM.08_29.1140.1	Tryparedoxin-like protein	275	428.921	0	180.763	20.9284	0.421438	1e-05
LmxM.08_29.1150.1	Tryparedoxin 2, putative	149	2589.17	0	1309.64	92.8127	0.505817	1e-05
LmxM.08_29.1160.1	Tryparedoxin 1, putative	145	6274.8	0	6014.49	271.335	0.958515	0.168688
LmxM.08_29.1170.1	Hypothetical protein, conserved	363	907.069	0	734.115	62.4119	0.809326	0.00279267
LmxM.08_29.1180.1	Hypothetical protein, conserved	2440	174.272	0	154.009	4.10546	0.883729	3.99593e-07
LmxM.08_29.1190.1	Etoposide-induced protein 2.4 (EI24), putative	597	139.705	0	164.732	3.50091	1.17914	4.38606e-13
LmxM.08_29.1200.1	Hypothetical protein, conserved	598	284.527	0	375.597	28.2568	1.32007	0.000634442
LmxM.08_29.1210.1	Hypothetical protein, conserved	371	271.809	0	264.727	11.2597	0.973945	0.264683
LmxM.08_29.1220.1	Family of unknown function (DUF572), putative	479	273.13	0	389.874	9.37499	1.42743	6.75916e-36
LmxM.08_29.1230.1	COPII coat assembly protein sec16, putative (fragment)	2182	149.154	0	170.785	0.583957	1.14503	1.18937e-300
LmxM.08_29.1240.1	Hsp70 protein/TPR repeat, putative	782	860.637	0	476.327	13.5276	0.553458	1e-05
LmxM.08_29.1250.1	Hypothetical protein, unknown function	1824	111.044	0	97.9666	7.76495	0.882234	0.0460784
LmxM.08_29.1260.1	Wnt-binding factor required for Wnt secretion/Lipase (class 3), putative	1213	72.1916	0	92.3495	3.51893	1.27923	5.06893e-09
LmxM.08_29.1270.1	Serine peptidase, putative	865	193.804	0	221.253	3.97878	1.14163	2.62088e-12
LmxM.08_29.1280.1	Lipase domain protein, putative	1877	210.604	0	259.207	5.62804	1.23078	2.91433e-18
LmxM.08_29.1290.1	Hypothetical protein, conserved	118	1022.3	0	957.006	61.4985	0.936133	0.144194
LmxM.08_29.1300.1	Hypothetical protein, conserved	357	363.358	0	216.447	10.0783	0.595685	1e-05
LmxM.08_29.1310.1	Carnitine/choline acetyltransferase, putative	600	180.464	0	122.957	4.98561	0.681338	1e-05
LmxM.08_29.1320.1	RNA polymerase Rpc34 subunit, putative	448	242.134	0	224.536	16.6725	0.927324	0.145604
LmxM.08_29.1330.1	Serine/threonine-protein kinase, putative	586	148.638	0	181.802	4.64319	1.22312	4.5805e-13
LmxM.08_29.1335.1	Hypothetical protein	228	53.9561	0	65.3019	13.5295	1.21028	0.200849
LmxM.08_29.1340.1	RNA-binding protein, putative	638	33.2194	0	57.0584	1.07393	1.71762	1.79646e-109
LmxM.08_29.1350.1	RNA binding protein, putative	924	8.24019	0	8.78957	2.29001	1.06667	0.405202
LmxM.08_29.1360.1	RNA binding protein, putative	665	5.25181	0	7.98821	0.923243	1.52104	0.00151882
LmxM.08_29.1370.1	RNA binding protein, putative	1546	27.7329	0	26.6837	1.91591	0.962168	0.291976
LmxM.08_29.1380.1	Hypothetical protein, conserved	659	186.186	0	178.783	20.0445	0.960242	0.355952
LmxM.08_29.1390.1	RNA binding protein, putative	780	25.5036	0	25.7108	2.67652	1.00812	0.46916
LmxM.08_29.1400.1	LYAR-type C2HC zinc finger, putative	316	420.122	0	389.052	23.296	0.926045	0.0911503
LmxM.08_29.1410.1	Hypothetical protein, unknown function	1198	45.5174	0	44.2235	4.22521	0.971574	0.379717
LmxM.08_29.1430.1	Hypothetical protein, conserved	539	164.748	0	258.384	12.9189	1.56836	2.11528e-13
LmxM.08_29.1440.1	Sigma adaptin, putative	158	297.721	0	508.506	63.1184	1.70799	0.000419635
LmxM.08_29.1450.1	Phosphatidylinositol-kinase domain protein, putative	2659	70.8053	0	78.6015	1.99387	1.11011	4.61347e-05
LmxM.08_29.1460.1	Hypothetical protein, conserved	1375	174.777	0	180.175	9.30517	1.03088	0.280931
LmxM.08_29.1470.1	Hypothetical protein, conserved	711	537.76	0	430.584	11.7711	0.8007	1e-05
LmxM.08_29.1490.1	Asparagine synthase, putative	1232	344.014	0	371.212	7.08823	1.07906	6.22806e-05
LmxM.08_29.1500.1	Nodulin-like, putative	672	1072.11	0	1149.34	68.4995	1.07204	0.129753
LmxM.08_29.1500a.1	Hypothetical protein	219	184.537	0	186.56	28.7911	1.01096	0.471991
LmxM.08_29.1520.1	Major facilitator superfamily, putative	648	325.551	0	341.443	21.1114	1.04882	0.225789
LmxM.08_29.1530.1	Hypothetical protein, conserved	708	365.797	0	413.852	12.9846	1.13137	0.000107382
LmxM.08_29.1540.1	Hypothetical protein, conserved	192	392.681	0	359.862	52.7305	0.916423	0.266841
LmxM.08_29.1550.1	Hypothetical protein, conserved	786	200.503	0	189.246	7.44058	0.943855	0.0651446
LmxM.08_29.1560.1	GTPase activator protein, putative	783	128.373	0	99.2563	3.27884	0.773184	1e-05
LmxM.08_29.1570.1	Metallo-peptidase, Clan MH, Family M18	401	580.104	0	446.609	22.3878	0.769876	1.23909e-09
LmxM.08_29.1575.1	Hypothetical protein, conserved	629	196.72	0	239.474	15.9066	1.21733	0.00359599
LmxM.08_29.1580.1	XPC-binding domain containing protein, putative	399	438.136	0	435.896	15.3632	0.994886	0.442024
LmxM.08_29.1585.1	Hypothetical protein, conserved	123	358.547	0	290.433	28.1152	0.810027	0.00770317
LmxM.08_29.1590.1	Hypothetical protein, unknown function	1016	185.207	0	162.669	5.09469	0.878307	4.84615e-06
LmxM.08_29.1600.1	Endomembrane protein 70, putative	680	560.312	0	445.219	19.0443	0.794591	7.54221e-10
LmxM.08_29.1605.1	Hypothetical protein	37	1213.39	0	660.26	151.733	0.544143	0.000133471
LmxM.08_29.1610.1	Integral membrane protein S linking to the trans Golgi network, putative	375	234.002	0	226.066	1.75446	0.966087	3.04724e-06
LmxM.08_29.1620.1	Hypothetical protein, conserved	2211	109.282	0	73.4356	0.874127	0.671982	1e-05
LmxM.08_29.1630.1	Zn-finger domain protein, putative	1292	198.492	0	147.583	11.4573	0.743517	4.42637e-06
LmxM.08_29.1640.1	ABC transporter domain protein, putative	463	153.399	0	126.327	3.61397	0.823519	3.41949e-14
LmxM.08_29.1650.1	Thioredoxin, putative	449	284.18	0	235.019	6.36166	0.827009	5.44009e-15
LmxM.08_29.1660.1	Hypothetical protein, conserved	269	537.685	0	723.126	36.1676	1.34489	1.47e-07
LmxM.08_29.1690.1	Acyl-coenzyme A thioesterase, putative	398	324.631	0	305.159	34.4805	0.940017	0.286127
LmxM.08_29.1700.1	MORN repeat, putative	1228	383.864	0	416.555	8.68549	1.08516	8.36625e-05
LmxM.08_29.1710.1	MutS-like protein	1096	46.1383	0	82.9974	9.4491	1.79888	4.79357e-05
LmxM.08_29.1720.1	Histone H2A, putative	132	4267.51	0	1582.11	255.569	0.370733	1e-05
LmxM.08_29.1730.1	Histone H2A, putative	132	6342.69	0	4169.79	401.636	0.657417	3.14904e-08
LmxM.08_29.1740.1	Histone H2A, putative	132	7744.55	0	12140.3	718.205	1.5676	4.66298e-10
LmxM.08_29.1750.1	Paraflagellar rod protein 1D, putative	595	877.697	0	546.14	15.1239	0.622242	1e-05
LmxM.08_29.1760.1	Paraflagellar rod protein 1D, putative	595	985.753	0	488.926	23.9442	0.495992	1e-05
LmxM.08_29.1780.1	Diphthamide synthesis protein, putative	373	491.739	0	423.795	15.761	0.861827	8.12738e-06
LmxM.08_29.1790.1	Hypothetical protein, conserved	1172	232.941	0	223.694	15.8726	0.960307	0.280109
LmxM.08_29.1800.1	40S ribosomal protein S15A, putative	130	7109.74	0	6669.61	584.036	0.938096	0.225549
LmxM.08_29.1810.1	Vesicle coat protein involved in Golgi to plasma membrane transport, putative	619	279.01	0	430.503	22.5179	1.54297	8.62064e-12
LmxM.08_29.1820.1	Hypothetical protein, conserved	473	309.919	0	259.174	20.3874	0.836263	0.00640434
LmxM.08_29.1830.1	Dihydrolipoamide dehydrogenase, putative	508	378.827	0	421.145	25.1694	1.11171	0.0463494
LmxM.08_29.1840.1	Hypothetical protein, conserved	332	90.2191	0	65.0638	4.13177	0.721176	5.70735e-10
LmxM.08_29.1850.1	Pre-RNA processing PIH1/Nop17, putative	280	174.834	0	211.993	5.35356	1.21254	1.9464e-12
LmxM.08_29.1860.1	Hypothetical protein, conserved	554	255.156	0	279.288	3.90597	1.09458	3.24013e-10
LmxM.08_29.1870.1	Hypothetical protein, conserved	107	1350.74	0	1060.25	51.3948	0.784938	7.92028e-09
LmxM.08_29.1880.1	Hypothetical protein, conserved	1067	146.577	0	181.938	10.1064	1.24125	0.00023357
LmxM.08_29.1890.1	DnaJ domain containing protein, putative	396	81.7781	0	125.301	8.13946	1.53221	4.4672e-08
LmxM.08_29.1900.1	Hypothetical protein, conserved	447	121.098	0	94.3953	2.39497	0.779498	1e-05
LmxM.08_29.1910.1	Hypothetical protein, conserved	452	142.136	0	182.368	5.68574	1.28306	7.41865e-13
LmxM.08_29.1920.1	Hypothetical protein, unknown function	275	256.472	0	258.428	15.7508	1.00763	0.450583
LmxM.08_29.1930.1	Hypothetical protein, conserved	603	229.56	0	283.825	12.2715	1.23638	4.89029e-06
LmxM.08_29.1940.1	Hypothetical protein, conserved	206	464.381	0	546.197	33.7535	1.17618	0.00767707
LmxM.08_29.1950.1	Protein farnesyltransferase alpha subunit, putative	764	136.848	0	196.626	7.3098	1.43682	1.44532e-16
LmxM.08_29.1960.1	Fumarate hydratase, putative	218	668.361	0	617.057	11.4883	0.92324	3.98986e-06
LmxM.08_29.1970.1	Hypothetical protein, unknown function	62	280.833	0	318.936	14.1307	1.13568	0.00350372
LmxM.08_29.1980.1	Hypothetical protein, conserved	1935	117.893	0	109.672	4.90305	0.930273	0.0468127
LmxM.08_29.1990.1	Hypothetical protein, conserved	536	52.8767	0	71.2496	2.99627	1.34747	4.34142e-10
LmxM.08_29.1995.1	Hypothetical protein, conserved	367	85.0077	0	83.1157	7.33667	0.977742	0.398244
LmxM.08_29.2000.1	Hypothetical protein, conserved	703	166.291	0	267.37	31.2821	1.60784	0.000616349
LmxM.08_29.2010.1	Hypothetical protein, conserved	704	94.4484	0	77.3093	5.27579	0.818535	0.000579801
LmxM.08_29.2020.1	5'-AMP-activated protein kinase catalytic subunit alpha, putative	815	140.907	0	127.383	9.30884	0.904025	0.0731453
LmxM.08_29.2030.1	N-acetylglucosamyl transferase component GPI1, putative	880	300.855	0	249.52	9.57978	0.82937	4.19193e-08
LmxM.08_29.2040.1	Hypothetical protein, conserved	1278	192.482	0	200.761	8.5254	1.04301	0.165738
LmxM.08_29.2050.1	Hypothetical protein, conserved	746	116.786	0	112.971	5.33059	0.967336	0.237116
LmxM.08_29.2060.1	Hypothetical protein, conserved	1097	250.077	0	234.997	22.2189	0.939699	0.248666
LmxM.08_29.2070.1	Hypothetical protein, unknown function	444	151.322	0	193.656	3.15489	1.27976	2.35934e-41
LmxM.08_29.2080.1	Short chain dehydrogenase, putative	451	105.832	0	57.7718	6.1578	0.545884	2.9976e-15
LmxM.08_29.2090.1	AAA domain containing protein, putative	1602	203.484	0	227.43	11.6213	1.11768	0.0196736
LmxM.08_29.2100.1	Present in the outer mitochondrial membrane proteome 37	640	294.794	0	282.121	21.0552	0.957012	0.273627
LmxM.08_29.2110.1	UDP-glucose:glycoprotein glucosyltransferase, putative	1793	343.134	0	444.044	16.8066	1.29408	9.61436e-10
LmxM.08_29.2120.1	VIT family, putative	297	575.91	0	598.254	18.8234	1.0388	0.117606
LmxM.08_29.2130.1	Hypothetical protein, conserved	473	302.648	0	275.962	7.62649	0.911825	0.000233383
LmxM.08_29.2140.1	C-8 sterol isomerase-like protein	223	670.153	0	514.65	42.1477	0.767959	0.000112353
LmxM.08_29.2150.1	Cdc2-related kinase 10, putative	577	35.1972	0	46.2996	0.489042	1.31543	2.12393e-114
LmxM.08_29.2160.1	Rab-GDP dissociation inhibitor, putative	445	616.126	0	603.597	37.1405	0.979665	0.367933
LmxM.08_29.2170.1	DTW domain containing protein, putative	608	195.906	0	215.942	20.0949	1.10227	0.159366
LmxM.08_29.2180.1	Domain of unknown function (DUF4379), putative	535	151.492	0	126.491	7.90086	0.834964	0.000776916
LmxM.08_29.2190.1	Hypothetical protein, conserved	1435	378.663	0	246.564	10.6946	0.651145	1e-05
LmxM.08_29.2200.1	Dynamin-1-like protein	691	548.327	0	468.725	7.33498	0.854828	1e-05
LmxM.08_29.2210.1	Leucine-rich repeat-containing protein	487	242.857	0	213.516	21.7897	0.87918	0.0890552
LmxM.08_29.2220.1	Hypothetical protein, unknown function	347	585.461	0	781.519	47.2125	1.33488	1.64303e-05
LmxM.08_29.2230.1	Hypothetical protein, conserved	534	228.69	0	249.436	19.7659	1.09072	0.146955
LmxM.08_29.2240.1	Aminopeptidase M1, putative	868	412.883	0	328.43	4.64403	0.795456	1e-05
LmxM.08_29.2250.1	Hypothetical protein, conserved	704	164.989	0	127.601	11.2973	0.77339	0.000467344
LmxM.08_29.2260.1	DNA replication complex GINS protein SLD5, putative	320	198.109	0	182.158	4.76456	0.919487	0.000407436
LmxM.08_29.2270.1	Hypothetical protein, unknown function	275	405.018	0	327.297	28.7544	0.808107	0.00343693
LmxM.08_29.2280.1	Acyltransferase, putative	309	311.131	0	285.111	16.1898	0.916367	0.0540006
LmxM.08_29.2290.1	Hypothetical protein, unknown function	412	83.8272	0	78.8168	4.68489	0.94023	0.142427
LmxM.08_29.2300.1	Ubiquitin carboxyl-terminal hydrolase, putative	748	378.814	0	340.696	4.35729	0.899375	1e-05
LmxM.08_29.2310.1	Enoyl-CoA hydratase/isomerase-like protein	267	529.44	0	304.445	10.3408	0.575032	1e-05
LmxM.08_29.2320.1	Mitogen-activated protein kinase kinase 1	372	665.456	0	1127.89	10.3569	1.69491	1e-05
LmxM.08_29.2330.1	Hypothetical protein, conserved	368	232.677	0	270.348	11.5098	1.1619	0.000532127
LmxM.08_29.2340.1	Nucleosome assembly protein (NAP), putative	184	1270.73	0	631.957	76.8608	0.497317	1e-05
LmxM.08_29.2350.1	Ubiquinone biosynthesis protein COQ7, putative	206	835.774	0	801.69	38.136	0.959218	0.185724
LmxM.08_29.2360.1	Aspartyl aminopeptidase, putative	453	886.942	0	717.48	22.1715	0.808938	1.05471e-14
LmxM.08_29.2370.1	60S ribosomal protein L39, putative	51	5637.04	0	5277.4	1054	0.936199	0.366468
LmxM.08_29.2380.1	Kinesin, putative	590	113.172	0	149.45	11.137	1.32056	0.00056213
LmxM.08_29.2390.1	Kinesin, putative	589	191.561	0	232.033	13.4259	1.21128	0.0012871
LmxM.08_29.2400.1	NLI interacting factor-like phosphatase, putative	399	223.007	0	268.407	14.328	1.20358	0.000765905
LmxM.08_29.2410.1	Acyltransferase, putative	414	270.314	0	336.587	10.2107	1.24517	4.27519e-11
LmxM.08_29.2420.1	Hypothetical protein, conserved	695	192.774	0	154.907	6.4434	0.803572	2.09213e-09
LmxM.08_29.2430.1	Hypothetical protein, unknown function	790	306.972	0	214.286	3.84095	0.698064	1e-05
LmxM.08_29.2440.1	3'5'-cyclic nucleotide phosphodiesterase, putative	714	485.3	0	284.191	11.1821	0.585598	1e-05
LmxM.08_29.2450.1	Heat shock protein 20, putative	155	322.201	0	153.514	13.089	0.476452	1e-05
LmxM.08_29.2460.1	60S ribosomal protein L13, putative	220	4813.31	0	5736.15	321.606	1.19173	0.00205566
LmxM.08_29.2461.1	60S ribosomal protein L13, putative	220	5034.76	0	5593.56	41.6429	1.11099	2.34593e-41
LmxM.08_29.2480.1	Hypothetical protein, conserved	851	176.568	0	119.155	7.03869	0.674839	2.22045e-16
LmxM.08_29.2490.1	Protein kinase, putative	448	183.57	0	184.006	11.2521	1.00237	0.484556
LmxM.08_29.2500.1	Vacuolar protein sorting-associated protein 4	445	307.189	0	261.122	4.3845	0.850039	1e-05
LmxM.08_29.2510.1	ATP-dependent 6-phosphofructokinase, glycosomal	486	666.322	0	673.689	8.96505	1.01106	0.205596
LmxM.08_29.2520.1	MIZ/SP-RING zinc finger, putative	402	274.86	0	344.731	20.0373	1.2542	0.00024421
LmxM.08_29.2530.1	Hypothetical protein, conserved	67	537.391	0	326.054	4.25052	0.606734	1e-05
LmxM.08_29.2540.1	NOL1/NOP2/sun family, putative	634	490.26	0	408.205	9.34616	0.832629	1e-05
LmxM.08_29.2550.1	RNA polymerase-associated protein CTR9, putative	873	253.923	0	195.741	8.48316	0.770866	3.47766e-12
LmxM.08_29.2560.1	Domain of unknown function (DUF4586), putative	340	407.079	0	415.45	33.7003	1.02056	0.401917
LmxM.08_29.2570.1	Serine/threonine-protein kinase, putative	501	785.72	0	821.829	18.9861	1.04596	0.0285916
LmxM.08_29.2580.1	Hypothetical protein, conserved	601	474.373	0	375.646	23.5467	0.791878	1.37742e-05
LmxM.08_29.2590.1	Hypothetical protein, conserved	693	206.891	0	143.901	11.8676	0.695539	5.54975e-08
LmxM.08_29.2600.1	Poly(A) polymerase, putative	500	261.862	0	404.621	26.415	1.54517	3.24952e-08
LmxM.08_29.2610.1	Hypothetical protein, conserved	720	169.812	0	167.276	2.82952	0.985066	0.185065
LmxM.08_29.2620.1	Hypothetical protein, conserved	122	1101.72	0	983.805	37.4308	0.892969	0.000815495
LmxM.08_29.2630.1	Present in the outer mitochondrial membrane proteome 24	1236	349.746	0	249.468	19.9344	0.713283	2.44731e-07
LmxM.08_29.2640.1	Hypothetical protein, conserved	441	213.822	0	190.628	24.388	0.891527	0.170791
LmxM.08_29.2650.1	Nuclear condensing complex subunits, C-term domain containing protein, putative	1040	176.131	0	139.901	5.74934	0.794303	1.47379e-10
LmxM.08_29.2660.1	Helicase, putative	953	397.245	0	399.669	8.42363	1.0061	0.386733
LmxM.08_29.2670.1	Serine/threonine-protein kinase Nek, putative	522	197.44	0	146.165	10.1846	0.740301	2.39498e-07
LmxM.08_29.2680.1	Hypothetical protein, conserved	1083	240.7	0	195.054	12.1135	0.810359	8.21997e-05
LmxM.08_29.2690.1	Hypothetical protein, conserved	309	265.474	0	224.744	8.59166	0.846577	1.06524e-06
LmxM.08_29.2700.1	Hypothetical protein, conserved	992	99.6956	0	75.4959	0.853041	0.757264	1e-05
LmxM.08_29.2710.1	Right handed beta helix region, putative	278	346.753	0	282.43	47.5306	0.814499	0.0879798
LmxM.08_29.2720.1	Serine/threonine protein kinase, putative	323	393.374	0	455.467	20.8107	1.15785	0.00142378
LmxM.08_29.2730.1	START domain containing protein, putative	366	253.002	0	210.915	17.3503	0.833649	0.00763869
LmxM.08_29.2740.1	Actin-like protein, putative	323	323.261	0	354.372	24.141	1.09624	0.0987475
LmxM.08_29.2750.1	Hypothetical protein, conserved	75	279.196	0	389.074	67.699	1.39355	0.0522909
LmxM.08_29.2760.1	Putative intraflagellar transport protein C3	568	511.572	0	580.691	57.0884	1.13511	0.112997
LmxM.08_29.2770.1	Hypothetical protein, conserved	204	427.805	0	415.843	5.3103	0.972038	0.0121395
LmxM.08_29.2780.1	Mitochondrial carrier protein-like protein	291	428.851	0	494.686	16.9924	1.15351	5.34521e-05
LmxM.08_29.2790.1	Hypothetical protein	192	332.895	0	397.092	23.1649	1.19284	0.0027919
LmxM.08_29.2800.1	Inosine-adenosine-guanosine-nucleosidehydrolase, putative	333	721.353	0	512.514	23.4508	0.71049	1e-05
LmxM.08_29.2810.1	Hypothetical protein	739	335.225	0	297.096	18.128	0.886258	0.0177183
LmxM.08_29.2820.1	Hypothetical protein, conserved	106	74.0112	0	73.0699	8.85112	0.987281	0.457652
LmxM.08_29.2830.1	RNA recognition motif. (a.k.a. RRM, RBD, or RNP domain), putative	210	882.982	0	1058.9	71.8162	1.19923	0.00715168
LmxM.08_29.2840.1	Hypothetical protein, conserved	311	147.095	0	143.447	24.3777	0.975199	0.440521
LmxM.08_29.2850.1	Hypothetical protein, conserved	125	187.919	0	340.129	29.754	1.80998	1.56356e-07
LmxM.08_29.2860.1	40S ribosomal protein S19-like protein	161	6275.36	0	7374.74	419.375	1.17519	0.00437722
LmxM.08_29.2870.1	Hypothetical protein, conserved	385	226.151	0	342.543	30.4427	1.51466	6.58381e-05
LmxM.09.0003.1	Hypothetical protein, conserved	144	120.089	0	308.702	44.9378	2.57061	1.3512e-05
LmxM.09.0005.1	Hypothetical protein, conserved	373	196.393	0	207.378	32.1101	1.05593	0.366133
LmxM.09.0010.1	Hypothetical protein, conserved	107	3730.85	0	2308.41	184.244	0.618734	5.77316e-15
LmxM.09.0020.1	Hypothetical protein, conserved	619	242.359	0	224.322	16.6116	0.925577	0.13878
LmxM.09.0030.1	Peroxisomal biogenesis factor 11 (PEX11), putative	320	392.015	0	505.719	16.91	1.29005	8.83357e-12
LmxM.09.0040.1	N-acetylglucosaminyl-phosphatidylinositol deacetylase	249	417.324	0	390.426	1.02678	0.935546	1e-05
LmxM.09.0050.1	Endonuclease III, putative	258	425.933	0	432.427	20.6652	1.01525	0.376676
LmxM.09.0060.1	RNA-binding protein 5, putative	131	1844.92	0	4121.41	212.541	2.23393	4.52769e-27
LmxM.09.0070.1	RNA helicase, putative	1315	139.39	0	111.84	7.13544	0.802356	5.64743e-05
LmxM.09.0080.1	RNA-binding protein 5-like protein	245	77.3799	0	55.6476	9.12846	0.719147	0.0086393
LmxM.09.0090.1	RNA-binding protein 5-like protein	299	135.915	0	210.32	17.3896	1.54744	9.39998e-06
LmxM.09.0100.1	Flagellar pocket cytoskeletal protein bilbo1	582	473.494	0	226.937	10.0848	0.479282	1e-05
LmxM.09.0105.1	Hypothetical protein, conserved	221	445.122	0	318.896	33.3745	0.716425	7.77584e-05
LmxM.09.0110.1	Hypothetical protein, conserved	712	177.226	0	133.048	10.3043	0.750722	9.03937e-06
LmxM.09.0120.1	Kinesin, putative	1081	109.8	0	87.6246	8.37054	0.79804	0.0040343
LmxM.09.0140.1	FHA domain/Ring finger domain containing protein, putative	524	453.456	0	393.4	19.8438	0.867558	0.00123719
LmxM.09.0150.1	ATG8/AUT7/APG8/PAZ2, putative	124	394.453	0	514.498	29.2237	1.30433	1.99708e-05
LmxM.09.0180.1	ATG8/AUT7/APG8/PAZ2, putative	124	179.961	0	134.512	21.7963	0.747453	0.0185279
LmxM.09.0190.1	Hypothetical protein, conserved	126	441.951	0	692.838	116.843	1.56768	0.0158877
LmxM.09.0200.1	NRDE protein, putative	493	218.476	0	211.514	16.0856	0.968131	0.332561
LmxM.09.0210.1	Domain of unknown function (DUF4586), putative	305	487.35	0	317.905	22.4153	0.652313	2.02061e-14
LmxM.09.0220.1	Hypothetical protein, conserved	813	386.029	0	371.006	11.1219	0.961083	0.0883836
LmxM.09.0230.1	ATP-dependent protease ATPase subunit HslU2	503	350.273	0	232.03	18.7156	0.662427	1.32615e-10
LmxM.09.0240.1	Cysteine peptidase, Clan CA, family C19, putative	949	196.588	0	167.756	2.61775	0.853338	1e-05
LmxM.09.0250.1	DNA replication licensing factor MCM4	983	126.355	0	120.651	12.0167	0.954858	0.317515
LmxM.09.0260.1	G10 protein, putative	272	369.415	0	338.452	16.0977	0.916182	0.0272105
LmxM.09.0270.1	Integral membrane transport protein, putative	621	348.984	0	461.671	25.4002	1.3229	4.57266e-06
LmxM.09.0280.1	Hypothetical protein, conserved	781	181.399	0	183.108	1.47419	1.00943	0.123068
LmxM.09.0290.1	Kinesin, putative	1317	121.604	0	103.147	3.05858	0.848222	7.9751e-10
LmxM.09.0300.1	Hypothetical protein, conserved	249	340.805	0	355.209	26.4569	1.04227	0.293066
LmxM.09.0310.1	Cdc2-related kinase 12	882	214.559	0	215.394	14.2163	1.00389	0.476565
LmxM.09.0320.1	Hypothetical protein, conserved	917	178.217	0	125.624	7.16059	0.704895	1.03029e-13
LmxM.09.0330.1	Hypothetical protein, conserved	851	130.789	0	106.099	5.03782	0.811223	4.76997e-07
LmxM.09.0340.1	Hypothetical protein, conserved	1042	121.744	0	189.964	13.9723	1.56036	5.23656e-07
LmxM.09.0345.1	Hypothetical protein, conserved	244	212.814	0	294.382	9.14686	1.38328	2.38412e-19
LmxM.09.0350.1	Ring finger domain containing protein, putative	868	188.358	0	205.472	3.9232	1.09086	6.43681e-06
LmxM.09.0360.1	DNA photolyase, putative	1078	164.654	0	195.48	7.5333	1.18722	2.1388e-05
LmxM.09.0365.1	Ankyrin repeats (3 copies), putative	210	217.212	0	172.095	22.4034	0.792292	0.0220136
LmxM.09.0367.1	Hypothetical protein	87	469.716	0	493.868	22.8392	1.05142	0.145144
LmxM.09.0370.1	Hypothetical protein, conserved	270	256.28	0	306.411	19.6137	1.19561	0.00529538
LmxM.09.0380.1	Hypothetical protein, conserved	360	186.441	0	140.438	9.51156	0.753256	6.60575e-07
LmxM.09.0390.1	Hypothetical protein, conserved	1946	142.171	0	134.384	3.05946	0.945234	0.00546462
LmxM.09.0400.1	Kinetoplastid kinetochore protein 10, putative	469	381.137	0	225.603	24.4885	0.59192	1.06743e-10
LmxM.09.0410.1	Kinetoplastid kinetochore protein 19, putative	416	96.0107	0	67.4724	9.61368	0.702759	0.00149621
LmxM.09.0420.1	Tyrosine phosphatase, putative	1075	145.242	0	149.12	6.88205	1.0267	0.286561
LmxM.09.0430.1	Zinc finger, C3HC4 type (RING finger), putative	477	253.352	0	223.415	7.2385	0.881836	1.76863e-05
LmxM.09.0440.1	Bardet-Biedl syndrome 8 protein	622	165.989	0	167.288	10.1548	1.00782	0.449116
LmxM.09.0450.1	Hypothetical protein, conserved	1028	136.986	0	126.446	1.22451	0.923064	1e-05
LmxM.09.0460.1	Hypothetical protein, conserved	3064	108.896	0	138.155	0.151379	1.26869	1e-05
LmxM.09.0470.1	Serine/threonine protein phosphatase, putative	652	332.733	0	327.651	9.63611	0.984727	0.298968
LmxM.09.0480.1	Hypothetical protein, conserved	726	352.535	0	370.255	14.8066	1.05026	0.115697
LmxM.09.0490.1	Hypothetical protein, conserved	411	359.457	0	298.61	22.0564	0.830724	0.00290141
LmxM.09.0500.1	Hypothetical protein, conserved	1712	133.609	0	134.624	7.40118	1.0076	0.445469
LmxM.09.0510.1	Hypothetical protein, conserved	392	380.923	0	534.519	23.06	1.40322	1.3625e-11
LmxM.09.0520.1	Flagellum attachment zone protein 3	770	391.286	0	304.518	8.92839	0.778249	1e-05
LmxM.09.0530.1	Leucine-rich repeat protein, putative	985	193.24	0	185.448	14.254	0.959679	0.292319
LmxM.09.0540.1	Hypothetical protein, unknown function	1099	116.347	0	116.737	5.81485	1.00336	0.473201
LmxM.09.0550.1	Dual specificity phosphatase, catalytic domain containing protein, putative	633	326.171	0	476.731	13.8017	1.4616	5.22941e-28
LmxM.09.0560.1	Histidine phosphatase superfamily (branch 1), putative	262	306.656	0	422.754	18.8702	1.37859	3.81493e-10
LmxM.09.0570.1	Hypothetical protein, conserved	494	249.844	0	289.276	19.4283	1.15783	0.0211965
LmxM.09.0580.1	Surface antigen-like protein	285	109.498	0	71.09	7.06986	0.649234	2.77588e-08
LmxM.09.0590.1	ATP-dependent DNA helicase, putative	1149	200.584	0	262.411	3.38217	1.30824	5.92e-75
LmxM.09.0600.1	Cyclin 1	335	535.573	0	641.823	45.8378	1.19838	0.0102263
LmxM.09.0610.1	Glucosidase II beta subunit-like, putative	970	255.619	0	343.654	19.6705	1.3444	3.81232e-06
LmxM.09.0620.1	Hypothetical protein, conserved	751	79.12	0	86.1843	9.06638	1.08929	0.217936
LmxM.09.0630.1	PH domain containing protein, putative	1143	133.585	0	145.857	4.18637	1.09187	0.0016868
LmxM.09.0640.1	Hypothetical protein, conserved	500	633.379	0	651.657	51.4491	1.02886	0.361198
LmxM.09.0650.1	Zeta toxin, putative	636	325.957	0	363.97	18.8659	1.11662	0.0219585
LmxM.09.0660.1	Methyltransferase TYW3, putative	346	343.582	0	413.798	12.9188	1.20437	2.73629e-08
LmxM.09.0670.1	Prefoldin subunit 2, putative	138	1480.39	0	881.575	20.0732	0.5955	1e-05
LmxM.09.0680.1	Hypothetical protein, conserved	370	143.341	0	250.954	6.17273	1.75075	2.29127e-68
LmxM.09.0690.1	Hypothetical protein, conserved	306	4.44289	0	4.11013	1.98539	0.925101	0.433446
LmxM.09.0700.1	Hypothetical protein, conserved	514	175.768	0	257.072	23.3452	1.46256	0.000248224
LmxM.09.0710.1	Hypothetical protein, conserved	534	165.603	0	175.174	10.6911	1.05779	0.185338
LmxM.09.0720.1	Cleavage and polyadenylation specificity factor 30 kDa subunit, putative	343	413.36	0	310.826	10.3376	0.75195	1e-05
LmxM.09.0730.1	Hypothetical protein, conserved	642	179.511	0	182.431	7.23169	1.01626	0.343229
LmxM.09.0740.1	Ubiquitin ligase, putative	2242	121.665	0	145.03	7.30066	1.19205	0.000686086
LmxM.09.0750.1	Acyl-CoA binding protein, putative	999	206.405	0	242.066	4.89624	1.17277	1.62756e-13
LmxM.09.0760.1	Hypothetical protein, conserved	5460	113.233	0	130.893	9.16311	1.15597	0.0269679
LmxM.09.0770.1	Oligopeptidase b	731	524.55	0	408.304	21.7787	0.778388	4.70891e-08
LmxM.09.0780.1	Domain of unknown function (DUF4464), putative	232	437.705	0	664.555	26.1237	1.51827	1.91567e-18
LmxM.09.0790.1	Hypothetical protein, conserved	1214	231.366	0	197.864	4.23026	0.855198	1.22125e-15
LmxM.09.0800.1	Kinetoplast-associated protein-like protein	1437	230.361	0	217.257	6.19977	0.943116	0.0172739
LmxM.09.0810.1	Prefoldin subunit, putative	214	344.846	0	405.393	28.5205	1.17558	0.0168804
LmxM.09.0820.1	Hypothetical protein, conserved	559	457.988	0	521.471	64.5837	1.13861	0.162816
LmxM.09.0830.1	DEAD/DEAH box helicase-like protein	776	306.309	0	378.264	7.45211	1.23491	2.32766e-22
LmxM.09.0840.1	Uncharacterised protein family (UPF0160), putative	398	410.288	0	302.843	22.1997	0.738122	6.49331e-07
LmxM.09.0850.1	Ras family protein-like protein	274	219.217	0	182.3	2.79826	0.831598	1e-05
LmxM.09.0860.1	Hypothetical protein, conserved	106	684.981	0	658.153	20.151	0.960835	0.0915413
LmxM.09.0870.1	Hypothetical protein, conserved	521	309.767	0	242.34	11.1892	0.782328	8.39604e-10
LmxM.09.0880.1	Histone h1-like protein	515	348.501	0	254.207	22.5081	0.729432	1.3991e-05
LmxM.09.0890.1	Phospholipid transporting ATPase-like protein, putative	2526	168.735	0	164.231	3.60026	0.973305	0.105439
LmxM.09.0891.1	Polyubiquitin, putative	128	534.248	0	706.048	62.3559	1.32157	0.00293328
LmxM.09.0900.1	Ef-hand protein 5, putative	186	517.073	0	364.245	15.2184	0.704438	1e-05
LmxM.09.0910.1	Calmodulin, putative	149	2631.75	0	2707.19	104.767	1.02866	0.235743
LmxM.09.0920.1	Calmodulin, putative	149	1987.17	0	1217.82	20.5366	0.61284	1e-05
LmxM.09.0930.1	Calmodulin, putative	149	3045.53	0	1196.8	94.8611	0.39297	1e-05
LmxM.09.0940.1	Hypothetical protein, conserved	1189	265.506	0	207.184	17.7508	0.780338	0.000508864
LmxM.09.0950.1	O-phosphoseryl-tRNA(Sec) selenium transferase, putative	595	105.878	0	136.729	5.12563	1.29138	8.77752e-10
LmxM.09.0960.1	Hypothetical protein, conserved	705	188.538	0	193.818	7.79972	1.02801	0.2492
LmxM.09.0970.1	Elongation factor-1 gamma	404	4251.28	0	3464.98	241.58	0.815044	0.000567346
LmxM.09.0980.1	Hypothetical protein, conserved	1131	300.799	0	233.652	8.3494	0.776771	4.44089e-16
LmxM.09.0990.1	N-terminal region of Chorein, a TM vesicle-mediated sorter, putative	5280	111.706	0	93.2016	1.75781	0.834349	1e-05
LmxM.09.1000.1	PUB domain containing protein, putative	311	283.034	0	368.921	20.9277	1.30345	2.03076e-05
LmxM.09.1010.1	Present in the outer mitochondrial membrane proteome 10	616	759.445	0	581.65	16.4402	0.765888	1e-05
LmxM.09.1020.1	LEM3 (ligand-effect modulator 3) family / CDC50 family, putative	595	289.606	0	258.895	16.6258	0.893958	0.0323626
LmxM.09.1030.1	Hypothetical protein, conserved	387	180.454	0	99.3247	6.17704	0.550415	1e-05
LmxM.09.1040.1	Phospholipid:diacylglycerol acyltransferase, putative	762	223.94	0	208.478	2.90593	0.930951	5.15511e-08
LmxM.09.1050.1	MSP (Major sperm protein) domain containing protein, putative	241	466.375	0	322.11	15.2835	0.690667	1e-05
LmxM.09.1060.1	DNA-directed RNA polymerase III subunit, putative	297	187.051	0	199.81	16.9115	1.06821	0.225296
LmxM.09.1070.1	Eukaryotic translation initiation factor 2 subunit, putative	479	2201.81	0	1504.6	180.447	0.683348	5.58209e-05
LmxM.09.1090.1	Translation initiation factor EIF-2B gamma subunit, putative	595	67.0208	0	67.3525	2.34142	1.00495	0.44367
LmxM.09.1100.1	Hypothetical protein, conserved	282	450.355	0	244.169	20.4545	0.54217	1e-05
LmxM.09.1110.1	Hypothetical protein, conserved	456	338.343	0	426.262	38.6877	1.25985	0.0115269
LmxM.09.1120.1	Mitochondrial RNA binding protein 2	242	1002.71	0	525.442	32.1122	0.524023	1e-05
LmxM.09.1130.1	Mitochondrial import inner membrane translocase subunit TIM17, putative	152	695.907	0	607.304	30.2447	0.87268	0.00169739
LmxM.09.1140.1	Hypothetical protein, conserved	158	594.623	0	573.018	59.0138	0.963665	0.357141
LmxM.09.1150.1	Hypothetical protein, conserved	287	218.512	0	193.852	9.17602	0.887146	0.00360027
LmxM.09.1160.1	Hypothetical protein, conserved	723	220.245	0	243.078	9.34092	1.10367	0.00725493
LmxM.09.1170.1	Hypothetical protein, conserved	196	358.856	0	281.763	9.00497	0.78517	1e-05
LmxM.09.1180.1	Hypothetical protein, conserved	976	158.225	0	131.375	6.36174	0.830302	1.21807e-05
LmxM.09.1190.1	Hypothetical protein, conserved	604	169.647	0	171.438	7.96014	1.01056	0.410986
LmxM.09.1200.1	Hypothetical protein, conserved	1543	99.7704	0	67.6016	5.31163	0.677572	6.96467e-10
LmxM.09.1210.1	Zinc finger, C3HC4 type (RING finger), putative	417	361.841	0	394.24	26.6712	1.08954	0.112229
LmxM.09.1220.1	AAA family ATPase, putative	1369	243.671	0	198.467	12.1446	0.814487	9.87535e-05
LmxM.09.1230.1	Hypothetical protein, conserved	442	466.409	0	416.348	23.683	0.892668	0.017267
LmxM.09.1240.1	ATP-dependent helicase, putative	2475	132.914	0	137.484	9.33406	1.03438	0.312203
LmxM.09.1250.1	Hypothetical protein, conserved	184	272.35	0	266.717	7.17932	0.979316	0.216329
LmxM.09.1260.1	Bromodomain factor 5	694	192.383	0	171.533	9.62977	0.891621	0.0151865
LmxM.09.1270.1	Mitochondrial carrier protein, putative	341	245.065	0	281.154	16.5027	1.14726	0.0143768
LmxM.09.1280.1	Hypothetical protein, conserved	367	166.546	0	181.656	13.679	1.09073	0.134653
LmxM.09.1290.1	Hypothetical protein, conserved	571	137.303	0	175.909	19.1677	1.28118	0.0219979
LmxM.09.1300.1	PPPDE putative peptidase domain containing protein, putative	218	323.7	0	193.998	12.8	0.599312	1e-05
LmxM.09.1310.1	PPPDE putative peptidase domain containing protein, putative	254	177.117	0	134.286	14.7238	0.758175	0.00181298
LmxM.09.1315.1	Hypothetical protein	350	511.157	0	840.29	23.8913	1.6439	1.7708e-43
LmxM.09.1320.1	Paraflagellar rod component, putative	606	480.804	0	322.278	41.4794	0.670289	6.62369e-05
LmxM.09.1330.1	Hypothetical protein, conserved	601	185.617	0	251.151	8.77088	1.35306	3.95442e-14
[truncated: 6,866 more rows]

## Sheet: Upregulated genes P-IW
Gene ID	Name	Protein length	mean RPKM (Parental)	std RPKM (Parental)	mean RPKM (Mutant)	std RPKM (Mutant)	RPKM Ratio	p value
[truncated: 154 more rows]

[truncated: 1 more sheets: Downregulated genes P-IW]
