# Supplementary material for: Regulation of Leishmania surface coat proteins by the nuclear protein ESB1
Source: J Cell Sci. 2026 Jul 13;139(13):jcs264459. doi: 10.1242/jcs.264459 (PMC13405223; doi:10.1242/jcs.264459)
Supplement: Table S7. Primers for N/C terminal tagging, gene knockout, and integration confirmation [file joces-139-264459-TableS7.xlsx]

## Sheet: Sheet1
Table S7. Primers for N/C terminal tagging, gene knockout, and integration confirmation
CT tagging
Gene	Downstream Forward Primer	Downstream Reverse Primer	3’ sgRNA Primer
LmxM.34.0660 (ESB1)	TACCGTAGCTTGCTCTACACCGACACTCCGggttctggtagtggttccgg	GAGGGCAAATGCATGAGCACGGGCCGAGGCccaatttgagagacctgtgc	gaaattaatacgactcactataggGCGTACTCGTAACCCGAGCAgttttagagctagaaatagc
LmxM.09.1240 (VEX2)	CAGGCGCAGGATGGCCTCCGAAACGTGCAGggttctggtagtggttccgg	CGACGCACAGGTGCGGCTACAGCACGCCCTccaatttgagagacctgtgc	gaaattaatacgactcactataggTGACAGCACCGCACGCGTAAgttttagagctagaaatagc
LmxM.23.0730 (LmxRBP10)	GGGATGGGCTTGCAGCTGCAGATGCTGCACggttctggtagtggttccgg	CACCTTGAACGAATTTCGATGAATGTGCCTccaatttgagagacctgtgc	gaaattaatacgactcactataggAGAATGAAAACACCAGAAAAgttttagagctagaaatagc
LmxM.34.0190 (LmxNIFP1)	ATCCTGCCGCGCCTCGGTACCGGTCCTCTGggttctggtagtggttccgg	AGCCCTACCCCCTCCTTCTCCCCTGGGCCTccaatttgagagacctgtgc	gaaattaatacgactcactataggGGTGCAAAACGCTTGCAGAGgttttagagctagaaatagc
LmxM.24.1570 (LmxDRBD13)	ATGATGGGGGGACAGCCGCCTTCGAACCAGggttctggtagtggttccgg	CCAGCAGATCCCCCTGCCGAGAAAGCAGCAccaatttgagagacctgtgc	gaaattaatacgactcactataggAGCACGGCCACGCATGCTCGgttttagagctagaaatagc
LmxM.30.0160 (LmxRBP2)	CATGTTCGTGTTAACCGAGATTTGCAAAGGggttctggtagtggttccgg	GTCTGCGTCTTTGACAAAAGATGAAGCAGTccaatttgagagacctgtgc	gaaattaatacgactcactataggAAAAAGAGCACTGCGTCAGAgttttagagctagaaatagc
NT tagging
Gene	Upstream Forward Primer	Upstream Reverse Primer	5’ sgRNA Primer
LmxM.31.3090 (VEX1)	CGGATTCGACAAGAAAGAGATAGGACGCCCgtataatgcagacctgctgc	CCCGCTTCTCTCTCTACTGCCTCTCCGCATactacccgatcctgatccag	gaaattaatacgactcactataggACGTCCGTTCAAGTGTACGTgttttagagctagaaatagc
LmxM.15.0270 (RPA2-PolI)	GGCTCCGTAGGGCCGCCACTCCCCCCCCCAgtataatgcagacctgctgc	GAAGTTGCTGCCAGGGGTCGAAGCGAGCATactacccgatcctgatccag	gaaattaatacgactcactataggCAGTTCTCTCTTTTTTTTATgttttagagctagaaatagc
Gene knockout
Gene	Upstream Forward Primer	Downstream Reverse Primer	5’ sgRNA Primer	3’ sgRNA Primer
LmxM.34.0660 (LmxESB1)	CATAGAGGAAATGGGGTGCATCTGGCACCAgtataatgcagacctgctgc	GAGGGCAAATGCATGAGCACGGGCCGAGGCccaatttgagagacctgtgc	gaaattaatacgactcactataggTGTGTTTATGTGCGTTGTGAgttttagagctagaaatagc	gaaattaatacgactcactataggGCGTACTCGTAACCCGAGCAgttttagagctagaaatagc
LmxM.36.5970 (LmxFAZ5)	TCCCGCTGTGTGTTGTCGCTGTGACTGCCTgtataatgcagacctgctgc	gaaattaatacgactcactataggCCAAAAAAAAACGTCGAAGAgttttagagctagaaatagc	AATGACGTACCAAGCAAGAGAGAGAGCCCTccaatttgagagacctgtgc	gaaattaatacgactcactataggATACTTGTGTGGGGTTATTCgttttagagctagaaatagc
LmxM.23.0730 (LmxRBP10)	TATATATATATTTCCCCTCTCCTTCCCCCCgtataatgcagacctgctgc	CACCTTGAACGAATTTCGATGAATGTGCCTccaatttgagagacctgtgc	gaaattaatacgactcactataggAGGCACGGAGAGGGGTTGGTgttttagagctagaaatagc	gaaattaatacgactcactataggAGAATGAAAACACCAGAAAAgttttagagctagaaatagc
LmxM.34.0190 (LmxNIFP1)	TAGAGCGACAAAAAAGTTCATAGTGAACCGgtataatgcagacctgctgc	GTCTGCGTCTTTGACAAAAGATGAAGCAGTccaatttgagagacctgtgc	gaaattaatacgactcactataggGCTGTCTCTTTGCTGTTGTGgttttagagctagaaatagc	gaaattaatacgactcactataggAAAAAGAGCACTGCGTCAGAgttttagagctagaaatagc
LmxM.24.1570 (LmxDRBD13)	CTGCCGTTCACGCGCCTCACGTGCTCCCCTgtataatgcagacctgctgc	CCAGCAGATCCCCCTGCCGAGAAAGCAGCAccaatttgagagacctgtgc	gaaattaatacgactcactataggCCAACGGTGCTCAGTGGGGTgttttagagctagaaatagc	gaaattaatacgactcactataggAGCACGGCCACGCATGCTCGgttttagagctagaaatagc
Integration confirmation
Primer name	Sequence
mNG CT int	TTACCTGTGCCTTGACCC
mCh CT int	AATGGTAATGGGCCACCC
mCh NT int	CAGCTCCCAGGTGCTTAC
ESB1 CT int	CCCTGGCTTATTTGCGAC
VEX1 NT int	GCTGAGAGATCGTGGTCC
VEX2 CT int	CTCGGATTTCTGGCGGAC
RPA2 NT int	ACGGTGTTCATGAGCTGC
DRBD13 CT int	CGATGATTAACCAGCCACC
RBP10 CT int	CCGCCTTCGTGTACTATC
NIFP1 CT int	AGTGGTTTAACGGCCAGC
RPB2 CT int	CCGCTGGACCATTTGATC
